# Supplementary material for: A revision of the Old World Black Nightshades (Morelloid clade of Solanum L., Solanaceae)
Source: PhytoKeys. 2018 Jul 25;(106):1–223. doi: 10.3897/phytokeys.106.21991 (PMC6070582; doi:10.3897/phytokeys.106.21991)
Supplement: XML Treatment for Solanum alpinum [file phytokeys.106.21991-treatment1.xml]

<!DOCTYPE tp:taxon-treatment
  PUBLIC "-//TaxonX//DTD Taxonomic Treatment Publishing DTD v0 20100105//EN" "tax-treatment-NSO.dtd">
<tp:taxon-treatment xmlns:tp="http://www.plazi.org/taxpub"><tp:treatment-meta><kwd-group><label>Taxon classification</label><kwd><named-content xmlns:xlink="http://www.w3.org/1999/xlink" content-type="kingdom">Plantae</named-content></kwd><kwd><named-content xmlns:xlink="http://www.w3.org/1999/xlink" content-type="order">Solanales</named-content></kwd><kwd><named-content xmlns:xlink="http://www.w3.org/1999/xlink" content-type="family">Solanaceae</named-content></kwd></kwd-group><mixed-citation publication-type="journal"><person-group><name><surname>Särkinen</surname><given-names>Tiina</given-names></name><name><surname>Poczai</surname><given-names>Peter</given-names></name><name><surname>Barboza</surname><given-names>Gloria E.</given-names></name><name><surname>van der Weerden</surname><given-names>Gerard M.</given-names></name><name><surname>Baden</surname><given-names>Maria</given-names></name><name><surname>Knapp</surname><given-names>Sandra</given-names></name></person-group><article-title>A revision of the Old World Black Nightshades (Morelloid clade of <italic><tp:taxon-name><tp:taxon-name-part taxon-name-part-type="genus" reg="Solanum">Solanum</tp:taxon-name-part></tp:taxon-name></italic> L., <tp:taxon-name><tp:taxon-name-part taxon-name-part-type="genus" reg="Solanaceae">Solanaceae</tp:taxon-name-part></tp:taxon-name>)</article-title><source>PhytoKeys</source><day>25</day><month>7</month><year>2018</year><volume>2018</volume><issue>106</issue><fpage>1</fpage><lpage>223</lpage><pub-id pub-id-type="doi">10.3897/phytokeys.106.21991</pub-id></mixed-citation></tp:treatment-meta><tp:nomenclature><label>1.</label><tp:taxon-name>
            <tp:taxon-name-part taxon-name-part-type="genus" reg="Solanum">Solanum</tp:taxon-name-part>
            <tp:taxon-name-part taxon-name-part-type="species" reg="alpinum">alpinum</tp:taxon-name-part>
          </tp:taxon-name><tp:taxon-authority>Zoll. &amp; Moritzi, Natuur- Geneesk. Arch. Ned.-Indië 2: 571. 1845.</tp:taxon-authority><xref ref-type="fig" rid="F5">Figure 5</xref><tp:nomenclature-citation-list><tp:nomenclature-citation><tp:taxon-name>
                <tp:taxon-name-part taxon-name-part-type="genus" reg="Solanum">Solanum</tp:taxon-name-part> <tp:taxon-name-part taxon-name-part-type="species" reg="viscidissimum">viscidissimum</tp:taxon-name-part></tp:taxon-name><comment>Zoll. &amp; Moritzi, Natuur- Geneesk. Arch. Ned.-Indië 2: 571. 1845.</comment></tp:nomenclature-citation><tp:nomenclature-citation><tp:taxon-name><tp:taxon-name-part taxon-name-part-type="genus" reg="Solanum"/><tp:taxon-name-part taxon-name-part-type="species" reg="viscidissimum"/></tp:taxon-name><comment>Type. Indonesia. Java: Tengger [Tengger Range], above Gebok-Klacca [Klakah], 5500 ft, Oct 1844, <italic>H. Zollinger 2514</italic> (lectotype, designated here: G-DC [G00357866]; isolectotypes: BM [BM000778312], G [G00144593, G00343069], P [P00379791, P00379790], W [1889-0052800]). </comment></tp:nomenclature-citation><tp:nomenclature-citation><tp:taxon-name>
                <tp:taxon-name-part taxon-name-part-type="genus" reg="Solanum">Solanum</tp:taxon-name-part> <tp:taxon-name-part taxon-name-part-type="species" reg="dichrophyllum">dichrophyllum</tp:taxon-name-part></tp:taxon-name><comment>Dunal, Prodr. [A. P. de Candolle] 13(1): 48. 1852, nom. illeg. superfl.</comment></tp:nomenclature-citation><tp:nomenclature-citation><tp:taxon-name><tp:taxon-name-part taxon-name-part-type="genus" reg="Solanum"/><tp:taxon-name-part taxon-name-part-type="species" reg="viscidissimum"/></tp:taxon-name><comment>Type. Based on (renaming of) <tp:taxon-name><tp:taxon-name-part taxon-name-part-type="genus" reg="Solanum">Solanum</tp:taxon-name-part> <tp:taxon-name-part taxon-name-part-type="species" reg="alpinum">alpinum</tp:taxon-name-part></tp:taxon-name> Zoll. &amp; Moritzi </comment></tp:nomenclature-citation><tp:nomenclature-citation><tp:taxon-name>
                <tp:taxon-name-part taxon-name-part-type="genus" reg="Solanum">Solanum</tp:taxon-name-part> <tp:taxon-name-part taxon-name-part-type="species" reg="anacamptocarpum">anacamptocarpum</tp:taxon-name-part></tp:taxon-name><comment>Dunal, Prodr. [A. P. de Candolle] 13(1): 59. 1852.</comment></tp:nomenclature-citation><tp:nomenclature-citation><tp:taxon-name><tp:taxon-name-part taxon-name-part-type="genus" reg="Solanum"/><tp:taxon-name-part taxon-name-part-type="species" reg="viscidissimum"/></tp:taxon-name><comment>Type. Indonesia. Java: Waliran [Gunung Welirang], 27 Aug 1844, <italic>H. Zollinger 2177</italic> (holotype: G-DC [G00144590]; isotypes: A [A00248838], BM [BM000886120], G [G00343304], MPU [MPU012652], P [P00369059, P00369060 [mixed sheet with right-hand stem belonging to <tp:taxon-name><tp:taxon-name-part taxon-name-part-type="genus" reg="Solanum">S.</tp:taxon-name-part> <tp:taxon-name-part taxon-name-part-type="species" reg="nigrum">nigrum</tp:taxon-name-part></tp:taxon-name>], P00368907, P00368908]). </comment></tp:nomenclature-citation><tp:nomenclature-citation><tp:taxon-name>
                <tp:taxon-name-part taxon-name-part-type="genus" reg="Solanum">Solanum</tp:taxon-name-part> <tp:taxon-name-part taxon-name-part-type="species" reg="bromoense">bromoense</tp:taxon-name-part></tp:taxon-name><comment>Kuntze, Revis. Gen. Pl. 453. 1891.</comment></tp:nomenclature-citation><tp:nomenclature-citation><tp:taxon-name><tp:taxon-name-part taxon-name-part-type="genus" reg="Solanum"/><tp:taxon-name-part taxon-name-part-type="species" reg="viscidissimum"/></tp:taxon-name><comment>Type. Indonesia. Java: Mount Tengger, Bromo [Gunung Bromo], 2000 m, 15 Sep 1875, <italic>O. Kuntze 5999</italic> (lectotype, designated here: NY [0017228]; isolectotypes: GH [GH00077829], K [K000788117]). </comment></tp:nomenclature-citation></tp:nomenclature-citation-list></tp:nomenclature><tp:treatment-sec sec-type="material" id="SECID0EHTAM"><title>Type.</title><p>Indonesia. Java: “in montibus Ardjune” [Gunung Arjuno], 2000–3000m, 14 Sep 1844, <italic>H. Zollinger 2255</italic> (lectotype, designated here: P [P00368905] (original label on this sheet with date and locality – “an 2177 var?”); isolectotypes: BM [BM000886119], G [G00144225, G00301669], MPU [MPU014201], P [P00368906]).</p></tp:treatment-sec><tp:treatment-sec sec-type="description" id="SECID0EPTAM"><title>Description.</title><p>Annual or short-lived erect to somewhat spreading perennial herbs, height not known, likely subwoody and branching at base. Stems spreading to decumbent, terete, sometimes recorded as greenish-violet (<italic><tp:taxon-name>Afriastini</tp:taxon-name> 475</italic>), older stems yellowish-brown, with no prickle-like projections, not markedly hollow; new growth densely pubescent with simple, spreading, uniseriate, glandular or eglandular trichomes, the trichomes 6-8(-10)-celled, ca. 0.5 mm long, if glandular then with a terminal gland, sometimes drying with a yellowish-brown tinge. Sympodial units trifoliate to plurifoliate, the leaves not geminate. Leaves simple, (2-)5–12 cm long, (0.5-)1–3 cm wide, lanceolate to ovate, most commonly narrowly elliptic or broadly lanceolate, membranous, concolorous, smell not known; adaxial surface pubescent with simple, uniseriate, glandular or eglandular trichomes evenly and moderately spread along veins and lamina; abaxial surface similar but the pubescence denser along the veins; major veins 7–8 pairs; base cuneate to attenuate; margins entire or shallowly toothed, the teeth, if present, narrow and acute; apex acute to acuminate; petioles ca. 1 cm long, pubescent like the stems and leaves. Inflorescences 2–4 cm long, internodal, unbranched or furcate, with 5–10 flowers mostly clustered at the distal end of the rhachis, pubescent with simple uniseriate trichomes like those of the stems and leaves; peduncle 1.0–3.5 cm long, straight; pedicels 1.0–1.3 cm long, ca. 0.5 mm in diameter at base and apex, filiform, spreading, pubescent with simple uniseriate trichomes like the rest of the inflorescence, articulated at the base; pedicel scars mostly clustered at the distal end of the rhachis and overlapping, sometimes up to 1.5 mm apart in the distal half of the rhachis. Buds narrowly ellipsoid, the corolla soon exserted from the calyx tube. Flowers 5-merous, all perfect. Calyx tube 1–2 mm long, broadly conical, the lobes 0.5–1.0 mm long, ca. 1 mm wide, broadly deltate to triangular, tips acute, densely to moderately pubescent with simple uniseriate 6–8-celled trichomes. Corolla 9–12 mm in diameter, purple or violet, stellate, lobed 2/3 to 3/4 of the way to the base, the lobes 3–4.5 mm long, 1.5–2.0 mm wide, spreading or reflexed, densely papillate along the margins and on the tips. Stamens equal; filament tube &lt; 0.2 mm long; free portion of the filaments ca. 1 mm long, densely pubescent adaxially with tangled simple uniseriate trichomes; anthers 2.8–4 mm long, ca. 1 mm wide, ellipsoid, yellow, poricidal at the tips, the pores lengthening to slits with age and drying. Ovary rounded, glabrous; style 5–6 mm long, densely pubescent with tangled simple uniseriate trichomes in the basal half, exserted up to 2 mm from the anther cone; stigma minutely bilobed, the surfaces minutely papillate. Fruit a globose berry, 6–9 mm in diameter, black, the pericarp thin and matte; fruiting pedicels 1.2–1.3 cm long, ca. 0.5 mm in diameter at the base and apex, spreading or strongly deflexed, spaced (0-)0.5–1.5 mm apart, not falling with the berry, persistent on older inflorescences; fruiting calyx not accrescent, the tube less than 1 mm long, the lobes ca. 1 mm long, loosely appressed to the berry, not markedly reflexed. Seeds 20–50 per berry, 2.5–3.0 mm long, ca. 1 mm wide, flattened reniform, golden brown to brown, the surfaces minutely pitted, the testal cells small, rectangular to pentagonal in shape. Stone cells (0)2–4 per berry. Chromosome number not known.</p><fig id="F5" position="float" orientation="portrait"><label>Figure 5.</label><caption><p>
                <italic><tp:taxon-name><tp:taxon-name-part taxon-name-part-type="genus" reg="Solanum">Solanum</tp:taxon-name-part> <tp:taxon-name-part taxon-name-part-type="species" reg="alpinum">alpinum</tp:taxon-name-part></tp:taxon-name></italic> Zoll. &amp; Moritzi <bold>A</bold> Flowering habit <bold>B</bold> Detail of abaxial leaf surface <bold>C</bold> Detail of adaxial leaf surface <bold>D</bold> Leaf with an inflorescence <bold>E</bold> Bud <bold>F</bold> Dissected flower <bold>G</bold> Fruiting habit <bold>H</bold> Fruit (<bold>A–C, E–F</bold> <italic>Zollinger 2177</italic>; <bold>D</bold> <italic>Zollinger 2574</italic>; <bold>G–H</bold> <italic>Zollinger 2255</italic>). Drawing by R. Wise.</p></caption><graphic xmlns:xlink="http://www.w3.org/1999/xlink" xlink:href="phytokeys-106-001-g005.jpg" position="float" orientation="portrait" xlink:type="simple" id="oo_218708.jpg"/></fig></tp:treatment-sec><tp:treatment-sec sec-type="distribution" id="SECID0EOVAM"><title>Distribution</title><p>(Figure <xref ref-type="fig" rid="F6">6</xref>). Endemic to Indonesia and is found along the mountainous volcanic spine of Java, Bali and Lombok (Lesser Sunda Islands).</p><fig id="F6" position="float" orientation="portrait"><label>Figure 6.</label><caption><p>Distribution of <italic><tp:taxon-name><tp:taxon-name-part taxon-name-part-type="genus" reg="Solanum">Solanum</tp:taxon-name-part> <tp:taxon-name-part taxon-name-part-type="species" reg="alpinum">alpinum</tp:taxon-name-part></tp:taxon-name></italic> Zoll. &amp; Moritzi.</p></caption><graphic xmlns:xlink="http://www.w3.org/1999/xlink" xlink:href="phytokeys-106-001-g006.jpg" position="float" orientation="portrait" xlink:type="simple" id="oo_218709.jpg"/></fig></tp:treatment-sec><tp:treatment-sec sec-type="ecology" id="SECID0EQWAM"><title>Ecology.</title><p>Grows in montane habitats, in grassy areas along forest margins or in clearings; between 1,700 and 3,100 m elevation.</p></tp:treatment-sec><tp:treatment-sec sec-type="Common names" id="SECID0EVWAM"><title>Common names.</title><p>Indonesia: ranti hutan.</p><p>
            <bold>Uses.</bold> No specific uses recorded, but labels (<italic><tp:taxon-name>Afriastini</tp:taxon-name> 475</italic>) indicate young berries are “edible but rather bitter”.</p></tp:treatment-sec><tp:treatment-sec sec-type="Preliminary conservation status" id="SECID0EDXAM"><title>Preliminary conservation status</title><p>(<xref ref-type="bibr" rid="B176">IUCN 2016</xref>). <italic><tp:taxon-name><tp:taxon-name-part taxon-name-part-type="genus" reg="Solanum">Solanum</tp:taxon-name-part> <tp:taxon-name-part taxon-name-part-type="species" reg="alpinum">alpinum</tp:taxon-name-part></tp:taxon-name></italic>, although found over a relatively large geographical area, is never common and is known from a small number of collections. With a relatively small <abbrev xmlns:xlink="http://www.w3.org/1999/xlink" xlink:title="Area of Occupancy" id="ABBRID0EYXAM" xlink:type="simple">AOO</abbrev> of 64 km<sup>2</sup> (EN) and <abbrev xmlns:xlink="http://www.w3.org/1999/xlink" xlink:title="Extent of Occurrence" id="ABBRID0E5XAM" xlink:type="simple">EOO</abbrev> of 18,806 km<sup>2</sup> (VU) and, in view of the scattered populations at isolated high elevations, we assign the species a preliminary conservation status of VU (Vulnerable; Table <xref ref-type="table" rid="T7">7</xref>). Forests on these mountains are under threat from land conversion and fire associated with human use (<xref ref-type="bibr" rid="B379">van Steenis 2006</xref>).</p></tp:treatment-sec><tp:treatment-sec sec-type="discussion" id="SECID0EMYAM"><title>Discussion.</title><p>
            <italic><tp:taxon-name><tp:taxon-name-part taxon-name-part-type="genus" reg="Solanum">Solanum</tp:taxon-name-part> <tp:taxon-name-part taxon-name-part-type="species" reg="alpinum">alpinum</tp:taxon-name-part></tp:taxon-name></italic> is a plant of high elevations with both glandular and eglandular morphs. Glandular forms were named as <italic><tp:taxon-name><tp:taxon-name-part taxon-name-part-type="genus" reg="Solanum">S.</tp:taxon-name-part> <tp:taxon-name-part taxon-name-part-type="species" reg="viscidissimum">viscidissimum</tp:taxon-name-part></tp:taxon-name></italic>, while in the same publication eglandular forms were named <italic><tp:taxon-name><tp:taxon-name-part taxon-name-part-type="genus" reg="Solanum">S.</tp:taxon-name-part> <tp:taxon-name-part taxon-name-part-type="species" reg="alpinum">alpinum</tp:taxon-name-part></tp:taxon-name></italic>. As the two names have not been synonymised before (neither name was included in <xref ref-type="bibr" rid="B10">Backer and Bakhuisen van der Brink 1965</xref> or in <xref ref-type="bibr" rid="B379">van Steenis 2006</xref>), we have chosen to use <italic><tp:taxon-name><tp:taxon-name-part taxon-name-part-type="genus" reg="Solanum">S.</tp:taxon-name-part> <tp:taxon-name-part taxon-name-part-type="species" reg="alpinum">alpinum</tp:taxon-name-part></tp:taxon-name></italic> over <italic><tp:taxon-name><tp:taxon-name-part taxon-name-part-type="genus" reg="Solanum">S.</tp:taxon-name-part> <tp:taxon-name-part taxon-name-part-type="species" reg="viscidissimum">viscidissimum</tp:taxon-name-part></tp:taxon-name></italic> because the name is more generic and appropriate for the distribution of the species. It can be distinguished from <italic><tp:taxon-name><tp:taxon-name-part taxon-name-part-type="genus" reg="Solanum">S.</tp:taxon-name-part> <tp:taxon-name-part taxon-name-part-type="species" reg="americanum">americanum</tp:taxon-name-part></tp:taxon-name></italic> and <italic><tp:taxon-name><tp:taxon-name-part taxon-name-part-type="genus" reg="Solanum">S.</tp:taxon-name-part> <tp:taxon-name-part taxon-name-part-type="species" reg="nigrum">nigrum</tp:taxon-name-part></tp:taxon-name></italic>, both of which also occur in Indonesia, by its larger usually violet flowers on long pedunculate inflorescences. Anthers of <italic><tp:taxon-name><tp:taxon-name-part taxon-name-part-type="genus" reg="Solanum">S.</tp:taxon-name-part> <tp:taxon-name-part taxon-name-part-type="species" reg="alpinum">alpinum</tp:taxon-name-part></tp:taxon-name></italic> are 2.8–3.8(-4) mm long, while those of <italic><tp:taxon-name><tp:taxon-name-part taxon-name-part-type="genus" reg="Solanum">S.</tp:taxon-name-part> <tp:taxon-name-part taxon-name-part-type="species" reg="americanum">americanum</tp:taxon-name-part></tp:taxon-name></italic> are minute (ca. 1.5 mm) and those of <italic><tp:taxon-name><tp:taxon-name-part taxon-name-part-type="genus" reg="Solanum">S.</tp:taxon-name-part> <tp:taxon-name-part taxon-name-part-type="species" reg="nigrum">nigrum</tp:taxon-name-part></tp:taxon-name></italic> ca. 2 mm long. The leaves are usually narrower and longer (more lanceolate) than either of those two species, but two Horsfield collections with smaller, rounder leaves are included here based on anther length and flower size, so variability could be greater than we have seen to date.</p><p>The plant illustrated as “Solanum nigrum” in <xref ref-type="bibr" rid="B379">van Steenis (2006</xref>: plate 51) is likely to be <italic><tp:taxon-name><tp:taxon-name-part taxon-name-part-type="genus" reg="Solanum">S.</tp:taxon-name-part> <tp:taxon-name-part taxon-name-part-type="species" reg="alpinum">alpinum</tp:taxon-name-part></tp:taxon-name></italic>; the excellent illustration has the narrow leaves, long pedicels and large flowers characteristic of that species. The dismissal of it as a probable introduction has been the fate of all of the more narrowly distributed members of this group. The distribution of <italic><tp:taxon-name><tp:taxon-name-part taxon-name-part-type="genus" reg="Solanum">S.</tp:taxon-name-part> <tp:taxon-name-part taxon-name-part-type="species" reg="alpinum">alpinum</tp:taxon-name-part></tp:taxon-name></italic> along the volcanic chain of Java above 2,000 m elevation is typical of other members of this rich flora that are found in areas created and influenced by fire resulting from volcanism and subsequent open habitat and grassland creation (as described in <xref ref-type="bibr" rid="B379">van Steenis 2006</xref>). <italic><tp:taxon-name><tp:taxon-name-part taxon-name-part-type="genus" reg="Solanum">Solanum</tp:taxon-name-part> <tp:taxon-name-part taxon-name-part-type="species" reg="alpinum">alpinum</tp:taxon-name-part></tp:taxon-name></italic> is likely to also occur in the “tjemara forests” (<italic>sensu</italic> <xref ref-type="bibr" rid="B379">van Steenis 2006</xref>) dominated by <italic><tp:taxon-name><tp:taxon-name-part taxon-name-part-type="genus" reg="Casuarina">Casuarina</tp:taxon-name-part> <tp:taxon-name-part taxon-name-part-type="species" reg="junghuhniana">junghuhniana</tp:taxon-name-part></tp:taxon-name></italic> Miq. (<tp:taxon-name><tp:taxon-name-part taxon-name-part-type="family">Casuarinaceae</tp:taxon-name-part></tp:taxon-name>). Further fieldwork and more accurately geolocated collections are needed to ascertain the distribution and habitat preferences of <italic><tp:taxon-name><tp:taxon-name-part taxon-name-part-type="genus" reg="Solanum">S.</tp:taxon-name-part> <tp:taxon-name-part taxon-name-part-type="species" reg="alpinum">alpinum</tp:taxon-name-part></tp:taxon-name></italic>.</p><p>A single collection of Zollinger was cited for each of <italic><tp:taxon-name><tp:taxon-name-part taxon-name-part-type="genus" reg="Solanum">S.</tp:taxon-name-part> <tp:taxon-name-part taxon-name-part-type="species" reg="alpinum">alpinum</tp:taxon-name-part></tp:taxon-name></italic> (“Herb. N. 2255”) and <italic><tp:taxon-name><tp:taxon-name-part taxon-name-part-type="genus" reg="Solanum">S.</tp:taxon-name-part> <tp:taxon-name-part taxon-name-part-type="species" reg="viscidissimum">viscidissimum</tp:taxon-name-part></tp:taxon-name></italic> (“Herb. N. 2514”), but no herbarium was cited; we have lectotypified <italic><tp:taxon-name><tp:taxon-name-part taxon-name-part-type="genus" reg="Solanum">S.</tp:taxon-name-part> <tp:taxon-name-part taxon-name-part-type="species" reg="alpinum">alpinum</tp:taxon-name-part></tp:taxon-name></italic> with the P (P00368905) duplicate of <italic>Zollinger 2255</italic>, because it has a label with the protologue locality. We have selected the G-DC (G00357866) sheet of <italic>Zollinger 2514</italic> as the lectotype for <italic><tp:taxon-name><tp:taxon-name-part taxon-name-part-type="genus" reg="Solanum">S.</tp:taxon-name-part> <tp:taxon-name-part taxon-name-part-type="species" reg="viscidissimum">viscidissimum</tp:taxon-name-part></tp:taxon-name></italic> as the best preserved of the duplicates we have seen.</p><p>
            <xref ref-type="bibr" rid="B101">Dunal (1852)</xref> illegitimately coined the name <italic><tp:taxon-name><tp:taxon-name-part taxon-name-part-type="genus" reg="Solanum">S.</tp:taxon-name-part> <tp:taxon-name-part taxon-name-part-type="species" reg="dichrophyllum">dichrophyllum</tp:taxon-name-part></tp:taxon-name></italic> for <italic><tp:taxon-name><tp:taxon-name-part taxon-name-part-type="genus" reg="Solanum">S.</tp:taxon-name-part> <tp:taxon-name-part taxon-name-part-type="species" reg="alpinum">alpinum</tp:taxon-name-part></tp:taxon-name></italic> because he felt the Zollinger’s and Moritzi’s name was inappropriate as the plant did not grow in the Alps (“Nomen <tp:taxon-name><tp:taxon-name-part taxon-name-part-type="genus" reg="Solanum"/><tp:taxon-name-part taxon-name-part-type="species" reg="alpinum">alpinum</tp:taxon-name-part></tp:taxon-name> mutavi quia in montibus certe alpinus non habitat” – I have changed the name because this certainly does not inhabit the Alps). He (<xref ref-type="bibr" rid="B101">Dunal 1852</xref>) used another sheet collected by Zollinger (<italic>Zollinger 2177</italic>) as the basis for his <italic><tp:taxon-name><tp:taxon-name-part taxon-name-part-type="genus" reg="Solanum">S.</tp:taxon-name-part> <tp:taxon-name-part taxon-name-part-type="species" reg="anacamptocarpum">anacamptocarpum</tp:taxon-name-part></tp:taxon-name></italic>.</p><p>C.E.O. Kuntze named <italic><tp:taxon-name><tp:taxon-name-part taxon-name-part-type="genus" reg="Solanum">S.</tp:taxon-name-part> <tp:taxon-name-part taxon-name-part-type="species" reg="bromoense">bromoense</tp:taxon-name-part></tp:taxon-name></italic> for Gunung Bromo in the Tenggar range, citing only “Java. Bromo 2000m” (<xref ref-type="bibr" rid="B206">Kuntze 1891</xref>). We have selected the sheet in NY (NY0017228) bearing the same locaity as the lectotype; Kuntze’s personal herbarium is held in NY.</p></tp:treatment-sec><tp:treatment-sec sec-type="material" id="SECID0ENCBM"><title>Specimens examined.</title><p>
            <bold>Indonesia</bold>. <bold>Bali</bold>: bei der Quelle Jaritie auf Weg zum Gunung Ajaung, 2 Jun 1912, <italic>Arens 19</italic> (L); Kleine Soenda Eilanden, Bali, Z. helling Agoeng, 6 Apr 1936, <italic>van Steenis 7839</italic> (K);. <bold>Java</bold>: Central Java, Blumbang, Mt. Lawu, Central Java, 26 Nov 1982, <italic><tp:taxon-name>Afriastini</tp:taxon-name> 475</italic> (A); West Java, Mt.Malabar, <italic>Anderson 369</italic> (CAL); East Java, Ardjoeno, tjemarabosch boven Lalidjiwo, 17 Oct 1915, <italic>Arens s.n.</italic> (L); East Java, 12 Oct 1915, <italic>Arens 48</italic> (L); East Java, Pasoeroean, G[unung] Tengge, boven Tosari, 4 Jun 1913, <italic>Backer 8380</italic> (L); East Java, Te Pasoeroean, Ngadisari, Jan 1925, <italic>Backer 36563</italic> (A); East Java, Pasoeroean, Tengge, boven Tosari, <italic>Backer 36564</italic> (L); Central Java, Soerkarta, Top van de Lawoe [Mount Lawu], 16 Jul 1936, <italic>Brinkman 754</italic> (NY); Sitiebondo, G[unung] Raneg [Raoeng] via Brembeinri, 15 May 1932, <italic>Clason-Laarman EHH</italic>-<italic>157</italic> (L); East Java, SE Java, 1880, <italic>Forbes 1019</italic> (BM); Central Java, Central Java, Slamet Mountain, between base camp Beraba-top of summit, 17 Mar 2004, <italic>Hoover et al. Deden-113</italic> (A); Central Java, Mt. Prahu, <italic>Horsfield s.n.</italic> (BM); Central Java, Surakarta, <italic>Horsfield s.n.</italic> (BM); Central Java, Mt. Prahu, <italic>Horsfield s.n.</italic> (BM); Central Java, Blambangan &amp; Mt. Prahu, <italic>Horsfield s.n.</italic> (BM); East Java, Pasoeroean G[unung] Smeroe, <italic>Jesweit s.n.</italic> (L); Central Java, Tenggu, Penandjaan, 31 Jul 1932, <italic>Kleinhoonte 371</italic> (L); Central Java, Besoeki, G[unung] Merapi, 18 Jul 1916, <italic>Koorders</italic> &amp; <italic>Koorders-Schumacher 43218 B</italic> (L); East Java, Res. Besoeki Kawah Idjen, 1 Nov 1916, <italic>Koorders</italic> &amp; <italic>Koorders-Schumacher 43214B</italic> (L); East Java, Besoeki, Jang Plateau, 12 Aug 1916, <italic>Koorders</italic> &amp; <italic>Koorders-Schumacher 43463</italic> (L); East Java, Tdjan plateau, Mt. Raung, Nov 1938, <italic>Kostermans s.n.</italic> (L); Central Java, G[unung] Muria, Tjollo, N of Kudus, 25 Nov 1951, <italic>Kostermans 6278</italic> (L); West Java, Malawar, Dec 1875, <italic>Kuntze 5410</italic> (DUKE, NY); West Java, Gunong Gede, 6 Mar 1979, <italic>Murata et al. 2021</italic> (L); East Java, Pasoeroean, 4 Jun 1935, <italic>Neth Ind Forest Service 7038</italic> (L); East Java, Pasoeroean, 4 Jun 1935, <italic>Neth Ind Forest Service 7056</italic> (A); East Java, Tosari 49, <italic>Proefstation voor de Javasuikerindustrie s.n.</italic> (L); East Java, Tosari 52, <italic>Proefstation voor de Javasuikerindustrie s.n.</italic> (L); Central Java, Central Java Merbaboe, Jul 1922, <italic>Roorda van Eysinga s.n.</italic> (MO); East Java, Tosari, Pasoeroean, <italic>Teysmann s.n.</italic> (CAL, K); East Java, Tengergebergte tusschen Ngadisari, Zandzee en Tosari, <italic>Went s.n.</italic> (L); Central Java, Meapi, Catu septr, <italic>Without collector s.n.</italic> (U); [iter Java secundum], <italic>Zollinger 1790</italic> (LE, P). <bold>West Nusa Tenggara</bold>: Klein Soenda Eilanden, Plawangan, Segara anak, 16 Jun 1936, <italic>de Voogd 2654</italic> (GH, NY); Lombok, Rindjani Vulkangebirge N Seite, 9 May 1909, <italic>Elbert 1327</italic> (L).</p></tp:treatment-sec><tp:treatment-sec><!--Section generated to contain objects referenced in tp:taxon-treatment.--><table-wrap id="T7" position="float" orientation="portrait"><label>Table 7.</label><caption><p>Preliminary conservation assessments for the Old World members of the Morelloid clade. For details, see Materials and Methods and individual species treatments. Preliminary assessments are based on <abbrev xmlns:xlink="http://www.w3.org/1999/xlink" xlink:title="Extent of Occurrence" id="ABBRID0EM4CK" xlink:type="simple">EOO</abbrev> (Extent of Occurrence) only (see Materials and Methods) and have been calculated for worldwide ranges for each species. The conservation status of species known to be introduced in the Old World has been assessed considering native range only and is discussed under each species treatments.</p></caption><table id="TID0ESABI" rules="all"><tbody><tr><td rowspan="1" colspan="1">
                  <bold>Species</bold>
                </td><td rowspan="1" colspan="1">
                  <bold>Preliminary conservation assessment (<xref ref-type="bibr" rid="B176">IUCN 2016</xref>)</bold>
                </td><td rowspan="1" colspan="1">
                  <bold><abbrev xmlns:xlink="http://www.w3.org/1999/xlink" xlink:title="Extent of Occurrence" id="ABBRID0EL5CK" xlink:type="simple">EOO</abbrev> (km<sup>2</sup>) [worldwide range</bold>]</td></tr><tr><td rowspan="1" colspan="1">
                  <bold><italic><tp:taxon-name><tp:taxon-name-part taxon-name-part-type="genus" reg="Solanum">Solanum</tp:taxon-name-part> <tp:taxon-name-part taxon-name-part-type="species" reg="alpinum">alpinum</tp:taxon-name-part></tp:taxon-name></italic></bold>
                </td><td rowspan="1" colspan="1">VU (Vulnerable)</td><td rowspan="1" colspan="1">18,806</td></tr><tr><td rowspan="1" colspan="1">
                  <italic><tp:taxon-name><tp:taxon-name-part taxon-name-part-type="genus" reg="Solanum">Solanum</tp:taxon-name-part> <tp:taxon-name-part taxon-name-part-type="species" reg="americanum">americanum</tp:taxon-name-part></tp:taxon-name></italic>.</td><td rowspan="1" colspan="1">LC (Least Concern)</td><td rowspan="1" colspan="1">51,956,485</td></tr><tr><td rowspan="1" colspan="1">
                  <italic><tp:taxon-name><tp:taxon-name-part taxon-name-part-type="genus" reg="Solanum">Solanum</tp:taxon-name-part> <tp:taxon-name-part taxon-name-part-type="species" reg="chenopodioides">chenopodioides</tp:taxon-name-part></tp:taxon-name></italic>
                </td><td rowspan="1" colspan="1">LC (Least Concern)</td><td rowspan="1" colspan="1">78,693,743</td></tr><tr><td rowspan="1" colspan="1">
                  <italic><tp:taxon-name><tp:taxon-name-part taxon-name-part-type="genus" reg="Solanum">Solanum</tp:taxon-name-part> <tp:taxon-name-part taxon-name-part-type="species" reg="furcatum">furcatum</tp:taxon-name-part></tp:taxon-name></italic>
                </td><td rowspan="1" colspan="1">LC (Least Concern)</td><td rowspan="1" colspan="1">105,324,815</td></tr><tr><td rowspan="1" colspan="1">
                  <bold><italic><tp:taxon-name><tp:taxon-name-part taxon-name-part-type="genus" reg="Solanum">Solanum</tp:taxon-name-part> <tp:taxon-name-part taxon-name-part-type="species" reg="hirtulum">hirtulum</tp:taxon-name-part></tp:taxon-name></italic></bold>
                </td><td rowspan="1" colspan="1">NT (Near-Threatened)</td><td rowspan="1" colspan="1">26,035</td></tr><tr><td rowspan="1" colspan="1">
                  <italic><tp:taxon-name><tp:taxon-name-part taxon-name-part-type="genus" reg="Solanum">Solanum</tp:taxon-name-part> <tp:taxon-name-part taxon-name-part-type="species" reg="memphiticum">memphiticum</tp:taxon-name-part></tp:taxon-name></italic>
                </td><td rowspan="1" colspan="1">LC (Least Concern)</td><td rowspan="1" colspan="1">4,489,278</td></tr><tr><td rowspan="1" colspan="1">
                  <italic><tp:taxon-name><tp:taxon-name-part taxon-name-part-type="genus" reg="Solanum">Solanum</tp:taxon-name-part> <tp:taxon-name-part taxon-name-part-type="species" reg="nigrum">nigrum</tp:taxon-name-part></tp:taxon-name></italic>
                </td><td rowspan="1" colspan="1">LC (Least Concern)</td><td rowspan="1" colspan="1">202,319,396</td></tr><tr><td rowspan="1" colspan="1">
                  <italic><tp:taxon-name><tp:taxon-name-part taxon-name-part-type="genus" reg="Solanum">Solanum</tp:taxon-name-part> <tp:taxon-name-part taxon-name-part-type="species" reg="nitidibaccatum">nitidibaccatum</tp:taxon-name-part></tp:taxon-name></italic>
                </td><td rowspan="1" colspan="1">LC (Least Concern)</td><td rowspan="1" colspan="1">83,736,975</td></tr><tr><td rowspan="1" colspan="1">
                  <italic><tp:taxon-name><tp:taxon-name-part taxon-name-part-type="genus" reg="Solanum">Solanum</tp:taxon-name-part> <tp:taxon-name-part taxon-name-part-type="species" reg="opacum">opacum</tp:taxon-name-part></tp:taxon-name></italic>
                </td><td rowspan="1" colspan="1">LC (Least Concern)</td><td rowspan="1" colspan="1">78,180,634</td></tr><tr><td rowspan="1" colspan="1">
                  <italic><tp:taxon-name><tp:taxon-name-part taxon-name-part-type="genus" reg="Solanum">Solanum</tp:taxon-name-part> <tp:taxon-name-part taxon-name-part-type="species" reg="palitans">palitans</tp:taxon-name-part></tp:taxon-name></italic>
                </td><td rowspan="1" colspan="1">LC(Least Concern)</td><td rowspan="1" colspan="1">24,975,848</td></tr><tr><td rowspan="1" colspan="1">
                  <bold><italic><tp:taxon-name><tp:taxon-name-part taxon-name-part-type="genus" reg="Solanum">Solanum</tp:taxon-name-part> <tp:taxon-name-part taxon-name-part-type="species" reg="pseudospinosum">pseudospinosum</tp:taxon-name-part></tp:taxon-name></italic></bold>
                </td><td rowspan="1" colspan="1">EN (Endangered)</td><td rowspan="1" colspan="1">4,009</td></tr><tr><td rowspan="1" colspan="1">
                  <italic><tp:taxon-name><tp:taxon-name-part taxon-name-part-type="genus" reg="Solanum">Solanum</tp:taxon-name-part> <tp:taxon-name-part taxon-name-part-type="species" reg="pygmaeum">pygmaeum</tp:taxon-name-part></tp:taxon-name></italic>
                </td><td rowspan="1" colspan="1">LC (Least Concern)</td><td rowspan="1" colspan="1">16,699,600</td></tr><tr><td rowspan="1" colspan="1">
                  <italic><tp:taxon-name><tp:taxon-name-part taxon-name-part-type="genus" reg="Solanum">Solanum</tp:taxon-name-part> <tp:taxon-name-part taxon-name-part-type="species" reg="retroflexum">retroflexum</tp:taxon-name-part></tp:taxon-name></italic>
                </td><td rowspan="1" colspan="1">LC (Least Concern)</td><td rowspan="1" colspan="1">19,067,920</td></tr><tr><td rowspan="1" colspan="1">
                  <italic><tp:taxon-name><tp:taxon-name-part taxon-name-part-type="genus" reg="Solanum">Solanum</tp:taxon-name-part> <tp:taxon-name-part taxon-name-part-type="species" reg="sarrachoides">sarrachoides</tp:taxon-name-part></tp:taxon-name></italic>
                </td><td rowspan="1" colspan="1">LC (Least Concern)</td><td rowspan="1" colspan="1">114,305,743</td></tr><tr><td rowspan="1" colspan="1">
                  <italic><tp:taxon-name><tp:taxon-name-part taxon-name-part-type="genus" reg="Solanum">Solanum</tp:taxon-name-part> <tp:taxon-name-part taxon-name-part-type="species" reg="scabrum">scabrum</tp:taxon-name-part></tp:taxon-name></italic>
                </td><td rowspan="1" colspan="1">LC (Least Concern)</td><td rowspan="1" colspan="1">49,116,048</td></tr><tr><td rowspan="1" colspan="1">
                  <italic><tp:taxon-name><tp:taxon-name-part taxon-name-part-type="genus" reg="Solanum">Solanum</tp:taxon-name-part> <tp:taxon-name-part taxon-name-part-type="species" reg="tarderemotum">tarderemotum</tp:taxon-name-part></tp:taxon-name></italic>
                </td><td rowspan="1" colspan="1">LC (Least Concern)</td><td rowspan="1" colspan="1">22,131,524</td></tr><tr><td rowspan="1" colspan="1">
                  <italic><tp:taxon-name><tp:taxon-name-part taxon-name-part-type="genus" reg="Solanum">Solanum</tp:taxon-name-part> <tp:taxon-name-part taxon-name-part-type="species" reg="triflorum">triflorum</tp:taxon-name-part></tp:taxon-name></italic>
                </td><td rowspan="1" colspan="1">LC(Least Concern)</td><td rowspan="1" colspan="1">91,711,479</td></tr><tr><td rowspan="1" colspan="1">
                  <bold><italic><tp:taxon-name><tp:taxon-name-part taxon-name-part-type="genus" reg="Solanum">Solanum</tp:taxon-name-part> <tp:taxon-name-part taxon-name-part-type="species" reg="umalilaense">umalilaense</tp:taxon-name-part></tp:taxon-name></italic></bold>
                </td><td rowspan="1" colspan="1">EN [DD] (Endangered or Data Deficient)</td><td rowspan="1" colspan="1">2,559</td></tr><tr><td rowspan="1" colspan="1">
                  <italic><tp:taxon-name><tp:taxon-name-part taxon-name-part-type="genus" reg="Solanum">Solanum</tp:taxon-name-part> <tp:taxon-name-part taxon-name-part-type="species" reg="villosum">villosum</tp:taxon-name-part></tp:taxon-name></italic>
                </td><td rowspan="1" colspan="1">LC (Least Concern)</td><td rowspan="1" colspan="1">364,611,726</td></tr></tbody></table></table-wrap></tp:treatment-sec><ref-list><ref id="B176"><mixed-citation xmlns:xlink="http://www.w3.org/1999/xlink" xlink:type="simple">
          <institution xlink:type="simple">IUCN</institution> (<year>2016</year>) Guidelines for Using the IUCN Red List Categories and Criteria. Version 12. Prepared by the Standards and Petitions Subcommittee. <ext-link xlink:type="simple" ext-link-type="uri" xlink:href="http://www.iucnredlist.org/documents/RedListGuidelines.pdf">http://www.iucnredlist.org/documents/RedListGuidelines.pdf</ext-link></mixed-citation></ref><ref id="B379"><mixed-citation xmlns:xlink="http://www.w3.org/1999/xlink" xlink:type="simple">
          <person-group><name name-style="western"><surname>van Steenis</surname><given-names>CGGJ</given-names></name></person-group> (<year>2006</year>) The mountain flora of Java. 2<sup>nd</sup> edition. Koninklijke Brill, Leiden.</mixed-citation></ref><ref id="B10"><mixed-citation xmlns:xlink="http://www.w3.org/1999/xlink" xlink:type="simple">
          <person-group><name name-style="western"><surname>Backer</surname><given-names>CA</given-names></name><name name-style="western"><surname>Bakhuisen van der Brink</surname><given-names>RC</given-names></name></person-group> (<year>1965</year>) Flora of Java. P. Noordhoff, Groningen.</mixed-citation></ref><ref id="B101"><mixed-citation xmlns:xlink="http://www.w3.org/1999/xlink" xlink:type="simple">
          <person-group><name name-style="western"><surname>Dunal</surname><given-names>MF</given-names></name></person-group> (<year>1852</year>) <tp:taxon-name><tp:taxon-name-part taxon-name-part-type="genus">Solanaceae</tp:taxon-name-part></tp:taxon-name>. In: Candolle AP de (Ed.) <tp:taxon-name><tp:taxon-name-part taxon-name-part-type="genus">Prodromus</tp:taxon-name-part></tp:taxon-name> systematis naturalis regni vegetabilis 13(1): 1–690. V. Masson, Paris.</mixed-citation></ref><ref id="B206"><mixed-citation xmlns:xlink="http://www.w3.org/1999/xlink" xlink:type="simple">
          <person-group><name name-style="western"><surname>Kuntze</surname><given-names>CEO</given-names></name></person-group> (<year>1891</year>) Revisio Generum Plantarum, Vol. 2. A. Felix, Leipzig.</mixed-citation></ref></ref-list></tp:taxon-treatment>
