# Supplementary material for: A revision of the Old World Black Nightshades (Morelloid clade of Solanum L., Solanaceae)
Source: PhytoKeys. 2018 Jul 25;(106):1–223. doi: 10.3897/phytokeys.106.21991 (PMC6070582; doi:10.3897/phytokeys.106.21991)
Supplement: XML Treatment for Solanum americanum [file phytokeys.106.21991-treatment2.xml]

<!DOCTYPE tp:taxon-treatment
  PUBLIC "-//TaxonX//DTD Taxonomic Treatment Publishing DTD v0 20100105//EN" "tax-treatment-NSO.dtd">
<tp:taxon-treatment xmlns:tp="http://www.plazi.org/taxpub"><tp:treatment-meta><kwd-group><label>Taxon classification</label><kwd><named-content xmlns:xlink="http://www.w3.org/1999/xlink" content-type="kingdom">Plantae</named-content></kwd><kwd><named-content xmlns:xlink="http://www.w3.org/1999/xlink" content-type="order">Solanales</named-content></kwd><kwd><named-content xmlns:xlink="http://www.w3.org/1999/xlink" content-type="family">Solanaceae</named-content></kwd></kwd-group><mixed-citation publication-type="journal"><person-group><name><surname>Särkinen</surname><given-names>Tiina</given-names></name><name><surname>Poczai</surname><given-names>Peter</given-names></name><name><surname>Barboza</surname><given-names>Gloria E.</given-names></name><name><surname>van der Weerden</surname><given-names>Gerard M.</given-names></name><name><surname>Baden</surname><given-names>Maria</given-names></name><name><surname>Knapp</surname><given-names>Sandra</given-names></name></person-group><article-title>A revision of the Old World Black Nightshades (Morelloid clade of <italic><tp:taxon-name><tp:taxon-name-part taxon-name-part-type="genus" reg="Solanum">Solanum</tp:taxon-name-part></tp:taxon-name></italic> L., <tp:taxon-name><tp:taxon-name-part taxon-name-part-type="genus" reg="Solanaceae">Solanaceae</tp:taxon-name-part></tp:taxon-name>)</article-title><source>PhytoKeys</source><day>25</day><month>7</month><year>2018</year><volume>2018</volume><issue>106</issue><fpage>1</fpage><lpage>223</lpage><pub-id pub-id-type="doi">10.3897/phytokeys.106.21991</pub-id></mixed-citation></tp:treatment-meta><tp:nomenclature><label>2.</label><tp:taxon-name>
            <tp:taxon-name-part taxon-name-part-type="genus" reg="Solanum">Solanum</tp:taxon-name-part>
            <tp:taxon-name-part taxon-name-part-type="species" reg="americanum">americanum</tp:taxon-name-part>
          </tp:taxon-name><tp:taxon-authority>Mill., Gard. Dict. ed. 8, no. 5. 1768.</tp:taxon-authority><xref ref-type="fig" rid="F7">Figures 7</xref><xref ref-type="fig" rid="F8">, 8</xref><tp:nomenclature-citation-list><tp:nomenclature-citation><tp:taxon-name>
                <tp:taxon-name-part taxon-name-part-type="genus" reg="Solanum">Solanum</tp:taxon-name-part> <tp:taxon-name-part taxon-name-part-type="species" reg="nigrum">nigrum</tp:taxon-name-part> <tp:taxon-name-part taxon-name-part-type="authority">L.</tp:taxon-name-part> <tp:taxon-name-part taxon-name-part-type="infraspecific-rank">var.</tp:taxon-name-part> <tp:taxon-name-part taxon-name-part-type="variety" reg="patulum">patulum</tp:taxon-name-part></tp:taxon-name><comment>L., Sp. Pl. 186. 1753.</comment></tp:nomenclature-citation><tp:nomenclature-citation><tp:taxon-name><tp:taxon-name-part taxon-name-part-type="genus" reg="Solanum"/><tp:taxon-name-part taxon-name-part-type="species" reg="americanum"/></tp:taxon-name><comment>Type. “Solanum procerius patulum, vulgaris fructu”, cultivated in England, at James Sherard’s garden in Eltham (Hortus Elthamensis) (lectotype, designated here: Dillenius, Hortus Elthamensis 2: 367, t. 275, f. 355. 1732). “Solanum procerius patulum, vulgaris fructu”, <italic>Herb. Dillenius 441</italic> (epitype, designated here [as lectotype by <xref ref-type="bibr" rid="B118">Edmonds 2012</xref>, pg. 136]: OXF [Dill-HE 275-355). </comment></tp:nomenclature-citation><tp:nomenclature-citation><tp:taxon-name>
                <tp:taxon-name-part taxon-name-part-type="genus" reg="Solanum">Solanum</tp:taxon-name-part> <tp:taxon-name-part taxon-name-part-type="species" reg="nodiflorum">nodiflorum</tp:taxon-name-part></tp:taxon-name><comment>Jacq., Collectanea [Jacquin] 2: 288. 1789.</comment></tp:nomenclature-citation><tp:nomenclature-citation><tp:taxon-name><tp:taxon-name-part taxon-name-part-type="genus" reg="Solanum"/><tp:taxon-name-part taxon-name-part-type="species" reg="americanum"/></tp:taxon-name><comment>Type. Cultivated in Austria at Vienna, said to be from Mauritius (“crescit insula Mauritii”), <italic>Herb. Jacquin s.n.</italic> (lectotype, designated by <xref ref-type="bibr" rid="B168">Henderson 1974</xref>, pg. 28: BM [BM000617682]; isolectotype: W [W0022646]). </comment></tp:nomenclature-citation><tp:nomenclature-citation><tp:taxon-name>
                <tp:taxon-name-part taxon-name-part-type="genus" reg="Solanum">Solanum</tp:taxon-name-part> <tp:taxon-name-part taxon-name-part-type="species" reg="patulum">patulum</tp:taxon-name-part></tp:taxon-name><comment>(L.) Roth, Catal. Bot. 2: 23. 1800.</comment></tp:nomenclature-citation><tp:nomenclature-citation><tp:taxon-name><tp:taxon-name-part taxon-name-part-type="genus" reg="Solanum"/><tp:taxon-name-part taxon-name-part-type="species" reg="americanum"/></tp:taxon-name><comment>Type. Based on <tp:taxon-name><tp:taxon-name-part taxon-name-part-type="genus" reg="Solanum">Solanum</tp:taxon-name-part> <tp:taxon-name-part taxon-name-part-type="species" reg="nigrum">nigrum</tp:taxon-name-part> <tp:taxon-name-part taxon-name-part-type="authority">L.</tp:taxon-name-part> <tp:taxon-name-part taxon-name-part-type="infraspecific-rank">var.</tp:taxon-name-part> <tp:taxon-name-part taxon-name-part-type="variety" reg="patulum">patulum</tp:taxon-name-part></tp:taxon-name> L. </comment></tp:nomenclature-citation><tp:nomenclature-citation><tp:taxon-name>
                <tp:taxon-name-part taxon-name-part-type="genus" reg="Solanum">Solanum</tp:taxon-name-part> <tp:taxon-name-part taxon-name-part-type="species" reg="papilionaceum">papilionaceum</tp:taxon-name-part></tp:taxon-name><comment>Dum.Cours., Bot. Cult. 2: 135. 1802.</comment></tp:nomenclature-citation><tp:nomenclature-citation><tp:taxon-name><tp:taxon-name-part taxon-name-part-type="genus" reg="Solanum"/><tp:taxon-name-part taxon-name-part-type="species" reg="americanum"/></tp:taxon-name><comment>Type. Cultivated from seeds received from the Jardin Nat. [Paris] (no specimens cited, likely to have been described from living material). Cultivated in Paris (“H.P.”), 1825, <italic>Anon. [Herb. Maire] s.n.</italic> (neotype, designated here: P [P00582223]). </comment></tp:nomenclature-citation><tp:nomenclature-citation><tp:taxon-name>
                <tp:taxon-name-part taxon-name-part-type="genus" reg="Solanum">Solanum</tp:taxon-name-part> <tp:taxon-name-part taxon-name-part-type="species" reg="strictum">strictum</tp:taxon-name-part></tp:taxon-name><comment>Zuccagni, Cent. Observ. Bot. [p. 20] No. 49. 1806.</comment></tp:nomenclature-citation><tp:nomenclature-citation><tp:taxon-name><tp:taxon-name-part taxon-name-part-type="genus" reg="Solanum"/><tp:taxon-name-part taxon-name-part-type="species" reg="americanum"/></tp:taxon-name><comment>Type. Cultivated in Italy; “Semina nobis communicavit Cl. Thouin sub nomine S. nigri sp. nova” (no specimens cited; Zuccagni’s herbarium originally at FI but destroyed). Cultivated in Italy in Bologna “j. de Bologna”, 6 Jul 1808, <italic>Anon. s.n.</italic> (neotype, designated here: G-DC [G00144215]). </comment></tp:nomenclature-citation><tp:nomenclature-citation><tp:taxon-name>
                <tp:taxon-name-part taxon-name-part-type="genus" reg="Solanum">Solanum</tp:taxon-name-part> <tp:taxon-name-part taxon-name-part-type="species" reg="rumphii">rumphii</tp:taxon-name-part></tp:taxon-name><comment>Dunal, Hist. Nat. <tp:taxon-name><tp:taxon-name-part taxon-name-part-type="genus" reg="Solanum">Solanum</tp:taxon-name-part></tp:taxon-name> 157. 1813.</comment></tp:nomenclature-citation><tp:nomenclature-citation><tp:taxon-name><tp:taxon-name-part taxon-name-part-type="genus" reg="Solanum"/><tp:taxon-name-part taxon-name-part-type="species" reg="americanum"/></tp:taxon-name><comment>Type. Indonesia. Malaku: Amboina (no specimens cited; lectotype, designated here: Rumphius, Herbarium Amboinenese 6: t. 26, fig. 2, 1750). </comment></tp:nomenclature-citation><tp:nomenclature-citation><tp:taxon-name>
                <tp:taxon-name-part taxon-name-part-type="genus" reg="Solanum">Solanum</tp:taxon-name-part> <tp:taxon-name-part taxon-name-part-type="species" reg="oleraceum">oleraceum</tp:taxon-name-part></tp:taxon-name><comment>Dunal, Encycl. [J. Lamarck &amp; al.] Suppl. 3: 750. 1814.</comment></tp:nomenclature-citation><tp:nomenclature-citation><tp:taxon-name><tp:taxon-name-part taxon-name-part-type="genus" reg="Solanum"/><tp:taxon-name-part taxon-name-part-type="species" reg="americanum"/></tp:taxon-name><comment>Type. “Antilles” <italic>Herb, Richard s.n.</italic> (lectotype, designated by <xref ref-type="bibr" rid="B71">D’Arcy 1974a</xref>, pg. 735: P [P00319557]; isolectotypes: G-DC [G00144258], MPU). </comment></tp:nomenclature-citation><tp:nomenclature-citation><tp:taxon-name>
                <tp:taxon-name-part taxon-name-part-type="genus" reg="Solanum">Solanum</tp:taxon-name-part> <tp:taxon-name-part taxon-name-part-type="species" reg="dillenii">dillenii</tp:taxon-name-part></tp:taxon-name><comment>Schult., Öster. Fl., ed. 2, 1: 393. 1814, as “<tp:taxon-name><tp:taxon-name-part taxon-name-part-type="genus" reg="Dilleni">Dilleni</tp:taxon-name-part></tp:taxon-name>”</comment></tp:nomenclature-citation><tp:nomenclature-citation><tp:taxon-name><tp:taxon-name-part taxon-name-part-type="genus" reg="Solanum"/><tp:taxon-name-part taxon-name-part-type="species" reg="americanum"/></tp:taxon-name><comment>Type. Hungary?. “In umbrosis Matra [Mátra]”, <italic>P. Kitaibel s.n.</italic> (lectotype, designated here: BP [Herb. Kit. fasc. IX, No. 102, small-flowered stem only]; isolectotype: B-W [B-W 04364-03]). </comment></tp:nomenclature-citation><tp:nomenclature-citation><tp:taxon-name>
                <tp:taxon-name-part taxon-name-part-type="genus" reg="Solanum">Solanum</tp:taxon-name-part> <tp:taxon-name-part taxon-name-part-type="species" reg="microspermum">microspermum</tp:taxon-name-part></tp:taxon-name><comment>Dunal, Solan. Syn. 12. 1816.</comment></tp:nomenclature-citation><tp:nomenclature-citation><tp:taxon-name><tp:taxon-name-part taxon-name-part-type="genus" reg="Solanum"/><tp:taxon-name-part taxon-name-part-type="species" reg="americanum"/></tp:taxon-name><comment>Type. Origin unknown, 1815, <italic>Anon. (Herb. Thibaud) s.n.</italic> (lectotype, designated here: G-DC [G00144267]). </comment></tp:nomenclature-citation><tp:nomenclature-citation><tp:taxon-name>
                <tp:taxon-name-part taxon-name-part-type="genus" reg="Solanum">Solanum</tp:taxon-name-part> <tp:taxon-name-part taxon-name-part-type="species" reg="erythrocarpon">erythrocarpon</tp:taxon-name-part></tp:taxon-name><comment>G.Mey., Prim. Fl. Esseq. 109. 1818.</comment></tp:nomenclature-citation><tp:nomenclature-citation><tp:taxon-name><tp:taxon-name-part taxon-name-part-type="genus" reg="Solanum"/><tp:taxon-name-part taxon-name-part-type="species" reg="americanum"/></tp:taxon-name><comment>Type. Suriname. Saramacca: Hamburg (Essequibo), <italic>E.K. Rodschied 31</italic> (lectotype, designated here: GOET [GOET003505]). </comment></tp:nomenclature-citation><tp:nomenclature-citation><tp:taxon-name>
                <tp:taxon-name-part taxon-name-part-type="genus" reg="Solanum">Solanum</tp:taxon-name-part> <tp:taxon-name-part taxon-name-part-type="species" reg="desvauxii">desvauxii</tp:taxon-name-part></tp:taxon-name><comment>Ham., Prod. Pl. Ind. Occ. 26. 1825, nom. illeg. superfl.</comment></tp:nomenclature-citation><tp:nomenclature-citation><tp:taxon-name><tp:taxon-name-part taxon-name-part-type="genus" reg="Solanum"/><tp:taxon-name-part taxon-name-part-type="species" reg="americanum"/></tp:taxon-name><comment>Type. Based on <tp:taxon-name><tp:taxon-name-part taxon-name-part-type="genus" reg="Solanum">S.</tp:taxon-name-part> <tp:taxon-name-part taxon-name-part-type="species" reg="nodiflorum">nodiflorum</tp:taxon-name-part></tp:taxon-name> Jacq. (cited in synonymy). </comment></tp:nomenclature-citation><tp:nomenclature-citation><tp:taxon-name>
                <tp:taxon-name-part taxon-name-part-type="genus" reg="Solanum">Solanum</tp:taxon-name-part> <tp:taxon-name-part taxon-name-part-type="species" reg="nigrum">nigrum</tp:taxon-name-part></tp:taxon-name><comment>Vell., Fl. Flumin. 85. 1829 [1825], nom. illeg., not <tp:taxon-name><tp:taxon-name-part taxon-name-part-type="genus" reg="Solanum">Solanum</tp:taxon-name-part> <tp:taxon-name-part taxon-name-part-type="species" reg="nigrum">nigrum</tp:taxon-name-part></tp:taxon-name> L. (1753)</comment></tp:nomenclature-citation><tp:nomenclature-citation><tp:taxon-name><tp:taxon-name-part taxon-name-part-type="genus" reg="Solanum"/><tp:taxon-name-part taxon-name-part-type="species" reg="americanum"/></tp:taxon-name><comment>Type. Brazil. [Rio de Janeiro]: “undequaeque nascitur” (lectotype, designated by <xref ref-type="bibr" rid="B201">Knapp et al. 2015</xref>, pg. 832: [illustration] Original parchment plate of Flora Fluminensis in the Manuscript Section of the Biblioteca Nacional, Rio de Janeiro [cat. no.: mss1198651_112] and later published in Vellozo, Fl. Flumin. Icon. 2: tab. 109. 1831). </comment></tp:nomenclature-citation><tp:nomenclature-citation><tp:taxon-name>
                <tp:taxon-name-part taxon-name-part-type="genus" reg="Solanum">Solanum</tp:taxon-name-part> <tp:taxon-name-part taxon-name-part-type="species" reg="tenuiflorum">tenuiflorum</tp:taxon-name-part></tp:taxon-name><comment>Steud., Nomencl. ed. 2, 2: 606. 1841.</comment></tp:nomenclature-citation><tp:nomenclature-citation><tp:taxon-name><tp:taxon-name-part taxon-name-part-type="genus" reg="Solanum"/><tp:taxon-name-part taxon-name-part-type="species" reg="americanum"/></tp:taxon-name><comment>Type. Based on (replacement name for) <tp:taxon-name><tp:taxon-name-part taxon-name-part-type="genus" reg="Solanum">Solanum</tp:taxon-name-part> <tp:taxon-name-part taxon-name-part-type="species" reg="nigrum">nigrum</tp:taxon-name-part></tp:taxon-name> Vell. </comment></tp:nomenclature-citation><tp:nomenclature-citation><tp:taxon-name>
                <tp:taxon-name-part taxon-name-part-type="genus" reg="Solanum">Solanum</tp:taxon-name-part> <tp:taxon-name-part taxon-name-part-type="species" reg="indecorum">indecorum</tp:taxon-name-part></tp:taxon-name><comment>A.Rich., Hist. Fls. Cuba, Fanerogamia 11: 121. 1841.</comment></tp:nomenclature-citation><tp:nomenclature-citation><tp:taxon-name><tp:taxon-name-part taxon-name-part-type="genus" reg="Solanum"/><tp:taxon-name-part taxon-name-part-type="species" reg="americanum"/></tp:taxon-name><comment>Type. Cuba. Sin loc., 1836, <italic>R. de la Sagra s.n.</italic> (lectotype, designated here: P [P00370899]). </comment></tp:nomenclature-citation><tp:nomenclature-citation><tp:taxon-name>
                <tp:taxon-name-part taxon-name-part-type="genus" reg="Solanum">Solanum</tp:taxon-name-part> <tp:taxon-name-part taxon-name-part-type="species" reg="nigrum">nigrum</tp:taxon-name-part> <tp:taxon-name-part taxon-name-part-type="authority">L.</tp:taxon-name-part> <tp:taxon-name-part taxon-name-part-type="infraspecific-rank">subsp.</tp:taxon-name-part> <tp:taxon-name-part taxon-name-part-type="subspecies" reg="nodiflorum">nodiflorum</tp:taxon-name-part></tp:taxon-name><comment>(Jacq.) Sendtn., Fl. Bras. (Martius) 10: 16. 1846.</comment></tp:nomenclature-citation><tp:nomenclature-citation><tp:taxon-name><tp:taxon-name-part taxon-name-part-type="genus" reg="Solanum"/><tp:taxon-name-part taxon-name-part-type="species" reg="americanum"/></tp:taxon-name><comment>Type. Based on <tp:taxon-name><tp:taxon-name-part taxon-name-part-type="genus" reg="Solanum">Solanum</tp:taxon-name-part> <tp:taxon-name-part taxon-name-part-type="species" reg="nodiflorum">nodiflorum</tp:taxon-name-part></tp:taxon-name> Jacq. </comment></tp:nomenclature-citation><tp:nomenclature-citation><tp:taxon-name>
                <tp:taxon-name-part taxon-name-part-type="genus" reg="Solanum">Solanum</tp:taxon-name-part> <tp:taxon-name-part taxon-name-part-type="species" reg="nigrum">nigrum</tp:taxon-name-part> <tp:taxon-name-part taxon-name-part-type="authority">L.</tp:taxon-name-part> <tp:taxon-name-part taxon-name-part-type="infraspecific-rank">var.</tp:taxon-name-part> <tp:taxon-name-part taxon-name-part-type="variety" reg="angulosum">angulosum</tp:taxon-name-part></tp:taxon-name><comment>Sendtn., Fl. Bras. (Martius) 10: 16. 1846, as <tp:taxon-name><tp:taxon-name-part taxon-name-part-type="genus" reg="Solanum">Solanum</tp:taxon-name-part> <tp:taxon-name-part taxon-name-part-type="species" reg="nigrum">nigrum</tp:taxon-name-part> <tp:taxon-name-part taxon-name-part-type="authority">L.</tp:taxon-name-part> <tp:taxon-name-part taxon-name-part-type="infraspecific-rank">subsp.</tp:taxon-name-part> <tp:taxon-name-part taxon-name-part-type="subspecies" reg="nodiflorum">nodiflorum</tp:taxon-name-part> <tp:taxon-name-part taxon-name-part-type="authority">(Jacq.) Sendtn.</tp:taxon-name-part> <tp:taxon-name-part taxon-name-part-type="infraspecific-rank">var.</tp:taxon-name-part> <tp:taxon-name-part taxon-name-part-type="variety" reg="angulosum">angulosum</tp:taxon-name-part></tp:taxon-name> Sendtn.</comment></tp:nomenclature-citation><tp:nomenclature-citation><tp:taxon-name><tp:taxon-name-part taxon-name-part-type="genus" reg="Solanum"/><tp:taxon-name-part taxon-name-part-type="species" reg="americanum"/></tp:taxon-name><comment>Type. Based on <tp:taxon-name><tp:taxon-name-part taxon-name-part-type="genus" reg="Solanum">Solanum</tp:taxon-name-part> <tp:taxon-name-part taxon-name-part-type="species" reg="tenuiflorum">tenuiflorum</tp:taxon-name-part></tp:taxon-name> Steud. (=<tp:taxon-name><tp:taxon-name-part taxon-name-part-type="genus" reg="Solanum">Solanum</tp:taxon-name-part> <tp:taxon-name-part taxon-name-part-type="species" reg="nigrum">nigrum</tp:taxon-name-part></tp:taxon-name> Vell.) </comment></tp:nomenclature-citation><tp:nomenclature-citation><tp:taxon-name>
                <tp:taxon-name-part taxon-name-part-type="genus" reg="Solanum">Solanum</tp:taxon-name-part> <tp:taxon-name-part taxon-name-part-type="species" reg="nigrum">nigrum</tp:taxon-name-part> <tp:taxon-name-part taxon-name-part-type="authority">L.</tp:taxon-name-part> <tp:taxon-name-part taxon-name-part-type="infraspecific-rank">subsp.</tp:taxon-name-part> <tp:taxon-name-part taxon-name-part-type="subspecies" reg="aguaraquiya">aguaraquiya</tp:taxon-name-part></tp:taxon-name><comment>Sendtn., Fl. Bras. (Martius) 10: 17. 1846.</comment></tp:nomenclature-citation><tp:nomenclature-citation><tp:taxon-name><tp:taxon-name-part taxon-name-part-type="genus" reg="Solanum"/><tp:taxon-name-part taxon-name-part-type="species" reg="americanum"/></tp:taxon-name><comment>Type. Brazil. Rio Grande do Sul: “Pat. Joan a St. Barbara”, <italic>C.F.P. Martius s.n.</italic> (lectotype, designated here: M [M-0171809]; isolectotype: M [M-0171810]). </comment></tp:nomenclature-citation><tp:nomenclature-citation><tp:taxon-name>
                <tp:taxon-name-part taxon-name-part-type="genus" reg="Solanum">Solanum</tp:taxon-name-part> <tp:taxon-name-part taxon-name-part-type="species" reg="nigrum">nigrum</tp:taxon-name-part> <tp:taxon-name-part taxon-name-part-type="authority">L.</tp:taxon-name-part> <tp:taxon-name-part taxon-name-part-type="infraspecific-rank">var.</tp:taxon-name-part> <tp:taxon-name-part taxon-name-part-type="variety" reg="minus">minus</tp:taxon-name-part></tp:taxon-name><comment>Hook.f., Trans. Linn. Soc. London 20(2): 201. 1847, as “<italic>minor</italic>”</comment></tp:nomenclature-citation><tp:nomenclature-citation><tp:taxon-name><tp:taxon-name-part taxon-name-part-type="genus" reg="Solanum"/><tp:taxon-name-part taxon-name-part-type="species" reg="americanum"/></tp:taxon-name><comment>Type. Ecuador. Galápagos Islands: James Island [Santiago], <italic>C. Darwin s.n.</italic> (lectotype, designated here: CGE [CGE00297]; isolectotype: K [K000922162]). </comment></tp:nomenclature-citation><tp:nomenclature-citation><tp:taxon-name>
                <tp:taxon-name-part taxon-name-part-type="genus" reg="Solanum">Solanum</tp:taxon-name-part> <tp:taxon-name-part taxon-name-part-type="species" reg="amarantoides">amarantoides</tp:taxon-name-part></tp:taxon-name><comment>Dunal, Prodr. [A. P. de Candolle] 13(1): 55. 1852.</comment></tp:nomenclature-citation><tp:nomenclature-citation><tp:taxon-name><tp:taxon-name-part taxon-name-part-type="genus" reg="Solanum"/><tp:taxon-name-part taxon-name-part-type="species" reg="americanum"/></tp:taxon-name><comment>Type. Brazil. Rio de Janeiro, <italic>C. Gaudichaud 522</italic> (lectotype, designated by <xref ref-type="bibr" rid="B71">D’Arcy 1974a</xref>, pg. 735 [as holotype]; second step designated here: P [P00319574]; isolectotypes: P [P00319575], MPU). </comment></tp:nomenclature-citation><tp:nomenclature-citation><tp:taxon-name>
                <tp:taxon-name-part taxon-name-part-type="genus" reg="Solanum">Solanum</tp:taxon-name-part> <tp:taxon-name-part taxon-name-part-type="species" reg="pterocaulum">pterocaulum</tp:taxon-name-part> <tp:taxon-name-part taxon-name-part-type="authority">Dunal</tp:taxon-name-part> <tp:taxon-name-part taxon-name-part-type="infraspecific-rank">var.</tp:taxon-name-part> <tp:taxon-name-part taxon-name-part-type="variety" reg="aguaraquiya">aguaraquiya</tp:taxon-name-part></tp:taxon-name><comment>(Sendtn.) Dunal, Prodr. [A. P. de Candolle] 13(1): 52. 1852, as ‘<tp:taxon-name><tp:taxon-name-part taxon-name-part-type="genus" reg="Solanum"/><tp:taxon-name-part taxon-name-part-type="species" reg="pterocaulon">pterocaulon</tp:taxon-name-part></tp:taxon-name>’.</comment></tp:nomenclature-citation><tp:nomenclature-citation><tp:taxon-name><tp:taxon-name-part taxon-name-part-type="genus" reg="Solanum"/><tp:taxon-name-part taxon-name-part-type="species" reg="americanum"/></tp:taxon-name><comment>Type. Based on <tp:taxon-name><tp:taxon-name-part taxon-name-part-type="genus" reg="Solanum">Solanum</tp:taxon-name-part> <tp:taxon-name-part taxon-name-part-type="species" reg="nigrum">nigrum</tp:taxon-name-part> <tp:taxon-name-part taxon-name-part-type="authority">L.</tp:taxon-name-part> <tp:taxon-name-part taxon-name-part-type="infraspecific-rank">subsp.</tp:taxon-name-part> <tp:taxon-name-part taxon-name-part-type="subspecies" reg="aguaraquiya">aguaraquiya</tp:taxon-name-part></tp:taxon-name> Sendtn. </comment></tp:nomenclature-citation><tp:nomenclature-citation><tp:taxon-name>
                <tp:taxon-name-part taxon-name-part-type="genus" reg="Solanum">Solanum</tp:taxon-name-part> <tp:taxon-name-part taxon-name-part-type="species" reg="ptychanthum">ptychanthum</tp:taxon-name-part></tp:taxon-name><comment>Dunal, Prodr. [A. P. de Candolle] 13(1): 54. 1852.</comment></tp:nomenclature-citation><tp:nomenclature-citation><tp:taxon-name><tp:taxon-name-part taxon-name-part-type="genus" reg="Solanum"/><tp:taxon-name-part taxon-name-part-type="species" reg="americanum"/></tp:taxon-name><comment>Type. United States of America. Georgia: Chatham Co., Savannah, <italic>Anon. s.n.</italic> (holotype: G-DC [G00144485]). </comment></tp:nomenclature-citation><tp:nomenclature-citation><tp:taxon-name>
                <tp:taxon-name-part taxon-name-part-type="genus" reg="Solanum">Solanum</tp:taxon-name-part> <tp:taxon-name-part taxon-name-part-type="species" reg="nodiflorum">nodiflorum</tp:taxon-name-part> <tp:taxon-name-part taxon-name-part-type="authority">Jacq.</tp:taxon-name-part> <tp:taxon-name-part taxon-name-part-type="infraspecific-rank">var.</tp:taxon-name-part> <tp:taxon-name-part taxon-name-part-type="variety" reg="macrophyllum">macrophyllum</tp:taxon-name-part></tp:taxon-name><comment>Dunal, Prodr. [A. P. de Candolle] 13(1): 46. 1852.</comment></tp:nomenclature-citation><tp:nomenclature-citation><tp:taxon-name><tp:taxon-name-part taxon-name-part-type="genus" reg="Solanum"/><tp:taxon-name-part taxon-name-part-type="species" reg="americanum"/></tp:taxon-name><comment>Type. Brazil. Rio de Janeiro: Rio de Janeiro, <italic>C. Gaudichaud 521</italic> (lectotype, designated by <xref ref-type="bibr" rid="B71">D’Arcy 1974a</xref>, pg. 735: P [P00319582]; isolectotypes: P [P00319583, P00319585], G-DC [G00144100], G [G00343373]). </comment></tp:nomenclature-citation><tp:nomenclature-citation><tp:taxon-name>
                <tp:taxon-name-part taxon-name-part-type="genus" reg="Solanum">Solanum</tp:taxon-name-part> <tp:taxon-name-part taxon-name-part-type="species" reg="nodiflorum">nodiflorum</tp:taxon-name-part> <tp:taxon-name-part taxon-name-part-type="authority">Jacq.</tp:taxon-name-part> <tp:taxon-name-part taxon-name-part-type="infraspecific-rank">var.</tp:taxon-name-part> <tp:taxon-name-part taxon-name-part-type="variety" reg="acuminatum">acuminatum</tp:taxon-name-part></tp:taxon-name><comment>Dunal, Prodr. [A. P. de Candolle] 13(1): 46. 1852.</comment></tp:nomenclature-citation><tp:nomenclature-citation><tp:taxon-name><tp:taxon-name-part taxon-name-part-type="genus" reg="Solanum"/><tp:taxon-name-part taxon-name-part-type="species" reg="americanum"/></tp:taxon-name><comment>Type. Brazil. Minas Gerais: Sin loc., <italic>M. Vauthier 537</italic> (lectotype, designated by <xref ref-type="bibr" rid="B71">D’Arcy 1974a</xref>, pg. 735 [as type ex Herb. Drake]: P [P00319615]; isolectotypes: P [P00319614], G-DC [G00343360]). </comment></tp:nomenclature-citation><tp:nomenclature-citation><tp:taxon-name>
                <tp:taxon-name-part taxon-name-part-type="genus" reg="Solanum">Solanum</tp:taxon-name-part> <tp:taxon-name-part taxon-name-part-type="species" reg="nodiflorum">nodiflorum</tp:taxon-name-part> <tp:taxon-name-part taxon-name-part-type="authority">Jacq.</tp:taxon-name-part> <tp:taxon-name-part taxon-name-part-type="infraspecific-rank">var.</tp:taxon-name-part> <tp:taxon-name-part taxon-name-part-type="variety" reg="petiolastrum">petiolastrum</tp:taxon-name-part></tp:taxon-name><comment>Dunal, Prodr. [A. P. de Candolle] 13(1): 46. 1852.</comment></tp:nomenclature-citation><tp:nomenclature-citation><tp:taxon-name><tp:taxon-name-part taxon-name-part-type="genus" reg="Solanum"/><tp:taxon-name-part taxon-name-part-type="species" reg="americanum"/></tp:taxon-name><comment>Type. Brazil. Rio de Janeiro: Novo Friburgo, 1842, <italic>P. Claussen 180</italic> (holotype: P [P00319584]). </comment></tp:nomenclature-citation><tp:nomenclature-citation><tp:taxon-name>
                <tp:taxon-name-part taxon-name-part-type="genus" reg="Solanum">Solanum</tp:taxon-name-part> <tp:taxon-name-part taxon-name-part-type="species" reg="inops">inops</tp:taxon-name-part></tp:taxon-name><comment>Dunal, Prodr. [A. P. de Candolle] 13(1): 55. 1852.</comment></tp:nomenclature-citation><tp:nomenclature-citation><tp:taxon-name><tp:taxon-name-part taxon-name-part-type="genus" reg="Solanum"/><tp:taxon-name-part taxon-name-part-type="species" reg="americanum"/></tp:taxon-name><comment>Type. Mexico. “sin. loc.” [Tamaulipas: Tampico, 4 Feb 1827], <italic>J.L. Berlandier 46</italic> (holotype: G-DC [G00144469]; isotypes: BM [BM000775579], F [V0073104F, acc. # 680275], LE, P [P00336046, P00336047, P00336048], W [1889-0291394, 1889-0144848]). </comment></tp:nomenclature-citation><tp:nomenclature-citation><tp:taxon-name>
                <tp:taxon-name-part taxon-name-part-type="genus" reg="Solanum">Solanum</tp:taxon-name-part> <tp:taxon-name-part taxon-name-part-type="species" reg="nigrum">nigrum</tp:taxon-name-part> <tp:taxon-name-part taxon-name-part-type="authority">L.</tp:taxon-name-part> <tp:taxon-name-part taxon-name-part-type="infraspecific-rank">forma</tp:taxon-name-part> <tp:taxon-name-part taxon-name-part-type="form" reg="nodiflorum">nodiflorum</tp:taxon-name-part></tp:taxon-name><comment>(Jacq.) Miq., Fl. Ned. Ind. 2: 637. 1856.</comment></tp:nomenclature-citation><tp:nomenclature-citation><tp:taxon-name><tp:taxon-name-part taxon-name-part-type="genus" reg="Solanum"/><tp:taxon-name-part taxon-name-part-type="species" reg="americanum"/></tp:taxon-name><comment>Type. Based on <tp:taxon-name><tp:taxon-name-part taxon-name-part-type="genus" reg="Solanum">Solanum</tp:taxon-name-part> <tp:taxon-name-part taxon-name-part-type="species" reg="nodiflorum">nodiflorum</tp:taxon-name-part></tp:taxon-name> Jacq. </comment></tp:nomenclature-citation><tp:nomenclature-citation><tp:taxon-name>
                <tp:taxon-name-part taxon-name-part-type="genus" reg="Solanum">Solanum</tp:taxon-name-part> <tp:taxon-name-part taxon-name-part-type="species" reg="nigrum">nigrum</tp:taxon-name-part> <tp:taxon-name-part taxon-name-part-type="authority">L.</tp:taxon-name-part> <tp:taxon-name-part taxon-name-part-type="infraspecific-rank">forma</tp:taxon-name-part> <tp:taxon-name-part taxon-name-part-type="form" reg="rumphii">rumphii</tp:taxon-name-part></tp:taxon-name><comment>(Dunal) Miq., Fl. Ned. Ind. 2: 637. 1856.</comment></tp:nomenclature-citation><tp:nomenclature-citation><tp:taxon-name><tp:taxon-name-part taxon-name-part-type="genus" reg="Solanum"/><tp:taxon-name-part taxon-name-part-type="species" reg="americanum"/></tp:taxon-name><comment>Type. Based on <tp:taxon-name><tp:taxon-name-part taxon-name-part-type="genus" reg="Solanum">Solanum</tp:taxon-name-part> <tp:taxon-name-part taxon-name-part-type="species" reg="rumphii">rumphii</tp:taxon-name-part></tp:taxon-name> Dunal </comment></tp:nomenclature-citation><tp:nomenclature-citation><tp:taxon-name>
                <tp:taxon-name-part taxon-name-part-type="genus" reg="Solanum">Solanum</tp:taxon-name-part> <tp:taxon-name-part taxon-name-part-type="species" reg="nigrum">nigrum</tp:taxon-name-part> <tp:taxon-name-part taxon-name-part-type="authority">L.</tp:taxon-name-part> <tp:taxon-name-part taxon-name-part-type="infraspecific-rank">forma</tp:taxon-name-part> <tp:taxon-name-part taxon-name-part-type="form" reg="nodiflorum">nodiflorum</tp:taxon-name-part></tp:taxon-name><comment>(Jacq.) Miq., Fl. Ned. Ind. 2: 637. 1856.</comment></tp:nomenclature-citation><tp:nomenclature-citation><tp:taxon-name><tp:taxon-name-part taxon-name-part-type="genus" reg="Solanum"/><tp:taxon-name-part taxon-name-part-type="species" reg="americanum"/></tp:taxon-name><comment>Type. Based on <tp:taxon-name><tp:taxon-name-part taxon-name-part-type="genus" reg="Solanum">Solanum</tp:taxon-name-part> <tp:taxon-name-part taxon-name-part-type="species" reg="nodiflorum">nodiflorum</tp:taxon-name-part></tp:taxon-name> Jacq. </comment></tp:nomenclature-citation><tp:nomenclature-citation><tp:taxon-name>
                <tp:taxon-name-part taxon-name-part-type="genus" reg="Solanum">Solanum</tp:taxon-name-part> <tp:taxon-name-part taxon-name-part-type="species" reg="nigrum">nigrum</tp:taxon-name-part> <tp:taxon-name-part taxon-name-part-type="authority">L.</tp:taxon-name-part> <tp:taxon-name-part taxon-name-part-type="infraspecific-rank">forma</tp:taxon-name-part> <tp:taxon-name-part taxon-name-part-type="form" reg="uniflorum">uniflorum</tp:taxon-name-part></tp:taxon-name><comment>Miq., Fl. Ned. Ind. 2: 638. 1856.</comment></tp:nomenclature-citation><tp:nomenclature-citation><tp:taxon-name><tp:taxon-name-part taxon-name-part-type="genus" reg="Solanum"/><tp:taxon-name-part taxon-name-part-type="species" reg="americanum"/></tp:taxon-name><comment>Type. Indonesia. Java: “op den Diëng, 6000-8000 ft”, <italic>F.W. Junghuhn s.n.</italic> (lectotype, designated here: U [U0113977]). </comment></tp:nomenclature-citation><tp:nomenclature-citation><tp:taxon-name>
                <tp:taxon-name-part taxon-name-part-type="genus" reg="Solanum">Solanum</tp:taxon-name-part> <tp:taxon-name-part taxon-name-part-type="species" reg="patulum">patulum</tp:taxon-name-part></tp:taxon-name><comment>Kit. ex Kanitz, Linnaea 32: 440. 1863, nom illeg., not <tp:taxon-name><tp:taxon-name-part taxon-name-part-type="genus" reg="Solanum">Solanum</tp:taxon-name-part> <tp:taxon-name-part taxon-name-part-type="species" reg="patulum">patulum</tp:taxon-name-part></tp:taxon-name> (L.) <xref ref-type="bibr" rid="B315">Roth (1800)</xref>.</comment></tp:nomenclature-citation><tp:nomenclature-citation><tp:taxon-name><tp:taxon-name-part taxon-name-part-type="genus" reg="Solanum"/><tp:taxon-name-part taxon-name-part-type="species" reg="americanum"/></tp:taxon-name><comment>Type. Based on <tp:taxon-name><tp:taxon-name-part taxon-name-part-type="genus" reg="Solanum">Solanum</tp:taxon-name-part> <tp:taxon-name-part taxon-name-part-type="species" reg="dillenii">dillenii</tp:taxon-name-part></tp:taxon-name> Schult. (cited in synonymy) </comment></tp:nomenclature-citation><tp:nomenclature-citation><tp:taxon-name>
                <tp:taxon-name-part taxon-name-part-type="genus" reg="Solanum">Solanum</tp:taxon-name-part> <tp:taxon-name-part taxon-name-part-type="species" reg="nigrum">nigrum</tp:taxon-name-part> <tp:taxon-name-part taxon-name-part-type="authority">L.</tp:taxon-name-part> <tp:taxon-name-part taxon-name-part-type="infraspecific-rank">subsp.</tp:taxon-name-part> <tp:taxon-name-part taxon-name-part-type="subspecies" reg="dillenii">dillenii</tp:taxon-name-part></tp:taxon-name><comment>(Schult.) Schur, Enum. Pl. Transsilv. 478. 1866.</comment></tp:nomenclature-citation><tp:nomenclature-citation><tp:taxon-name><tp:taxon-name-part taxon-name-part-type="genus" reg="Solanum"/><tp:taxon-name-part taxon-name-part-type="species" reg="americanum"/></tp:taxon-name><comment>Type. Based on <tp:taxon-name><tp:taxon-name-part taxon-name-part-type="genus" reg="Solanum">Solanum</tp:taxon-name-part> <tp:taxon-name-part taxon-name-part-type="species" reg="dillenii">dillenii</tp:taxon-name-part></tp:taxon-name> Schult. </comment></tp:nomenclature-citation><tp:nomenclature-citation><tp:taxon-name>
                <tp:taxon-name-part taxon-name-part-type="genus" reg="Solanum">Solanum</tp:taxon-name-part> <tp:taxon-name-part taxon-name-part-type="species" reg="nigrum">nigrum</tp:taxon-name-part> <tp:taxon-name-part taxon-name-part-type="authority">L.</tp:taxon-name-part> <tp:taxon-name-part taxon-name-part-type="infraspecific-rank">var.</tp:taxon-name-part> <tp:taxon-name-part taxon-name-part-type="variety" reg="dillenii">dillenii</tp:taxon-name-part></tp:taxon-name><comment>(Schult.) A.Gray, Synopt. Fl. N. Amer. 2(1): 228. 1878.</comment></tp:nomenclature-citation><tp:nomenclature-citation><tp:taxon-name><tp:taxon-name-part taxon-name-part-type="genus" reg="Solanum"/><tp:taxon-name-part taxon-name-part-type="species" reg="americanum"/></tp:taxon-name><comment>Type. Based on <tp:taxon-name><tp:taxon-name-part taxon-name-part-type="genus" reg="Solanum">Solanum</tp:taxon-name-part> <tp:taxon-name-part taxon-name-part-type="species" reg="dillenii">dillenii</tp:taxon-name-part></tp:taxon-name> Schult. </comment></tp:nomenclature-citation><tp:nomenclature-citation><tp:taxon-name>
                <tp:taxon-name-part taxon-name-part-type="genus" reg="Solanum">Solanum</tp:taxon-name-part> <tp:taxon-name-part taxon-name-part-type="species" reg="nigrum">nigrum</tp:taxon-name-part> <tp:taxon-name-part taxon-name-part-type="authority">L.</tp:taxon-name-part> <tp:taxon-name-part taxon-name-part-type="infraspecific-rank">var.</tp:taxon-name-part> <tp:taxon-name-part taxon-name-part-type="variety" reg="nodiflorum">nodiflorum</tp:taxon-name-part></tp:taxon-name><comment>(Jacq.) A.Gray, Synopt. Fl. N. Amer 2(1): 228. 1878.</comment></tp:nomenclature-citation><tp:nomenclature-citation><tp:taxon-name><tp:taxon-name-part taxon-name-part-type="genus" reg="Solanum"/><tp:taxon-name-part taxon-name-part-type="species" reg="americanum"/></tp:taxon-name><comment>Type. Based on <tp:taxon-name><tp:taxon-name-part taxon-name-part-type="genus" reg="Solanum">Solanum</tp:taxon-name-part> <tp:taxon-name-part taxon-name-part-type="species" reg="nodiflorum">nodiflorum</tp:taxon-name-part></tp:taxon-name> Jacq. </comment></tp:nomenclature-citation><tp:nomenclature-citation><tp:taxon-name>
                <tp:taxon-name-part taxon-name-part-type="genus" reg="Solanum">Solanum</tp:taxon-name-part> <tp:taxon-name-part taxon-name-part-type="species" reg="nigrum">nigrum</tp:taxon-name-part> <tp:taxon-name-part taxon-name-part-type="authority">L.</tp:taxon-name-part> <tp:taxon-name-part taxon-name-part-type="infraspecific-rank">var.</tp:taxon-name-part> <tp:taxon-name-part taxon-name-part-type="variety" reg="oleraceum">oleraceum</tp:taxon-name-part></tp:taxon-name><comment>(Dunal) Hitchc., Rep. Missouri Bot. Gard 4: 111. 1893.</comment></tp:nomenclature-citation><tp:nomenclature-citation><tp:taxon-name><tp:taxon-name-part taxon-name-part-type="genus" reg="Solanum"/><tp:taxon-name-part taxon-name-part-type="species" reg="americanum"/></tp:taxon-name><comment>Type. Based on <tp:taxon-name><tp:taxon-name-part taxon-name-part-type="genus" reg="Solanum">Solanum</tp:taxon-name-part> <tp:taxon-name-part taxon-name-part-type="species" reg="oleraceum">oleraceum</tp:taxon-name-part></tp:taxon-name> Dunal </comment></tp:nomenclature-citation><tp:nomenclature-citation><tp:taxon-name>
                <tp:taxon-name-part taxon-name-part-type="genus" reg="Solanum">Solanum</tp:taxon-name-part> <tp:taxon-name-part taxon-name-part-type="species" reg="nigrum">nigrum</tp:taxon-name-part> <tp:taxon-name-part taxon-name-part-type="authority">L.</tp:taxon-name-part> <tp:taxon-name-part taxon-name-part-type="infraspecific-rank">var.</tp:taxon-name-part> <tp:taxon-name-part taxon-name-part-type="variety" reg="nodiflorum">nodiflorum</tp:taxon-name-part></tp:taxon-name><comment>(Jacq.) Hitchc., Rep. (Annual) Missouri Bot. Gard. 4: 111. 1893, nom. illeg., not <tp:taxon-name><tp:taxon-name-part taxon-name-part-type="genus" reg="Solanum">Solanum</tp:taxon-name-part> <tp:taxon-name-part taxon-name-part-type="species" reg="nigrum">nigrum</tp:taxon-name-part> <tp:taxon-name-part taxon-name-part-type="authority">L.</tp:taxon-name-part> <tp:taxon-name-part taxon-name-part-type="infraspecific-rank">var.</tp:taxon-name-part> <tp:taxon-name-part taxon-name-part-type="variety" reg="nodiflorum">nodiflorum</tp:taxon-name-part></tp:taxon-name> (Jacq.) A.<xref ref-type="bibr" rid="B154">Gray (1878)</xref></comment></tp:nomenclature-citation><tp:nomenclature-citation><tp:taxon-name><tp:taxon-name-part taxon-name-part-type="genus" reg="Solanum"/><tp:taxon-name-part taxon-name-part-type="species" reg="americanum"/></tp:taxon-name><comment>Type. Based on <tp:taxon-name><tp:taxon-name-part taxon-name-part-type="genus" reg="Solanum">Solanum</tp:taxon-name-part> <tp:taxon-name-part taxon-name-part-type="species" reg="nodiflorum">nodiflorum</tp:taxon-name-part></tp:taxon-name> Jacq. </comment></tp:nomenclature-citation><tp:nomenclature-citation><tp:taxon-name>
                <tp:taxon-name-part taxon-name-part-type="genus" reg="Solanum">Solanum</tp:taxon-name-part> <tp:taxon-name-part taxon-name-part-type="species" reg="nigrum">nigrum</tp:taxon-name-part> <tp:taxon-name-part taxon-name-part-type="authority">L.</tp:taxon-name-part> <tp:taxon-name-part taxon-name-part-type="infraspecific-rank">var.</tp:taxon-name-part> <tp:taxon-name-part taxon-name-part-type="variety" reg="americanum">americanum</tp:taxon-name-part></tp:taxon-name><comment>(Mill.) O.E.Schulz, Symb. Antill. (Urban) 6: 160. 1909.</comment></tp:nomenclature-citation><tp:nomenclature-citation><tp:taxon-name><tp:taxon-name-part taxon-name-part-type="genus" reg="Solanum"/><tp:taxon-name-part taxon-name-part-type="species" reg="americanum"/></tp:taxon-name><comment>Type. Based on <tp:taxon-name><tp:taxon-name-part taxon-name-part-type="genus" reg="Solanum">Solanum</tp:taxon-name-part> <tp:taxon-name-part taxon-name-part-type="species" reg="americanum">americanum</tp:taxon-name-part></tp:taxon-name> Mill. </comment></tp:nomenclature-citation><tp:nomenclature-citation><tp:taxon-name>
                <tp:taxon-name-part taxon-name-part-type="genus" reg="Solanum">Solanum</tp:taxon-name-part> <tp:taxon-name-part taxon-name-part-type="species" reg="nigrum">nigrum</tp:taxon-name-part> <tp:taxon-name-part taxon-name-part-type="authority">L.</tp:taxon-name-part> <tp:taxon-name-part taxon-name-part-type="infraspecific-rank">forma</tp:taxon-name-part> <tp:taxon-name-part taxon-name-part-type="form" reg="grandifolium">grandifolium</tp:taxon-name-part></tp:taxon-name><comment>O.E.Schulz, Symb. Antill. (Urban) 6: 160. 1909, as <tp:taxon-name><tp:taxon-name-part taxon-name-part-type="genus" reg="Solanum">Solanum</tp:taxon-name-part> <tp:taxon-name-part taxon-name-part-type="species" reg="nigrum">nigrum</tp:taxon-name-part> <tp:taxon-name-part taxon-name-part-type="authority">L.</tp:taxon-name-part> <tp:taxon-name-part taxon-name-part-type="infraspecific-rank">var.</tp:taxon-name-part> <tp:taxon-name-part taxon-name-part-type="variety" reg="americanum">americanum</tp:taxon-name-part> <tp:taxon-name-part taxon-name-part-type="authority">(Mill.) O.E.Schulz</tp:taxon-name-part> <tp:taxon-name-part taxon-name-part-type="infraspecific-rank">forma</tp:taxon-name-part> <tp:taxon-name-part taxon-name-part-type="form" reg="grandifolia">grandifolia</tp:taxon-name-part></tp:taxon-name> O.E.Schulz</comment></tp:nomenclature-citation><tp:nomenclature-citation><tp:taxon-name><tp:taxon-name-part taxon-name-part-type="genus" reg="Solanum"/><tp:taxon-name-part taxon-name-part-type="species" reg="americanum"/></tp:taxon-name><comment>Type. Puerto Rico. “prope Cayey in sylvis ad rivulum superiorem m. Sept. fl. et. fr.”, <italic>P.E.E. Sintenis 2429</italic> (probably type, no herbarium cited). </comment></tp:nomenclature-citation><tp:nomenclature-citation><tp:taxon-name>
                <tp:taxon-name-part taxon-name-part-type="genus" reg="Solanum">Solanum</tp:taxon-name-part> <tp:taxon-name-part taxon-name-part-type="species" reg="nigrum">nigrum</tp:taxon-name-part> <tp:taxon-name-part taxon-name-part-type="authority">L.</tp:taxon-name-part> <tp:taxon-name-part taxon-name-part-type="infraspecific-rank">forma</tp:taxon-name-part> <tp:taxon-name-part taxon-name-part-type="form" reg="parvifolium">parvifolium</tp:taxon-name-part></tp:taxon-name><comment>O.E.Schulz, Symb. Antill. (Urban) 6: 160. 1909, as <tp:taxon-name><tp:taxon-name-part taxon-name-part-type="genus" reg="Solanum">Solanum</tp:taxon-name-part> <tp:taxon-name-part taxon-name-part-type="species" reg="nigrum">nigrum</tp:taxon-name-part> <tp:taxon-name-part taxon-name-part-type="authority">L,</tp:taxon-name-part> <tp:taxon-name-part taxon-name-part-type="infraspecific-rank">var.</tp:taxon-name-part> <tp:taxon-name-part taxon-name-part-type="variety" reg="americanum">americanum</tp:taxon-name-part> <tp:taxon-name-part taxon-name-part-type="authority">(Mill.) O.E.Schulz</tp:taxon-name-part> <tp:taxon-name-part taxon-name-part-type="infraspecific-rank">forma</tp:taxon-name-part> <tp:taxon-name-part taxon-name-part-type="form" reg="parvifolia">parvifolia</tp:taxon-name-part></tp:taxon-name> O.E.Schulz.</comment></tp:nomenclature-citation><tp:nomenclature-citation><tp:taxon-name><tp:taxon-name-part taxon-name-part-type="genus" reg="Solanum"/><tp:taxon-name-part taxon-name-part-type="species" reg="americanum"/></tp:taxon-name><comment>Type. Cuba. La Habana: Santiago de las Vegas, “<italic>Baker Herb. Cub. 3377</italic>” (probably type, no herbarium cited). </comment></tp:nomenclature-citation><tp:nomenclature-citation><tp:taxon-name>
                <tp:taxon-name-part taxon-name-part-type="genus" reg="Solanum">Solanum</tp:taxon-name-part> <tp:taxon-name-part taxon-name-part-type="species" reg="minutibaccatum">minutibaccatum</tp:taxon-name-part></tp:taxon-name><comment>Bitter, Repert. Spec. Nov. Regni Veg. 10: 549. 1912.</comment></tp:nomenclature-citation><tp:nomenclature-citation><tp:taxon-name><tp:taxon-name-part taxon-name-part-type="genus" reg="Solanum"/><tp:taxon-name-part taxon-name-part-type="species" reg="americanum"/></tp:taxon-name><comment>Type. Bolivia. La Paz: San Carlos, bei Mapiri, 750 m, Aug 1907, <italic>O. Buchtien 1443</italic> (lectotype, designated here: US [00027684, acc. # 1175843]; isotypes: GOET [GOET003478], NY [00172089]). </comment></tp:nomenclature-citation><tp:nomenclature-citation><tp:taxon-name>
                <tp:taxon-name-part taxon-name-part-type="genus" reg="Solanum">Solanum</tp:taxon-name-part> <tp:taxon-name-part taxon-name-part-type="species" reg="inconspicuum">inconspicuum</tp:taxon-name-part></tp:taxon-name><comment>Bitter, Repert. Spec. Nov. Regni Veg. 11: 204. 1912.</comment></tp:nomenclature-citation><tp:nomenclature-citation><tp:taxon-name><tp:taxon-name-part taxon-name-part-type="genus" reg="Solanum"/><tp:taxon-name-part taxon-name-part-type="species" reg="americanum"/></tp:taxon-name><comment>Type. Peru. Lima: Lima, 12 Jul 1910, <italic>C. Seler 222</italic> (holotype: B, destroyed; no duplicates found). </comment></tp:nomenclature-citation><tp:nomenclature-citation><tp:taxon-name>
                <tp:taxon-name-part taxon-name-part-type="genus" reg="Solanum">Solanum</tp:taxon-name-part> <tp:taxon-name-part taxon-name-part-type="species" reg="tenellum">tenellum</tp:taxon-name-part></tp:taxon-name><comment>Bitter, Repert. Spec. Nov. Regni Veg. 11: 219. 1912.</comment></tp:nomenclature-citation><tp:nomenclature-citation><tp:taxon-name><tp:taxon-name-part taxon-name-part-type="genus" reg="Solanum"/><tp:taxon-name-part taxon-name-part-type="species" reg="americanum"/></tp:taxon-name><comment>Type. Brasil. Minas Gerais: “Prope urbem Caldas florens fructibusque instructum”, 4 Oct 1869, <italic>A.F. Regnell III 970</italic> (holotype: UPS; isotypes: US [00027821, acc. # 201069, 01931849, acc. # 201352]). </comment></tp:nomenclature-citation><tp:nomenclature-citation><tp:taxon-name>
                <tp:taxon-name-part taxon-name-part-type="genus" reg="Solanum">Solanum</tp:taxon-name-part> <tp:taxon-name-part taxon-name-part-type="species" reg="minutibaccatum">minutibaccatum</tp:taxon-name-part> <tp:taxon-name-part taxon-name-part-type="authority">Bitter</tp:taxon-name-part> <tp:taxon-name-part taxon-name-part-type="infraspecific-rank">subsp.</tp:taxon-name-part> <tp:taxon-name-part taxon-name-part-type="subspecies" reg="curtipedunculatum">curtipedunculatum</tp:taxon-name-part></tp:taxon-name><comment>Bitter, Repert. Spec. Nov. Regni Veg. 11: 205. 1912.</comment></tp:nomenclature-citation><tp:nomenclature-citation><tp:taxon-name><tp:taxon-name-part taxon-name-part-type="genus" reg="Solanum"/><tp:taxon-name-part taxon-name-part-type="species" reg="americanum"/></tp:taxon-name><comment>Type. Bolivia. La Paz: Guanai-Tipuani, Apr-Jun 1892, <italic>M. Bang 1462</italic> (holotype: W; isotypes: BM [BM000617672], E [E00106087], M [M-0171808], MO [MO-503647], NDG [NDG42278], NY [00172090, 00172091, 00172092], PH [PH00030453], US [00027685, acc. # 1324656], WIS [0256198WIS]). </comment></tp:nomenclature-citation><tp:nomenclature-citation><tp:taxon-name>
                <tp:taxon-name-part taxon-name-part-type="genus" reg="Solanum">Solanum</tp:taxon-name-part> <tp:taxon-name-part taxon-name-part-type="species" reg="sciaphilum">sciaphilum</tp:taxon-name-part></tp:taxon-name><comment>Bitter, Repert. Spec. Nov. Regni Veg. 11: 220. 1912.</comment></tp:nomenclature-citation><tp:nomenclature-citation><tp:taxon-name><tp:taxon-name-part taxon-name-part-type="genus" reg="Solanum"/><tp:taxon-name-part taxon-name-part-type="species" reg="americanum"/></tp:taxon-name><comment>Type. Brazil. Santa Catarina: Pedras Grandes, Aug 1890, <italic>E. Ule 1678</italic> (holotype: B, destroyed, F neg. 2851; lectotype, designated here: HBG [HBG-511539]; isolectotype: HBG [HBG-511540]). </comment></tp:nomenclature-citation><tp:nomenclature-citation><tp:taxon-name>
                <tp:taxon-name-part taxon-name-part-type="genus" reg="Solanum">Solanum</tp:taxon-name-part> <tp:taxon-name-part taxon-name-part-type="species" reg="curtipes">curtipes</tp:taxon-name-part></tp:taxon-name><comment>Bitter, Repert. Spec. Nov. Regni Veg. 11: 228. 1912.</comment></tp:nomenclature-citation><tp:nomenclature-citation><tp:taxon-name><tp:taxon-name-part taxon-name-part-type="genus" reg="Solanum"/><tp:taxon-name-part taxon-name-part-type="species" reg="americanum"/></tp:taxon-name><comment>Type. Paraguay. Cordillera: San Bernardino, Aug 1898-1899, <italic>É. Hassler 3104</italic> (holotype: B, destroyed; lectotype, designated by <xref ref-type="bibr" rid="B248">Morton 1976</xref>, pg. 149; second step designated here: G [G00306710]; isolectotypes: G [G00306711, G00306712, G00306713, G00306714], K [K000532497], P [P00325762], NY [00139112], UC [UC950837]). </comment></tp:nomenclature-citation><tp:nomenclature-citation><tp:taxon-name>
                <tp:taxon-name-part taxon-name-part-type="genus" reg="Solanum">Solanum</tp:taxon-name-part> <tp:taxon-name-part taxon-name-part-type="species" reg="calvum">calvum</tp:taxon-name-part></tp:taxon-name><comment>Bitter, Repert. Spec. Nov. Regni Veg. 12: 81. 1913.</comment></tp:nomenclature-citation><tp:nomenclature-citation><tp:taxon-name><tp:taxon-name-part taxon-name-part-type="genus" reg="Solanum"/><tp:taxon-name-part taxon-name-part-type="species" reg="americanum"/></tp:taxon-name><comment>Type. Mexico. Baja California: Guadalupe Island, 1875, <italic>E. Palmer 60</italic> [pro parte] (holotype: UPS; isotypes: BM [BM001017192], MO [MO-159620, MO-568722], NY [00138967, 00759880], YU [YU065319]). </comment></tp:nomenclature-citation><tp:nomenclature-citation><tp:taxon-name>
                <tp:taxon-name-part taxon-name-part-type="genus" reg="Solanum">Solanum</tp:taxon-name-part> <tp:taxon-name-part taxon-name-part-type="species" reg="depilatum">depilatum</tp:taxon-name-part></tp:taxon-name><comment>Bitter, Repert. Spec. Nov. Regni Veg. 12: 88. 1913.</comment></tp:nomenclature-citation><tp:nomenclature-citation><tp:taxon-name><tp:taxon-name-part taxon-name-part-type="genus" reg="Solanum"/><tp:taxon-name-part taxon-name-part-type="species" reg="americanum"/></tp:taxon-name><comment>Type. Madagascar. Toliara: Fort Dauphin [anchorage], 1897, <italic>G. Paroisse 10</italic> (holotype: P [P00338747]). </comment></tp:nomenclature-citation><tp:nomenclature-citation><tp:taxon-name>
                <tp:taxon-name-part taxon-name-part-type="genus" reg="Solanum">Solanum</tp:taxon-name-part> <tp:taxon-name-part taxon-name-part-type="species" reg="imerinense">imerinense</tp:taxon-name-part></tp:taxon-name><comment>Bitter, Bot. Jahrb. Syst. 49: 566. 1913.</comment></tp:nomenclature-citation><tp:nomenclature-citation><tp:taxon-name><tp:taxon-name-part taxon-name-part-type="genus" reg="Solanum"/><tp:taxon-name-part taxon-name-part-type="species" reg="americanum"/></tp:taxon-name><comment>Type. Madagascar. Antananarivo: “Central Madagaskar, Imerina”, Dec 1880, <italic>J.M. Hildebrandt 3796</italic> (lectotype, designated by <xref ref-type="bibr" rid="B118">Edmonds 2012</xref>, pg. 136: M [M-0105626]; isolectotypes: CORD [CORD00006927], P [P00338727, P00338738], BM [BM000887188]). </comment></tp:nomenclature-citation><tp:nomenclature-citation><tp:taxon-name>
                <tp:taxon-name-part taxon-name-part-type="genus" reg="Solanum">Solanum</tp:taxon-name-part> <tp:taxon-name-part taxon-name-part-type="species" reg="sancti-thomae">sancti-thomae</tp:taxon-name-part></tp:taxon-name><comment>Bitter, Bot. Jahrb. Syst. 49: 560. 1913, as “<italic>Sancti Thomae</italic>”</comment></tp:nomenclature-citation><tp:nomenclature-citation><tp:taxon-name><tp:taxon-name-part taxon-name-part-type="genus" reg="Solanum"/><tp:taxon-name-part taxon-name-part-type="species" reg="americanum"/></tp:taxon-name><comment>Type. São Tome and Principe: São Tome, <italic>F. Quintas &amp; A. Moller 47</italic> (syntypes: B, destroyed, COI, not located). </comment></tp:nomenclature-citation><tp:nomenclature-citation><tp:taxon-name>
                <tp:taxon-name-part taxon-name-part-type="genus" reg="Solanum">Solanum</tp:taxon-name-part> <tp:taxon-name-part taxon-name-part-type="species" reg="nodiflorum">nodiflorum</tp:taxon-name-part> <tp:taxon-name-part taxon-name-part-type="authority">Jacq.</tp:taxon-name-part> <tp:taxon-name-part taxon-name-part-type="infraspecific-rank">var.</tp:taxon-name-part> <tp:taxon-name-part taxon-name-part-type="variety" reg="sapucayense">sapucayense</tp:taxon-name-part></tp:taxon-name><comment>Chodat, Bull. Soc. Bot. Genève, sér. 2, 8: 150. 1916.</comment></tp:nomenclature-citation><tp:nomenclature-citation><tp:taxon-name><tp:taxon-name-part taxon-name-part-type="genus" reg="Solanum"/><tp:taxon-name-part taxon-name-part-type="species" reg="americanum"/></tp:taxon-name><comment>Type. Paraguay. Paraguarí: Sapucaí [“Sapucay”], 1914, <italic>R. Chodat &amp; W. Vischer 46</italic> (holotype: G [G00306708]). </comment></tp:nomenclature-citation><tp:nomenclature-citation><tp:taxon-name>
                <tp:taxon-name-part taxon-name-part-type="genus" reg="Solanum">Solanum</tp:taxon-name-part> <tp:taxon-name-part taxon-name-part-type="species" reg="nigrum">nigrum</tp:taxon-name-part> <tp:taxon-name-part taxon-name-part-type="authority">L.</tp:taxon-name-part> <tp:taxon-name-part taxon-name-part-type="infraspecific-rank">subsp.</tp:taxon-name-part> <tp:taxon-name-part taxon-name-part-type="subspecies" reg="dillenii">dillenii</tp:taxon-name-part></tp:taxon-name><comment>(Schult.) Probst, Mitteil. Naturfor. Gesellsch. Solothurn 9: 33. 1932.</comment></tp:nomenclature-citation><tp:nomenclature-citation><tp:taxon-name><tp:taxon-name-part taxon-name-part-type="genus" reg="Solanum"/><tp:taxon-name-part taxon-name-part-type="species" reg="americanum"/></tp:taxon-name><comment>Type. Based on <tp:taxon-name><tp:taxon-name-part taxon-name-part-type="genus" reg="Solanum">Solanum</tp:taxon-name-part> <tp:taxon-name-part taxon-name-part-type="species" reg="dillenii">dillenii</tp:taxon-name-part></tp:taxon-name> Schult. </comment></tp:nomenclature-citation><tp:nomenclature-citation><tp:taxon-name>
                <tp:taxon-name-part taxon-name-part-type="genus" reg="Solanum">Solanum</tp:taxon-name-part> <tp:taxon-name-part taxon-name-part-type="species" reg="nigrum">nigrum</tp:taxon-name-part> <tp:taxon-name-part taxon-name-part-type="authority">L.</tp:taxon-name-part> <tp:taxon-name-part taxon-name-part-type="infraspecific-rank">var.</tp:taxon-name-part> <tp:taxon-name-part taxon-name-part-type="variety" reg="pauciflorum">pauciflorum</tp:taxon-name-part></tp:taxon-name><comment>Liou, Contr. Inst. Bot. Natl. Acad. Peiping 3: 454. 1935.</comment></tp:nomenclature-citation><tp:nomenclature-citation><tp:taxon-name><tp:taxon-name-part taxon-name-part-type="genus" reg="Solanum"/><tp:taxon-name-part taxon-name-part-type="species" reg="americanum"/></tp:taxon-name><comment>Type. China. Hainan: Ngai District, Yeung Ling Shan, 5 Jun 1932, <italic>S.K. Lau 209</italic> (lectotype, designated here: BM [BM000942311]; isolectotypes: A, LU?, K [K001152446]). </comment></tp:nomenclature-citation><tp:nomenclature-citation><tp:taxon-name>
                <tp:taxon-name-part taxon-name-part-type="genus" reg="Solanum">Solanum</tp:taxon-name-part> <tp:taxon-name-part taxon-name-part-type="species" reg="merrillianum">merrillianum</tp:taxon-name-part></tp:taxon-name><comment>Liou, Contr. Inst. Bot. Nat. Acad. Peiping 3: 455. 1935.</comment></tp:nomenclature-citation><tp:nomenclature-citation><tp:taxon-name><tp:taxon-name-part taxon-name-part-type="genus" reg="Solanum"/><tp:taxon-name-part taxon-name-part-type="species" reg="americanum"/></tp:taxon-name><comment>Type. China. Hainan: Thai Hang, Shek Kuet Ts’o, Lin Fa Shan and vicinity, Lam Ko District, <italic>W.T. Tsang 412</italic> (holotype: LU [acc. no. 15911, not seen]; isotypes: A [A00077824, A00395157], E [E00718800], MO [acc. # 1037660], S [acc. # S-G-5703]). </comment></tp:nomenclature-citation><tp:nomenclature-citation><tp:taxon-name>
                <tp:taxon-name-part taxon-name-part-type="genus" reg="Solanum">Solanum</tp:taxon-name-part> <tp:taxon-name-part taxon-name-part-type="species" reg="photeinocarpum">photeinocarpum</tp:taxon-name-part></tp:taxon-name><comment>Nakam. &amp; Odash., J. Soc. Trop. Agric., Taiwan 8: 54. 1936.</comment></tp:nomenclature-citation><tp:nomenclature-citation><tp:taxon-name><tp:taxon-name-part taxon-name-part-type="genus" reg="Solanum"/><tp:taxon-name-part taxon-name-part-type="species" reg="americanum"/></tp:taxon-name><comment>Type. Taiwan. “Taihoku” [Taipei?], 28 Feb 1936, <italic>K. Odashima 17720</italic> (lectotype, designated here: TAI). </comment></tp:nomenclature-citation><tp:nomenclature-citation><tp:taxon-name>
                <tp:taxon-name-part taxon-name-part-type="genus" reg="Solanum">Solanum</tp:taxon-name-part> <tp:taxon-name-part taxon-name-part-type="species" reg="pachystylum">pachystylum</tp:taxon-name-part></tp:taxon-name><comment>Polg., Trans.&amp; Proc. Roy. Soc. N. Z. 69: 280. 1940.</comment></tp:nomenclature-citation><tp:nomenclature-citation><tp:taxon-name><tp:taxon-name-part taxon-name-part-type="genus" reg="Solanum"/><tp:taxon-name-part taxon-name-part-type="species" reg="americanum"/></tp:taxon-name><comment>Type. New Zealand. North Island: Auckland, Mt. Wellington, near Auckland, Plant Research Station, <italic>H.H. Allan s.n.</italic> (holotype: CHR [8954]; isotypes: CHR [8954 A], CHR [8954 B]). </comment></tp:nomenclature-citation><tp:nomenclature-citation><tp:taxon-name>
                <tp:taxon-name-part taxon-name-part-type="genus" reg="Solanum">Solanum</tp:taxon-name-part> <tp:taxon-name-part taxon-name-part-type="species" reg="americanum">americanum</tp:taxon-name-part> <tp:taxon-name-part taxon-name-part-type="authority">Mill.</tp:taxon-name-part> <tp:taxon-name-part taxon-name-part-type="infraspecific-rank">var.</tp:taxon-name-part> <tp:taxon-name-part taxon-name-part-type="variety" reg="nodiflorum">nodiflorum</tp:taxon-name-part></tp:taxon-name><comment>(Jacq.) Edmonds, J. Arnold Arb. 52: 634. 1971.</comment></tp:nomenclature-citation><tp:nomenclature-citation><tp:taxon-name><tp:taxon-name-part taxon-name-part-type="genus" reg="Solanum"/><tp:taxon-name-part taxon-name-part-type="species" reg="americanum"/></tp:taxon-name><comment>Type. Based on <tp:taxon-name><tp:taxon-name-part taxon-name-part-type="genus" reg="Solanum">Solanum</tp:taxon-name-part> <tp:taxon-name-part taxon-name-part-type="species" reg="nodiflorum">nodiflorum</tp:taxon-name-part></tp:taxon-name> Jacq. </comment></tp:nomenclature-citation><tp:nomenclature-citation><tp:taxon-name>
                <tp:taxon-name-part taxon-name-part-type="genus" reg="Solanum">Solanum</tp:taxon-name-part> <tp:taxon-name-part taxon-name-part-type="species" reg="suffruticosum">suffruticosum</tp:taxon-name-part> <tp:taxon-name-part taxon-name-part-type="authority">Schousb. ex Lange</tp:taxon-name-part> <tp:taxon-name-part taxon-name-part-type="infraspecific-rank">var.</tp:taxon-name-part> <tp:taxon-name-part taxon-name-part-type="variety" reg="merrillianum">merrillianum</tp:taxon-name-part></tp:taxon-name><comment>(Liou) C.Y.Wu &amp; S.C.Huang, Fl. Hainan. 3: 586. 1974.</comment></tp:nomenclature-citation><tp:nomenclature-citation><tp:taxon-name><tp:taxon-name-part taxon-name-part-type="genus" reg="Solanum"/><tp:taxon-name-part taxon-name-part-type="species" reg="americanum"/></tp:taxon-name><comment>Type. Based on <tp:taxon-name><tp:taxon-name-part taxon-name-part-type="genus" reg="Solanum">Solanum</tp:taxon-name-part> <tp:taxon-name-part taxon-name-part-type="species" reg="merrillianum">merrillianum</tp:taxon-name-part></tp:taxon-name> Liou </comment></tp:nomenclature-citation><tp:nomenclature-citation><tp:taxon-name>
                <tp:taxon-name-part taxon-name-part-type="genus" reg="Solanum">Solanum</tp:taxon-name-part> <tp:taxon-name-part taxon-name-part-type="species" reg="nodiflorum">nodiflorum</tp:taxon-name-part> <tp:taxon-name-part taxon-name-part-type="authority">Jacq.</tp:taxon-name-part> <tp:taxon-name-part taxon-name-part-type="infraspecific-rank">subsp.</tp:taxon-name-part> <tp:taxon-name-part taxon-name-part-type="subspecies" reg="nutans">nutans</tp:taxon-name-part></tp:taxon-name><comment>R.J.F.Hend., Contr. Queensland Herb. 16: 30. 1974.</comment></tp:nomenclature-citation><tp:nomenclature-citation><tp:taxon-name><tp:taxon-name-part taxon-name-part-type="genus" reg="Solanum"/><tp:taxon-name-part taxon-name-part-type="species" reg="americanum"/></tp:taxon-name><comment>Type. Australia. Queensland: Brisbane, Dept. Primary, Industrial grounds, 3 Jul 1969, <italic>R.J.F. Henderson 518</italic> (holotype: BRI [AQ0023172]; isotypes K [K001080528], NSW [NSW568939], MEL [MEL2289999A]). </comment></tp:nomenclature-citation><tp:nomenclature-citation><tp:taxon-name>
                <tp:taxon-name-part taxon-name-part-type="genus" reg="Solanum">Solanum</tp:taxon-name-part> <tp:taxon-name-part taxon-name-part-type="species" reg="americanum">americanum</tp:taxon-name-part> <tp:taxon-name-part taxon-name-part-type="authority">Mill.</tp:taxon-name-part> <tp:taxon-name-part taxon-name-part-type="infraspecific-rank">var.</tp:taxon-name-part> <tp:taxon-name-part taxon-name-part-type="variety" reg="patulum">patulum</tp:taxon-name-part></tp:taxon-name><comment>(L.) Edmonds, Bot. J. Linn. Soc. 75: 171. 1977.</comment></tp:nomenclature-citation><tp:nomenclature-citation><tp:taxon-name><tp:taxon-name-part taxon-name-part-type="genus" reg="Solanum"/><tp:taxon-name-part taxon-name-part-type="species" reg="americanum"/></tp:taxon-name><comment>Type. Based on <tp:taxon-name><tp:taxon-name-part taxon-name-part-type="genus" reg="Solanum">Solanum</tp:taxon-name-part> <tp:taxon-name-part taxon-name-part-type="species" reg="nigrum">nigrum</tp:taxon-name-part> <tp:taxon-name-part taxon-name-part-type="authority">L.</tp:taxon-name-part> <tp:taxon-name-part taxon-name-part-type="infraspecific-rank">var.</tp:taxon-name-part> <tp:taxon-name-part taxon-name-part-type="variety" reg="patulum">patulum</tp:taxon-name-part></tp:taxon-name> L. </comment></tp:nomenclature-citation><tp:nomenclature-citation><tp:taxon-name>
                <tp:taxon-name-part taxon-name-part-type="genus" reg="Solanum">Solanum</tp:taxon-name-part> <tp:taxon-name-part taxon-name-part-type="species" reg="americanum">americanum</tp:taxon-name-part> <tp:taxon-name-part taxon-name-part-type="authority">Mill.</tp:taxon-name-part> <tp:taxon-name-part taxon-name-part-type="infraspecific-rank">subsp.</tp:taxon-name-part> <tp:taxon-name-part taxon-name-part-type="subspecies" reg="nodiflorum">nodiflorum</tp:taxon-name-part></tp:taxon-name><comment>(Jacq.) R.J.F.Hend., Austrobaileya 2: 555. 1988.</comment></tp:nomenclature-citation><tp:nomenclature-citation><tp:taxon-name><tp:taxon-name-part taxon-name-part-type="genus" reg="Solanum"/><tp:taxon-name-part taxon-name-part-type="species" reg="americanum"/></tp:taxon-name><comment>Type. Based on <tp:taxon-name><tp:taxon-name-part taxon-name-part-type="genus" reg="Solanum">Solanum</tp:taxon-name-part> <tp:taxon-name-part taxon-name-part-type="species" reg="nodiflorum">nodiflorum</tp:taxon-name-part></tp:taxon-name> Jacq. </comment></tp:nomenclature-citation><tp:nomenclature-citation><tp:taxon-name>
                <tp:taxon-name-part taxon-name-part-type="genus" reg="Solanum">Solanum</tp:taxon-name-part> <tp:taxon-name-part taxon-name-part-type="species" reg="pauciflorum">pauciflorum</tp:taxon-name-part></tp:taxon-name><comment>(Liou) H.Y.Zhang, Bull. Bot. Res., Harbin 19(2): 131. 1999.</comment></tp:nomenclature-citation><tp:nomenclature-citation><tp:taxon-name><tp:taxon-name-part taxon-name-part-type="genus" reg="Solanum"/><tp:taxon-name-part taxon-name-part-type="species" reg="americanum"/></tp:taxon-name><comment>Type. Based on <tp:taxon-name><tp:taxon-name-part taxon-name-part-type="genus" reg="Solanum">Solanum</tp:taxon-name-part> <tp:taxon-name-part taxon-name-part-type="species" reg="nigrum">nigrum</tp:taxon-name-part> <tp:taxon-name-part taxon-name-part-type="authority">L.</tp:taxon-name-part> <tp:taxon-name-part taxon-name-part-type="infraspecific-rank">var.</tp:taxon-name-part> <tp:taxon-name-part taxon-name-part-type="variety" reg="pauciflorum">pauciflorum</tp:taxon-name-part></tp:taxon-name> Liou </comment></tp:nomenclature-citation></tp:nomenclature-citation-list></tp:nomenclature><tp:treatment-sec sec-type="material" id="SECID0EU4CM"><title>Type.</title><p>Cultivated at the Chelsea Physic Garden [in protologue said to “grow naturally in Virginia”], <italic>Herb. Miller s.n.</italic> (lectotype, designated by <xref ref-type="bibr" rid="B103">Edmonds 1972</xref>, pg. 103 [as type]: BM [BM000617683]).</p></tp:treatment-sec><tp:treatment-sec sec-type="description" id="SECID0EA5CM"><title>Description.</title><p>Annual to short-lived erect or weakly scrambling perennial herbs up to 1.5 m tall, subwoody and branching at base. Stems spreading, terete or somewhat angled with ridges, green to somewhat purple tinged, older stems often appearing spinescent, not markedly hollow; new growth pubescent with simple, spreading, uniseriate, translucent, eglandular trichomes, these 2-8-celled, 0.2–0.8 mm long, often clustered along the stem angles; older stems glabrescent, with only the trichome bases persisting as pseudo-spines. Sympodial units difoliate, the leaves not geminate. Leaves simple, 3.5–10.5 cm long, 1.0–4.5 cm wide, ovate to elliptic, membraneous, concolorous, without odour; adaxial surface sparsely pubescent with simple, uniseriate trichomes like those on stem, these evenly spread along the lamina and the veins; abaxial surface similar but more densely pubescent; major veins 3–6 pairs; base attenuate, decurrent on the petiole; margins entire or occasionally sinuate-dentate; apex acute; petioles (0.3-)2.0–3.8(-4.0) cm long, sparsely pubescent with simple uniseriate trichomes like those on stems. Inflorescences 0.6–2.5 cm long, internodal, simple or very rarely furcate, umbelliform to sub-umbelliform, with (3-)4–6(-8) flowers (very rarely with more flowers in branched inflorescences), sparsely pubescent with simple uniseriate trichomes like those on stems; peduncle (0.5-)1.0–1.8 cm long, straight and stout; pedicels 3–9 mm long, 0.2–0.3 mm in diameter at the base and 0.4–0.5 mm at the apex, stout, straight and spreading, articulated at the base; pedicel scars spaced 0–0.5 mm apart, clustered at the tip of the inflorescence. Buds broadly ellipsoid, the corolla 1 exserted/3 beyond the calyx lobe tips before anthesis. Flowers 5-merous, all perfect. Calyx tube 0.8–1.3 mm long, conical, the lobes 0.3–0.5 mm long, 0.5–0.6 mm wide, broadly triangular, the tips obtuse, sparsely pubescent with simple uniseriate trichomes like those of the stem. Corolla 3–6 mm in diameter, white with a yellow-green central portion near the base, stellate, lobed 1/2-2/3 of the way to the base, the lobes 2.0–3.2 mm long, 1.0–2.5 mm wide, strongly reflexed at anthesis, later spreading, densely papillate abaxially with 1-4-celled simple uniseriate trichomes, these denser on the tips and margins. Stamens equal; filament tube minute; free portion of the filaments 0.5–0.8 mm long, adaxially pubescent with tangled uniseriate trichomes; anthers 0.8–1.5 mm long, 0.5–0.6 mm wide, ellipsoid to almost globose, yellow, poricidal at the tips, the pores lengthening to slits with age and drying. Ovary globose, glabrous; style 2.2–2.6 mm long, densely pubescent with 2-3-celled simple uniseriate trichomes in the lower 2/3 where included in the anther cone, almost included to exserted 0.5(-1.0) mm beyond the anther cone; stigma minutely capitate, the surface minutely papillate, green in live plants. Fruit a globose berry, 4–9(-12) mm in diameter, purplish-black at maturity, the pericarp thin and markedly shiny; fruiting pedicels 13–18 mm long, 0.7–1.0 mm in diameter at the base and 0.8–1.0 mm at apex, stout, straight and spreading, spaced 0–0.5 mm apart, not falling with the fruit, remaining on the plant and persistent on older inflorescences; fruiting calyx not accrescent, the tube less than 1 mm long, the lobes 1(-2) mm long, strongly reflexed at fruit maturity. Seeds 30–50 per berry, 1.0–1.5 mm long, 0.8–1.3 mm wide, flattened and tear-drop shaped with a subapical hilum, pale yellow, the surfaces minutely pitted, the testal cells pentagonal in outline. Stone cells mostly absent (Australia, South Pacific and South America), but if present (North America, Mexico, Eurasia and Africa) 2–4(6) per berry, 2–4 larger ones &gt;0.5 mm and two smaller ones &lt;0.5 mm in diameter. Chromosome number: <italic>2n</italic>=2x=24 (<xref ref-type="bibr" rid="B375">Tokunaga 1933</xref> [as <italic><tp:taxon-name><tp:taxon-name-part taxon-name-part-type="genus" reg="Solanum">S.</tp:taxon-name-part> <tp:taxon-name-part taxon-name-part-type="species" reg="dillenii">dillenii</tp:taxon-name-part></tp:taxon-name></italic>]; <xref ref-type="bibr" rid="B255">Nakamura 1937</xref> [as <italic><tp:taxon-name><tp:taxon-name-part taxon-name-part-type="genus" reg="Solanum">S.</tp:taxon-name-part> <tp:taxon-name-part taxon-name-part-type="species" reg="photeinocarpum">photeinocarpum</tp:taxon-name-part></tp:taxon-name></italic>]; <xref ref-type="bibr" rid="B354">Stebbins and Paddock 1949</xref> [as <italic><tp:taxon-name><tp:taxon-name-part taxon-name-part-type="genus" reg="Solanum">S.</tp:taxon-name-part> <tp:taxon-name-part taxon-name-part-type="species" reg="nodiflorum">nodiflorum</tp:taxon-name-part></tp:taxon-name></italic>]; <xref ref-type="bibr" rid="B163">Heiser 1955</xref> under <italic><tp:taxon-name><tp:taxon-name-part taxon-name-part-type="genus" reg="Solanum">S.</tp:taxon-name-part> <tp:taxon-name-part taxon-name-part-type="species" reg="nodiflorum">nodiflorum</tp:taxon-name-part></tp:taxon-name></italic>; <xref ref-type="bibr" rid="B15">Baylis 1958</xref> as <italic><tp:taxon-name><tp:taxon-name-part taxon-name-part-type="genus" reg="Solanum">S.</tp:taxon-name-part> <tp:taxon-name-part taxon-name-part-type="species" reg="nodiflorum">nodiflorum</tp:taxon-name-part></tp:taxon-name></italic>; <xref ref-type="bibr" rid="B343">Soria and Heiser 1961</xref> [as <italic><tp:taxon-name><tp:taxon-name-part taxon-name-part-type="genus" reg="Solanum">S.</tp:taxon-name-part> <tp:taxon-name-part taxon-name-part-type="species" reg="nodiflorum">nodiflorum</tp:taxon-name-part></tp:taxon-name></italic>]; <xref ref-type="bibr" rid="B167">Heiser et al. 1965</xref> [as <italic><tp:taxon-name><tp:taxon-name-part taxon-name-part-type="genus" reg="Solanum">S.</tp:taxon-name-part> <tp:taxon-name-part taxon-name-part-type="species" reg="nodiflorum">nodiflorum</tp:taxon-name-part></tp:taxon-name></italic>]; <xref ref-type="bibr" rid="B103">Edmonds 1972</xref>, <xref ref-type="bibr" rid="B104">1977</xref>, <xref ref-type="bibr" rid="B109">1982</xref>, <xref ref-type="bibr" rid="B110">1983</xref>, <xref ref-type="bibr" rid="B111">1984a</xref>; <xref ref-type="bibr" rid="B384">Venkateswarlu and Rao 1972</xref> [vouchers labelled as <italic><tp:taxon-name><tp:taxon-name-part taxon-name-part-type="genus" reg="Solanum">S.</tp:taxon-name-part> <tp:taxon-name-part taxon-name-part-type="species" reg="nigrum">nigrum</tp:taxon-name-part></tp:taxon-name></italic> S14, S30, S31]; <xref ref-type="bibr" rid="B71">D’Arcy 1974a</xref>; <xref ref-type="bibr" rid="B168">Henderson 1974</xref>; <xref ref-type="bibr" rid="B368">Tandon 1974</xref>; <xref ref-type="bibr" rid="B22">Bhiravamurty 1975</xref> [as <italic><tp:taxon-name><tp:taxon-name-part taxon-name-part-type="genus" reg="Solanum">S.</tp:taxon-name-part> <tp:taxon-name-part taxon-name-part-type="species" reg="nodiflorum">nodiflorum</tp:taxon-name-part></tp:taxon-name></italic>]; <xref ref-type="bibr" rid="B299">Randell and Symon 1976</xref>; <xref ref-type="bibr" rid="B364">Symon 1981</xref>; <xref ref-type="bibr" rid="B141">Ganapathi and Rao 1986a</xref>; <xref ref-type="bibr" rid="B365">Symon 1985</xref>; <xref ref-type="bibr" rid="B327">Schilling and Andersen 1990</xref>; <xref ref-type="bibr" rid="B47">Bukenya 1996</xref>; <xref ref-type="bibr" rid="B177">Jacoby and Labuschagne 2006</xref>; <xref ref-type="bibr" rid="B252">Moyetta et al. 2013</xref>; <xref ref-type="bibr" rid="B273">Olet et al. 2015</xref>).</p><fig id="F7" position="float" orientation="portrait"><label>Figure 7.</label><caption><p>
                <italic><tp:taxon-name><tp:taxon-name-part taxon-name-part-type="genus" reg="Solanum">Solanum</tp:taxon-name-part> <tp:taxon-name-part taxon-name-part-type="species" reg="americanum">americanum</tp:taxon-name-part></tp:taxon-name></italic> Mill <bold>A</bold> Habit <bold>B</bold> Detail of abaxial leaf surface <bold>C</bold> Detail of adaxial leaf surface <bold>D</bold> Branch with inflorescence <bold>E</bold> Leaf <bold>F</bold> Dissected flower <bold>G</bold> Fruit (<bold>A–D, F–G</bold> <italic>Cremers 8084</italic>; <bold>E</bold> <italic>Farrugia 2773</italic>). Drawing by R. Wise.</p></caption><graphic xmlns:xlink="http://www.w3.org/1999/xlink" xlink:href="phytokeys-106-001-g007.jpg" position="float" orientation="portrait" xlink:type="simple" id="oo_218710.jpg"/></fig><fig id="F8" position="float" orientation="portrait"><label>Figure 8.</label><caption><p>
                <italic><tp:taxon-name><tp:taxon-name-part taxon-name-part-type="genus" reg="Solanum">Solanum</tp:taxon-name-part> <tp:taxon-name-part taxon-name-part-type="species" reg="americanum">americanum</tp:taxon-name-part></tp:taxon-name></italic> Mill <bold>A</bold> Habit <bold>B</bold> Leaves and young inflorescence <bold>C</bold> Buds and flowers <bold>D</bold> Mature, shiny black fruits with reflexed calyx lobes (<bold>A, D</bold> <italic>Knapp et al. 10210</italic>; <bold>B</bold> <italic>Knapp et al. 10205</italic>; <bold>C</bold> <italic>Knapp et al. 10360</italic>). Photos by S. Knapp.</p></caption><graphic xmlns:xlink="http://www.w3.org/1999/xlink" xlink:href="phytokeys-106-001-g008.jpg" position="float" orientation="portrait" xlink:type="simple" id="oo_218711.jpg"/></fig></tp:treatment-sec><tp:treatment-sec sec-type="distribution" id="SECID0ENHDM"><title>Distribution</title><p>(Figure <xref ref-type="fig" rid="F9">9</xref>). Globally distributed weed found across tropical and subtropical areas; probably native to the Americas, but there is little evidence for its origin or introduction.</p><fig id="F9" position="float" orientation="portrait"><label>Figure 9.</label><caption><p>Distribution of <italic><tp:taxon-name><tp:taxon-name-part taxon-name-part-type="genus" reg="Solanum">Solanum</tp:taxon-name-part> <tp:taxon-name-part taxon-name-part-type="species" reg="americanum">americanum</tp:taxon-name-part></tp:taxon-name></italic> Mill in the Old World.</p></caption><graphic xmlns:xlink="http://www.w3.org/1999/xlink" xlink:href="phytokeys-106-001-g009.jpg" position="float" orientation="portrait" xlink:type="simple" id="oo_218712.jpg"/></fig></tp:treatment-sec><tp:treatment-sec sec-type="ecology" id="SECID0EPIDM"><title>Ecology.</title><p>Grows in disturbed habitats and associated with human activities in tropical moist to dry areas, in dry areas often found growing in full shade close to water sources; between sea level and 2,000 (-2,500) m elevation.</p></tp:treatment-sec><tp:treatment-sec sec-type="Common names" id="SECID0EUIDM"><title>Common names.</title><p>American Samoa: magalo; Australia: glossy nightshade (<xref ref-type="bibr" rid="B364">Symon 1981</xref>); Benin: odu, ogomo, feibii (<xref ref-type="bibr" rid="B125">Essou and Hermans 2006</xref>); China: shao hua long kui, guang zhi mu long kui (as <italic><tp:taxon-name><tp:taxon-name-part taxon-name-part-type="genus" reg="Solanum">S.</tp:taxon-name-part> <tp:taxon-name-part taxon-name-part-type="species" reg="merrillianum">merrillianum</tp:taxon-name-part></tp:taxon-name></italic>) (<xref ref-type="bibr" rid="B411">Zhang et al. 1994</xref>); Finland: amerikanmustakoiso (<xref ref-type="bibr" rid="B157">Hämet-Ahti et al. 1998</xref>); Ghana: ebibirba; Indonesia. booso, doehet ratti, lohoet/lohoetoe [lohoetoe-lohoetoe] ranti; Kenya: mnairi; Madagascar: anamama; Malaysia: beliwan, lutan, ranti, tutan, tutan-toposi; Mauritius: brede martin; New Zealand: small-flowered nightshade (<xref ref-type="bibr" rid="B393">Webb et al. 1988</xref>); Nigeria: odú; Niue: plo fua, polo kai; Norfolk Island: ang’adsindra, bwamunovi; Papua New Guinea: tuskombuk; Philippines: amti niitang [Ifugao people], onti; South Africa: black nightshade; Sri Lanka: kalu kamberiya; Sweden: Amerikansk nattskatta (<xref ref-type="bibr" rid="B251">Mossberg et al. 2003</xref>); Tanzania: imbenek, mavu, mnafu, mnaru, mwihakhi; Tonga: polo kai, polo tonga; Uganda: ocuga; United States of America[Hawaii]: popolo, popolohua; Vanuatu: ne poro, poro.</p></tp:treatment-sec><tp:treatment-sec sec-type="Uses" id="SECID0E4JDM"><title>Uses.</title><p>In all parts of its range, the leaves of <italic><tp:taxon-name><tp:taxon-name-part taxon-name-part-type="genus" reg="Solanum">S.</tp:taxon-name-part> <tp:taxon-name-part taxon-name-part-type="species" reg="americanum">americanum</tp:taxon-name-part></tp:taxon-name></italic> are used as spinach and the ripe berries are eaten, either raw or cooked.</p></tp:treatment-sec><tp:treatment-sec sec-type="Preliminary conservation status" id="SECID0EOKDM"><title>Preliminary conservation status</title><p>(<xref ref-type="bibr" rid="B176">IUCN 2016</xref>). <italic><tp:taxon-name><tp:taxon-name-part taxon-name-part-type="genus" reg="Solanum">Solanum</tp:taxon-name-part> <tp:taxon-name-part taxon-name-part-type="species" reg="americanum">americanum</tp:taxon-name-part></tp:taxon-name></italic> is an extremely widespread cosmopolitan weed and can be assessed as LC (Least Concern; Table <xref ref-type="table" rid="T7">7</xref>).</p></tp:treatment-sec><tp:treatment-sec sec-type="discussion" id="SECID0EHLDM"><title>Discussion.</title><p>
            <italic><tp:taxon-name><tp:taxon-name-part taxon-name-part-type="genus" reg="Solanum">Solanum</tp:taxon-name-part> <tp:taxon-name-part taxon-name-part-type="species" reg="americanum">americanum</tp:taxon-name-part></tp:taxon-name></italic> is a diploid species that can be easily recognised by its shiny black fruits on spreading pedicels with strongly reflexed calyx lobes (to parallel with the pedicel) that are somewhat papillate abaxially. In fruit, the pedicels remain on the plant after fruits fully mature and drop off, leaving behind a distinct group of tightly clustered spreading pedicels with reflexed calyx lobes; this character is easily visible in many herbarium specimens. In flower, <italic><tp:taxon-name><tp:taxon-name-part taxon-name-part-type="genus" reg="Solanum">S.</tp:taxon-name-part> <tp:taxon-name-part taxon-name-part-type="species" reg="americanum">americanum</tp:taxon-name-part></tp:taxon-name></italic> has tiny, almost globose anthers 0.8–1.5 mm long borne on short filaments. It can be distinguished from <italic><tp:taxon-name><tp:taxon-name-part taxon-name-part-type="genus" reg="Solanum">S.</tp:taxon-name-part> <tp:taxon-name-part taxon-name-part-type="species" reg="opacum">opacum</tp:taxon-name-part></tp:taxon-name></italic>, which also has tiny anthers of the same size, in its shorter filaments relative to anther size and in its deltate calyx lobes with rounded tips. <italic><tp:taxon-name><tp:taxon-name-part taxon-name-part-type="genus" reg="Solanum">Solanum</tp:taxon-name-part> <tp:taxon-name-part taxon-name-part-type="species" reg="opacum">opacum</tp:taxon-name-part></tp:taxon-name></italic> has longer filaments relative to anther size, long-triangular calyx lobes and, in fruit, the calyx lobes are appressed to the base of the berry. Three other morelloids with such small anthers can be difficult to distinguish from <italic><tp:taxon-name><tp:taxon-name-part taxon-name-part-type="genus" reg="Solanum">S.</tp:taxon-name-part> <tp:taxon-name-part taxon-name-part-type="species" reg="americanum">americanum</tp:taxon-name-part></tp:taxon-name></italic> and are often confused with it in herbaria. <italic><tp:taxon-name><tp:taxon-name-part taxon-name-part-type="genus" reg="Solanum">Solanum</tp:taxon-name-part> <tp:taxon-name-part taxon-name-part-type="species" reg="emulans">emulans</tp:taxon-name-part></tp:taxon-name></italic> Raf. does not occur in the Old World (except sometimes in old botanical garden collections, see discussion of the typification of <italic><tp:taxon-name><tp:taxon-name-part taxon-name-part-type="genus" reg="Solanum">S.</tp:taxon-name-part> <tp:taxon-name-part taxon-name-part-type="species" reg="patulum">patulum</tp:taxon-name-part></tp:taxon-name></italic> and <italic><tp:taxon-name><tp:taxon-name-part taxon-name-part-type="genus" reg="Solanum">S.</tp:taxon-name-part> <tp:taxon-name-part taxon-name-part-type="species" reg="dillenii">dillenii</tp:taxon-name-part></tp:taxon-name></italic> below; it is a species of the north-eastern United States and Canada) has matte berries and longer calyx lobes. <italic><tp:taxon-name><tp:taxon-name-part taxon-name-part-type="genus" reg="Solanum">Solanum</tp:taxon-name-part> <tp:taxon-name-part taxon-name-part-type="species" reg="nitidibaccatum">nitidibaccatum</tp:taxon-name-part></tp:taxon-name></italic> also has extremely small anthers, but can be easily distinguished by its glandular pubescence and accrescent calyx in fruit. <italic><tp:taxon-name><tp:taxon-name-part taxon-name-part-type="genus" reg="Solanum">Solanum</tp:taxon-name-part> <tp:taxon-name-part taxon-name-part-type="species" reg="opacum">opacum</tp:taxon-name-part></tp:taxon-name></italic> is the third morelloid with tiny anthers and the most difficult to distinguish from <italic><tp:taxon-name><tp:taxon-name-part taxon-name-part-type="genus" reg="Solanum">S.</tp:taxon-name-part> <tp:taxon-name-part taxon-name-part-type="species" reg="americanum">americanum</tp:taxon-name-part></tp:taxon-name></italic> in the Old World. <italic><tp:taxon-name><tp:taxon-name-part taxon-name-part-type="genus" reg="Solanum">Solanum</tp:taxon-name-part> <tp:taxon-name-part taxon-name-part-type="species" reg="americanum">americanum</tp:taxon-name-part></tp:taxon-name></italic> and <italic><tp:taxon-name><tp:taxon-name-part taxon-name-part-type="genus" reg="Solanum">S.</tp:taxon-name-part> <tp:taxon-name-part taxon-name-part-type="species" reg="opacum">opacum</tp:taxon-name-part></tp:taxon-name></italic> co-occur across the Pacific and distinguishing individual specimens can be difficult, but the shiny fruits (versus matte in <italic><tp:taxon-name><tp:taxon-name-part taxon-name-part-type="genus" reg="Solanum">S.</tp:taxon-name-part> <tp:taxon-name-part taxon-name-part-type="species" reg="opacum">opacum</tp:taxon-name-part></tp:taxon-name></italic>) and persistent pedicels with strongly reflexed calyx lobes are good characters by which to recognise <italic><tp:taxon-name><tp:taxon-name-part taxon-name-part-type="genus" reg="Solanum">S.</tp:taxon-name-part> <tp:taxon-name-part taxon-name-part-type="species" reg="americanum">americanum</tp:taxon-name-part></tp:taxon-name></italic>.</p><p>In southeast Asia and China, <italic><tp:taxon-name><tp:taxon-name-part taxon-name-part-type="genus" reg="Solanum">S.</tp:taxon-name-part> <tp:taxon-name-part taxon-name-part-type="species" reg="americanum">americanum</tp:taxon-name-part></tp:taxon-name></italic> is at least partially sympatric with <italic><tp:taxon-name><tp:taxon-name-part taxon-name-part-type="genus" reg="Solanum">S.</tp:taxon-name-part> <tp:taxon-name-part taxon-name-part-type="species" reg="nigrum">nigrum</tp:taxon-name-part></tp:taxon-name></italic> (see discussion of <italic><tp:taxon-name><tp:taxon-name-part taxon-name-part-type="genus" reg="Solanum">S.</tp:taxon-name-part> <tp:taxon-name-part taxon-name-part-type="species" reg="nigrum">nigrum</tp:taxon-name-part></tp:taxon-name></italic>). The species can be distinguished by anther size (0.8–1.5 mm versus ca. 2–2.5 mm) and by inflorescence morphology; <italic><tp:taxon-name><tp:taxon-name-part taxon-name-part-type="genus" reg="Solanum">S.</tp:taxon-name-part> <tp:taxon-name-part taxon-name-part-type="species" reg="americanum">americanum</tp:taxon-name-part></tp:taxon-name></italic> usually has few flowers that are tightly congested in the distal part of the inflorescence, while <italic><tp:taxon-name><tp:taxon-name-part taxon-name-part-type="genus" reg="Solanum">S.</tp:taxon-name-part> <tp:taxon-name-part taxon-name-part-type="species" reg="nigrum">nigrum</tp:taxon-name-part></tp:taxon-name></italic> usually has more flowers that are more spaced out along the inflorescence rhachis, although young inflorescences of <italic><tp:taxon-name><tp:taxon-name-part taxon-name-part-type="genus" reg="Solanum">S.</tp:taxon-name-part> <tp:taxon-name-part taxon-name-part-type="species" reg="nigrum">nigrum</tp:taxon-name-part></tp:taxon-name></italic> can appear sub-umbellate. In fruit, the strongly reflexed calyx lobes of <italic><tp:taxon-name><tp:taxon-name-part taxon-name-part-type="genus" reg="Solanum">S.</tp:taxon-name-part> <tp:taxon-name-part taxon-name-part-type="species" reg="americanum">americanum</tp:taxon-name-part></tp:taxon-name></italic> are distinctive and the seeds are smaller than those of the hexaploid <italic><tp:taxon-name><tp:taxon-name-part taxon-name-part-type="genus" reg="Solanum">S.</tp:taxon-name-part> <tp:taxon-name-part taxon-name-part-type="species" reg="nigrum">nigrum</tp:taxon-name-part></tp:taxon-name></italic> (ca. 1 mm versus ca. 2 mm long).</p><p>
            <italic><tp:taxon-name><tp:taxon-name-part taxon-name-part-type="genus" reg="Solanum">Solanum</tp:taxon-name-part> <tp:taxon-name-part taxon-name-part-type="species" reg="merrillianum">merrillianum</tp:taxon-name-part></tp:taxon-name></italic> was recognised as a distinct species in the Flora of China (<xref ref-type="bibr" rid="B411">Zhang et al. 1994</xref>), but variation described fits within the observed variation of <italic><tp:taxon-name><tp:taxon-name-part taxon-name-part-type="genus" reg="Solanum">S.</tp:taxon-name-part> <tp:taxon-name-part taxon-name-part-type="species" reg="americanum">americanum</tp:taxon-name-part></tp:taxon-name></italic> after studies of the species across its global range. Specimens described as <italic><tp:taxon-name><tp:taxon-name-part taxon-name-part-type="genus" reg="Solanum">S.</tp:taxon-name-part> <tp:taxon-name-part taxon-name-part-type="species" reg="merrillianum">merrillianum</tp:taxon-name-part></tp:taxon-name></italic> show branching inflorescences in some individuals with generally larger number of flowers per inflorescence than seen in <italic><tp:taxon-name><tp:taxon-name-part taxon-name-part-type="genus" reg="Solanum">S.</tp:taxon-name-part> <tp:taxon-name-part taxon-name-part-type="species" reg="americanum">americanum</tp:taxon-name-part></tp:taxon-name></italic>, but the larger inflorescences may be due to pre-domestication and/or selection of the species in China and Taiwan, where fruits of <italic><tp:taxon-name><tp:taxon-name-part taxon-name-part-type="genus" reg="Solanum">S.</tp:taxon-name-part> <tp:taxon-name-part taxon-name-part-type="species" reg="americanum">americanum</tp:taxon-name-part></tp:taxon-name></italic> are commonly eaten.</p><p>
            <italic><tp:taxon-name><tp:taxon-name-part taxon-name-part-type="genus" reg="Solanum">Solanum</tp:taxon-name-part> <tp:taxon-name-part taxon-name-part-type="species" reg="americanum">americanum</tp:taxon-name-part></tp:taxon-name></italic> exhibits the highest infraspecific genetic diversity compared to polyploids (<xref ref-type="bibr" rid="B85">Dehmer and Hammer 2004</xref>). Based on its distribution, molecular and crossing experiments, it is believed to be the diploid parent of the two hexaploids <italic><tp:taxon-name><tp:taxon-name-part taxon-name-part-type="genus" reg="Solanum">S.</tp:taxon-name-part> <tp:taxon-name-part taxon-name-part-type="species" reg="nigrum">nigrum</tp:taxon-name-part></tp:taxon-name></italic> and <italic><tp:taxon-name><tp:taxon-name-part taxon-name-part-type="genus" reg="Solanum">S.</tp:taxon-name-part> <tp:taxon-name-part taxon-name-part-type="species" reg="scabrum">scabrum</tp:taxon-name-part></tp:taxon-name></italic> (<xref ref-type="bibr" rid="B106">Edmonds 1979a</xref>, <xref ref-type="bibr" rid="B145">Ganapathi and Rao 1987a</xref>, <xref ref-type="bibr" rid="B146">1987b</xref>). There are a relatively few differences between the two species in SSR (<xref ref-type="bibr" rid="B84">Dehmer 2001</xref>), AFLP (<xref ref-type="bibr" rid="B85">Dehmer and Hammer 2004</xref>), RAPD (<xref ref-type="bibr" rid="B287">Poczai et al. 2010</xref>), ISSR and SCoT (<xref ref-type="bibr" rid="B285">Poczai and Hyvönen 2011</xref>) and intron-targeting markers (<xref ref-type="bibr" rid="B284">Poczai et al. 2014</xref>) and a number of additive bands could be counted between <italic><tp:taxon-name><tp:taxon-name-part taxon-name-part-type="genus" reg="Solanum">S.</tp:taxon-name-part> <tp:taxon-name-part taxon-name-part-type="species" reg="americanum">americanum</tp:taxon-name-part></tp:taxon-name></italic> and the two hexaploids indicating their parental relationships. <italic><tp:taxon-name><tp:taxon-name-part taxon-name-part-type="genus" reg="Solanum">Solanum</tp:taxon-name-part> <tp:taxon-name-part taxon-name-part-type="species" reg="americanum">americanum</tp:taxon-name-part></tp:taxon-name></italic> is also the putative parent of the tetraploid <italic><tp:taxon-name><tp:taxon-name-part taxon-name-part-type="genus" reg="Solanum">S.</tp:taxon-name-part> <tp:taxon-name-part taxon-name-part-type="species" reg="villosum">villosum</tp:taxon-name-part></tp:taxon-name></italic> (<xref ref-type="bibr" rid="B285">Poczai and Hyvönen 2011</xref>).</p><p>The taxonomic status and relationship of <italic><tp:taxon-name><tp:taxon-name-part taxon-name-part-type="genus" reg="Solanum">S.</tp:taxon-name-part> <tp:taxon-name-part taxon-name-part-type="species" reg="americanum">americanum</tp:taxon-name-part></tp:taxon-name></italic> to <italic><tp:taxon-name><tp:taxon-name-part taxon-name-part-type="genus" reg="Solanum">S.</tp:taxon-name-part> <tp:taxon-name-part taxon-name-part-type="species" reg="nodiflorum">nodiflorum</tp:taxon-name-part></tp:taxon-name></italic> was studied by <xref ref-type="bibr" rid="B228">Manoko et al. (2007)</xref>. <italic><tp:taxon-name><tp:taxon-name-part taxon-name-part-type="genus" reg="Solanum">Solanum</tp:taxon-name-part> <tp:taxon-name-part taxon-name-part-type="species" reg="nodiflorum">nodiflorum</tp:taxon-name-part></tp:taxon-name></italic> has been considered as a distinct taxon by some (e.g. <xref ref-type="bibr" rid="B168">Henderson 1974</xref>, <xref ref-type="bibr" rid="B166">Heiser et al. 1979</xref>) while a synonym or infraspecific taxon of <italic><tp:taxon-name><tp:taxon-name-part taxon-name-part-type="genus" reg="Solanum">S.</tp:taxon-name-part> <tp:taxon-name-part taxon-name-part-type="species" reg="americanum">americanum</tp:taxon-name-part></tp:taxon-name></italic> by others (e.g. <xref ref-type="bibr" rid="B102">Edmonds 1971</xref>; <xref ref-type="bibr" rid="B71">D’Arcy 1974a</xref>, <xref ref-type="bibr" rid="B72">b</xref>; <xref ref-type="bibr" rid="B364">Symon 1981</xref>). <xref ref-type="bibr" rid="B228">Manoko et al. (2007)</xref> used AFLP data to study the relationship between the two taxa, but used different taxon concepts than we adopt here, in part because their examination of type specimens was limited. Based on detailed study of the voucher material used, it is clear that the taxon referred to as <italic><tp:taxon-name><tp:taxon-name-part taxon-name-part-type="genus" reg="Solanum">S.</tp:taxon-name-part> <tp:taxon-name-part taxon-name-part-type="species" reg="nodiflorum">nodiflorum</tp:taxon-name-part></tp:taxon-name></italic> in <xref ref-type="bibr" rid="B228">Manoko et al. (2007)</xref> refers to what is considered <italic><tp:taxon-name><tp:taxon-name-part taxon-name-part-type="genus" reg="Solanum">S.</tp:taxon-name-part> <tp:taxon-name-part taxon-name-part-type="species" reg="americanum">americanum</tp:taxon-name-part></tp:taxon-name></italic> in this treatment, while material referred to as <italic><tp:taxon-name><tp:taxon-name-part taxon-name-part-type="genus" reg="Solanum">S.</tp:taxon-name-part> <tp:taxon-name-part taxon-name-part-type="species" reg="americanum">americanum</tp:taxon-name-part></tp:taxon-name></italic> represents <italic><tp:taxon-name><tp:taxon-name-part taxon-name-part-type="genus" reg="Solanum">S.</tp:taxon-name-part> <tp:taxon-name-part taxon-name-part-type="species" reg="nigrescens">nigrescens</tp:taxon-name-part></tp:taxon-name></italic> M.Martens &amp; Galeotti, a species endemic to the New World. Such confusion is easy in this complex group when studying only a portion of species and their ranges even though type material was consulted in the original paper by <xref ref-type="bibr" rid="B228">Manoko et al. (2007)</xref>. The taxon referred to as <italic><tp:taxon-name><tp:taxon-name-part taxon-name-part-type="genus" reg="Solanum">Solanum</tp:taxon-name-part></tp:taxon-name></italic> sp. from Brazil in <xref ref-type="bibr" rid="B228">Manoko et al. (2007)</xref> also refers to <italic><tp:taxon-name><tp:taxon-name-part taxon-name-part-type="genus" reg="Solanum">S.</tp:taxon-name-part> <tp:taxon-name-part taxon-name-part-type="species" reg="americanum">americanum</tp:taxon-name-part></tp:taxon-name></italic> as treated here, but represents a morphological variation mainly observed within the New World and was hence difficult to interpret with limited sampling in previous studies. The re-examination of the study results by <xref ref-type="bibr" rid="B228">Manoko et al. (2007)</xref> in the light of the new identifications, highlights the fact that clear population structure can be observed within <italic><tp:taxon-name><tp:taxon-name-part taxon-name-part-type="genus" reg="Solanum">S.</tp:taxon-name-part> <tp:taxon-name-part taxon-name-part-type="species" reg="americanum">americanum</tp:taxon-name-part></tp:taxon-name></italic> as circumscribed here, where populations from Brazil show high genetic divergence from the rest of the World, including northern South American material.</p><p>The results described above, based on AFLP markers, should be tested with modern population genetic tools such as functional markers (<xref ref-type="bibr" rid="B289">Poczai et al. 2013</xref>) or genotyping-by-sequencing (GBS) and phylogenetic analysis. Species-level phylogenetic studies with multiple accessions of all species would also be useful in confirming the monophyly of the highly variable and widespread <italic><tp:taxon-name><tp:taxon-name-part taxon-name-part-type="genus" reg="Solanum">S.</tp:taxon-name-part> <tp:taxon-name-part taxon-name-part-type="species" reg="americanum">americanum</tp:taxon-name-part></tp:taxon-name></italic> in the context of other species of the Morelloid clade.</p><p>
            <xref ref-type="bibr" rid="B118">Edmonds (2012)</xref> incorrectly designated as the lectotype of <tp:taxon-name><tp:taxon-name-part taxon-name-part-type="genus" reg="Solanum">S.</tp:taxon-name-part> <tp:taxon-name-part taxon-name-part-type="species" reg="nigrum">nigrum</tp:taxon-name-part> <tp:taxon-name-part taxon-name-part-type="infraspecific-rank">var.</tp:taxon-name-part> <tp:taxon-name-part taxon-name-part-type="variety" reg="patulum">patulum</tp:taxon-name-part></tp:taxon-name> L. a specimen in the Dillenian herbarium at OXF. This typification is in conflict with the protologue (see <xref ref-type="bibr" rid="B240">McNeill et al. 2012</xref>, Art. 9.19) because the specimens themselves are not original material for this name. Linnaeus never saw Dillenius’s herbarium (<xref ref-type="bibr" rid="B183">Jarvis 2007</xref>), but based his name entirely on the plates from <italic>Hortus Elthamensis</italic> (<xref ref-type="bibr" rid="B87">Dillenius 1732</xref>). We have therefore re-lectotypified this name based on original material and designated the specimen chosen by Edmonds as the epitype.</p><p>The identity of the species depicted in plate 355 (<xref ref-type="bibr" rid="B87">Dillenius 1732</xref>) has been the subject of much speculation. <xref ref-type="bibr" rid="B373">Thellung (1927)</xref> studied material in Dillenius’ herbarium at OXF in an attempt to come to grips with the identity of <italic><tp:taxon-name><tp:taxon-name-part taxon-name-part-type="genus" reg="Solanum">S.</tp:taxon-name-part> <tp:taxon-name-part taxon-name-part-type="species" reg="dillenii">dillenii</tp:taxon-name-part></tp:taxon-name></italic> (see below) and made careful annotations on specimens associated with plate 355. Material stored under plate 355 is mixed; some specimens are of the North American endemic <italic><tp:taxon-name><tp:taxon-name-part taxon-name-part-type="genus" reg="Solanum">S.</tp:taxon-name-part> <tp:taxon-name-part taxon-name-part-type="species" reg="emulans">emulans</tp:taxon-name-part></tp:taxon-name></italic> Raf. with 9–11 stone cells, calyx lobes appressed to the berry and matte fruit texture and others are of <italic><tp:taxon-name><tp:taxon-name-part taxon-name-part-type="genus" reg="Solanum">S.</tp:taxon-name-part> <tp:taxon-name-part taxon-name-part-type="species" reg="americanum">americanum</tp:taxon-name-part></tp:taxon-name></italic> with no or up to 4 stone cells, strongly reflexed calyx lobes in fruit and shiny mature berries. <xref ref-type="bibr" rid="B373">Thellung (1927)</xref> associated the name <italic><tp:taxon-name><tp:taxon-name-part taxon-name-part-type="genus" reg="Solanum">S.</tp:taxon-name-part> <tp:taxon-name-part taxon-name-part-type="species" reg="dillenii">dillenii</tp:taxon-name-part></tp:taxon-name></italic> with the Dillenian specimens of the North American native <italic><tp:taxon-name><tp:taxon-name-part taxon-name-part-type="genus" reg="Solanum">S.</tp:taxon-name-part> <tp:taxon-name-part taxon-name-part-type="species" reg="emulans">emulans</tp:taxon-name-part></tp:taxon-name></italic>, but did not realise that there were two taxa involved in the material stored under plate 355. <xref ref-type="bibr" rid="B293">Polgár (1939)</xref> re-described <italic><tp:taxon-name><tp:taxon-name-part taxon-name-part-type="genus" reg="Solanum">S.</tp:taxon-name-part> <tp:taxon-name-part taxon-name-part-type="species" reg="dillenii">dillenii</tp:taxon-name-part></tp:taxon-name></italic>, confining it to his original circumscription (<xref ref-type="bibr" rid="B292">Polgár 1926</xref>) and equating it with <italic><tp:taxon-name><tp:taxon-name-part taxon-name-part-type="genus" reg="Solanum">S.</tp:taxon-name-part> <tp:taxon-name-part taxon-name-part-type="species" reg="nodiflorum">nodiflorum</tp:taxon-name-part></tp:taxon-name></italic> and coined a new epithet, <italic><tp:taxon-name><tp:taxon-name-part taxon-name-part-type="genus" reg="Solanum">S.</tp:taxon-name-part> <tp:taxon-name-part taxon-name-part-type="species" reg="dillenianum">dillenianum</tp:taxon-name-part></tp:taxon-name></italic> Polg. for the North American material in the Dillenian herbarium that had been called <tp:taxon-name><tp:taxon-name-part taxon-name-part-type="genus" reg="Solanum">S.</tp:taxon-name-part> <tp:taxon-name-part taxon-name-part-type="species" reg="nigrum">nigrum</tp:taxon-name-part> <tp:taxon-name-part taxon-name-part-type="infraspecific-rank">var.</tp:taxon-name-part> <tp:taxon-name-part taxon-name-part-type="variety" reg="dillenii">dillenii</tp:taxon-name-part></tp:taxon-name> by <xref ref-type="bibr" rid="B154">Gray (1878)</xref>. We have epitypified the name <tp:taxon-name><tp:taxon-name-part taxon-name-part-type="genus" reg="Solanum">S.</tp:taxon-name-part> <tp:taxon-name-part taxon-name-part-type="species" reg="nigrum">nigrum</tp:taxon-name-part> <tp:taxon-name-part taxon-name-part-type="infraspecific-rank">var.</tp:taxon-name-part> <tp:taxon-name-part taxon-name-part-type="variety" reg="patulum">patulum</tp:taxon-name-part></tp:taxon-name> to conform with current usage because, in our view, the plate is unambiguously of a plant of <italic><tp:taxon-name><tp:taxon-name-part taxon-name-part-type="genus" reg="Solanum">S.</tp:taxon-name-part> <tp:taxon-name-part taxon-name-part-type="species" reg="americanum">americanum</tp:taxon-name-part></tp:taxon-name></italic> with small flowers, black fruit and sepals that are strongly reflexed in fruit.</p><p>
            <italic><tp:taxon-name><tp:taxon-name-part taxon-name-part-type="genus" reg="Solanum">Solanum</tp:taxon-name-part> <tp:taxon-name-part taxon-name-part-type="species" reg="papilionaceum">papilionaceum</tp:taxon-name-part></tp:taxon-name></italic> was almost certainly described from living material only. <xref ref-type="bibr" rid="B96">Dumont de Courset (1802</xref>: 135) cited no specimens and gave no other provenance than “Cette morelle, qui m’a été envoye en graines du Jardin. nat”. Searches in Paris have revealed no authentic original material, so we have selected a neotype that is a specimen dated after the description that was cultivated in Paris (P00582223). The specimen matches the description, which is of a plant with small flowers in umbelliform inflorescences and fruits like “cassis” (blackcurrants).</p><p>The specimens in Zuccagni’s herbarium in Florence were consumed by fire, making the designation of a neotype for <italic><tp:taxon-name><tp:taxon-name-part taxon-name-part-type="genus" reg="Solanum">S.</tp:taxon-name-part> <tp:taxon-name-part taxon-name-part-type="species" reg="strictum">strictum</tp:taxon-name-part></tp:taxon-name></italic> Zucc. necessary. The specimen we have selected is dated later than the description, but is labelled as “<italic><tp:taxon-name><tp:taxon-name-part taxon-name-part-type="genus" reg="Solanum"/><tp:taxon-name-part taxon-name-part-type="species" reg="strictum">strictum</tp:taxon-name-part></tp:taxon-name></italic> Zucc.” and is from Italy in cultivation (G00144215); it was used by Dunal in his <italic><tp:taxon-name><tp:taxon-name-part taxon-name-part-type="genus" reg="Prodromus">Prodromus</tp:taxon-name-part></tp:taxon-name></italic> treatment as <italic><tp:taxon-name><tp:taxon-name-part taxon-name-part-type="genus" reg="Solanum">S.</tp:taxon-name-part> <tp:taxon-name-part taxon-name-part-type="species" reg="strictum">strictum</tp:taxon-name-part></tp:taxon-name></italic> (<xref ref-type="bibr" rid="B101">Dunal 1852</xref>).</p><p>The identity of <xref ref-type="bibr" rid="B333">Schultes’s (1814)</xref> name <italic><tp:taxon-name><tp:taxon-name-part taxon-name-part-type="genus" reg="Solanum">S.</tp:taxon-name-part> <tp:taxon-name-part taxon-name-part-type="species" reg="dillenii">dillenii</tp:taxon-name-part></tp:taxon-name></italic> has a complex history. <xref ref-type="bibr" rid="B333">Schultes (1814)</xref> coined a replacement name because the epithet “patulum” had been used at the species rank by <xref ref-type="bibr" rid="B280">Persoon (1805</xref>: 223) for the Peruvian taxon now known as <italic><tp:taxon-name><tp:taxon-name-part taxon-name-part-type="genus" reg="Solanum">S.</tp:taxon-name-part> <tp:taxon-name-part taxon-name-part-type="species" reg="ruizii">ruizii</tp:taxon-name-part></tp:taxon-name></italic> S.Knapp (see <xref ref-type="bibr" rid="B193">Knapp 1989</xref>, <xref ref-type="bibr" rid="B199">2013</xref>). He did not realise that <xref ref-type="bibr" rid="B315">Roth (1800)</xref> had already recombined Linnaeus’ <tp:taxon-name><tp:taxon-name-part taxon-name-part-type="genus" reg="Solanum">S.</tp:taxon-name-part> <tp:taxon-name-part taxon-name-part-type="species" reg="nigrum">nigrum</tp:taxon-name-part> <tp:taxon-name-part taxon-name-part-type="infraspecific-rank">var.</tp:taxon-name-part> <tp:taxon-name-part taxon-name-part-type="variety" reg="patulum">patulum</tp:taxon-name-part></tp:taxon-name> (see above) at the specific rank, basing his description entirely on <italic>Hortus Elthamensis</italic> plate 355 (<xref ref-type="bibr" rid="B87">Dillenius 1732</xref>). In his protologue, Schultes refers to a collection by Kitaibel from Hungary (“das ich vor mir habe” [which I have before me]) and the illustration in <italic>Hortus Elthamensis</italic> (<xref ref-type="bibr" rid="B87">Dillenius 1732</xref>) and describes a plant with small flowers and fruits borne on erect pedicels. <xref ref-type="bibr" rid="B292">Polgár (1926)</xref> examined the specimen in Kitaibel’s herbarium (“A IX Fasc. 102”) labelled “<italic><tp:taxon-name><tp:taxon-name-part taxon-name-part-type="genus" reg="Solanum">Solanum</tp:taxon-name-part> <tp:taxon-name-part taxon-name-part-type="species" reg="nigrum">nigrum</tp:taxon-name-part></tp:taxon-name> an <tp:taxon-name><tp:taxon-name-part taxon-name-part-type="genus" reg="Solanum"/><tp:taxon-name-part taxon-name-part-type="species" reg="patulum">patulum</tp:taxon-name-part></tp:taxon-name>, Esse <tp:taxon-name><tp:taxon-name-part taxon-name-part-type="genus" reg="Solanum"/><tp:taxon-name-part taxon-name-part-type="species" reg="patulum">patulum</tp:taxon-name-part></tp:taxon-name> affirmat Willdenow. In silvis Matrae</italic>” and equated the specimen with the American species he called <italic><tp:taxon-name><tp:taxon-name-part taxon-name-part-type="genus" reg="Solanum">S.</tp:taxon-name-part> <tp:taxon-name-part taxon-name-part-type="species" reg="nodiflorum">nodiflorum</tp:taxon-name-part></tp:taxon-name></italic> Jacq. and suggested it was not native to Hungary, but rather from a botanic garden. This sheet (Herb. Kit. Fasc. IX, No. 102) in BP is a tangled mixture of two elements (see <xref ref-type="bibr" rid="B288">Poczai et al. 2009</xref>). One stem has small flowers in sub-umbellate inflorescences and matches the protologue description (but has no fruit) and the other stem has larger flowers in elongate racemose inflorescences and was identified by <xref ref-type="bibr" rid="B288">Poczai et al (2009)</xref> as <italic><tp:taxon-name><tp:taxon-name-part taxon-name-part-type="genus" reg="Solanum">S.</tp:taxon-name-part> <tp:taxon-name-part taxon-name-part-type="species" reg="scabrum">scabrum.</tp:taxon-name-part></tp:taxon-name></italic> It is quite possible that there was considerable mix-up with the labelling of plants in Kitaibel’s herbarium; a specimen at BP (Herb. Kit. Fasc. IX, No. 101), exactly matching the small-flowered stem of Herb. Kitaibel fasc. IX, No. 102, is labelled “<italic><tp:taxon-name><tp:taxon-name-part taxon-name-part-type="genus" reg="Solanum">Solanum</tp:taxon-name-part> <tp:taxon-name-part taxon-name-part-type="species" reg="nigrum">nigrum</tp:taxon-name-part></tp:taxon-name></italic> β <italic><tp:taxon-name><tp:taxon-name-part taxon-name-part-type="genus" reg="Solanum"/><tp:taxon-name-part taxon-name-part-type="species" reg="patulum">patulum</tp:taxon-name-part></tp:taxon-name></italic>” in Kitaibel’s hand and “ex horto” in another hand. It is possible that the large-flowered plants collected in Mátra (which we identify as <italic><tp:taxon-name><tp:taxon-name-part taxon-name-part-type="genus" reg="Solanum">S.</tp:taxon-name-part> <tp:taxon-name-part taxon-name-part-type="species" reg="nigrum">nigrum</tp:taxon-name-part></tp:taxon-name></italic>) were mixed with small-flowered plants from cultivation and, in distributing duplicates, confusion ensued. As <xref ref-type="bibr" rid="B333">Schultes (1814)</xref> cited a specimen (see <xref ref-type="bibr" rid="B240">McNeill et al. 2012</xref>, Art. 9.12), we have lectotypified <italic><tp:taxon-name><tp:taxon-name-part taxon-name-part-type="genus" reg="Solanum">S.</tp:taxon-name-part> <tp:taxon-name-part taxon-name-part-type="species" reg="dillenii">dillenii</tp:taxon-name-part></tp:taxon-name></italic> with the only sheet in the Kitaibel herbarium (BP) that bears the locality cited in <xref ref-type="bibr" rid="B333">Schultes’s (1814)</xref> protologue, but limit our typification to the stem with small flowers only. A sheet in B-W [B-W 04364-03] of Kitaibel’s with a label in his hand “161/<italic><tp:taxon-name><tp:taxon-name-part taxon-name-part-type="genus" reg="Solanum">Solanum</tp:taxon-name-part> <tp:taxon-name-part taxon-name-part-type="species" reg="nigrum">nigrum</tp:taxon-name-part></tp:taxon-name></italic> an <italic><tp:taxon-name><tp:taxon-name-part taxon-name-part-type="genus" reg="Solanum"/><tp:taxon-name-part taxon-name-part-type="species" reg="patulum">patulum</tp:taxon-name-part></tp:taxon-name></italic> ?/In sylvis Hungaria” is certainly a duplicate; we cannot be sure this is the sheet Schultes had in his possession, since the locality is not exactly the same as that in the protologue and it does not have fruit. The BP sheet (fasc. IX No. 101) is also possibly a duplicate; it does have berries borne on erect pedicels. <xref ref-type="bibr" rid="B154">Gray (1878)</xref> used Schultes’s epithet at the infraspecific rank (as <tp:taxon-name><tp:taxon-name-part taxon-name-part-type="genus" reg="Solanum">S.</tp:taxon-name-part> <tp:taxon-name-part taxon-name-part-type="species" reg="nigrum">nigrum</tp:taxon-name-part> <tp:taxon-name-part taxon-name-part-type="authority">L.</tp:taxon-name-part> <tp:taxon-name-part taxon-name-part-type="infraspecific-rank">var.</tp:taxon-name-part> <tp:taxon-name-part taxon-name-part-type="variety" reg="dillenii">dillenii</tp:taxon-name-part></tp:taxon-name> (Schult.) A.Gray) for plants from north-eastern North America now known as <italic><tp:taxon-name><tp:taxon-name-part taxon-name-part-type="genus" reg="Solanum">S.</tp:taxon-name-part> <tp:taxon-name-part taxon-name-part-type="species" reg="emulans">emulans</tp:taxon-name-part></tp:taxon-name></italic> Raf.</p><p>In describing <italic><tp:taxon-name><tp:taxon-name-part taxon-name-part-type="genus" reg="Solanum">S.</tp:taxon-name-part> <tp:taxon-name-part taxon-name-part-type="species" reg="microspermum">microspermum</tp:taxon-name-part></tp:taxon-name></italic>, <xref ref-type="bibr" rid="B100">Dunal (1816)</xref> used an unpublished name by L’Heritier and cited a specimen and his own unpublished illustration, now held in MPU. We have selected the specimen in G-DC that comes from “herb. Thibaud” and is annotated by Dunal as the lectotype. The online catalogue at G indicates the collector of this sheet as “L’Héritier de Brutelle”.</p><p>Although the protologue of <italic><tp:taxon-name><tp:taxon-name-part taxon-name-part-type="genus" reg="Solanum">S.</tp:taxon-name-part> <tp:taxon-name-part taxon-name-part-type="species" reg="erythrocarpon">erythrocarpon</tp:taxon-name-part></tp:taxon-name></italic> (<xref ref-type="bibr" rid="B244">Meyer 1818</xref>) indicates the fruits are red (“Baccae pendulae, pisi minoris magnitudine, lutescenti-rubrae, nitidae”), the specimen in GOET (GOET003505) that represents original material for this name (here selected as the lectotype) matches <italic><tp:taxon-name><tp:taxon-name-part taxon-name-part-type="genus" reg="Solanum">S.</tp:taxon-name-part> <tp:taxon-name-part taxon-name-part-type="species" reg="americanum">americanum</tp:taxon-name-part></tp:taxon-name></italic> in all other respects.</p><p>
            <xref ref-type="bibr" rid="B71">D’Arcy (1974a</xref>: 735) cited as “type” a specimen in P as “Type: Herb. Rich. (P)” with a footnote stating that the sheet has two labels, one with “Isle de France” in Dunal’s hand and the other indicating it is from Herb. Richard. Since the protologue does not mention Isle de France and Dunal had nothing to do with the description of this name, this unintentional lectotypification is in conflict with the protologue, in which the locality is “insulae Cubae” and Richard is mentioned. We therefore supersede it and designate a specimen in P (P00370899) that matches the protologue in being from Cuba and originally from Herb. Richard as the lectotype for <italic><tp:taxon-name><tp:taxon-name-part taxon-name-part-type="genus" reg="Solanum">S.</tp:taxon-name-part> <tp:taxon-name-part taxon-name-part-type="species" reg="indecorum">indecorum</tp:taxon-name-part></tp:taxon-name></italic>.</p><p><xref ref-type="bibr" rid="B336">Sendtner (1846)</xref> described his var. <tp:taxon-name><tp:taxon-name-part taxon-name-part-type="genus" reg="Solanum"/><tp:taxon-name-part taxon-name-part-type="species" reg="nigrum"/><tp:taxon-name-part taxon-name-part-type="variety" reg="aguaraquiya">aguaraquiya</tp:taxon-name-part></tp:taxon-name> referring to <xref ref-type="bibr" rid="B283">Piso’s (1648</xref>: 55) pre-Linnaean name “Aguara-quiya” and citing un-numbered collections of Sellow and one Martius collection with a number and locality we have here selected as the lectotype. The Sellow collections associated with this name (BR [BR0000005538058], K, W [W0004136]) have large anthers and represent <italic><tp:taxon-name><tp:taxon-name-part taxon-name-part-type="genus" reg="Solanum">S.</tp:taxon-name-part> <tp:taxon-name-part taxon-name-part-type="species" reg="chenopodioides">chenopodioides</tp:taxon-name-part></tp:taxon-name></italic>; they have neither numbers nor localities. The specimen selected as lectotype here (<italic>Martius 1225</italic>, M-0171809) contains detail of collection locality cited in the protologue and is hence the best material.</p><p>
            <xref ref-type="bibr" rid="B71">D’Arcy (1974a)</xref> lectotypified both <italic><tp:taxon-name><tp:taxon-name-part taxon-name-part-type="genus" reg="Solanum">S.</tp:taxon-name-part> <tp:taxon-name-part taxon-name-part-type="species" reg="amarantoides">amarantoides</tp:taxon-name-part></tp:taxon-name></italic> (<italic>Gaudichaud 552</italic>) and <tp:taxon-name><tp:taxon-name-part taxon-name-part-type="genus" reg="Solanum">S.</tp:taxon-name-part> <tp:taxon-name-part taxon-name-part-type="species" reg="nodiflorum">nodiflorum</tp:taxon-name-part> <tp:taxon-name-part taxon-name-part-type="infraspecific-rank">var.</tp:taxon-name-part> <tp:taxon-name-part taxon-name-part-type="variety" reg="acuminatum">acuminatum</tp:taxon-name-part></tp:taxon-name> (<italic>Vauthier 537</italic>) by stating “type” and a single herbarium, “P”. In the case of <italic><tp:taxon-name><tp:taxon-name-part taxon-name-part-type="genus" reg="Solanum">S.</tp:taxon-name-part> <tp:taxon-name-part taxon-name-part-type="species" reg="amarantoides">amarantoides</tp:taxon-name-part></tp:taxon-name></italic>, two specimens are found in P; we have selected that which has a label with Dunal’s handwriting in a second step lectotypification (P00319574). For <tp:taxon-name><tp:taxon-name-part taxon-name-part-type="genus" reg="Solanum">S.</tp:taxon-name-part> <tp:taxon-name-part taxon-name-part-type="species" reg="nodiflorum">nodiflorum</tp:taxon-name-part> <tp:taxon-name-part taxon-name-part-type="infraspecific-rank">var.</tp:taxon-name-part> <tp:taxon-name-part taxon-name-part-type="variety" reg="acuminatum">acuminatum</tp:taxon-name-part></tp:taxon-name>, however, <xref ref-type="bibr" rid="B71">D’Arcy (1974a)</xref> cited “P, ex Herb. Drake”, indicating a single specimen. Unfortunately, this specimen (P00319615) is not the duplicate of <italic>Vauthier 537</italic> with Dunal’s label (that with the annotation from Dunal is P00315614), but must be accepted as the lectotype nevertheless.</p><p>In describing <italic><tp:taxon-name><tp:taxon-name-part taxon-name-part-type="genus" reg="Solanum">S.</tp:taxon-name-part> <tp:taxon-name-part taxon-name-part-type="species" reg="minutibaccatum">minutibaccatum</tp:taxon-name-part></tp:taxon-name></italic>, <xref ref-type="bibr" rid="B26">Bitter (1912a)</xref> cited a single Buchtien collection (<italic>Buchtien 1443</italic>), but no herbarium. We have selected the sheet in US (US00027684) as the lectotype because it is the best preserved of the duplicates we have seen.</p><p>
            <italic><tp:taxon-name><tp:taxon-name-part taxon-name-part-type="genus" reg="Solanum">Solanum</tp:taxon-name-part> <tp:taxon-name-part taxon-name-part-type="species" reg="calvum">calvum</tp:taxon-name-part></tp:taxon-name></italic> was described using “<italic>Palmer 60</italic> p. pte.” (<xref ref-type="bibr" rid="B29">Bitter 1913b</xref>) with a single herbarium cited (“herb. Upsal.”). Edward Palmer began his number series again on every collecting trip (<xref ref-type="bibr" rid="B241">McVaugh 1956</xref>), but the collection number in question here refers to plants collected on Guadalupe Island (Baja California) in 1875. Other duplicates of <italic>Palmer 60</italic> (another sheet at UPS, MO [MO-158569]) are part of type material of <italic><tp:taxon-name><tp:taxon-name-part taxon-name-part-type="genus" reg="Solanum">S.</tp:taxon-name-part> <tp:taxon-name-part taxon-name-part-type="species" reg="profundeincisum">profundeincisum</tp:taxon-name-part></tp:taxon-name></italic> Bitter, a synonym of <italic><tp:taxon-name><tp:taxon-name-part taxon-name-part-type="genus" reg="Solanum">Solanum</tp:taxon-name-part> <tp:taxon-name-part taxon-name-part-type="species" reg="douglasii">douglasii</tp:taxon-name-part></tp:taxon-name></italic> Dunal from Mexico and the south-western United States, while others are of material of <italic><tp:taxon-name><tp:taxon-name-part taxon-name-part-type="genus" reg="Solanum">S.</tp:taxon-name-part> <tp:taxon-name-part taxon-name-part-type="species" reg="nitidibaccatum">nitidibaccatum</tp:taxon-name-part></tp:taxon-name></italic> (BM001017193 and MO-158570). We exclude these as types of <italic><tp:taxon-name><tp:taxon-name-part taxon-name-part-type="genus" reg="Solanum">S.</tp:taxon-name-part> <tp:taxon-name-part taxon-name-part-type="species" reg="calvum">calvum</tp:taxon-name-part></tp:taxon-name></italic> and urge caution when interpreting other duplicates of <italic>Palmer 60</italic>.</p><p>The protologue of <tp:taxon-name><tp:taxon-name-part taxon-name-part-type="genus" reg="Solanum">S.</tp:taxon-name-part> <tp:taxon-name-part taxon-name-part-type="species" reg="nigrum">nigrum</tp:taxon-name-part> <tp:taxon-name-part taxon-name-part-type="infraspecific-rank">var.</tp:taxon-name-part> <tp:taxon-name-part taxon-name-part-type="variety" reg="pauciflorum">pauciflorum</tp:taxon-name-part></tp:taxon-name> (<xref ref-type="bibr" rid="B220">Liou 1935</xref>) cited three specimens from Hainan Island; <italic>Chen 1</italic>, <italic>Wang 2</italic> and <italic>Lau 209</italic>, all perhaps from LU, although no herbarium was cited. We select here the more widely distributed <italic>Lau 209</italic> with the BM sheet (BM000942311) as lectotype for this name.</p></tp:treatment-sec><tp:treatment-sec sec-type="material" id="SECID0EDXEM"><title>Selected specimens examined.</title><p>A total of 1,074 specimens were examined from 73 countries during the study across Africa, Asia, Australia, Eurasia and the Pacific. Specimens from the New World were also studied in order to understand the full range of morphology within the species. All specimens examined from the Old World can be seen in Appendix 2 (csv format) and Appendix 3 (traditional Specimens Examined list in pdf format).</p></tp:treatment-sec><tp:treatment-sec><!--Section generated to contain objects referenced in tp:taxon-treatment.--><table-wrap id="T7" position="float" orientation="portrait"><label>Table 7.</label><caption><p>Preliminary conservation assessments for the Old World members of the Morelloid clade. For details, see Materials and Methods and individual species treatments. Preliminary assessments are based on <abbrev xmlns:xlink="http://www.w3.org/1999/xlink" xlink:title="Extent of Occurrence" id="ABBRID0EM4CK" xlink:type="simple">EOO</abbrev> (Extent of Occurrence) only (see Materials and Methods) and have been calculated for worldwide ranges for each species. The conservation status of species known to be introduced in the Old World has been assessed considering native range only and is discussed under each species treatments.</p></caption><table id="TID0ESABI" rules="all"><tbody><tr><td rowspan="1" colspan="1">
                  <bold>Species</bold>
                </td><td rowspan="1" colspan="1">
                  <bold>Preliminary conservation assessment (<xref ref-type="bibr" rid="B176">IUCN 2016</xref>)</bold>
                </td><td rowspan="1" colspan="1">
                  <bold><abbrev xmlns:xlink="http://www.w3.org/1999/xlink" xlink:title="Extent of Occurrence" id="ABBRID0EL5CK" xlink:type="simple">EOO</abbrev> (km<sup>2</sup>) [worldwide range</bold>]</td></tr><tr><td rowspan="1" colspan="1">
                  <bold><italic><tp:taxon-name><tp:taxon-name-part taxon-name-part-type="genus" reg="Solanum">Solanum</tp:taxon-name-part> <tp:taxon-name-part taxon-name-part-type="species" reg="alpinum">alpinum</tp:taxon-name-part></tp:taxon-name></italic></bold>
                </td><td rowspan="1" colspan="1">VU (Vulnerable)</td><td rowspan="1" colspan="1">18,806</td></tr><tr><td rowspan="1" colspan="1">
                  <italic><tp:taxon-name><tp:taxon-name-part taxon-name-part-type="genus" reg="Solanum">Solanum</tp:taxon-name-part> <tp:taxon-name-part taxon-name-part-type="species" reg="americanum">americanum</tp:taxon-name-part></tp:taxon-name></italic>.</td><td rowspan="1" colspan="1">LC (Least Concern)</td><td rowspan="1" colspan="1">51,956,485</td></tr><tr><td rowspan="1" colspan="1">
                  <italic><tp:taxon-name><tp:taxon-name-part taxon-name-part-type="genus" reg="Solanum">Solanum</tp:taxon-name-part> <tp:taxon-name-part taxon-name-part-type="species" reg="chenopodioides">chenopodioides</tp:taxon-name-part></tp:taxon-name></italic>
                </td><td rowspan="1" colspan="1">LC (Least Concern)</td><td rowspan="1" colspan="1">78,693,743</td></tr><tr><td rowspan="1" colspan="1">
                  <italic><tp:taxon-name><tp:taxon-name-part taxon-name-part-type="genus" reg="Solanum">Solanum</tp:taxon-name-part> <tp:taxon-name-part taxon-name-part-type="species" reg="furcatum">furcatum</tp:taxon-name-part></tp:taxon-name></italic>
                </td><td rowspan="1" colspan="1">LC (Least Concern)</td><td rowspan="1" colspan="1">105,324,815</td></tr><tr><td rowspan="1" colspan="1">
                  <bold><italic><tp:taxon-name><tp:taxon-name-part taxon-name-part-type="genus" reg="Solanum">Solanum</tp:taxon-name-part> <tp:taxon-name-part taxon-name-part-type="species" reg="hirtulum">hirtulum</tp:taxon-name-part></tp:taxon-name></italic></bold>
                </td><td rowspan="1" colspan="1">NT (Near-Threatened)</td><td rowspan="1" colspan="1">26,035</td></tr><tr><td rowspan="1" colspan="1">
                  <italic><tp:taxon-name><tp:taxon-name-part taxon-name-part-type="genus" reg="Solanum">Solanum</tp:taxon-name-part> <tp:taxon-name-part taxon-name-part-type="species" reg="memphiticum">memphiticum</tp:taxon-name-part></tp:taxon-name></italic>
                </td><td rowspan="1" colspan="1">LC (Least Concern)</td><td rowspan="1" colspan="1">4,489,278</td></tr><tr><td rowspan="1" colspan="1">
                  <italic><tp:taxon-name><tp:taxon-name-part taxon-name-part-type="genus" reg="Solanum">Solanum</tp:taxon-name-part> <tp:taxon-name-part taxon-name-part-type="species" reg="nigrum">nigrum</tp:taxon-name-part></tp:taxon-name></italic>
                </td><td rowspan="1" colspan="1">LC (Least Concern)</td><td rowspan="1" colspan="1">202,319,396</td></tr><tr><td rowspan="1" colspan="1">
                  <italic><tp:taxon-name><tp:taxon-name-part taxon-name-part-type="genus" reg="Solanum">Solanum</tp:taxon-name-part> <tp:taxon-name-part taxon-name-part-type="species" reg="nitidibaccatum">nitidibaccatum</tp:taxon-name-part></tp:taxon-name></italic>
                </td><td rowspan="1" colspan="1">LC (Least Concern)</td><td rowspan="1" colspan="1">83,736,975</td></tr><tr><td rowspan="1" colspan="1">
                  <italic><tp:taxon-name><tp:taxon-name-part taxon-name-part-type="genus" reg="Solanum">Solanum</tp:taxon-name-part> <tp:taxon-name-part taxon-name-part-type="species" reg="opacum">opacum</tp:taxon-name-part></tp:taxon-name></italic>
                </td><td rowspan="1" colspan="1">LC (Least Concern)</td><td rowspan="1" colspan="1">78,180,634</td></tr><tr><td rowspan="1" colspan="1">
                  <italic><tp:taxon-name><tp:taxon-name-part taxon-name-part-type="genus" reg="Solanum">Solanum</tp:taxon-name-part> <tp:taxon-name-part taxon-name-part-type="species" reg="palitans">palitans</tp:taxon-name-part></tp:taxon-name></italic>
                </td><td rowspan="1" colspan="1">LC(Least Concern)</td><td rowspan="1" colspan="1">24,975,848</td></tr><tr><td rowspan="1" colspan="1">
                  <bold><italic><tp:taxon-name><tp:taxon-name-part taxon-name-part-type="genus" reg="Solanum">Solanum</tp:taxon-name-part> <tp:taxon-name-part taxon-name-part-type="species" reg="pseudospinosum">pseudospinosum</tp:taxon-name-part></tp:taxon-name></italic></bold>
                </td><td rowspan="1" colspan="1">EN (Endangered)</td><td rowspan="1" colspan="1">4,009</td></tr><tr><td rowspan="1" colspan="1">
                  <italic><tp:taxon-name><tp:taxon-name-part taxon-name-part-type="genus" reg="Solanum">Solanum</tp:taxon-name-part> <tp:taxon-name-part taxon-name-part-type="species" reg="pygmaeum">pygmaeum</tp:taxon-name-part></tp:taxon-name></italic>
                </td><td rowspan="1" colspan="1">LC (Least Concern)</td><td rowspan="1" colspan="1">16,699,600</td></tr><tr><td rowspan="1" colspan="1">
                  <italic><tp:taxon-name><tp:taxon-name-part taxon-name-part-type="genus" reg="Solanum">Solanum</tp:taxon-name-part> <tp:taxon-name-part taxon-name-part-type="species" reg="retroflexum">retroflexum</tp:taxon-name-part></tp:taxon-name></italic>
                </td><td rowspan="1" colspan="1">LC (Least Concern)</td><td rowspan="1" colspan="1">19,067,920</td></tr><tr><td rowspan="1" colspan="1">
                  <italic><tp:taxon-name><tp:taxon-name-part taxon-name-part-type="genus" reg="Solanum">Solanum</tp:taxon-name-part> <tp:taxon-name-part taxon-name-part-type="species" reg="sarrachoides">sarrachoides</tp:taxon-name-part></tp:taxon-name></italic>
                </td><td rowspan="1" colspan="1">LC (Least Concern)</td><td rowspan="1" colspan="1">114,305,743</td></tr><tr><td rowspan="1" colspan="1">
                  <italic><tp:taxon-name><tp:taxon-name-part taxon-name-part-type="genus" reg="Solanum">Solanum</tp:taxon-name-part> <tp:taxon-name-part taxon-name-part-type="species" reg="scabrum">scabrum</tp:taxon-name-part></tp:taxon-name></italic>
                </td><td rowspan="1" colspan="1">LC (Least Concern)</td><td rowspan="1" colspan="1">49,116,048</td></tr><tr><td rowspan="1" colspan="1">
                  <italic><tp:taxon-name><tp:taxon-name-part taxon-name-part-type="genus" reg="Solanum">Solanum</tp:taxon-name-part> <tp:taxon-name-part taxon-name-part-type="species" reg="tarderemotum">tarderemotum</tp:taxon-name-part></tp:taxon-name></italic>
                </td><td rowspan="1" colspan="1">LC (Least Concern)</td><td rowspan="1" colspan="1">22,131,524</td></tr><tr><td rowspan="1" colspan="1">
                  <italic><tp:taxon-name><tp:taxon-name-part taxon-name-part-type="genus" reg="Solanum">Solanum</tp:taxon-name-part> <tp:taxon-name-part taxon-name-part-type="species" reg="triflorum">triflorum</tp:taxon-name-part></tp:taxon-name></italic>
                </td><td rowspan="1" colspan="1">LC(Least Concern)</td><td rowspan="1" colspan="1">91,711,479</td></tr><tr><td rowspan="1" colspan="1">
                  <bold><italic><tp:taxon-name><tp:taxon-name-part taxon-name-part-type="genus" reg="Solanum">Solanum</tp:taxon-name-part> <tp:taxon-name-part taxon-name-part-type="species" reg="umalilaense">umalilaense</tp:taxon-name-part></tp:taxon-name></italic></bold>
                </td><td rowspan="1" colspan="1">EN [DD] (Endangered or Data Deficient)</td><td rowspan="1" colspan="1">2,559</td></tr><tr><td rowspan="1" colspan="1">
                  <italic><tp:taxon-name><tp:taxon-name-part taxon-name-part-type="genus" reg="Solanum">Solanum</tp:taxon-name-part> <tp:taxon-name-part taxon-name-part-type="species" reg="villosum">villosum</tp:taxon-name-part></tp:taxon-name></italic>
                </td><td rowspan="1" colspan="1">LC (Least Concern)</td><td rowspan="1" colspan="1">364,611,726</td></tr></tbody></table></table-wrap></tp:treatment-sec><ref-list><ref id="B118"><mixed-citation xmlns:xlink="http://www.w3.org/1999/xlink" xlink:type="simple">
          <person-group><name name-style="western"><surname>Edmonds</surname><given-names>JM</given-names></name></person-group> (<year>2012</year>) <article-title><italic><tp:taxon-name><tp:taxon-name-part taxon-name-part-type="genus">Solanum</tp:taxon-name-part></tp:taxon-name></italic> spp.</article-title> In: <person-group><name name-style="western"><surname>Beentje</surname><given-names>H</given-names></name></person-group> (<role>Ed.</role>) <issue-title>Flora of Tropical East Africa Solanaceae.</issue-title> <source>Royal Botanic Gardens, Kew</source>, <fpage>105</fpage>–<lpage>125</lpage>.</mixed-citation></ref><ref id="B168"><mixed-citation xmlns:xlink="http://www.w3.org/1999/xlink" xlink:type="simple">
          <person-group><name name-style="western"><surname>Henderson</surname><given-names>RJF</given-names></name></person-group> (<year>1974</year>) <article-title><italic><tp:taxon-name><tp:taxon-name-part taxon-name-part-type="genus">Solanum</tp:taxon-name-part> <tp:taxon-name-part taxon-name-part-type="species">nigrum</tp:taxon-name-part></tp:taxon-name></italic> L. (<tp:taxon-name><tp:taxon-name-part taxon-name-part-type="genus">Solanaceae</tp:taxon-name-part></tp:taxon-name>) and related species in Australia.</article-title> <source>Contributions from the Queensland Herbarium</source> <volume>16</volume>: <fpage>1</fpage>–<lpage>78</lpage>.</mixed-citation></ref><ref id="B71"><mixed-citation xmlns:xlink="http://www.w3.org/1999/xlink" xlink:type="simple">
          <person-group><name name-style="western"><surname>D’Arcy</surname><given-names>WG</given-names></name></person-group> (<year>1974a</year>) <article-title>[“1973”]) <tp:taxon-name><tp:taxon-name-part taxon-name-part-type="genus">Solanaceae</tp:taxon-name-part></tp:taxon-name>, Flora of Panama. Part 9.</article-title> <source>Annals of the Missouri Botanical Garden</source> <volume>60</volume>: <fpage>573</fpage>–<lpage>780</lpage>.</mixed-citation></ref><ref id="B201"><mixed-citation xmlns:xlink="http://www.w3.org/1999/xlink" xlink:type="simple">
          <person-group><name name-style="western"><surname>Knapp</surname><given-names>S</given-names></name><name name-style="western"><surname>Barboza</surname><given-names>GE</given-names></name><name name-style="western"><surname>Romero</surname><given-names>MV</given-names></name><name name-style="western"><surname>Vignoli-Silva</surname><given-names>M</given-names></name><name name-style="western"><surname>Giacomin</surname><given-names>LL</given-names></name><name name-style="western"><surname>Stehmann</surname><given-names>JR</given-names></name></person-group> (<year>2015</year>) <article-title>Identification and lectotypification of the <tp:taxon-name><tp:taxon-name-part taxon-name-part-type="genus">Solanaceae</tp:taxon-name-part></tp:taxon-name> from Vellozo’s <italic>Flora Fluminensis.</italic></article-title> <source>Taxon</source> <volume>64</volume>(<issue>4</issue>): <fpage>822</fpage>–<lpage>836</lpage>. <ext-link xlink:type="simple" ext-link-type="doi" xlink:href="10.12705/644.14">https://doi.org/10.12705/644.14</ext-link></mixed-citation></ref><ref id="B315"><mixed-citation xmlns:xlink="http://www.w3.org/1999/xlink" xlink:type="simple">
          <person-group><name name-style="western"><surname>Roth</surname><given-names>AW</given-names></name></person-group> (<year>1800</year>) Catalecta Botanica. fasc. 2. J.F. Gleditsch, Leipzig.</mixed-citation></ref><ref id="B154"><mixed-citation xmlns:xlink="http://www.w3.org/1999/xlink" xlink:type="simple">
          <person-group><name name-style="western"><surname>Gray</surname><given-names>A</given-names></name></person-group> (<year>1878</year>) Order XCV. <tp:taxon-name><tp:taxon-name-part taxon-name-part-type="genus">Solanaceae</tp:taxon-name-part></tp:taxon-name>. Synoptical Flora of North America vol. 2(1). Ivison, Blakeman, Taylor &amp; Company, New York, 224–244.</mixed-citation></ref><ref id="B248"><mixed-citation xmlns:xlink="http://www.w3.org/1999/xlink" xlink:type="simple">
          <person-group><name name-style="western"><surname>Morton</surname><given-names>CV</given-names></name></person-group> (<year>1976</year>) A revision of the Argentine species of <italic><tp:taxon-name><tp:taxon-name-part taxon-name-part-type="genus">Solanum</tp:taxon-name-part></tp:taxon-name></italic>. Academia Nacional de Ciencias, Córdoba.</mixed-citation></ref><ref id="B103"><mixed-citation xmlns:xlink="http://www.w3.org/1999/xlink" xlink:type="simple">
          <person-group><name name-style="western"><surname>Edmonds</surname><given-names>JM</given-names></name></person-group> (<year>1972</year>) <article-title>A synopsis of the taxonomy of <tp:taxon-name><tp:taxon-name-part taxon-name-part-type="genus">Solanum</tp:taxon-name-part> <tp:taxon-name-part taxon-name-part-type="infraspecific-rank">sect.</tp:taxon-name-part> <tp:taxon-name-part taxon-name-part-type="section">Solanum</tp:taxon-name-part></tp:taxon-name> (Maurella) in South America.</article-title> <source>Kew Bulletin</source> <volume>27</volume>(<issue>1</issue>): <fpage>95</fpage>–<lpage>114</lpage>. <ext-link xlink:type="simple" ext-link-type="doi" xlink:href="10.2307/4117874">https://doi.org/10.2307/4117874</ext-link></mixed-citation></ref><ref id="B375"><mixed-citation xmlns:xlink="http://www.w3.org/1999/xlink" xlink:type="simple">
          <person-group><name name-style="western"><surname>Tokunaga</surname><given-names>K</given-names></name></person-group> (<year>1933</year>) <article-title>Studies on the chromosome numbers of some species in <tp:taxon-name><tp:taxon-name-part taxon-name-part-type="genus">Solanaceae</tp:taxon-name-part></tp:taxon-name>.</article-title> <source>Japanese Journal of Genetics</source> <volume>9</volume>(<issue>4</issue>): <fpage>231</fpage>–<lpage>238</lpage>. <ext-link xlink:type="simple" ext-link-type="doi" xlink:href="10.1266/jjg.9.231">https://doi.org/10.1266/jjg.9.231</ext-link></mixed-citation></ref><ref id="B255"><mixed-citation xmlns:xlink="http://www.w3.org/1999/xlink" xlink:type="simple">
          <person-group><name name-style="western"><surname>Nakamura</surname><given-names>M</given-names></name></person-group> (<year>1937</year>) <article-title>Cyto-genetical studies on the genus <italic><tp:taxon-name><tp:taxon-name-part taxon-name-part-type="genus">Solanum</tp:taxon-name-part></tp:taxon-name></italic>. I. Autopolyploidy of <italic><tp:taxon-name><tp:taxon-name-part taxon-name-part-type="genus">Solanum</tp:taxon-name-part> <tp:taxon-name-part taxon-name-part-type="species">nigrum</tp:taxon-name-part></tp:taxon-name></italic> Linn.</article-title> <source>Cytologia Fujii Jubilae</source> <volume>1</volume>(<issue>1</issue>): <fpage>57</fpage>–<lpage>68</lpage>. <ext-link xlink:type="simple" ext-link-type="doi" xlink:href="10.1508/cytologia.FujiiJubilaei.57">https://doi.org/10.1508/cytologia.FujiiJubilaei.57</ext-link></mixed-citation></ref><ref id="B354"><mixed-citation xmlns:xlink="http://www.w3.org/1999/xlink" xlink:type="simple">
          <person-group><name name-style="western"><surname>Stebbins</surname><given-names>GL</given-names></name><name name-style="western"><surname>Paddock</surname><given-names>EF</given-names></name></person-group> (<year>1949</year>) <article-title>The <italic><tp:taxon-name><tp:taxon-name-part taxon-name-part-type="genus">Solanum</tp:taxon-name-part> <tp:taxon-name-part taxon-name-part-type="species">nigrum</tp:taxon-name-part></tp:taxon-name></italic> complex in Pacific North America.</article-title> <source>Madrono</source> <volume>10</volume>: <fpage>70</fpage>–<lpage>80</lpage>.</mixed-citation></ref><ref id="B163"><mixed-citation xmlns:xlink="http://www.w3.org/1999/xlink" xlink:type="simple">
          <person-group><name name-style="western"><surname>Heiser</surname><given-names>CB</given-names></name></person-group> (<year>1955</year>) <article-title>The <italic><tp:taxon-name><tp:taxon-name-part taxon-name-part-type="genus">Solanum</tp:taxon-name-part> <tp:taxon-name-part taxon-name-part-type="species">nigrum</tp:taxon-name-part></tp:taxon-name></italic> complex in Costa Rica.</article-title> <source>Ceiba</source> <volume>4</volume>: <fpage>293</fpage>–<lpage>299</lpage>.</mixed-citation></ref><ref id="B15"><mixed-citation xmlns:xlink="http://www.w3.org/1999/xlink" xlink:type="simple">
          <person-group><name name-style="western"><surname>Baylis</surname><given-names>GTS</given-names></name></person-group> (<year>1958</year>) <article-title>A cytogenetical study of New Zealand forms of <italic><tp:taxon-name><tp:taxon-name-part taxon-name-part-type="genus">Solanum</tp:taxon-name-part> <tp:taxon-name-part taxon-name-part-type="species">nigrum</tp:taxon-name-part></tp:taxon-name></italic> L., <italic><tp:taxon-name><tp:taxon-name-part taxon-name-part-type="genus">S.</tp:taxon-name-part> <tp:taxon-name-part taxon-name-part-type="species">nodiflorum</tp:taxon-name-part></tp:taxon-name></italic> Jacq. and <italic><tp:taxon-name><tp:taxon-name-part taxon-name-part-type="genus">S.</tp:taxon-name-part> <tp:taxon-name-part taxon-name-part-type="species">gracile</tp:taxon-name-part></tp:taxon-name></italic> Otto.</article-title> <source>Transactions of the Royal Society of New Zealand</source> <volume>85</volume>: <fpage>379</fpage>–<lpage>285</lpage>.</mixed-citation></ref><ref id="B343"><mixed-citation xmlns:xlink="http://www.w3.org/1999/xlink" xlink:type="simple">
          <person-group><name name-style="western"><surname>Soria</surname><given-names>J</given-names></name><name name-style="western"><surname>Heiser</surname><given-names>CB</given-names></name></person-group> (<year>1961</year>) <article-title>A statistical study of relationships of certain species of the <italic><tp:taxon-name><tp:taxon-name-part taxon-name-part-type="genus">Solanum</tp:taxon-name-part> <tp:taxon-name-part taxon-name-part-type="species">nigrum</tp:taxon-name-part></tp:taxon-name></italic> complex.</article-title> <source>Economic Botany</source> <volume>15</volume>(<issue>3</issue>): <fpage>245</fpage>–<lpage>255</lpage>. <ext-link xlink:type="simple" ext-link-type="doi" xlink:href="10.1007/BF02862165">https://doi.org/10.1007/BF02862165</ext-link></mixed-citation></ref><ref id="B167"><mixed-citation xmlns:xlink="http://www.w3.org/1999/xlink" xlink:type="simple">
          <person-group><name name-style="western"><surname>Heiser</surname><given-names>CB Jr</given-names></name><name name-style="western"><surname>Soria</surname><given-names>J</given-names></name><name name-style="western"><surname>Burton</surname><given-names>DL</given-names></name></person-group> (<year>1965</year>) <article-title>A numerical taxonomic study of <italic><tp:taxon-name><tp:taxon-name-part taxon-name-part-type="genus">Solanum</tp:taxon-name-part></tp:taxon-name></italic> species and hybrids.</article-title> <source>American Naturalist</source> <volume>99</volume>(<issue>909</issue>): <fpage>471</fpage>–<lpage>488</lpage>. <ext-link xlink:type="simple" ext-link-type="doi" xlink:href="10.1086/282392">https://doi.org/10.1086/282392</ext-link></mixed-citation></ref><ref id="B104"><mixed-citation xmlns:xlink="http://www.w3.org/1999/xlink" xlink:type="simple">
          <person-group><name name-style="western"><surname>Edmonds</surname><given-names>JM</given-names></name></person-group> (<year>1977</year>) <article-title>Taxonomic studies on <tp:taxon-name><tp:taxon-name-part taxon-name-part-type="genus">Solanum</tp:taxon-name-part> <tp:taxon-name-part taxon-name-part-type="authority">L.</tp:taxon-name-part> <tp:taxon-name-part taxon-name-part-type="infraspecific-rank">section</tp:taxon-name-part> <tp:taxon-name-part taxon-name-part-type="section">Solanum</tp:taxon-name-part></tp:taxon-name> (Maurella).</article-title> <source>Botanical Journal of the Linnean Society</source> <volume>75</volume>(<issue>2</issue>): <fpage>141</fpage>–<lpage>178</lpage>. <ext-link xlink:type="simple" ext-link-type="doi" xlink:href="10.1111/j.1095-8339.1977.tb01482.x">https://doi.org/10.1111/j.1095-8339.1977.tb01482.x</ext-link></mixed-citation></ref><ref id="B109"><mixed-citation xmlns:xlink="http://www.w3.org/1999/xlink" xlink:type="simple">
          <person-group><name name-style="western"><surname>Edmonds</surname><given-names>JM</given-names></name></person-group> (<year>1982</year>) <article-title>Epidermal hair morphology in <tp:taxon-name><tp:taxon-name-part taxon-name-part-type="genus">Solanum</tp:taxon-name-part> <tp:taxon-name-part taxon-name-part-type="authority">L.</tp:taxon-name-part> <tp:taxon-name-part taxon-name-part-type="infraspecific-rank">section</tp:taxon-name-part> <tp:taxon-name-part taxon-name-part-type="section">Solanum.</tp:taxon-name-part></tp:taxon-name></article-title> <source>Botanical Journal of the Linnean Society</source> <volume>85</volume>(<issue>3</issue>): <fpage>153</fpage>–<lpage>167</lpage>. <ext-link xlink:type="simple" ext-link-type="doi" xlink:href="10.1111/j.1095-8339.1982.tb02583.x">https://doi.org/10.1111/j.1095-8339.1982.tb02583.x</ext-link></mixed-citation></ref><ref id="B110"><mixed-citation xmlns:xlink="http://www.w3.org/1999/xlink" xlink:type="simple">
          <person-group><name name-style="western"><surname>Edmonds</surname><given-names>JM</given-names></name></person-group> (<year>1983</year>) <article-title>Seed coat structure and development in <tp:taxon-name><tp:taxon-name-part taxon-name-part-type="genus">Solanum</tp:taxon-name-part> <tp:taxon-name-part taxon-name-part-type="authority">L.</tp:taxon-name-part> <tp:taxon-name-part taxon-name-part-type="infraspecific-rank">section</tp:taxon-name-part> <tp:taxon-name-part taxon-name-part-type="section">Solanum</tp:taxon-name-part></tp:taxon-name> (<tp:taxon-name><tp:taxon-name-part taxon-name-part-type="genus">Solanaceae</tp:taxon-name-part></tp:taxon-name>).</article-title> <source>Botanical Journal of the Linnean Society</source> <volume>87</volume>(<issue>3</issue>): <fpage>229</fpage>–<lpage>246</lpage>. <ext-link xlink:type="simple" ext-link-type="doi" xlink:href="10.1111/j.1095-8339.1983.tb00992.x">https://doi.org/10.1111/j.1095-8339.1983.tb00992.x</ext-link></mixed-citation></ref><ref id="B111"><mixed-citation xmlns:xlink="http://www.w3.org/1999/xlink" xlink:type="simple">
          <person-group><name name-style="western"><surname>Edmonds</surname><given-names>JM</given-names></name></person-group> (<year>1984a</year>) <article-title>Pollen morphology of <tp:taxon-name><tp:taxon-name-part taxon-name-part-type="genus">Solanum</tp:taxon-name-part> <tp:taxon-name-part taxon-name-part-type="authority">L.</tp:taxon-name-part> <tp:taxon-name-part taxon-name-part-type="infraspecific-rank">section</tp:taxon-name-part> <tp:taxon-name-part taxon-name-part-type="section">Solanum.</tp:taxon-name-part></tp:taxon-name></article-title> <source>Botanical Journal of the Linnean Society</source> <volume>88</volume>(<issue>3</issue>): <fpage>237</fpage>–<lpage>251</lpage>. <ext-link xlink:type="simple" ext-link-type="doi" xlink:href="10.1111/j.1095-8339.1984.tb01573.x">https://doi.org/10.1111/j.1095-8339.1984.tb01573.x</ext-link></mixed-citation></ref><ref id="B384"><mixed-citation xmlns:xlink="http://www.w3.org/1999/xlink" xlink:type="simple">
          <person-group><name name-style="western"><surname>Venkateswarlu</surname><given-names>J</given-names></name><name name-style="western"><surname>Rao</surname><given-names>MK</given-names></name></person-group> (<year>1972</year>) <article-title>Breeding system, crossability relationships and isolating mechanisms in the <italic><tp:taxon-name><tp:taxon-name-part taxon-name-part-type="genus">Solanum</tp:taxon-name-part> <tp:taxon-name-part taxon-name-part-type="species">nigrum</tp:taxon-name-part></tp:taxon-name></italic> complex.</article-title> <source>Cytologia</source> <volume>37</volume>(<issue>2</issue>): <fpage>317</fpage>–<lpage>326</lpage>. <ext-link xlink:type="simple" ext-link-type="doi" xlink:href="10.1508/cytologia.37.317">https://doi.org/10.1508/cytologia.37.317</ext-link></mixed-citation></ref><ref id="B368"><mixed-citation xmlns:xlink="http://www.w3.org/1999/xlink" xlink:type="simple">
          <person-group><name name-style="western"><surname>Tandon</surname><given-names>SL</given-names></name></person-group> (<year>1974</year>) <article-title><italic><tp:taxon-name><tp:taxon-name-part taxon-name-part-type="genus">Solanum</tp:taxon-name-part> <tp:taxon-name-part taxon-name-part-type="species">nigrum</tp:taxon-name-part></tp:taxon-name></italic> L.</article-title> In: <person-group><name name-style="western"><surname>Hutchinson</surname><given-names>J</given-names></name></person-group> (<role>Ed.</role>) <issue-title>Evolutionary studies in world crops: Diversity and change in the Indian subcontinent.</issue-title> <source>Cambridge University Press, London</source>, <fpage>109</fpage>–<lpage>117</lpage>.</mixed-citation></ref><ref id="B22"><mixed-citation xmlns:xlink="http://www.w3.org/1999/xlink" xlink:type="simple">
          <person-group><name name-style="western"><surname>Bhiravamurty</surname><given-names>PV</given-names></name></person-group> (<year>1975</year>) <article-title>Pachytene chromosome morphology of <italic><tp:taxon-name><tp:taxon-name-part taxon-name-part-type="genus">Solanum</tp:taxon-name-part> <tp:taxon-name-part taxon-name-part-type="species">nodiflorum</tp:taxon-name-part></tp:taxon-name></italic> Jacq.</article-title> <source>Caryologia</source> <volume>28</volume>(<issue>3</issue>): <fpage>287</fpage>–<lpage>294</lpage>. <ext-link xlink:type="simple" ext-link-type="doi" xlink:href="10.1080/00087114.1975.10796618">https://doi.org/10.1080/00087114.1975.10796618</ext-link></mixed-citation></ref><ref id="B299"><mixed-citation xmlns:xlink="http://www.w3.org/1999/xlink" xlink:type="simple">
          <person-group><name name-style="western"><surname>Randell</surname><given-names>BR</given-names></name><name name-style="western"><surname>Symon</surname><given-names>DE</given-names></name></person-group> (<year>1976</year>) <article-title>Chromosome numbers in Australian <italic><tp:taxon-name><tp:taxon-name-part taxon-name-part-type="genus">Solanum</tp:taxon-name-part></tp:taxon-name></italic> species.</article-title> <source>Australian Journal of Botany</source> <volume>24</volume>(<issue>3</issue>): <fpage>369</fpage>–<lpage>379</lpage>. <ext-link xlink:type="simple" ext-link-type="doi" xlink:href="10.1071/BT9760369">https://doi.org/10.1071/BT9760369</ext-link></mixed-citation></ref><ref id="B364"><mixed-citation xmlns:xlink="http://www.w3.org/1999/xlink" xlink:type="simple">
          <person-group><name name-style="western"><surname>Symon</surname><given-names>DE</given-names></name></person-group> (<year>1981</year>) <article-title>A revision of the genus <italic><tp:taxon-name><tp:taxon-name-part taxon-name-part-type="genus">Solanum</tp:taxon-name-part></tp:taxon-name></italic> in Australia.</article-title> <source>Journal of the Adelaide Botanic Gardens</source> <volume>4</volume>: <fpage>1</fpage>–<lpage>367</lpage>.</mixed-citation></ref><ref id="B141"><mixed-citation xmlns:xlink="http://www.w3.org/1999/xlink" xlink:type="simple">
          <person-group><name name-style="western"><surname>Ganapathi</surname><given-names>A</given-names></name><name name-style="western"><surname>Rao</surname><given-names>GR</given-names></name></person-group> (<year>1986a</year>) <article-title>Taxonomic status of the <italic><tp:taxon-name><tp:taxon-name-part taxon-name-part-type="genus">Solanum</tp:taxon-name-part> <tp:taxon-name-part taxon-name-part-type="species">nigrum</tp:taxon-name-part></tp:taxon-name></italic> complex found in India.</article-title> <source>Proceedings of the Indiana Academy of Sciences</source> <volume>96</volume>: <fpage>241</fpage>–<lpage>246</lpage>. [Plant Science]</mixed-citation></ref><ref id="B365"><mixed-citation xmlns:xlink="http://www.w3.org/1999/xlink" xlink:type="simple">
          <person-group><name name-style="western"><surname>Symon</surname><given-names>DE</given-names></name></person-group> (<year>1985</year>) <article-title>The <tp:taxon-name><tp:taxon-name-part taxon-name-part-type="genus">Solanaceae</tp:taxon-name-part></tp:taxon-name> of New Guinea.</article-title> <source>Journal of the Adelaide Botanic Gardens</source> <volume>8</volume>: <fpage>1</fpage>–<lpage>171</lpage>.</mixed-citation></ref><ref id="B327"><mixed-citation xmlns:xlink="http://www.w3.org/1999/xlink" xlink:type="simple">
          <person-group><name name-style="western"><surname>Schilling</surname><given-names>EE</given-names></name><name name-style="western"><surname>Andersen</surname><given-names>RN</given-names></name></person-group> (<year>1990</year>) <article-title>The black nightshades (<tp:taxon-name><tp:taxon-name-part taxon-name-part-type="genus">Solanum</tp:taxon-name-part> <tp:taxon-name-part taxon-name-part-type="infraspecific-rank">section</tp:taxon-name-part> <tp:taxon-name-part taxon-name-part-type="section">Solanum</tp:taxon-name-part></tp:taxon-name>) of the Indian subcontinent.</article-title> <source>Botanical Journal of the Linnean Society</source> <volume>102</volume>(<issue>3</issue>): <fpage>253</fpage>–<lpage>259</lpage>. <ext-link xlink:type="simple" ext-link-type="doi" xlink:href="10.1111/j.1095-8339.1990.tb01879.x">https://doi.org/10.1111/j.1095-8339.1990.tb01879.x</ext-link></mixed-citation></ref><ref id="B47"><mixed-citation xmlns:xlink="http://www.w3.org/1999/xlink" xlink:type="simple">
          <person-group><name name-style="western"><surname>Bukenya</surname><given-names>ZR</given-names></name></person-group> (<year>1996</year>) <article-title>Uses, chromosome number and distribution of <italic><tp:taxon-name><tp:taxon-name-part taxon-name-part-type="genus">Solanum</tp:taxon-name-part></tp:taxon-name></italic> species in Uganda.</article-title> In: <person-group><name name-style="western"><surname>Van der Maesen</surname><given-names>LJG</given-names></name><name name-style="western"><surname>van Medenbach de Rooy</surname><given-names>JM</given-names></name></person-group> (<role>Eds</role>) <issue-title>The Biodiversity of African Plants.</issue-title> <source>Kluwer Academic Publishers, The Netherlands</source>, <fpage>33</fpage>–<lpage>37</lpage>.</mixed-citation></ref><ref id="B177"><mixed-citation xmlns:xlink="http://www.w3.org/1999/xlink" xlink:type="simple">
          <person-group><name name-style="western"><surname>Jacoby</surname><given-names>A</given-names></name><name name-style="western"><surname>Labuschagne</surname><given-names>MT</given-names></name></person-group> (<year>2006</year>) <article-title>Hybridization studies of five species of the <italic><tp:taxon-name><tp:taxon-name-part taxon-name-part-type="genus">Solanum</tp:taxon-name-part> <tp:taxon-name-part taxon-name-part-type="species">nigrum</tp:taxon-name-part></tp:taxon-name></italic> complex found in South Africa and two cocktail tomato cultivars.</article-title> <source>Euphytica</source> <volume>149</volume>(<issue>3</issue>): <fpage>303</fpage>–<lpage>307</lpage>. <ext-link xlink:type="simple" ext-link-type="doi" xlink:href="10.1007/s10681-005-9078-z">https://doi.org/10.1007/s10681-005-9078-z</ext-link></mixed-citation></ref><ref id="B252"><mixed-citation xmlns:xlink="http://www.w3.org/1999/xlink" xlink:type="simple">
          <person-group><name name-style="western"><surname>Moyetta</surname><given-names>NR</given-names></name><name name-style="western"><surname>Stiefkens</surname><given-names>LB</given-names></name><name name-style="western"><surname>Bernardello</surname><given-names>G</given-names></name></person-group> (<year>2013</year>) <article-title>Karyotypes of South American species of the Morelloid and Dulcamaroid clades (<italic><tp:taxon-name><tp:taxon-name-part taxon-name-part-type="genus">Solanum</tp:taxon-name-part></tp:taxon-name></italic>, <tp:taxon-name><tp:taxon-name-part taxon-name-part-type="genus">Solanaceae</tp:taxon-name-part></tp:taxon-name>).</article-title> <source>Caryologia</source> <volume>66</volume>(<issue>4</issue>): <fpage>333</fpage>–<lpage>345</lpage>. <ext-link xlink:type="simple" ext-link-type="doi" xlink:href="10.1080/00087114.2013.855389">https://doi.org/10.1080/00087114.2013.855389</ext-link></mixed-citation></ref><ref id="B273"><mixed-citation xmlns:xlink="http://www.w3.org/1999/xlink" xlink:type="simple">
          <person-group><name name-style="western"><surname>Olet</surname><given-names>EA</given-names></name><name name-style="western"><surname>Lye</surname><given-names>KA</given-names></name><name name-style="western"><surname>Stedje</surname><given-names>B</given-names></name></person-group> (<year>2015</year>) <article-title>Crossing relationships and chromosome numbers of <tp:taxon-name><tp:taxon-name-part taxon-name-part-type="genus">Solanum</tp:taxon-name-part> <tp:taxon-name-part taxon-name-part-type="infraspecific-rank">section</tp:taxon-name-part> <tp:taxon-name-part taxon-name-part-type="section">Solanum</tp:taxon-name-part></tp:taxon-name> in Uganda.</article-title> <source>Nordic Journal of Botany</source> <volume>33</volume>(<issue>4</issue>): <fpage>472</fpage>–<lpage>483</lpage>. <ext-link xlink:type="simple" ext-link-type="doi" xlink:href="10.1111/njb.00592">https://doi.org/10.1111/njb.00592</ext-link></mixed-citation></ref><ref id="B125"><mixed-citation xmlns:xlink="http://www.w3.org/1999/xlink" xlink:type="simple">
          <person-group><name name-style="western"><surname>Essou</surname><given-names>J-P</given-names></name><name name-style="western"><surname>Hermans</surname><given-names>MJW</given-names></name></person-group> (<year>2006</year>) <article-title><tp:taxon-name><tp:taxon-name-part taxon-name-part-type="genus">Solanaceae</tp:taxon-name-part></tp:taxon-name>.</article-title> In: <person-group><name name-style="western"><surname>Akoegninou</surname><given-names>A</given-names></name><name name-style="western"><surname>van der Burg</surname><given-names>WJ</given-names></name><name name-style="western"><surname>van der Maesen</surname><given-names>LJG</given-names></name></person-group> (<role>Eds</role>) <issue-title>Flore analytique du Bénin.</issue-title> <source>Universitéd’Abomey-Calavi, Cotonou</source>, <fpage>947</fpage>–<lpage>958</lpage>.</mixed-citation></ref><ref id="B411"><mixed-citation xmlns:xlink="http://www.w3.org/1999/xlink" xlink:type="simple">
          <person-group><name name-style="western"><surname>Zhang</surname><given-names>ZY</given-names></name><name name-style="western"><surname>Lu</surname><given-names>AM</given-names></name><name name-style="western"><surname>D’Arcy</surname><given-names>WG</given-names></name></person-group> (<year>1994</year>) <article-title><tp:taxon-name><tp:taxon-name-part taxon-name-part-type="genus">Solanaceae</tp:taxon-name-part></tp:taxon-name>.</article-title> In: <person-group><name name-style="western"><surname>Wu</surname><given-names>ZY</given-names></name><name name-style="western"><surname>Raven</surname><given-names>PH</given-names></name></person-group> (<role>Eds</role>) <issue-title>Flora of China, Vol.</issue-title> <source>17. Science Press Beijing and Missouri Botanical Garden, St. Louis</source>, <fpage>300</fpage>–<lpage>332</lpage>.</mixed-citation></ref><ref id="B157"><mixed-citation xmlns:xlink="http://www.w3.org/1999/xlink" xlink:type="simple">
          <person-group><name name-style="western"><surname>Hämet-Ahti</surname><given-names>L</given-names></name><name name-style="western"><surname>Suominen</surname><given-names>J</given-names></name><name name-style="western"><surname>Ulvinen</surname><given-names>T</given-names></name><name name-style="western"><surname>Uotila</surname><given-names>P</given-names></name></person-group> (<year>1998</year>) Retkeilykasvio. Luonnontieteellinen keskusmuseo, Kasvimuseo, Helsinki.</mixed-citation></ref><ref id="B393"><mixed-citation xmlns:xlink="http://www.w3.org/1999/xlink" xlink:type="simple">
          <person-group><name name-style="western"><surname>Webb</surname><given-names>CJ</given-names></name><name name-style="western"><surname>Sykes</surname><given-names>WR</given-names></name><name name-style="western"><surname>Garnock-Jones</surname><given-names>PJ</given-names></name></person-group> (<year>1988</year>) Flora of New Zealand, Vol. 4: Naturalised pteridophytes, gymnosperms, dicotyledons. Botany Division, DSIR, Christchruch.</mixed-citation></ref><ref id="B251"><mixed-citation xmlns:xlink="http://www.w3.org/1999/xlink" xlink:type="simple">
          <person-group><name name-style="western"><surname>Mossberg</surname><given-names>B</given-names></name><name name-style="western"><surname>Stenberg</surname><given-names>L</given-names></name><name name-style="western"><surname>Karlsson</surname><given-names>T</given-names></name></person-group> (<year>2003</year>) Den nya Nordiska floran. Wahlstrom &amp; Widstrand, Stockholm.</mixed-citation></ref><ref id="B176"><mixed-citation xmlns:xlink="http://www.w3.org/1999/xlink" xlink:type="simple">
          <institution xlink:type="simple">IUCN</institution> (<year>2016</year>) Guidelines for Using the IUCN Red List Categories and Criteria. Version 12. Prepared by the Standards and Petitions Subcommittee. <ext-link xlink:type="simple" ext-link-type="uri" xlink:href="http://www.iucnredlist.org/documents/RedListGuidelines.pdf">http://www.iucnredlist.org/documents/RedListGuidelines.pdf</ext-link></mixed-citation></ref><ref id="B85"><mixed-citation xmlns:xlink="http://www.w3.org/1999/xlink" xlink:type="simple">
          <person-group><name name-style="western"><surname>Dehmer</surname><given-names>KJ</given-names></name><name name-style="western"><surname>Hammer</surname><given-names>K</given-names></name></person-group> (<year>2004</year>) <article-title>Taxonomic status and geographic provenance of germplasm accessions in the <italic><tp:taxon-name><tp:taxon-name-part taxon-name-part-type="genus">Solanum</tp:taxon-name-part> <tp:taxon-name-part taxon-name-part-type="species">nigrum</tp:taxon-name-part></tp:taxon-name></italic> L. complex: AFLP data.</article-title> <source>Genetic Resources and Crop Evolution</source> <volume>51</volume>(<issue>5</issue>): <fpage>551</fpage>–<lpage>558</lpage>. <ext-link xlink:type="simple" ext-link-type="doi" xlink:href="10.1023/B:GRES.0000024163.86762.fc">https://doi.org/10.1023/B:GRES.0000024163.86762.fc</ext-link></mixed-citation></ref><ref id="B106"><mixed-citation xmlns:xlink="http://www.w3.org/1999/xlink" xlink:type="simple">
          <person-group><name name-style="western"><surname>Edmonds</surname><given-names>JM</given-names></name></person-group> (<year>1979a</year>) <article-title>Biosystematics of <tp:taxon-name><tp:taxon-name-part taxon-name-part-type="genus">Solanum</tp:taxon-name-part> <tp:taxon-name-part taxon-name-part-type="authority">L.,</tp:taxon-name-part> <tp:taxon-name-part taxon-name-part-type="infraspecific-rank">section</tp:taxon-name-part> <tp:taxon-name-part taxon-name-part-type="section">Solanum</tp:taxon-name-part></tp:taxon-name> (Maurella).</article-title> In: <person-group><name name-style="western"><surname>Hawkes</surname><given-names>JG</given-names></name><name name-style="western"><surname>Lester</surname><given-names>RN</given-names></name><name name-style="western"><surname>Skelding</surname><given-names>AD</given-names></name></person-group> (<role>Eds</role>) <issue-title>Biology and Taxonomy of the Solanaceae.</issue-title> <source>Linnean Society of London, Academic Press, London</source>, <fpage>529</fpage>–<lpage>548</lpage>.</mixed-citation></ref><ref id="B145"><mixed-citation xmlns:xlink="http://www.w3.org/1999/xlink" xlink:type="simple">
          <person-group><name name-style="western"><surname>Ganapathi</surname><given-names>A</given-names></name><name name-style="western"><surname>Rao</surname><given-names>GR</given-names></name></person-group> (<year>1987a</year>) <article-title>Phylogenetic relationships in the evolution of <italic><tp:taxon-name><tp:taxon-name-part taxon-name-part-type="genus">Solanum</tp:taxon-name-part> <tp:taxon-name-part taxon-name-part-type="species">scabrum.</tp:taxon-name-part></tp:taxon-name></italic></article-title> <source>Genome</source> <volume>29</volume>(<issue>4</issue>): <fpage>639</fpage>–<lpage>642</lpage>. <ext-link xlink:type="simple" ext-link-type="doi" xlink:href="10.1139/g87-107">https://doi.org/10.1139/g87-107</ext-link></mixed-citation></ref><ref id="B146"><mixed-citation xmlns:xlink="http://www.w3.org/1999/xlink" xlink:type="simple">
          <person-group><name name-style="western"><surname>Ganapathi</surname><given-names>A</given-names></name><name name-style="western"><surname>Rao</surname><given-names>GR</given-names></name></person-group> (<year>1987b</year>) Cytogenetics of a pentaploid hybrid of <italic><tp:taxon-name><tp:taxon-name-part taxon-name-part-type="genus">Solanum</tp:taxon-name-part> <tp:taxon-name-part taxon-name-part-type="species">scabrum</tp:taxon-name-part></tp:taxon-name></italic> Mill. and <italic><tp:taxon-name><tp:taxon-name-part taxon-name-part-type="genus">S.</tp:taxon-name-part> <tp:taxon-name-part taxon-name-part-type="species">villosum</tp:taxon-name-part></tp:taxon-name></italic> Mill. Current Science 56: 1024.</mixed-citation></ref><ref id="B84"><mixed-citation xmlns:xlink="http://www.w3.org/1999/xlink" xlink:type="simple">
          <person-group><name name-style="western"><surname>Dehmer</surname><given-names>KJ</given-names></name></person-group> (<year>2001</year>) <article-title>Conclusions on the taxonomy of the <italic><tp:taxon-name><tp:taxon-name-part taxon-name-part-type="genus">Solanum</tp:taxon-name-part> <tp:taxon-name-part taxon-name-part-type="species">nigrum</tp:taxon-name-part></tp:taxon-name></italic> complex by molecular analyes of IPK germplasm accessions.</article-title> In: <person-group><name name-style="western"><surname>van den Berg</surname><given-names>RG</given-names></name><name name-style="western"><surname>Barendse</surname><given-names>GWM</given-names></name><name name-style="western"><surname>van der Weerden</surname><given-names>GM</given-names></name><name name-style="western"><surname>Mariani</surname><given-names>C</given-names></name></person-group> (<role>Eds</role>) <issue-title>Solanaceae V: Advances in taxonomy and utilization.</issue-title> <source>University Press, Nijmegen</source>, <fpage>85</fpage>–<lpage>96</lpage>.</mixed-citation></ref><ref id="B287"><mixed-citation xmlns:xlink="http://www.w3.org/1999/xlink" xlink:type="simple">
          <person-group><name name-style="western"><surname>Poczai</surname><given-names>P</given-names></name><name name-style="western"><surname>Mátyás</surname><given-names>K</given-names></name><name name-style="western"><surname>Taller</surname><given-names>J</given-names></name><name name-style="western"><surname>Szabó</surname><given-names>I</given-names></name></person-group> (<year>2010</year>) <article-title>Study of the origin of the rarely cultivated edible <italic><tp:taxon-name><tp:taxon-name-part taxon-name-part-type="genus">Solanum</tp:taxon-name-part></tp:taxon-name></italic> species: Morphological and molecular data.</article-title> <source>Biologia Plantarum</source> <volume>54</volume>(<issue>3</issue>): <fpage>543</fpage>–<lpage>546</lpage>. <ext-link xlink:type="simple" ext-link-type="doi" xlink:href="10.1007/s10535-010-0096-x">https://doi.org/10.1007/s10535-010-0096-x</ext-link></mixed-citation></ref><ref id="B285"><mixed-citation xmlns:xlink="http://www.w3.org/1999/xlink" xlink:type="simple">
          <person-group><name name-style="western"><surname>Poczai</surname><given-names>P</given-names></name><name name-style="western"><surname>Hyvönen</surname><given-names>J</given-names></name></person-group> (<year>2011</year>) On the origin of <italic><tp:taxon-name><tp:taxon-name-part taxon-name-part-type="genus">Solanum</tp:taxon-name-part> <tp:taxon-name-part taxon-name-part-type="species">nigrum</tp:taxon-name-part></tp:taxon-name></italic>: Can networks help? Molecular Biology Reports 38(2): 1171–1185. <ext-link xlink:type="simple" ext-link-type="doi" xlink:href="10.1007/s11033-010-0215-y">https://doi.org/10.1007/s11033-010-0215-y</ext-link></mixed-citation></ref><ref id="B284"><mixed-citation xmlns:xlink="http://www.w3.org/1999/xlink" xlink:type="simple">
          <person-group><name name-style="western"><surname>Poczai</surname><given-names>P</given-names></name><name name-style="western"><surname>Cernák</surname><given-names>I</given-names></name><name name-style="western"><surname>Varga</surname><given-names>I</given-names></name><name name-style="western"><surname>Hyvönen</surname><given-names>J</given-names></name></person-group> (<year>2014</year>) <article-title>Nuclear intron-targeting markers in genetic diversity analysis of black nightshade (<tp:taxon-name><tp:taxon-name-part taxon-name-part-type="genus">Solanum</tp:taxon-name-part> <tp:taxon-name-part taxon-name-part-type="infraspecific-rank">sect.</tp:taxon-name-part> <tp:taxon-name-part taxon-name-part-type="section">Solanum</tp:taxon-name-part></tp:taxon-name>, <tp:taxon-name><tp:taxon-name-part taxon-name-part-type="genus">Solanaceae</tp:taxon-name-part></tp:taxon-name>) accessions.</article-title> <source>Genetic Resources and Crop Evolution</source> <volume>61</volume>(<issue>1</issue>): <fpage>247</fpage>–<lpage>266</lpage>. <ext-link xlink:type="simple" ext-link-type="doi" xlink:href="10.1007/s10722-013-0031-z">https://doi.org/10.1007/s10722-013-0031-z</ext-link></mixed-citation></ref><ref id="B228"><mixed-citation xmlns:xlink="http://www.w3.org/1999/xlink" xlink:type="simple">
          <person-group><name name-style="western"><surname>Manoko</surname><given-names>MLK</given-names></name><name name-style="western"><surname>van den Berg</surname><given-names>RG</given-names></name><name name-style="western"><surname>Feron</surname><given-names>RMC</given-names></name><name name-style="western"><surname>van der Weerden</surname><given-names>GM</given-names></name><name name-style="western"><surname>Mariani</surname><given-names>C</given-names></name></person-group> (<year>2007</year>) <article-title>AFLP markers support separation of <italic><tp:taxon-name><tp:taxon-name-part taxon-name-part-type="genus">Solanum</tp:taxon-name-part> <tp:taxon-name-part taxon-name-part-type="species">nodiflorum</tp:taxon-name-part></tp:taxon-name></italic> from <italic><tp:taxon-name><tp:taxon-name-part taxon-name-part-type="genus">Solanum</tp:taxon-name-part> <tp:taxon-name-part taxon-name-part-type="species">americanum</tp:taxon-name-part></tp:taxon-name></italic> sensu stricto (<tp:taxon-name><tp:taxon-name-part taxon-name-part-type="genus">Solanaceae</tp:taxon-name-part></tp:taxon-name>).</article-title> <source>Plant Systematics and Evolution</source> <volume>267</volume>(<issue>1–4</issue>): <fpage>1</fpage>–<lpage>11</lpage>. <ext-link xlink:type="simple" ext-link-type="doi" xlink:href="10.1007/s00606-007-0531-4">https://doi.org/10.1007/s00606-007-0531-4</ext-link></mixed-citation></ref><ref id="B166"><mixed-citation xmlns:xlink="http://www.w3.org/1999/xlink" xlink:type="simple">
          <person-group><name name-style="western"><surname>Heiser</surname><given-names>CB</given-names></name><name name-style="western"><surname>Burton</surname><given-names>DL</given-names></name><name name-style="western"><surname>Schilling</surname><given-names>EE</given-names></name></person-group> (<year>1979</year>) <article-title>Biosystematic and taxometric studies of the <italic><tp:taxon-name><tp:taxon-name-part taxon-name-part-type="genus">Solanum</tp:taxon-name-part> <tp:taxon-name-part taxon-name-part-type="species">nigrum</tp:taxon-name-part></tp:taxon-name></italic> complex in eastern North America.</article-title> In: <person-group><name name-style="western"><surname>Hawkes</surname><given-names>JG</given-names></name><name name-style="western"><surname>Lester</surname><given-names>RN</given-names></name><name name-style="western"><surname>Skelding</surname><given-names>AD</given-names></name></person-group> (<role>Eds</role>) <issue-title>The biology and taxonomy of the Solanaceae.</issue-title> <source>Academic Press, London</source>, <fpage>513</fpage>–<lpage>527</lpage>.</mixed-citation></ref><ref id="B102"><mixed-citation xmlns:xlink="http://www.w3.org/1999/xlink" xlink:type="simple">
          <person-group><name name-style="western"><surname>Edmonds</surname><given-names>JM</given-names></name></person-group> (<year>1971</year>) <article-title><tp:taxon-name><tp:taxon-name-part taxon-name-part-type="genus">Solanaceae</tp:taxon-name-part></tp:taxon-name>.</article-title> In: <person-group><name name-style="western"><surname>Stearn</surname><given-names>WT</given-names></name></person-group>. <issue-title>Taxonomic and nomenclatural notes on Jamaican gamopetalous plants.</issue-title> <source>Journal of the Arnold Arboretum</source> <volume>52</volume>: <fpage>634</fpage>–<lpage>635</lpage>.</mixed-citation></ref><ref id="B72"><mixed-citation xmlns:xlink="http://www.w3.org/1999/xlink" xlink:type="simple">
          <person-group><name name-style="western"><surname>D’Arcy</surname><given-names>WG</given-names></name></person-group> (<year>1974b</year>) <article-title><italic><tp:taxon-name><tp:taxon-name-part taxon-name-part-type="genus">Solanum</tp:taxon-name-part></tp:taxon-name></italic> and its close relatives in Florida.</article-title> <source>Annals of the Missouri Botanical Garden</source> <volume>61</volume>(<issue>3</issue>): <fpage>819</fpage>–<lpage>867</lpage>. <ext-link xlink:type="simple" ext-link-type="doi" xlink:href="10.2307/2395032">https://doi.org/10.2307/2395032</ext-link></mixed-citation></ref><ref id="B289"><mixed-citation xmlns:xlink="http://www.w3.org/1999/xlink" xlink:type="simple">
          <person-group><name name-style="western"><surname>Poczai</surname><given-names>P</given-names></name><name name-style="western"><surname>Varga</surname><given-names>I</given-names></name><name name-style="western"><surname>Laos</surname><given-names>M</given-names></name><name name-style="western"><surname>Cseh</surname><given-names>A</given-names></name><name name-style="western"><surname>Bell</surname><given-names>N</given-names></name><name name-style="western"><surname>Valkonen</surname><given-names>JPT</given-names></name><name name-style="western"><surname>Hyvönen</surname><given-names>J</given-names></name></person-group> (<year>2013</year>) Advances in plant gene-targeted and functional markers: A review. Plant Methods 9(1): 6. <ext-link xlink:type="simple" ext-link-type="doi" xlink:href="10.1186/1746-4811-9-6">https://doi.org/10.1186/1746-4811-9-6</ext-link></mixed-citation></ref><ref id="B240"><mixed-citation xmlns:xlink="http://www.w3.org/1999/xlink" xlink:type="simple">
          <person-group><name name-style="western"><surname>McNeill</surname><given-names>J</given-names></name><name name-style="western"><surname>Barrie</surname><given-names>FR</given-names></name><name name-style="western"><surname>Buck</surname><given-names>R</given-names></name><name name-style="western"><surname>Demoulin</surname><given-names>V</given-names></name><name name-style="western"><surname>Greuter</surname><given-names>W</given-names></name><name name-style="western"><surname>Hawksworth</surname><given-names>DL</given-names></name><name name-style="western"><surname>Herendeen</surname><given-names>PS</given-names></name><name name-style="western"><surname>Knapp</surname><given-names>S</given-names></name><name name-style="western"><surname>Marhold</surname><given-names>K</given-names></name><name name-style="western"><surname>Prado</surname><given-names>J</given-names></name><name name-style="western"><surname>Prud’homme van Reine</surname><given-names>WF</given-names></name><name name-style="western"><surname>Smith</surname><given-names>GF</given-names></name><name name-style="western"><surname>Weirsema</surname><given-names>JH</given-names></name><name name-style="western"><surname>Turland</surname><given-names>NJ</given-names></name></person-group> (<year>2012</year>) International Code of Nomenclature for algae, fungi, and plants (Melbourne Code) – Regnum Vegetabile 154. Koelz Scientific Books, Königstein.</mixed-citation></ref><ref id="B183"><mixed-citation xmlns:xlink="http://www.w3.org/1999/xlink" xlink:type="simple">
          <person-group><name name-style="western"><surname>Jarvis</surname><given-names>CE</given-names></name></person-group> (<year>2007</year>) Order Out of Chaos: Linnaean Plant Names and Their Types. Linnean Society of London, London.</mixed-citation></ref><ref id="B87"><mixed-citation xmlns:xlink="http://www.w3.org/1999/xlink" xlink:type="simple">
          <person-group><name name-style="western"><surname>Dillenius</surname><given-names>JJ</given-names></name></person-group> (<year>1732</year>) Hortus Elthamensis seu plantarum rariorum. Published by the author, London.</mixed-citation></ref><ref id="B373"><mixed-citation xmlns:xlink="http://www.w3.org/1999/xlink" xlink:type="simple">
          <person-group><name name-style="western"><surname>Thellung</surname><given-names>A</given-names></name></person-group> (<year>1927</year>) Qu’est-ce que le <italic><tp:taxon-name><tp:taxon-name-part taxon-name-part-type="genus">Solanum</tp:taxon-name-part> <tp:taxon-name-part taxon-name-part-type="species">dillenii</tp:taxon-name-part></tp:taxon-name></italic> Schultes? Reports of the Botanical Society and Exchange Club of the British Isles 8: 186–191.</mixed-citation></ref><ref id="B293"><mixed-citation xmlns:xlink="http://www.w3.org/1999/xlink" xlink:type="simple">
          <person-group><name name-style="western"><surname>Polgár</surname><given-names>S</given-names></name></person-group> (<year>1939</year>) <article-title><tp:taxon-name><tp:taxon-name-part taxon-name-part-type="genus">Solanum</tp:taxon-name-part> <tp:taxon-name-part taxon-name-part-type="species">dillenianum</tp:taxon-name-part></tp:taxon-name>.</article-title> <source>Acta Horti Gotoburgensis</source> <volume>13</volume>: <fpage>281</fpage>–<lpage>288</lpage>.</mixed-citation></ref><ref id="B292"><mixed-citation xmlns:xlink="http://www.w3.org/1999/xlink" xlink:type="simple">
          <person-group><name name-style="western"><surname>Polgár</surname><given-names>S</given-names></name></person-group> (<year>1926</year>) <article-title><italic><tp:taxon-name><tp:taxon-name-part taxon-name-part-type="genus">Solanum</tp:taxon-name-part></tp:taxon-name></italic>-tanulmányok I.</article-title> <source>Mi a <italic><tp:taxon-name><tp:taxon-name-part taxon-name-part-type="genus">Solanum</tp:taxon-name-part> <tp:taxon-name-part taxon-name-part-type="species">Dillenii</tp:taxon-name-part></tp:taxon-name></italic> Schult? Botanikai Közlemények</source> <volume>23</volume>: <fpage>30</fpage>–<lpage>36</lpage>.</mixed-citation></ref><ref id="B96"><mixed-citation xmlns:xlink="http://www.w3.org/1999/xlink" xlink:type="simple">
          <person-group><name name-style="western"><surname>Dumont de Courset</surname><given-names>GLM</given-names></name></person-group> (<year>1802</year>) Le botaniste cultivateur. Vol. 2. J.J. Fuchs, Paris.</mixed-citation></ref><ref id="B101"><mixed-citation xmlns:xlink="http://www.w3.org/1999/xlink" xlink:type="simple">
          <person-group><name name-style="western"><surname>Dunal</surname><given-names>MF</given-names></name></person-group> (<year>1852</year>) <tp:taxon-name><tp:taxon-name-part taxon-name-part-type="genus">Solanaceae</tp:taxon-name-part></tp:taxon-name>. In: Candolle AP de (Ed.) <tp:taxon-name><tp:taxon-name-part taxon-name-part-type="genus">Prodromus</tp:taxon-name-part></tp:taxon-name> systematis naturalis regni vegetabilis 13(1): 1–690. V. Masson, Paris.</mixed-citation></ref><ref id="B333"><mixed-citation xmlns:xlink="http://www.w3.org/1999/xlink" xlink:type="simple">
          <person-group><name name-style="western"><surname>Schultes</surname><given-names>JA</given-names></name></person-group> (<year>1814</year>) CLXIV. Nachtschatten (<italic><tp:taxon-name><tp:taxon-name-part taxon-name-part-type="genus">Solanum</tp:taxon-name-part></tp:taxon-name></italic>) Morelle. In: Österreich Flora: ein Handbuch auf Botanischen Excursionen vol. 2. C. Schaumberg &amp; Compagnie, Vienna, 392–395.</mixed-citation></ref><ref id="B280"><mixed-citation xmlns:xlink="http://www.w3.org/1999/xlink" xlink:type="simple">
          <person-group><name name-style="western"><surname>Persoon</surname><given-names>CH</given-names></name></person-group> (<year>1805</year>) Synopsis plantarum. vol. 1. C.F. Cramer, Paris and J.G. Cottam, Tubigen.</mixed-citation></ref><ref id="B193"><mixed-citation xmlns:xlink="http://www.w3.org/1999/xlink" xlink:type="simple">
          <person-group><name name-style="western"><surname>Knapp</surname><given-names>S</given-names></name></person-group> (<year>1989</year>) <article-title>A revision of the <italic><tp:taxon-name><tp:taxon-name-part taxon-name-part-type="genus">Solanum</tp:taxon-name-part> <tp:taxon-name-part taxon-name-part-type="species">nitidum</tp:taxon-name-part></tp:taxon-name></italic> group (section <tp:taxon-name><tp:taxon-name-part taxon-name-part-type="section">Holophylla</tp:taxon-name-part></tp:taxon-name> pro parte): <tp:taxon-name><tp:taxon-name-part taxon-name-part-type="genus">Solanaceae</tp:taxon-name-part></tp:taxon-name>. Bulletin of the British Museum (Natural History).</article-title> <source>Botany</source> <volume>19</volume>: <fpage>63</fpage>–<lpage>102</lpage>.</mixed-citation></ref><ref id="B199"><mixed-citation xmlns:xlink="http://www.w3.org/1999/xlink" xlink:type="simple">
          <person-group><name name-style="western"><surname>Knapp</surname><given-names>S</given-names></name></person-group> (<year>2013</year>) <article-title>A revision of the Dulcamaroid clade of <italic><tp:taxon-name><tp:taxon-name-part taxon-name-part-type="genus">Solanum</tp:taxon-name-part></tp:taxon-name></italic> L. (<tp:taxon-name><tp:taxon-name-part taxon-name-part-type="genus">Solanaceae</tp:taxon-name-part></tp:taxon-name>).</article-title> <source>PhytoKeys</source> <volume>22</volume>(<issue>0</issue>): <fpage>1</fpage>–<lpage>432</lpage>. <ext-link xlink:type="simple" ext-link-type="doi" xlink:href="10.3897/phytokeys.22.4041">https://doi.org/10.3897/phytokeys.22.4041</ext-link></mixed-citation></ref><ref id="B288"><mixed-citation xmlns:xlink="http://www.w3.org/1999/xlink" xlink:type="simple">
          <person-group><name name-style="western"><surname>Poczai</surname><given-names>P</given-names></name><name name-style="western"><surname>Taller</surname><given-names>J</given-names></name><name name-style="western"><surname>Szabó</surname><given-names>I</given-names></name></person-group> (<year>2009</year>) <article-title>Molecular genetic study on a historical <italic><tp:taxon-name><tp:taxon-name-part taxon-name-part-type="genus">Solanum</tp:taxon-name-part></tp:taxon-name></italic> (<tp:taxon-name><tp:taxon-name-part taxon-name-part-type="genus">Solanaceae</tp:taxon-name-part></tp:taxon-name>) herbarium specimen collected by Paulus Kitaibel in the 18<sup>th</sup> century.</article-title> <source>Acta Botanica Hungarica</source> <volume>51</volume>(<issue>3–4</issue>): <fpage>337</fpage>–<lpage>346</lpage>. <ext-link xlink:type="simple" ext-link-type="doi" xlink:href="10.1556/ABot.51.2009.3-4.10">https://doi.org/10.1556/ABot.51.2009.3-4.10</ext-link></mixed-citation></ref><ref id="B100"><mixed-citation xmlns:xlink="http://www.w3.org/1999/xlink" xlink:type="simple">
          <person-group><name name-style="western"><surname>Dunal</surname><given-names>MF</given-names></name></person-group> (<year>1816</year>) <tp:taxon-name><tp:taxon-name-part taxon-name-part-type="genus">Solanorum</tp:taxon-name-part></tp:taxon-name> generumque affinium synopsis. Renaud, Montpellier.</mixed-citation></ref><ref id="B244"><mixed-citation xmlns:xlink="http://www.w3.org/1999/xlink" xlink:type="simple">
          <person-group><name name-style="western"><surname>Meyer</surname><given-names>GFW</given-names></name></person-group> (<year>1818</year>) Primitiae florae essequeboensis. H. Dietrich, Göttingen.</mixed-citation></ref><ref id="B336"><mixed-citation xmlns:xlink="http://www.w3.org/1999/xlink" xlink:type="simple">
          <person-group><name name-style="western"><surname>Sendtner</surname></name></person-group> (<year>1846</year>) <article-title><tp:taxon-name><tp:taxon-name-part taxon-name-part-type="genus">Solanaceae</tp:taxon-name-part></tp:taxon-name> et <tp:taxon-name>Cestrineae</tp:taxon-name>.</article-title> <source>Flora Brasiliensis</source> <volume>10</volume>: <fpage>1</fpage>–<lpage>231</lpage>.</mixed-citation></ref><ref id="B283"><mixed-citation xmlns:xlink="http://www.w3.org/1999/xlink" xlink:type="simple">
          <person-group><name name-style="western"><surname>Piso</surname><given-names>W</given-names></name></person-group> (<year>1648</year>) Historiae rerum naturalium Brasiliae. Libro VIII: De ipsa regione et illius incolis. Heller, Leiden.</mixed-citation></ref><ref id="B26"><mixed-citation xmlns:xlink="http://www.w3.org/1999/xlink" xlink:type="simple">
          <person-group><name name-style="western"><surname>Bitter</surname><given-names>G</given-names></name></person-group> (<year>1912a</year>) <article-title><tp:taxon-name><tp:taxon-name-part taxon-name-part-type="genus">Solana</tp:taxon-name-part></tp:taxon-name> nova vel <tp:taxon-name><tp:taxon-name-part taxon-name-part-type="genus"/><tp:taxon-name-part taxon-name-part-type="species">minus</tp:taxon-name-part></tp:taxon-name> cognita I.</article-title> <source>Repertorium Specierum Novarum Regni Vegetabilis</source> <volume>10</volume>(<issue>33–36</issue>): <fpage>529</fpage>–<lpage>565</lpage>. <ext-link xlink:type="simple" ext-link-type="doi" xlink:href="10.1002/fedr.19120103305">https://doi.org/10.1002/fedr.19120103305</ext-link></mixed-citation></ref><ref id="B29"><mixed-citation xmlns:xlink="http://www.w3.org/1999/xlink" xlink:type="simple">
          <person-group><name name-style="western"><surname>Bitter</surname><given-names>G</given-names></name></person-group> (<year>1913b</year>) <article-title><tp:taxon-name><tp:taxon-name-part taxon-name-part-type="genus">Solana</tp:taxon-name-part></tp:taxon-name> nova vel <tp:taxon-name><tp:taxon-name-part taxon-name-part-type="genus"/><tp:taxon-name-part taxon-name-part-type="species">minus</tp:taxon-name-part></tp:taxon-name> cognita X. XXVII. Morellae novae vel criticae.</article-title> <source>Repertorium Specierum Novarum Regni Vegetabilis</source> <volume>12</volume>: <fpage>75</fpage>–<lpage>89</lpage>.</mixed-citation></ref><ref id="B241"><mixed-citation xmlns:xlink="http://www.w3.org/1999/xlink" xlink:type="simple">
          <person-group><name name-style="western"><surname>McVaugh</surname><given-names>R</given-names></name></person-group> (<year>1956</year>) Edward Palmer: plant explorer of the American West. Norman, University of Oklahoma Press.</mixed-citation></ref><ref id="B220"><mixed-citation xmlns:xlink="http://www.w3.org/1999/xlink" xlink:type="simple">
          <person-group><name name-style="western"><surname>Liou</surname><given-names>TN</given-names></name></person-group> (<year>1935</year>) <article-title>Sur le groupe de <italic><tp:taxon-name><tp:taxon-name-part taxon-name-part-type="genus">Solanum</tp:taxon-name-part> <tp:taxon-name-part taxon-name-part-type="species">nigrum</tp:taxon-name-part></tp:taxon-name></italic>. Contributions from the Institute of Botany.</article-title> <source>National Academy of Peiping</source> <volume>3</volume>: <fpage>453</fpage>–<lpage>458</lpage>.</mixed-citation></ref></ref-list></tp:taxon-treatment>
