# Supplementary material for: A revision of the Old World Black Nightshades (Morelloid clade of Solanum L., Solanaceae)
Source: PhytoKeys. 2018 Jul 25;(106):1–223. doi: 10.3897/phytokeys.106.21991 (PMC6070582; doi:10.3897/phytokeys.106.21991)
Supplement: XML Treatment for Solanum chenopodioides [file phytokeys.106.21991-treatment3.xml]

<!DOCTYPE tp:taxon-treatment
  PUBLIC "-//TaxonX//DTD Taxonomic Treatment Publishing DTD v0 20100105//EN" "tax-treatment-NSO.dtd">
<tp:taxon-treatment xmlns:tp="http://www.plazi.org/taxpub"><tp:treatment-meta><kwd-group><label>Taxon classification</label><kwd><named-content xmlns:xlink="http://www.w3.org/1999/xlink" content-type="kingdom">Plantae</named-content></kwd><kwd><named-content xmlns:xlink="http://www.w3.org/1999/xlink" content-type="order">Solanales</named-content></kwd><kwd><named-content xmlns:xlink="http://www.w3.org/1999/xlink" content-type="family">Solanaceae</named-content></kwd></kwd-group><mixed-citation publication-type="journal"><person-group><name><surname>Särkinen</surname><given-names>Tiina</given-names></name><name><surname>Poczai</surname><given-names>Peter</given-names></name><name><surname>Barboza</surname><given-names>Gloria E.</given-names></name><name><surname>van der Weerden</surname><given-names>Gerard M.</given-names></name><name><surname>Baden</surname><given-names>Maria</given-names></name><name><surname>Knapp</surname><given-names>Sandra</given-names></name></person-group><article-title>A revision of the Old World Black Nightshades (Morelloid clade of <italic><tp:taxon-name><tp:taxon-name-part taxon-name-part-type="genus" reg="Solanum">Solanum</tp:taxon-name-part></tp:taxon-name></italic> L., <tp:taxon-name><tp:taxon-name-part taxon-name-part-type="genus" reg="Solanaceae">Solanaceae</tp:taxon-name-part></tp:taxon-name>)</article-title><source>PhytoKeys</source><day>25</day><month>7</month><year>2018</year><volume>2018</volume><issue>106</issue><fpage>1</fpage><lpage>223</lpage><pub-id pub-id-type="doi">10.3897/phytokeys.106.21991</pub-id></mixed-citation></tp:treatment-meta><tp:nomenclature><label>3.</label><tp:taxon-name>
            <tp:taxon-name-part taxon-name-part-type="genus" reg="Solanum">Solanum</tp:taxon-name-part>
            <tp:taxon-name-part taxon-name-part-type="species" reg="chenopodioides">chenopodioides</tp:taxon-name-part>
          </tp:taxon-name><tp:taxon-authority>Lam., Tabl. Encycl. 2: 18. 1794</tp:taxon-authority><xref ref-type="fig" rid="F10">Figures 10</xref><xref ref-type="fig" rid="F11">, 11</xref><tp:nomenclature-citation-list><tp:nomenclature-citation><tp:taxon-name>
                <tp:taxon-name-part taxon-name-part-type="genus" reg="Solanum">Solanum</tp:taxon-name-part> <tp:taxon-name-part taxon-name-part-type="species" reg="sublobatum">sublobatum</tp:taxon-name-part></tp:taxon-name><comment>Willd. ex Roem. &amp; Schult., Syst. Veg., ed. 15 bis [Roemer &amp; Schultes] 4: 664. 1819.</comment></tp:nomenclature-citation><tp:nomenclature-citation><tp:taxon-name><tp:taxon-name-part taxon-name-part-type="genus" reg="Solanum"/><tp:taxon-name-part taxon-name-part-type="species" reg="sublobatum"/></tp:taxon-name><comment>Type. Argentina. Buenos Aires, <italic>Anon. s.n.</italic> [probably <italic>P. Commerson</italic>] (<italic>Herb. Willdenow 4336</italic>) (lectotype, designated by <xref ref-type="bibr" rid="B103">Edmonds 1972</xref>, pg. 105 [as type ex photo]: B [B-W04336-01-0]). </comment></tp:nomenclature-citation><tp:nomenclature-citation><tp:taxon-name>
                <tp:taxon-name-part taxon-name-part-type="genus" reg="Solanum">Solanum</tp:taxon-name-part> <tp:taxon-name-part taxon-name-part-type="species" reg="besseri">besseri</tp:taxon-name-part></tp:taxon-name><comment>Weinm., Syst. Veg., ed. 15 bis [Roemer &amp; Schultes] 4: 593. 1819.</comment></tp:nomenclature-citation><tp:nomenclature-citation><tp:taxon-name><tp:taxon-name-part taxon-name-part-type="genus" reg="Solanum"/><tp:taxon-name-part taxon-name-part-type="species" reg="sublobatum"/></tp:taxon-name><comment>Type. “In America” [cultivated in Europe?], <italic>Anon. s.n.</italic> (no specimens cited; no original material located; neotype, designated here: G-DC [G00144198]). </comment></tp:nomenclature-citation><tp:nomenclature-citation><tp:taxon-name>
                <tp:taxon-name-part taxon-name-part-type="genus" reg="Solanum">Solanum</tp:taxon-name-part> <tp:taxon-name-part taxon-name-part-type="species" reg="subspatulatum">subspatulatum</tp:taxon-name-part></tp:taxon-name><comment>Sendtn., Fl. Bras. (Martius) 10: 45, tab. 4, fig. 16–18. 1846.</comment></tp:nomenclature-citation><tp:nomenclature-citation><tp:taxon-name><tp:taxon-name-part taxon-name-part-type="genus" reg="Solanum"/><tp:taxon-name-part taxon-name-part-type="species" reg="sublobatum"/></tp:taxon-name><comment>Type. Brazil. Sin. loc., <italic>F. Sellow s.n.</italic> (holotype: B, destroyed, F neg. 3183; lectotype, designated by <xref ref-type="bibr" rid="B71">D’Arcy 1974a</xref>, pg. 735 [as type]: P [P00384051]; isolectotype: F [fragment]). </comment></tp:nomenclature-citation><tp:nomenclature-citation><tp:taxon-name>
                <tp:taxon-name-part taxon-name-part-type="genus" reg="Witheringia">Witheringia</tp:taxon-name-part> <tp:taxon-name-part taxon-name-part-type="species" reg="chenopodioides">chenopodioides</tp:taxon-name-part></tp:taxon-name><comment>(Lam.) J.Rémy, Fl. Chil. [Gay] 5: 69. 1849.</comment></tp:nomenclature-citation><tp:nomenclature-citation><tp:taxon-name><tp:taxon-name-part taxon-name-part-type="genus" reg="Solanum"/><tp:taxon-name-part taxon-name-part-type="species" reg="sublobatum"/></tp:taxon-name><comment>Type. Based on <tp:taxon-name><tp:taxon-name-part taxon-name-part-type="genus" reg="Solanum">Solanum</tp:taxon-name-part> <tp:taxon-name-part taxon-name-part-type="species" reg="chenopodioides">chenopodioides</tp:taxon-name-part></tp:taxon-name> Lam. </comment></tp:nomenclature-citation><tp:nomenclature-citation><tp:taxon-name>
                <tp:taxon-name-part taxon-name-part-type="genus" reg="Solanum">Solanum</tp:taxon-name-part> <tp:taxon-name-part taxon-name-part-type="species" reg="isabellei">isabellei</tp:taxon-name-part></tp:taxon-name><comment>Dunal, Prodr. [A. P. de Candolle] 13(1): 153. 1852.</comment></tp:nomenclature-citation><tp:nomenclature-citation><tp:taxon-name><tp:taxon-name-part taxon-name-part-type="genus" reg="Solanum"/><tp:taxon-name-part taxon-name-part-type="species" reg="sublobatum"/></tp:taxon-name><comment>Type. Uruguay. Montevideo, Lat. aust. 34°45’08”, 1838, A. Isabelle s.n. (lectotype, designated here: G-DC (G00145645); isolectotypes: F [V0073298F, acc. # 680251; V0073299F, acc. # 680253)], K [K000585686], P [P00384071], W [1889-115034]). </comment></tp:nomenclature-citation><tp:nomenclature-citation><tp:taxon-name>
                <tp:taxon-name-part taxon-name-part-type="genus" reg="Solanum">Solanum</tp:taxon-name-part> <tp:taxon-name-part taxon-name-part-type="species" reg="chenopodifolium">chenopodifolium</tp:taxon-name-part></tp:taxon-name><comment>Dunal, Prodr. [A. P. de Candolle] 13(1): 44. 1852.</comment></tp:nomenclature-citation><tp:nomenclature-citation><tp:taxon-name><tp:taxon-name-part taxon-name-part-type="genus" reg="Solanum"/><tp:taxon-name-part taxon-name-part-type="species" reg="sublobatum"/></tp:taxon-name><comment>Type. Argentina/Uruguay. “Buenos Aires et Montevideo”, <italic>P. Commerson s.n.</italic> (lectotype, designated <xref ref-type="bibr" rid="B103">Edmonds 1972</xref>, pg. 108 [as holotype], second step designated here: P [P00384081]). </comment></tp:nomenclature-citation><tp:nomenclature-citation><tp:taxon-name>
                <tp:taxon-name-part taxon-name-part-type="genus" reg="Solanum">Solanum</tp:taxon-name-part> <tp:taxon-name-part taxon-name-part-type="species" reg="crenatodentatum">crenatodentatum</tp:taxon-name-part> <tp:taxon-name-part taxon-name-part-type="authority">Dunal</tp:taxon-name-part> <tp:taxon-name-part taxon-name-part-type="infraspecific-rank">var.</tp:taxon-name-part> <tp:taxon-name-part taxon-name-part-type="variety" reg="ramosissimum">ramosissimum</tp:taxon-name-part></tp:taxon-name><comment>Dunal, Prodr. [A. P. de Candolle] 13(1): 54. 1852.</comment></tp:nomenclature-citation><tp:nomenclature-citation><tp:taxon-name><tp:taxon-name-part taxon-name-part-type="genus" reg="Solanum"/><tp:taxon-name-part taxon-name-part-type="species" reg="sublobatum"/></tp:taxon-name><comment>Type. United States of America. Louisiana: “Basse Louisiane”, 1839, <italic>G.D. Barbe 82</italic> (holotype: P [P00362535]). </comment></tp:nomenclature-citation><tp:nomenclature-citation><tp:taxon-name>
                <tp:taxon-name-part taxon-name-part-type="genus" reg="Solanum">Solanum</tp:taxon-name-part> <tp:taxon-name-part taxon-name-part-type="species" reg="gracile">gracile</tp:taxon-name-part></tp:taxon-name><comment>Dunal, Prodr. [A.P. de Candolle] 13(1): 54. 1852, nom. illeg., not <tp:taxon-name><tp:taxon-name-part taxon-name-part-type="genus" reg="Solanum">Solanum</tp:taxon-name-part> <tp:taxon-name-part taxon-name-part-type="species" reg="gracile">gracile</tp:taxon-name-part></tp:taxon-name> Sendtn. (1846).</comment></tp:nomenclature-citation><tp:nomenclature-citation><tp:taxon-name><tp:taxon-name-part taxon-name-part-type="genus" reg="Solanum"/><tp:taxon-name-part taxon-name-part-type="species" reg="sublobatum"/></tp:taxon-name><comment>Type. Brazil. Rio de Janeiro: “Rio de Janeiro”, 1831-1833, <italic>C. Gaudichaud 520</italic> (lectotype, designated by <xref ref-type="bibr" rid="B168">Henderson 1974</xref>, pg. 46: G-DC [G00144391]; isolectotypes: G [G00343457], P [P00384052, P00384053]). </comment></tp:nomenclature-citation><tp:nomenclature-citation><tp:taxon-name>
                <tp:taxon-name-part taxon-name-part-type="genus" reg="Solanum">Solanum</tp:taxon-name-part> <tp:taxon-name-part taxon-name-part-type="species" reg="gracile">gracile</tp:taxon-name-part> <tp:taxon-name-part taxon-name-part-type="authority">Dunal</tp:taxon-name-part> <tp:taxon-name-part taxon-name-part-type="infraspecific-rank">var.</tp:taxon-name-part> <tp:taxon-name-part taxon-name-part-type="variety" reg="microphyllum">microphyllum</tp:taxon-name-part></tp:taxon-name><comment>Dunal, Prodr. [A. P. de Candolle] 13(1): 54. 1852.</comment></tp:nomenclature-citation><tp:nomenclature-citation><tp:taxon-name><tp:taxon-name-part taxon-name-part-type="genus" reg="Solanum"/><tp:taxon-name-part taxon-name-part-type="species" reg="sublobatum"/></tp:taxon-name><comment>Type. Argentina/Uruguay. “ Circa Buenos Ayres et Montevideo”, <italic>P. Commerson s.n.</italic> (lectotype, designated by <xref ref-type="bibr" rid="B248">Morton 1976</xref>, pg. 151: P [P00384061, Morton neg. 8207]; possible isolectotype: F [V0073283F, acc. # 976485, fragment only]). </comment></tp:nomenclature-citation><tp:nomenclature-citation><tp:taxon-name>
                <tp:taxon-name-part taxon-name-part-type="genus" reg="Solanum">Solanum</tp:taxon-name-part> <tp:taxon-name-part taxon-name-part-type="species" reg="nodiflorum">nodiflorum</tp:taxon-name-part> <tp:taxon-name-part taxon-name-part-type="authority">Jacq.</tp:taxon-name-part> <tp:taxon-name-part taxon-name-part-type="infraspecific-rank">var.</tp:taxon-name-part> <tp:taxon-name-part taxon-name-part-type="variety" reg="microphyllum">microphyllum</tp:taxon-name-part></tp:taxon-name><comment>Hassl., Repert. Spec. Nov. Regni Veg. 9: 118. 1911.</comment></tp:nomenclature-citation><tp:nomenclature-citation><tp:taxon-name><tp:taxon-name-part taxon-name-part-type="genus" reg="Solanum"/><tp:taxon-name-part taxon-name-part-type="species" reg="sublobatum"/></tp:taxon-name><comment>Type. Paraguay. Estrella: Mar, <italic>É. Hassler 10271</italic> (holotype: G?, Morton photo 8612). </comment></tp:nomenclature-citation><tp:nomenclature-citation><tp:taxon-name>
                <tp:taxon-name-part taxon-name-part-type="genus" reg="Solanum">Solanum</tp:taxon-name-part> <tp:taxon-name-part taxon-name-part-type="species" reg="vile">vile</tp:taxon-name-part></tp:taxon-name><comment>Bitter, Repert. Spec. Nov. Regni Veg. 11: 221. 1912.</comment></tp:nomenclature-citation><tp:nomenclature-citation><tp:taxon-name><tp:taxon-name-part taxon-name-part-type="genus" reg="Solanum"/><tp:taxon-name-part taxon-name-part-type="species" reg="sublobatum"/></tp:taxon-name><comment>Type. Brazil. Rio de Janeiro: Restinga do Harpoador, <italic>E. Ule 4310</italic> (lectotype, designated here: CORD [CORD00004277]; isolectotype: HBG [HBG511507]). </comment></tp:nomenclature-citation><tp:nomenclature-citation><tp:taxon-name>
                <tp:taxon-name-part taxon-name-part-type="genus" reg="Solanum">Solanum</tp:taxon-name-part> <tp:taxon-name-part taxon-name-part-type="species" reg="gracilius">gracilius</tp:taxon-name-part></tp:taxon-name><comment>Herter, Rev. Sudamer. Bot. 7: 266. 1943.</comment></tp:nomenclature-citation><tp:nomenclature-citation><tp:taxon-name><tp:taxon-name-part taxon-name-part-type="genus" reg="Solanum"/><tp:taxon-name-part taxon-name-part-type="species" reg="sublobatum"/></tp:taxon-name><comment>Type. Based on (replacement name for) <tp:taxon-name><tp:taxon-name-part taxon-name-part-type="genus" reg="Solanum">S.</tp:taxon-name-part> <tp:taxon-name-part taxon-name-part-type="species" reg="gracile">gracile</tp:taxon-name-part></tp:taxon-name> Dunal </comment></tp:nomenclature-citation><tp:nomenclature-citation><tp:taxon-name>
                <tp:taxon-name-part taxon-name-part-type="genus" reg="Solanum">Solanum</tp:taxon-name-part> <tp:taxon-name-part taxon-name-part-type="species" reg="ottonis">ottonis</tp:taxon-name-part></tp:taxon-name><comment>Hyl., Uppsala Univ. Årsskr. 7: 279. 1945.</comment></tp:nomenclature-citation><tp:nomenclature-citation><tp:taxon-name><tp:taxon-name-part taxon-name-part-type="genus" reg="Solanum"/><tp:taxon-name-part taxon-name-part-type="species" reg="sublobatum"/></tp:taxon-name><comment>Type. Based on (replacement name for) <tp:taxon-name><tp:taxon-name-part taxon-name-part-type="genus" reg="Solanum">Solanum</tp:taxon-name-part> <tp:taxon-name-part taxon-name-part-type="species" reg="gracile">gracile</tp:taxon-name-part></tp:taxon-name> Dunal </comment></tp:nomenclature-citation><tp:nomenclature-citation><tp:taxon-name>
                <tp:taxon-name-part taxon-name-part-type="genus" reg="Solanum">Solanum</tp:taxon-name-part> <tp:taxon-name-part taxon-name-part-type="species" reg="americanum">americanum</tp:taxon-name-part> <tp:taxon-name-part taxon-name-part-type="authority">Mill.</tp:taxon-name-part> <tp:taxon-name-part taxon-name-part-type="infraspecific-rank">var.</tp:taxon-name-part> <tp:taxon-name-part taxon-name-part-type="variety" reg="baylisii">baylisii</tp:taxon-name-part></tp:taxon-name><comment>D’Arcy, Ann. Missouri Bot. Gard. 61: 837. 1974.</comment></tp:nomenclature-citation><tp:nomenclature-citation><tp:taxon-name><tp:taxon-name-part taxon-name-part-type="genus" reg="Solanum"/><tp:taxon-name-part taxon-name-part-type="species" reg="sublobatum"/></tp:taxon-name><comment>Type. New Zealand. Sin. loc., cultivated, 1953, <italic>Momson s.n.</italic> (holotype: OTA [OTA-00419]). </comment></tp:nomenclature-citation></tp:nomenclature-citation-list></tp:nomenclature><tp:treatment-sec sec-type="material" id="SECID0ELDFM"><title>Type.</title><p>Mauritius. “Ex ins. Mauritiana”, <italic>Herb. Lamarck s.n.</italic> (lectotype, designated by <xref ref-type="bibr" rid="B13">Barboza et al. 2013</xref>, pg. 242: P [P00357629]).</p></tp:treatment-sec><tp:treatment-sec sec-type="description" id="SECID0EXDFM"><title>Description.</title><p>Annual herbs to short-lived, erect to somewhat sprawling perennial herbs to 1.0 m tall, subwoody and branching at base. Stems spreading to decumbent, terete, green-grey to straw colour, older stems with no prickle-like projections, not markedly hollow; new growth pubescent with simple, appressed, uniseriate, eglandular trichomes, these 1-6-celled, 0.1–0.6 mm long; older stems more sparsely pubescent, glabrescent. Sympodial units difoliate, the leaves not geminate. Leaves simple, 1.5–5.5(-7.0) cm long, 0.5–3.0(-3.5) cm wide, lanceolate to narrowly ovate, rarely ovate, discolorous; adaxial surface green, sparsely pubescent with appressed 1-4-celled translucent, simple, uniseriate trichomes like those on stem, these denser along the veins; abaxial surface pale grey, more densely pubescent with trichomes like those of the upper surface evenly across lamina and veins; major veins 3–6 pairs, not clearly evident abaxially; base attenuate, decurrent on the petiole; margins entire or sinuate; apex acute to obtuse; petioles (0.5-)1.0–1.5(-3.5) cm long, sparsely pubescent with simple uniseriate trichomes like those of the stems and leaves. Inflorescences 1.0–2.5(-4.0) cm long, generally internodal but appearing leaf-opposed on young shoots, simple or rarely furcate, sub-umbelliform, with 3–7(-10) flowers, sparsely pubescent with appressed 1-2-celled simple uniseriate trichomes; peduncle 1.0–2.3(-4.0) cm long, straight but becoming strongly deflexed downwards in fruit; pedicels 0.5–1 cm long, ca. 0.5 mm in diameter at the base and 1 mm at apex, straight and spreading, articulated at the base; pedicel scars spaced ca. 0–1 mm apart. Buds elongate-oblong, the corolla only slightly exserted from the calyx tube before anthesis. Flowers 5-merous, all perfect. Calyx tube 0.5–1.0 mm long, conical, the lobes 0.6–1.2 mm long, less than 1 mm wide, broadly deltate to triangular with acute to obtuse apices, sparsely pubescent with 1-4-celled appressed hairs like those on stem but shorter. Corolla 6–12 mm in diameter, white with a black or yellow-green central portion near the base, the black colour usually distal to the yellow-green, deeply stellate, lobed 4/5 of the way to the base, the lobes 3.5–4.0 mm long, 1.5–1.9 mm wide, strongly reflexed at anthesis, later spreading, densely puberulent-papillate abaxially with 1-4-celled simple uniseriate trichomes, these denser on the tips and margins. Stamens equal; filament tube minute; free portion of the filaments 0.6–1.0 mm long, adaxially pubescent with tangled uniseriate 4-6-celled simple trichomes; anthers (2.0-)2.3–2.8 mm long, 0.5–0.8 mm wide, narrowly ellipsoid, yellow, poricidal at the tips, the pores lengthening to slits with age and drying, the connective becoming darker brown with age in dry plants. Ovary globose, glabrous; style 3.7–4.5 mm long, densely pubescent with 2-3-celled simple uniseriate trichomes in the lower half where included in the anther cone, exserted up to 1.5 mm beyond the anther cone; stigma capitate, minutely papillate, green in live plants. Fruit a globose berry, 4–9 mm in diameter, dull purplish-black at maturity, the pericarp thin and opaque, matte and somewhat glaucous; fruiting pedicels 6–13 mm long, 1.2–1.4 mm in diameter at the base and the apex, reflexed and slightly curving, dropping with mature fruits, not persistent; fruiting calyx not accrescent, the tube less than 1 mm long, the lobes 1–1.5 mm long, appressed against the berry. Seeds (13-)20–35(-50) per berry, 1.2–1.4 mm long, 1.0–1.2 mm wide, flattened and tear-drop shaped with a subapical hilum, pale yellow, the surfaces minutely pitted, the testal cells pentagonal in outline. Stone cells absent or occasionally 1–2 diminutive apical stone cells present. Chromosome number: <italic>2n</italic>=2x=24 (<xref ref-type="bibr" rid="B15">Baylis 1958</xref>; <xref ref-type="bibr" rid="B343">Soria and Heiser 1961</xref> [as <italic><tp:taxon-name><tp:taxon-name-part taxon-name-part-type="genus" reg="Solanum">S.</tp:taxon-name-part> <tp:taxon-name-part taxon-name-part-type="species" reg="gracile">gracile</tp:taxon-name-part></tp:taxon-name></italic>]; <xref ref-type="bibr" rid="B167">Heiser et al. 1965</xref> [as <italic><tp:taxon-name><tp:taxon-name-part taxon-name-part-type="genus" reg="Solanum">S.</tp:taxon-name-part> <tp:taxon-name-part taxon-name-part-type="species" reg="gracile">gracile</tp:taxon-name-part></tp:taxon-name></italic>]; <xref ref-type="bibr" rid="B384">Venkateswarlu and Rao 1972</xref>; <xref ref-type="bibr" rid="B168">Henderson 1974</xref> [as <italic><tp:taxon-name><tp:taxon-name-part taxon-name-part-type="genus" reg="Solanum">S.</tp:taxon-name-part> <tp:taxon-name-part taxon-name-part-type="species" reg="gracilius">gracilius</tp:taxon-name-part></tp:taxon-name></italic>]; <xref ref-type="bibr" rid="B299">Randell and Symon 1976</xref>; <xref ref-type="bibr" rid="B103">Edmonds 1972</xref>, <xref ref-type="bibr" rid="B104">1977</xref>, <xref ref-type="bibr" rid="B109">1982</xref>, <xref ref-type="bibr" rid="B110">1983</xref>; <xref ref-type="bibr" rid="B111">1984a</xref> [as <italic><tp:taxon-name><tp:taxon-name-part taxon-name-part-type="genus" reg="Solanum">S.</tp:taxon-name-part> <tp:taxon-name-part taxon-name-part-type="species" reg="sublobatum">sublobatum</tp:taxon-name-part></tp:taxon-name></italic>]; <xref ref-type="bibr" rid="B250">Moscone 1992</xref>; <xref ref-type="bibr" rid="B177">Jacoby and Labuschagne 2006</xref>; <xref ref-type="bibr" rid="B252">Moyetta et al. 2013</xref>).</p><fig id="F10" position="float" orientation="portrait"><label>Figure 10.</label><caption><p>
                <italic><tp:taxon-name><tp:taxon-name-part taxon-name-part-type="genus" reg="Solanum">Solanum</tp:taxon-name-part> <tp:taxon-name-part taxon-name-part-type="species" reg="chenopodioides">chenopodioides</tp:taxon-name-part></tp:taxon-name></italic> Lam. <bold>A</bold> Habit <bold>B</bold> Detail of adaxial leaf surface <bold>C</bold> Detail of abaxial leaf surface <bold>D</bold> Opening bud <bold>E</bold> Dissected flower <bold>F</bold> Fruiting branch <bold>G</bold> Detail of infructescence <bold>H</bold> Maturing fruit <bold>I</bold> Fully mature fruit (<bold>A–E</bold> <italic>Fox s.n.</italic>; <bold>F–I</bold> <italic>Hieronymus s.n.</italic>). Drawing by R. Wise.</p></caption><graphic xmlns:xlink="http://www.w3.org/1999/xlink" xlink:href="phytokeys-106-001-g010.jpg" position="float" orientation="portrait" xlink:type="simple" id="oo_218713.jpg"/></fig><fig id="F11" position="float" orientation="portrait"><label>Figure 11.</label><caption><p>
                <italic><tp:taxon-name><tp:taxon-name-part taxon-name-part-type="genus" reg="Solanum">Solanum</tp:taxon-name-part> <tp:taxon-name-part taxon-name-part-type="species" reg="chenopodioides">chenopodioides</tp:taxon-name-part></tp:taxon-name></italic> Lam <bold>A</bold> Habit <bold>B</bold> Buds <bold>C</bold> Flowers at full anthesis <bold>D</bold> Fully mature matte black fruits with appressed calyx lobes (<bold>A–D</bold> Nijmegen acc. A14750051). Photos by S. Knapp and G. van der Weerden.</p></caption><graphic xmlns:xlink="http://www.w3.org/1999/xlink" xlink:href="phytokeys-106-001-g011.jpg" position="float" orientation="portrait" xlink:type="simple" id="oo_218714.jpg"/></fig></tp:treatment-sec><tp:treatment-sec sec-type="distribution" id="SECID0EXJFM"><title>Distribution</title><p>(Figure <xref ref-type="fig" rid="F12">12</xref>). Thought to be native to southern South America (see <xref ref-type="bibr" rid="B13">Barboza et al. 2013</xref>), but introduced globally in temperate and subtropical areas.</p><fig id="F12" position="float" orientation="portrait"><label>Figure 12.</label><caption><p>Distribution of <italic><tp:taxon-name><tp:taxon-name-part taxon-name-part-type="genus" reg="Solanum">Solanum</tp:taxon-name-part> <tp:taxon-name-part taxon-name-part-type="species" reg="chenopodioides">chenopodioides</tp:taxon-name-part></tp:taxon-name></italic> Lam in its non-native range in the Old World.</p></caption><graphic xmlns:xlink="http://www.w3.org/1999/xlink" xlink:href="phytokeys-106-001-g012.jpg" position="float" orientation="portrait" xlink:type="simple" id="oo_218715.jpg"/></fig></tp:treatment-sec><tp:treatment-sec sec-type="ecology" id="SECID0E4KFM"><title>Ecology.</title><p>Grows in humid, disturbed areas between rocks, along water sources and roads and in cultivated lands, common in areas with human disturbance; between sea level and 1,900 (-2,500) m elevation.</p></tp:treatment-sec><tp:treatment-sec sec-type="Common names" id="SECID0ECLFM"><title>Common names.</title><p>Australia: whitetip nightshade (<xref ref-type="bibr" rid="B364">Symon 1981</xref>; <xref ref-type="bibr" rid="B119">Edmonds and Chweya 1997</xref>); New Zealand: velvety nightshade (<xref ref-type="bibr" rid="B393">Webb et al. 1988</xref>; <xref ref-type="bibr" rid="B119">Edmonds and Chweya 1997</xref>); South Africa: nastergal; United Kingdom: tall nightshade (<xref ref-type="bibr" rid="B351">Stace 2010</xref>).</p></tp:treatment-sec><tp:treatment-sec sec-type="Uses" id="SECID0E3LFM"><title>Uses.</title><p>South Africa. leaves used as spinach (<xref ref-type="bibr" rid="B119">Edmonds and Chweya 1997</xref>); berries locally used for making jam (<xref ref-type="bibr" rid="B385">Viljoen 2011</xref>).</p></tp:treatment-sec><tp:treatment-sec sec-type="Preliminary conservation status" id="SECID0EKMFM"><title>Preliminary conservation status</title><p>(<xref ref-type="bibr" rid="B176">IUCN 2016</xref>). <italic><tp:taxon-name><tp:taxon-name-part taxon-name-part-type="genus" reg="Solanum">Solanum</tp:taxon-name-part> <tp:taxon-name-part taxon-name-part-type="species" reg="chenopodioides">chenopodioides</tp:taxon-name-part></tp:taxon-name></italic> is an extremely widespread cosmopolitan weed and can be assessed as LC (Least Concern; Table <xref ref-type="table" rid="T7">7</xref>). When only the putatively native South American distribution is considered, <italic><tp:taxon-name><tp:taxon-name-part taxon-name-part-type="genus" reg="Solanum">S.</tp:taxon-name-part> <tp:taxon-name-part taxon-name-part-type="species" reg="chenopodioides">chenopodioides</tp:taxon-name-part></tp:taxon-name></italic> still has a very large <abbrev xmlns:xlink="http://www.w3.org/1999/xlink" xlink:title="Extent of Occurrence" id="ABBRID0EONFM" xlink:type="simple">EOO</abbrev> of 2,279,138 km<sup>2</sup> and remains LC.</p></tp:treatment-sec><tp:treatment-sec sec-type="discussion" id="SECID0EUNFM"><title>Discussion.</title><p>
            <italic><tp:taxon-name><tp:taxon-name-part taxon-name-part-type="genus" reg="Solanum">Solanum</tp:taxon-name-part> <tp:taxon-name-part taxon-name-part-type="species" reg="chenopodioides">chenopodioides</tp:taxon-name-part></tp:taxon-name></italic> can be distinguished from most of the other morelloids occurring in the Old World based on its narrowly lanceolate leaves with grey indumentum, inflorescences with ca. 3–7 flowers tightly congested near the tip of the peduncle, the stellate corollas that are deeply lobed to the base and usually with a dark purple or black central star and anthers that are usually more than 2 mm and up to 2.8 mm long. In fruit, the pedicels and proximal portion of the peduncle are strongly reflexed and the berries are not at all shiny. <italic><tp:taxon-name><tp:taxon-name-part taxon-name-part-type="genus" reg="Solanum">Solanum</tp:taxon-name-part> <tp:taxon-name-part taxon-name-part-type="species" reg="retroflexum">retroflexum</tp:taxon-name-part></tp:taxon-name></italic> has similar matte black berries, but has rhomboid leaves, less deeply divided corollas, shorter anthers and the calyx lobes are strongly reflexed in fruit. <italic><tp:taxon-name><tp:taxon-name-part taxon-name-part-type="genus" reg="Solanum">Solanum</tp:taxon-name-part> <tp:taxon-name-part taxon-name-part-type="species" reg="chenopodioides">chenopodioides</tp:taxon-name-part></tp:taxon-name></italic> could also potentially be confused with the more common <italic><tp:taxon-name><tp:taxon-name-part taxon-name-part-type="genus" reg="Solanum">S.</tp:taxon-name-part> <tp:taxon-name-part taxon-name-part-type="species" reg="nigrum">nigrum</tp:taxon-name-part></tp:taxon-name></italic>, especially in Europe, but differs from that species in its terete stems, matte black fruits on short strongly reflexed pedicels and its smaller seeds (1.2 mm long versus 2 mm long).</p><p>
            <italic><tp:taxon-name><tp:taxon-name-part taxon-name-part-type="genus" reg="Solanum">Solanum</tp:taxon-name-part> <tp:taxon-name-part taxon-name-part-type="species" reg="chenopodioides">chenopodioides</tp:taxon-name-part></tp:taxon-name></italic> has a scattered distribution in the Old World, but it seems to be spreading, perhaps related to climate change and/or increased habitat alteration (<xref ref-type="bibr" rid="B233">Martínez Labarga et al. 2017</xref>).</p><p>This diploid species possibly contributed its genome to the tetraploid <italic><tp:taxon-name><tp:taxon-name-part taxon-name-part-type="genus" reg="Solanum">S.</tp:taxon-name-part> <tp:taxon-name-part taxon-name-part-type="species" reg="retroflexum">retroflexum</tp:taxon-name-part></tp:taxon-name></italic> and hexaploid <italic><tp:taxon-name><tp:taxon-name-part taxon-name-part-type="genus" reg="Solanum">S.</tp:taxon-name-part> <tp:taxon-name-part taxon-name-part-type="species" reg="opacum">opacum</tp:taxon-name-part></tp:taxon-name></italic>. <xref ref-type="bibr" rid="B177">Jacoby and Labuschagne (2006)</xref> reported that crosses made between <italic><tp:taxon-name><tp:taxon-name-part taxon-name-part-type="genus" reg="Solanum">S.</tp:taxon-name-part> <tp:taxon-name-part taxon-name-part-type="species" reg="chenopodioides">chenopodioides</tp:taxon-name-part></tp:taxon-name></italic> and <italic><tp:taxon-name><tp:taxon-name-part taxon-name-part-type="genus" reg="Solanum">S.</tp:taxon-name-part> <tp:taxon-name-part taxon-name-part-type="species" reg="retroflexum">retroflexum</tp:taxon-name-part></tp:taxon-name></italic> were much more successful than between <italic><tp:taxon-name><tp:taxon-name-part taxon-name-part-type="genus" reg="Solanum">S.</tp:taxon-name-part> <tp:taxon-name-part taxon-name-part-type="species" reg="americanum">americanum</tp:taxon-name-part></tp:taxon-name></italic> and <italic><tp:taxon-name><tp:taxon-name-part taxon-name-part-type="genus" reg="Solanum">S.</tp:taxon-name-part> <tp:taxon-name-part taxon-name-part-type="species" reg="retroflexum">retroflexum</tp:taxon-name-part></tp:taxon-name></italic>. This relationship was also confirmed by arbitrary-amplified dominant markers (<xref ref-type="bibr" rid="B178">Jacoby et al. 2003</xref>; <xref ref-type="bibr" rid="B285">Poczai and Hyvönen 2011</xref>) and by whole genome DArT analysis by <xref ref-type="bibr" rid="B377">van der Walt et al. (2008)</xref>.</p><p>
            <xref ref-type="bibr" rid="B248">Morton (1976)</xref> thought the locality on the type specimen of <italic><tp:taxon-name><tp:taxon-name-part taxon-name-part-type="genus" reg="Solanum">S.</tp:taxon-name-part> <tp:taxon-name-part taxon-name-part-type="species" reg="chenopodioides">chenopodioides</tp:taxon-name-part></tp:taxon-name></italic> Lam. as “Mauritius” was in error, because the species was a New World taxon in his concept. Morton suggested that the Commerson material on which the name was based was actually from Argentina, but that the localities had been mixed up. This may be true, because there is much material collected by Commerson from Argentina and Uruguay, but <italic><tp:taxon-name><tp:taxon-name-part taxon-name-part-type="genus" reg="Solanum">S.</tp:taxon-name-part> <tp:taxon-name-part taxon-name-part-type="species" reg="chenopodioides">chenopodioides</tp:taxon-name-part></tp:taxon-name></italic> also occurs on Mauritius as an introduced weed and we are hence reluctant to suggest the locality is an error.</p><p>In the protologue (<xref ref-type="bibr" rid="B312">Roemer and Schultes 1819</xref>: 593) of <italic><tp:taxon-name><tp:taxon-name-part taxon-name-part-type="genus" reg="Solanum">S.</tp:taxon-name-part> <tp:taxon-name-part taxon-name-part-type="species" reg="besseri">besseri</tp:taxon-name-part></tp:taxon-name></italic>, both the name and description are attributed to Johann Anton Weinmann (”Weinm. in litt.”) but no specimens or collections are cited. The description is of a plant with subumbellate inflorescences, black fruits and that comes from America, meaning that, in the absence of a type specimen, it is difficult to determine the identity of this species. Later <xref ref-type="bibr" rid="B397">Weinmann (1824)</xref> published a list of plants from St. Petersburg in which he lists ”<italic><tp:taxon-name><tp:taxon-name-part taxon-name-part-type="genus" reg="Solanum">S.</tp:taxon-name-part> <tp:taxon-name-part taxon-name-part-type="species" reg="besserianum">besserianum</tp:taxon-name-part></tp:taxon-name></italic>” (a nomen nudum with no description) that is probably the same plant, stating it is from “America” and equating it with “<italic><tp:taxon-name><tp:taxon-name-part taxon-name-part-type="genus" reg="Solanum">S.</tp:taxon-name-part> <tp:taxon-name-part taxon-name-part-type="species" reg="cestrifolium">cestrifolium</tp:taxon-name-part></tp:taxon-name></italic> Jacq.?” (see Doubtful names). <xref ref-type="bibr" rid="B101">Dunal (1852)</xref> made a detailed description of <italic><tp:taxon-name><tp:taxon-name-part taxon-name-part-type="genus" reg="Solanum">S.</tp:taxon-name-part> <tp:taxon-name-part taxon-name-part-type="species" reg="besseri">besseri</tp:taxon-name-part></tp:taxon-name></italic> and put <italic><tp:taxon-name><tp:taxon-name-part taxon-name-part-type="genus" reg="Solanum">S.</tp:taxon-name-part> <tp:taxon-name-part taxon-name-part-type="species" reg="americanum">americanum</tp:taxon-name-part></tp:taxon-name></italic> in synonymy with it. His description was based on a specimen he saw in “herb. DC” and living plants. In the absence of any original material for this name, we neotypify it here with the specimen in G-DC (G00144198) used by <xref ref-type="bibr" rid="B101">Dunal (1852)</xref> and labelled “<italic><tp:taxon-name><tp:taxon-name-part taxon-name-part-type="genus" reg="Solanum">Solanum</tp:taxon-name-part> <tp:taxon-name-part taxon-name-part-type="species" reg="besseri">besseri</tp:taxon-name-part></tp:taxon-name></italic>” in his hand. The specimen matches his detailed description exactly and it is not in conflict with the original description (<xref ref-type="bibr" rid="B312">Roemer and Schultes 1819</xref>). We do this in order to stabilise the identity of this name so it does not further disrupt names in this group (e.g. see discussions of <italic><tp:taxon-name><tp:taxon-name-part taxon-name-part-type="genus" reg="Solanum">S.</tp:taxon-name-part> <tp:taxon-name-part taxon-name-part-type="species" reg="memphiticum">memphiticum</tp:taxon-name-part></tp:taxon-name></italic> and <italic><tp:taxon-name><tp:taxon-name-part taxon-name-part-type="genus" reg="Solanum">S.</tp:taxon-name-part> <tp:taxon-name-part taxon-name-part-type="species" reg="villosum">villosum</tp:taxon-name-part></tp:taxon-name></italic>).</p><p>In the protologue of <italic><tp:taxon-name><tp:taxon-name-part taxon-name-part-type="genus" reg="Solanum">S.</tp:taxon-name-part> <tp:taxon-name-part taxon-name-part-type="species" reg="isabellei">isabellei</tp:taxon-name-part></tp:taxon-name></italic>, <xref ref-type="bibr" rid="B101">Dunal (1852)</xref> cited specimens in G-DC (<italic>Isabelle s.n.</italic>) and P (<italic>Gay s.n.</italic>, 1828); we have selected the collection <italic>Isabelle s.n.</italic> (G00145645) as the lectotype because it is well represented by duplicates in other herbaria. He cited various sheets of plants collected by Philibert Commerson in Uruguay and Argentina as material for his new names <italic><tp:taxon-name><tp:taxon-name-part taxon-name-part-type="genus" reg="Solanum">S.</tp:taxon-name-part> <tp:taxon-name-part taxon-name-part-type="species" reg="chenopodiifolium">chenopodiifolium</tp:taxon-name-part></tp:taxon-name></italic>, <italic><tp:taxon-name><tp:taxon-name-part taxon-name-part-type="genus" reg="Solanum">S.</tp:taxon-name-part> <tp:taxon-name-part taxon-name-part-type="species" reg="gracile">gracile</tp:taxon-name-part></tp:taxon-name></italic> and <tp:taxon-name><tp:taxon-name-part taxon-name-part-type="genus" reg="Solanum">S.</tp:taxon-name-part> <tp:taxon-name-part taxon-name-part-type="species" reg="gracile">gracile</tp:taxon-name-part> <tp:taxon-name-part taxon-name-part-type="infraspecific-rank">var.</tp:taxon-name-part> <tp:taxon-name-part taxon-name-part-type="variety" reg="microphyllum">microphyllum</tp:taxon-name-part></tp:taxon-name>. There are many Commerson collections corresponding to <italic><tp:taxon-name><tp:taxon-name-part taxon-name-part-type="genus" reg="Solanum">S.</tp:taxon-name-part> <tp:taxon-name-part taxon-name-part-type="species" reg="chenopodioides">chenopodioides</tp:taxon-name-part></tp:taxon-name></italic> in P, none of which we are treating as strict duplicates; although they have similar morphologies, they all have slightly different collecting localities and labels. Conrad V. <xref ref-type="bibr" rid="B248">Morton (1976)</xref> lectotypified <tp:taxon-name><tp:taxon-name-part taxon-name-part-type="genus" reg="Solanum">S.</tp:taxon-name-part> <tp:taxon-name-part taxon-name-part-type="species" reg="gracile">gracile</tp:taxon-name-part> <tp:taxon-name-part taxon-name-part-type="infraspecific-rank">var.</tp:taxon-name-part> <tp:taxon-name-part taxon-name-part-type="variety" reg="microphyllum">microphyllum</tp:taxon-name-part></tp:taxon-name> by citing his photograph (Morton neg. 8207) of specimens in P and we have matched this to the individual sheet and add the barcode here as a second step lectotypification. We have selected another of the Commerson sheets in P that is annotated by Dunal as “<italic><tp:taxon-name><tp:taxon-name-part taxon-name-part-type="genus" reg="Solanum">S.</tp:taxon-name-part> <tp:taxon-name-part taxon-name-part-type="species" reg="chenopodiifolium">chenopodiifolium</tp:taxon-name-part></tp:taxon-name></italic>” as the lectotype of that name.</p><p>
            <italic><tp:taxon-name><tp:taxon-name-part taxon-name-part-type="genus" reg="Solanum">Solanum</tp:taxon-name-part> <tp:taxon-name-part taxon-name-part-type="species" reg="gracile">gracile</tp:taxon-name-part></tp:taxon-name></italic> was incorrectly typified by <xref ref-type="bibr" rid="B71">D’Arcy (1974a)</xref> on “Hort. Monsp. 1831 (MPU)”, but Dunal did not cite herbarium material from Montpellier, he only cited living material from there (“v.v.”) along with herbarium material from G-DC and P (“v.s. in h. DC h. Mus Paris. et v.v.”). Any herbarium material prepared from such living specimens would be a neotype, but that is inappropriate while syntypes still exist. <xref ref-type="bibr" rid="B168">Henderson (1974)</xref> cited as lectotype for <italic><tp:taxon-name><tp:taxon-name-part taxon-name-part-type="genus" reg="Solanum">S.</tp:taxon-name-part> <tp:taxon-name-part taxon-name-part-type="species" reg="gracile">gracile</tp:taxon-name-part></tp:taxon-name></italic> a sheet in G-DC without citing a collector, but he did cite a microfiche number (IDC 800-61.2063:III.7) that corresponds to <italic>Gaudichaud 520</italic>, the material cited in the protologue. His lectotypifcation is effective, because he cited a single collection in a single herbarium (G-DC, G003144391); duplicates in G and P are isolectotypes. <xref ref-type="bibr" rid="B248">Morton (1976)</xref> later superfluously lectotypified <italic><tp:taxon-name><tp:taxon-name-part taxon-name-part-type="genus" reg="Solanum">S.</tp:taxon-name-part> <tp:taxon-name-part taxon-name-part-type="species" reg="gracile">gracile</tp:taxon-name-part></tp:taxon-name></italic> with Commerson material at P, citing his photograph (Morton neg. 8206); this specimen (P00384083) is not a type, although it was cited as the lectotype by <xref ref-type="bibr" rid="B13">Barboza et al. (2013)</xref>.</p></tp:treatment-sec><tp:treatment-sec sec-type="material" id="SECID0EE3FM"><title>Selected specimens examined.</title><p>
            <bold>Australia</bold>. <bold>New South Wales</bold>: N shore Lake Illawarra, Lake Hts, 5 Sep 2003, <italic>Andrew s.n.</italic> (WOLL); Nepean River, Douglas Park, 6 mi E of Picton, 11 Oct 1965, <italic>Constable 6161</italic> (AD, K, NSW); Bega Valley, Twofold Bay, Nullica Bay Beach 5 km SSW of Eden, 8 Feb 1979, <italic>Haegi 1711</italic> (AD, MEL, MO, NSW); Swamp 2 km N of Bodalla on Princes H[igh]w[a]y, just S of Tuross River crossing, 10 Feb 1979, <italic>Haegi 1756</italic> (AD, NSW); Bega Valley, Tathra, 20 Mar 1995, <italic>Heyligers 95004</italic> (PERTH); Bega Valley, Tathra, 20 Mar 1995, <italic>Heyligers 95006</italic> (PERTH); Tamworth Regional, Hanging Rock, 13 Apr 2008, <italic>Hosking 3091</italic> (CANB, MEL, NE, NSW); Murrumbidgee River at Cotter Bridge, Cotter Reserve, 1 Mar 1992, <italic>Lepschi 740</italic> (AD, CANB, NSW); Hillview (3 mi SW of Liverpool), 11 Dec 1968, <italic>Rodd s.n.</italic> (NSW); <bold>Queensland</bold>: Brisbane, 20 Jan 1966, <italic>Henderson 128</italic> (BRI, NSW); Brisbane, Clapham Junction, 20 Oct 1967, <italic>Henderson 301</italic> (AD, BRI); <bold>South Australia</bold>: Tea Tree Gully, Gorge Rd, 15 Jan 2010, <italic>Brodie 1171</italic> (AD); sin. loc, 1885, <italic>Lea s.n.</italic> (BM); Region 11, Southern Lofty, Lower Gorge Rd, 13 Feb 1997, <italic>Symon 15462</italic> (AD, K, MEL); <bold>Victoria</bold>: East Gippsland, N of Mallacoota township, 4 Apr 1999, <italic>Clarke 2890</italic> (AD, MEL); Melbourne, 70 m SW of Queens Bridge, 18 Feb 1983, <italic>Clarke 1544</italic> (AD, CANB, MEL); Wellington, c. 13 km from Licola, 28 Jan 1989, <italic>Thompson 159</italic> (AD).</p><p>
            <bold>France</bold>. <bold>Nouvelle Aquitaine</bold>: Gironde, Bordeaux, 28 Aug 1931, <italic>Bouchon 6703</italic> (BM); <bold>Provence-Alpes-Côte d’Azur</bold>: Bouches-du-Rhône, La Valentine, banlieue E de Marseille, route vers Saint Menet, 19 Nov 1973, <italic>Martin 6848</italic> (BM, H).</p><p>
            <bold>Germany</bold>. <bold>Baden-Württemberg</bold>: Karlsruhe, Carlsruhe, Oct 1834, <italic>Braun s.n.</italic> (K); Karlsruhe [?], Dec 1834, <italic>Braun s.n.</italic> (K).</p><p>
            <bold>Greece</bold>. <bold>Crete</bold>: sin. loc, <italic>de Tournefort s.n.</italic> (BM); <bold>East Macedonia and Thrace</bold>: Island of Thasos, SE of Potamia, 23 Nov 2016, <italic>Biel IM-16054</italic> (N/A).</p><p>
            <bold>Italy</bold>. <bold>Friuli Venezia Giulia</bold>: Monfalcone, Friulia, 25 Sep 1953, <italic>Neumann s.n.</italic> (W).</p><p>
            <bold>Japan</bold>. <bold>Honshu</bold>: Tochigi, Utsunomiya Agricultural College, Japan, 1935, <italic>Kagawa s.n.</italic> (K)Kyoto, Koyama, Chitose, Chitose-cho, Kameoka-shi, 12 Sep 2010, <italic>Tsugaru et al. 7604</italic> (MO).</p><p>
            <bold>Lesotho</bold>. Maseru airfield escarpment, Lesotho, 10 Dec 1969, <italic>Without collector 348</italic> (K); Maseru Ekp Stn, 3 Mar 1970, <italic>Without collector 650</italic> (K).</p><p>
            <bold>New Zealand</bold>. <bold>North Island</bold>: Auckland, Tawharanui Regional Park, 14 Jan 2012, <italic>Salter &amp; Duff s.n.</italic> (AK); Northland, Te Arai Sanctuary, 27 Jan 1995, <italic>Wright 12532</italic> (AK); <bold>South Island</bold>: Tasman, Collingwood, 1 km W on Cape Farewell rd, 13 Mar 2006, <italic>Brummitt 21567</italic> (K).</p><p>
            <bold>Portugal</bold>. <bold>Azores</bold>: Faial, Horta, 27 Sep 1970, <italic>Brooke 11376</italic> (BM); Faial, Capelo, 1 Dec 1971, <italic>Goncalves 374</italic> (BM); Faial between Pedro Miguel and Espalhafatos, 15 Sep 2001, <italic>Henderson et al. 98</italic> (AZU, BM); <bold>Centro</bold>: Vila Nova de Barquinha, Ribatejo, 16 Jul 1963, <italic>Rainha 6177</italic> (W); <bold>Madeira</bold>: Between Monte and Funchal, 11 Sep 1984, <italic>Davis 70402</italic> (BM); <bold>Norte</bold>: Amarante, Marcos de Canavezes, Douro Litoral, 6 Jul 1960, <italic>Pinto da Silva et al. 6754</italic> (W).</p><p>
            <bold>South Africa. Eastern Cape</bold>: Old Town Quarry, Grahamstown, 20 Nov 1972, <italic>Bayliss 5292</italic> (A, BH, MO); Belmont Valley, Albany Dist, 1 Sep 1974, <italic>Bayliss 6785</italic> (K, MO); Humansdorp, Distr. Humansdorp, Tzitzikama Park, 2 Feb 1966, <italic>Liebenberg 7909</italic> (K); <bold>Gauteng</bold>: Germiston District, Dowerglen, 22 Oct 1992, <italic>Balkwill 7163</italic> (MO); Pretoria, Johannesburgh, Taamlik volop, 2627BB grid ref, Oct 1976, <italic>Liebenberg 8568</italic> (K, MO); <bold>KwaZulu-Natal</bold>: Pretoria, Greytown, Natal, 11 Feb 1939, <italic>Galpin 14832</italic> (K); Underberg, 2929CB Sani Pass, Undeberg Distr., 17 Feb 1982, <italic>Hilliard</italic> &amp; <italic>Burtt 15537</italic> (K); Nottingham rd, Natal, Mar 1939, <italic>McClean 869</italic> (K, MO); <bold>Mpumalanga</bold>: Middelburgh District, just outside Middelburgh, 26 Jan 1995, <italic>Balkwill 9130</italic> (MO); <bold>Western Cape</bold>: 3323 Willowmore DC, 28 Dec 1982, <italic>Goldblatt 6780</italic> (MO).</p><p>
            <bold>Spain</bold>. <bold>Cantabria</bold>: Santander, rd to Pechon, 31 Jul 1972, <italic>Brenan 12271</italic> (BM, K).</p><p>
            <bold>Sweden</bold>. <bold>Götaland</bold>: Västra Götaland, Göteborg, Backa prope Brunnsbo, Aug 1938, <italic>Blom s.n.</italic> (BM); Västra Götaland, Agnesbergs kvarn, 30 Sep 1938, <italic>Blom s.n.</italic> (K, W).</p><p>
            <bold>Switzerland</bold>. <bold>Ticino</bold>: Locarno, bank of Maggia river, 17 Sep 2000, <italic>Brummit 20476</italic> (K).</p><p>
            <bold>United Kingdom. Channel Isles</bold>: Guernsey, nr entrance to Mont Cuet, Nov 2001, <italic>Dupree s.n.</italic> (BM); Guernsey, 6 Sep 1994, <italic>McClintock</italic> &amp; <italic>Ryan s.n.</italic> (BM); Guernsey, St. Sampsons, 23 Jul 1968, <italic>Simpson 68010</italic> (BM); <bold>England</bold>: Greater London, Victoria Park, 4 Sep 2008, <italic>Atchison 2</italic> (BM); Worcestershire, Charlton, 25 Aug 1959, <italic>Pannister 983</italic> (BM); Cornwall, Bude, Aug 1925, <italic>Thurston s.n.</italic> (K); <bold>Wales</bold>: Vale of Glamorgan, Barry Docks, 12 Sep 1935, <italic>Brenan</italic> &amp; <italic>Sandwith 1449</italic> (BM); Cardiff, Barry Docks, 12 Sep 1935, <italic>Sandwith</italic> &amp; <italic>Brenan s.n.</italic> (K).</p></tp:treatment-sec><tp:treatment-sec><!--Section generated to contain objects referenced in tp:taxon-treatment.--><table-wrap id="T7" position="float" orientation="portrait"><label>Table 7.</label><caption><p>Preliminary conservation assessments for the Old World members of the Morelloid clade. For details, see Materials and Methods and individual species treatments. Preliminary assessments are based on <abbrev xmlns:xlink="http://www.w3.org/1999/xlink" xlink:title="Extent of Occurrence" id="ABBRID0EM4CK" xlink:type="simple">EOO</abbrev> (Extent of Occurrence) only (see Materials and Methods) and have been calculated for worldwide ranges for each species. The conservation status of species known to be introduced in the Old World has been assessed considering native range only and is discussed under each species treatments.</p></caption><table id="TID0ESABI" rules="all"><tbody><tr><td rowspan="1" colspan="1">
                  <bold>Species</bold>
                </td><td rowspan="1" colspan="1">
                  <bold>Preliminary conservation assessment (<xref ref-type="bibr" rid="B176">IUCN 2016</xref>)</bold>
                </td><td rowspan="1" colspan="1">
                  <bold><abbrev xmlns:xlink="http://www.w3.org/1999/xlink" xlink:title="Extent of Occurrence" id="ABBRID0EL5CK" xlink:type="simple">EOO</abbrev> (km<sup>2</sup>) [worldwide range</bold>]</td></tr><tr><td rowspan="1" colspan="1">
                  <bold><italic><tp:taxon-name><tp:taxon-name-part taxon-name-part-type="genus" reg="Solanum">Solanum</tp:taxon-name-part> <tp:taxon-name-part taxon-name-part-type="species" reg="alpinum">alpinum</tp:taxon-name-part></tp:taxon-name></italic></bold>
                </td><td rowspan="1" colspan="1">VU (Vulnerable)</td><td rowspan="1" colspan="1">18,806</td></tr><tr><td rowspan="1" colspan="1">
                  <italic><tp:taxon-name><tp:taxon-name-part taxon-name-part-type="genus" reg="Solanum">Solanum</tp:taxon-name-part> <tp:taxon-name-part taxon-name-part-type="species" reg="americanum">americanum</tp:taxon-name-part></tp:taxon-name></italic>.</td><td rowspan="1" colspan="1">LC (Least Concern)</td><td rowspan="1" colspan="1">51,956,485</td></tr><tr><td rowspan="1" colspan="1">
                  <italic><tp:taxon-name><tp:taxon-name-part taxon-name-part-type="genus" reg="Solanum">Solanum</tp:taxon-name-part> <tp:taxon-name-part taxon-name-part-type="species" reg="chenopodioides">chenopodioides</tp:taxon-name-part></tp:taxon-name></italic>
                </td><td rowspan="1" colspan="1">LC (Least Concern)</td><td rowspan="1" colspan="1">78,693,743</td></tr><tr><td rowspan="1" colspan="1">
                  <italic><tp:taxon-name><tp:taxon-name-part taxon-name-part-type="genus" reg="Solanum">Solanum</tp:taxon-name-part> <tp:taxon-name-part taxon-name-part-type="species" reg="furcatum">furcatum</tp:taxon-name-part></tp:taxon-name></italic>
                </td><td rowspan="1" colspan="1">LC (Least Concern)</td><td rowspan="1" colspan="1">105,324,815</td></tr><tr><td rowspan="1" colspan="1">
                  <bold><italic><tp:taxon-name><tp:taxon-name-part taxon-name-part-type="genus" reg="Solanum">Solanum</tp:taxon-name-part> <tp:taxon-name-part taxon-name-part-type="species" reg="hirtulum">hirtulum</tp:taxon-name-part></tp:taxon-name></italic></bold>
                </td><td rowspan="1" colspan="1">NT (Near-Threatened)</td><td rowspan="1" colspan="1">26,035</td></tr><tr><td rowspan="1" colspan="1">
                  <italic><tp:taxon-name><tp:taxon-name-part taxon-name-part-type="genus" reg="Solanum">Solanum</tp:taxon-name-part> <tp:taxon-name-part taxon-name-part-type="species" reg="memphiticum">memphiticum</tp:taxon-name-part></tp:taxon-name></italic>
                </td><td rowspan="1" colspan="1">LC (Least Concern)</td><td rowspan="1" colspan="1">4,489,278</td></tr><tr><td rowspan="1" colspan="1">
                  <italic><tp:taxon-name><tp:taxon-name-part taxon-name-part-type="genus" reg="Solanum">Solanum</tp:taxon-name-part> <tp:taxon-name-part taxon-name-part-type="species" reg="nigrum">nigrum</tp:taxon-name-part></tp:taxon-name></italic>
                </td><td rowspan="1" colspan="1">LC (Least Concern)</td><td rowspan="1" colspan="1">202,319,396</td></tr><tr><td rowspan="1" colspan="1">
                  <italic><tp:taxon-name><tp:taxon-name-part taxon-name-part-type="genus" reg="Solanum">Solanum</tp:taxon-name-part> <tp:taxon-name-part taxon-name-part-type="species" reg="nitidibaccatum">nitidibaccatum</tp:taxon-name-part></tp:taxon-name></italic>
                </td><td rowspan="1" colspan="1">LC (Least Concern)</td><td rowspan="1" colspan="1">83,736,975</td></tr><tr><td rowspan="1" colspan="1">
                  <italic><tp:taxon-name><tp:taxon-name-part taxon-name-part-type="genus" reg="Solanum">Solanum</tp:taxon-name-part> <tp:taxon-name-part taxon-name-part-type="species" reg="opacum">opacum</tp:taxon-name-part></tp:taxon-name></italic>
                </td><td rowspan="1" colspan="1">LC (Least Concern)</td><td rowspan="1" colspan="1">78,180,634</td></tr><tr><td rowspan="1" colspan="1">
                  <italic><tp:taxon-name><tp:taxon-name-part taxon-name-part-type="genus" reg="Solanum">Solanum</tp:taxon-name-part> <tp:taxon-name-part taxon-name-part-type="species" reg="palitans">palitans</tp:taxon-name-part></tp:taxon-name></italic>
                </td><td rowspan="1" colspan="1">LC(Least Concern)</td><td rowspan="1" colspan="1">24,975,848</td></tr><tr><td rowspan="1" colspan="1">
                  <bold><italic><tp:taxon-name><tp:taxon-name-part taxon-name-part-type="genus" reg="Solanum">Solanum</tp:taxon-name-part> <tp:taxon-name-part taxon-name-part-type="species" reg="pseudospinosum">pseudospinosum</tp:taxon-name-part></tp:taxon-name></italic></bold>
                </td><td rowspan="1" colspan="1">EN (Endangered)</td><td rowspan="1" colspan="1">4,009</td></tr><tr><td rowspan="1" colspan="1">
                  <italic><tp:taxon-name><tp:taxon-name-part taxon-name-part-type="genus" reg="Solanum">Solanum</tp:taxon-name-part> <tp:taxon-name-part taxon-name-part-type="species" reg="pygmaeum">pygmaeum</tp:taxon-name-part></tp:taxon-name></italic>
                </td><td rowspan="1" colspan="1">LC (Least Concern)</td><td rowspan="1" colspan="1">16,699,600</td></tr><tr><td rowspan="1" colspan="1">
                  <italic><tp:taxon-name><tp:taxon-name-part taxon-name-part-type="genus" reg="Solanum">Solanum</tp:taxon-name-part> <tp:taxon-name-part taxon-name-part-type="species" reg="retroflexum">retroflexum</tp:taxon-name-part></tp:taxon-name></italic>
                </td><td rowspan="1" colspan="1">LC (Least Concern)</td><td rowspan="1" colspan="1">19,067,920</td></tr><tr><td rowspan="1" colspan="1">
                  <italic><tp:taxon-name><tp:taxon-name-part taxon-name-part-type="genus" reg="Solanum">Solanum</tp:taxon-name-part> <tp:taxon-name-part taxon-name-part-type="species" reg="sarrachoides">sarrachoides</tp:taxon-name-part></tp:taxon-name></italic>
                </td><td rowspan="1" colspan="1">LC (Least Concern)</td><td rowspan="1" colspan="1">114,305,743</td></tr><tr><td rowspan="1" colspan="1">
                  <italic><tp:taxon-name><tp:taxon-name-part taxon-name-part-type="genus" reg="Solanum">Solanum</tp:taxon-name-part> <tp:taxon-name-part taxon-name-part-type="species" reg="scabrum">scabrum</tp:taxon-name-part></tp:taxon-name></italic>
                </td><td rowspan="1" colspan="1">LC (Least Concern)</td><td rowspan="1" colspan="1">49,116,048</td></tr><tr><td rowspan="1" colspan="1">
                  <italic><tp:taxon-name><tp:taxon-name-part taxon-name-part-type="genus" reg="Solanum">Solanum</tp:taxon-name-part> <tp:taxon-name-part taxon-name-part-type="species" reg="tarderemotum">tarderemotum</tp:taxon-name-part></tp:taxon-name></italic>
                </td><td rowspan="1" colspan="1">LC (Least Concern)</td><td rowspan="1" colspan="1">22,131,524</td></tr><tr><td rowspan="1" colspan="1">
                  <italic><tp:taxon-name><tp:taxon-name-part taxon-name-part-type="genus" reg="Solanum">Solanum</tp:taxon-name-part> <tp:taxon-name-part taxon-name-part-type="species" reg="triflorum">triflorum</tp:taxon-name-part></tp:taxon-name></italic>
                </td><td rowspan="1" colspan="1">LC(Least Concern)</td><td rowspan="1" colspan="1">91,711,479</td></tr><tr><td rowspan="1" colspan="1">
                  <bold><italic><tp:taxon-name><tp:taxon-name-part taxon-name-part-type="genus" reg="Solanum">Solanum</tp:taxon-name-part> <tp:taxon-name-part taxon-name-part-type="species" reg="umalilaense">umalilaense</tp:taxon-name-part></tp:taxon-name></italic></bold>
                </td><td rowspan="1" colspan="1">EN [DD] (Endangered or Data Deficient)</td><td rowspan="1" colspan="1">2,559</td></tr><tr><td rowspan="1" colspan="1">
                  <italic><tp:taxon-name><tp:taxon-name-part taxon-name-part-type="genus" reg="Solanum">Solanum</tp:taxon-name-part> <tp:taxon-name-part taxon-name-part-type="species" reg="villosum">villosum</tp:taxon-name-part></tp:taxon-name></italic>
                </td><td rowspan="1" colspan="1">LC (Least Concern)</td><td rowspan="1" colspan="1">364,611,726</td></tr></tbody></table></table-wrap></tp:treatment-sec><ref-list><ref id="B103"><mixed-citation xmlns:xlink="http://www.w3.org/1999/xlink" xlink:type="simple">
          <person-group><name name-style="western"><surname>Edmonds</surname><given-names>JM</given-names></name></person-group> (<year>1972</year>) <article-title>A synopsis of the taxonomy of <tp:taxon-name><tp:taxon-name-part taxon-name-part-type="genus">Solanum</tp:taxon-name-part> <tp:taxon-name-part taxon-name-part-type="infraspecific-rank">sect.</tp:taxon-name-part> <tp:taxon-name-part taxon-name-part-type="section">Solanum</tp:taxon-name-part></tp:taxon-name> (Maurella) in South America.</article-title> <source>Kew Bulletin</source> <volume>27</volume>(<issue>1</issue>): <fpage>95</fpage>–<lpage>114</lpage>. <ext-link xlink:type="simple" ext-link-type="doi" xlink:href="10.2307/4117874">https://doi.org/10.2307/4117874</ext-link></mixed-citation></ref><ref id="B71"><mixed-citation xmlns:xlink="http://www.w3.org/1999/xlink" xlink:type="simple">
          <person-group><name name-style="western"><surname>D’Arcy</surname><given-names>WG</given-names></name></person-group> (<year>1974a</year>) <article-title>[“1973”]) <tp:taxon-name><tp:taxon-name-part taxon-name-part-type="genus">Solanaceae</tp:taxon-name-part></tp:taxon-name>, Flora of Panama. Part 9.</article-title> <source>Annals of the Missouri Botanical Garden</source> <volume>60</volume>: <fpage>573</fpage>–<lpage>780</lpage>.</mixed-citation></ref><ref id="B168"><mixed-citation xmlns:xlink="http://www.w3.org/1999/xlink" xlink:type="simple">
          <person-group><name name-style="western"><surname>Henderson</surname><given-names>RJF</given-names></name></person-group> (<year>1974</year>) <article-title><italic><tp:taxon-name><tp:taxon-name-part taxon-name-part-type="genus">Solanum</tp:taxon-name-part> <tp:taxon-name-part taxon-name-part-type="species">nigrum</tp:taxon-name-part></tp:taxon-name></italic> L. (<tp:taxon-name><tp:taxon-name-part taxon-name-part-type="genus">Solanaceae</tp:taxon-name-part></tp:taxon-name>) and related species in Australia.</article-title> <source>Contributions from the Queensland Herbarium</source> <volume>16</volume>: <fpage>1</fpage>–<lpage>78</lpage>.</mixed-citation></ref><ref id="B248"><mixed-citation xmlns:xlink="http://www.w3.org/1999/xlink" xlink:type="simple">
          <person-group><name name-style="western"><surname>Morton</surname><given-names>CV</given-names></name></person-group> (<year>1976</year>) A revision of the Argentine species of <italic><tp:taxon-name><tp:taxon-name-part taxon-name-part-type="genus">Solanum</tp:taxon-name-part></tp:taxon-name></italic>. Academia Nacional de Ciencias, Córdoba.</mixed-citation></ref><ref id="B13"><mixed-citation xmlns:xlink="http://www.w3.org/1999/xlink" xlink:type="simple">
          <person-group><name name-style="western"><surname>Barboza</surname><given-names>GE</given-names></name><name name-style="western"><surname>Knapp</surname><given-names>S</given-names></name><name name-style="western"><surname>Särkinen</surname><given-names>T</given-names></name></person-group> (<year>2013</year>) Grupo VII. Moreloide. In Anton AM, Zuloaga FO (Eds), Barboza GE (coord.) Flora Argentina vol. 13, <tp:taxon-name><tp:taxon-name-part taxon-name-part-type="genus">Solanaceae</tp:taxon-name-part></tp:taxon-name>. IOBDA-IMBIV, CONICET: Buenos Aires and Córdoba, Argentina, 231–264.</mixed-citation></ref><ref id="B15"><mixed-citation xmlns:xlink="http://www.w3.org/1999/xlink" xlink:type="simple">
          <person-group><name name-style="western"><surname>Baylis</surname><given-names>GTS</given-names></name></person-group> (<year>1958</year>) <article-title>A cytogenetical study of New Zealand forms of <italic><tp:taxon-name><tp:taxon-name-part taxon-name-part-type="genus">Solanum</tp:taxon-name-part> <tp:taxon-name-part taxon-name-part-type="species">nigrum</tp:taxon-name-part></tp:taxon-name></italic> L., <italic><tp:taxon-name><tp:taxon-name-part taxon-name-part-type="genus">S.</tp:taxon-name-part> <tp:taxon-name-part taxon-name-part-type="species">nodiflorum</tp:taxon-name-part></tp:taxon-name></italic> Jacq. and <italic><tp:taxon-name><tp:taxon-name-part taxon-name-part-type="genus">S.</tp:taxon-name-part> <tp:taxon-name-part taxon-name-part-type="species">gracile</tp:taxon-name-part></tp:taxon-name></italic> Otto.</article-title> <source>Transactions of the Royal Society of New Zealand</source> <volume>85</volume>: <fpage>379</fpage>–<lpage>285</lpage>.</mixed-citation></ref><ref id="B343"><mixed-citation xmlns:xlink="http://www.w3.org/1999/xlink" xlink:type="simple">
          <person-group><name name-style="western"><surname>Soria</surname><given-names>J</given-names></name><name name-style="western"><surname>Heiser</surname><given-names>CB</given-names></name></person-group> (<year>1961</year>) <article-title>A statistical study of relationships of certain species of the <italic><tp:taxon-name><tp:taxon-name-part taxon-name-part-type="genus">Solanum</tp:taxon-name-part> <tp:taxon-name-part taxon-name-part-type="species">nigrum</tp:taxon-name-part></tp:taxon-name></italic> complex.</article-title> <source>Economic Botany</source> <volume>15</volume>(<issue>3</issue>): <fpage>245</fpage>–<lpage>255</lpage>. <ext-link xlink:type="simple" ext-link-type="doi" xlink:href="10.1007/BF02862165">https://doi.org/10.1007/BF02862165</ext-link></mixed-citation></ref><ref id="B167"><mixed-citation xmlns:xlink="http://www.w3.org/1999/xlink" xlink:type="simple">
          <person-group><name name-style="western"><surname>Heiser</surname><given-names>CB Jr</given-names></name><name name-style="western"><surname>Soria</surname><given-names>J</given-names></name><name name-style="western"><surname>Burton</surname><given-names>DL</given-names></name></person-group> (<year>1965</year>) <article-title>A numerical taxonomic study of <italic><tp:taxon-name><tp:taxon-name-part taxon-name-part-type="genus">Solanum</tp:taxon-name-part></tp:taxon-name></italic> species and hybrids.</article-title> <source>American Naturalist</source> <volume>99</volume>(<issue>909</issue>): <fpage>471</fpage>–<lpage>488</lpage>. <ext-link xlink:type="simple" ext-link-type="doi" xlink:href="10.1086/282392">https://doi.org/10.1086/282392</ext-link></mixed-citation></ref><ref id="B384"><mixed-citation xmlns:xlink="http://www.w3.org/1999/xlink" xlink:type="simple">
          <person-group><name name-style="western"><surname>Venkateswarlu</surname><given-names>J</given-names></name><name name-style="western"><surname>Rao</surname><given-names>MK</given-names></name></person-group> (<year>1972</year>) <article-title>Breeding system, crossability relationships and isolating mechanisms in the <italic><tp:taxon-name><tp:taxon-name-part taxon-name-part-type="genus">Solanum</tp:taxon-name-part> <tp:taxon-name-part taxon-name-part-type="species">nigrum</tp:taxon-name-part></tp:taxon-name></italic> complex.</article-title> <source>Cytologia</source> <volume>37</volume>(<issue>2</issue>): <fpage>317</fpage>–<lpage>326</lpage>. <ext-link xlink:type="simple" ext-link-type="doi" xlink:href="10.1508/cytologia.37.317">https://doi.org/10.1508/cytologia.37.317</ext-link></mixed-citation></ref><ref id="B299"><mixed-citation xmlns:xlink="http://www.w3.org/1999/xlink" xlink:type="simple">
          <person-group><name name-style="western"><surname>Randell</surname><given-names>BR</given-names></name><name name-style="western"><surname>Symon</surname><given-names>DE</given-names></name></person-group> (<year>1976</year>) <article-title>Chromosome numbers in Australian <italic><tp:taxon-name><tp:taxon-name-part taxon-name-part-type="genus">Solanum</tp:taxon-name-part></tp:taxon-name></italic> species.</article-title> <source>Australian Journal of Botany</source> <volume>24</volume>(<issue>3</issue>): <fpage>369</fpage>–<lpage>379</lpage>. <ext-link xlink:type="simple" ext-link-type="doi" xlink:href="10.1071/BT9760369">https://doi.org/10.1071/BT9760369</ext-link></mixed-citation></ref><ref id="B104"><mixed-citation xmlns:xlink="http://www.w3.org/1999/xlink" xlink:type="simple">
          <person-group><name name-style="western"><surname>Edmonds</surname><given-names>JM</given-names></name></person-group> (<year>1977</year>) <article-title>Taxonomic studies on <tp:taxon-name><tp:taxon-name-part taxon-name-part-type="genus">Solanum</tp:taxon-name-part> <tp:taxon-name-part taxon-name-part-type="authority">L.</tp:taxon-name-part> <tp:taxon-name-part taxon-name-part-type="infraspecific-rank">section</tp:taxon-name-part> <tp:taxon-name-part taxon-name-part-type="section">Solanum</tp:taxon-name-part></tp:taxon-name> (Maurella).</article-title> <source>Botanical Journal of the Linnean Society</source> <volume>75</volume>(<issue>2</issue>): <fpage>141</fpage>–<lpage>178</lpage>. <ext-link xlink:type="simple" ext-link-type="doi" xlink:href="10.1111/j.1095-8339.1977.tb01482.x">https://doi.org/10.1111/j.1095-8339.1977.tb01482.x</ext-link></mixed-citation></ref><ref id="B109"><mixed-citation xmlns:xlink="http://www.w3.org/1999/xlink" xlink:type="simple">
          <person-group><name name-style="western"><surname>Edmonds</surname><given-names>JM</given-names></name></person-group> (<year>1982</year>) <article-title>Epidermal hair morphology in <tp:taxon-name><tp:taxon-name-part taxon-name-part-type="genus">Solanum</tp:taxon-name-part> <tp:taxon-name-part taxon-name-part-type="authority">L.</tp:taxon-name-part> <tp:taxon-name-part taxon-name-part-type="infraspecific-rank">section</tp:taxon-name-part> <tp:taxon-name-part taxon-name-part-type="section">Solanum.</tp:taxon-name-part></tp:taxon-name></article-title> <source>Botanical Journal of the Linnean Society</source> <volume>85</volume>(<issue>3</issue>): <fpage>153</fpage>–<lpage>167</lpage>. <ext-link xlink:type="simple" ext-link-type="doi" xlink:href="10.1111/j.1095-8339.1982.tb02583.x">https://doi.org/10.1111/j.1095-8339.1982.tb02583.x</ext-link></mixed-citation></ref><ref id="B110"><mixed-citation xmlns:xlink="http://www.w3.org/1999/xlink" xlink:type="simple">
          <person-group><name name-style="western"><surname>Edmonds</surname><given-names>JM</given-names></name></person-group> (<year>1983</year>) <article-title>Seed coat structure and development in <tp:taxon-name><tp:taxon-name-part taxon-name-part-type="genus">Solanum</tp:taxon-name-part> <tp:taxon-name-part taxon-name-part-type="authority">L.</tp:taxon-name-part> <tp:taxon-name-part taxon-name-part-type="infraspecific-rank">section</tp:taxon-name-part> <tp:taxon-name-part taxon-name-part-type="section">Solanum</tp:taxon-name-part></tp:taxon-name> (<tp:taxon-name><tp:taxon-name-part taxon-name-part-type="genus">Solanaceae</tp:taxon-name-part></tp:taxon-name>).</article-title> <source>Botanical Journal of the Linnean Society</source> <volume>87</volume>(<issue>3</issue>): <fpage>229</fpage>–<lpage>246</lpage>. <ext-link xlink:type="simple" ext-link-type="doi" xlink:href="10.1111/j.1095-8339.1983.tb00992.x">https://doi.org/10.1111/j.1095-8339.1983.tb00992.x</ext-link></mixed-citation></ref><ref id="B111"><mixed-citation xmlns:xlink="http://www.w3.org/1999/xlink" xlink:type="simple">
          <person-group><name name-style="western"><surname>Edmonds</surname><given-names>JM</given-names></name></person-group> (<year>1984a</year>) <article-title>Pollen morphology of <tp:taxon-name><tp:taxon-name-part taxon-name-part-type="genus">Solanum</tp:taxon-name-part> <tp:taxon-name-part taxon-name-part-type="authority">L.</tp:taxon-name-part> <tp:taxon-name-part taxon-name-part-type="infraspecific-rank">section</tp:taxon-name-part> <tp:taxon-name-part taxon-name-part-type="section">Solanum.</tp:taxon-name-part></tp:taxon-name></article-title> <source>Botanical Journal of the Linnean Society</source> <volume>88</volume>(<issue>3</issue>): <fpage>237</fpage>–<lpage>251</lpage>. <ext-link xlink:type="simple" ext-link-type="doi" xlink:href="10.1111/j.1095-8339.1984.tb01573.x">https://doi.org/10.1111/j.1095-8339.1984.tb01573.x</ext-link></mixed-citation></ref><ref id="B250"><mixed-citation xmlns:xlink="http://www.w3.org/1999/xlink" xlink:type="simple">
          <person-group><name name-style="western"><surname>Moscone</surname><given-names>EA</given-names></name></person-group> (<year>1992</year>) <article-title>Estudios sobre cromosomas meióticos en <tp:taxon-name><tp:taxon-name-part taxon-name-part-type="genus">Solanaceae</tp:taxon-name-part></tp:taxon-name> de Argentina.</article-title> <source>Darwiniana</source> <volume>31</volume>: <fpage>261</fpage>–<lpage>297</lpage>.</mixed-citation></ref><ref id="B177"><mixed-citation xmlns:xlink="http://www.w3.org/1999/xlink" xlink:type="simple">
          <person-group><name name-style="western"><surname>Jacoby</surname><given-names>A</given-names></name><name name-style="western"><surname>Labuschagne</surname><given-names>MT</given-names></name></person-group> (<year>2006</year>) <article-title>Hybridization studies of five species of the <italic><tp:taxon-name><tp:taxon-name-part taxon-name-part-type="genus">Solanum</tp:taxon-name-part> <tp:taxon-name-part taxon-name-part-type="species">nigrum</tp:taxon-name-part></tp:taxon-name></italic> complex found in South Africa and two cocktail tomato cultivars.</article-title> <source>Euphytica</source> <volume>149</volume>(<issue>3</issue>): <fpage>303</fpage>–<lpage>307</lpage>. <ext-link xlink:type="simple" ext-link-type="doi" xlink:href="10.1007/s10681-005-9078-z">https://doi.org/10.1007/s10681-005-9078-z</ext-link></mixed-citation></ref><ref id="B252"><mixed-citation xmlns:xlink="http://www.w3.org/1999/xlink" xlink:type="simple">
          <person-group><name name-style="western"><surname>Moyetta</surname><given-names>NR</given-names></name><name name-style="western"><surname>Stiefkens</surname><given-names>LB</given-names></name><name name-style="western"><surname>Bernardello</surname><given-names>G</given-names></name></person-group> (<year>2013</year>) <article-title>Karyotypes of South American species of the Morelloid and Dulcamaroid clades (<italic><tp:taxon-name><tp:taxon-name-part taxon-name-part-type="genus">Solanum</tp:taxon-name-part></tp:taxon-name></italic>, <tp:taxon-name><tp:taxon-name-part taxon-name-part-type="genus">Solanaceae</tp:taxon-name-part></tp:taxon-name>).</article-title> <source>Caryologia</source> <volume>66</volume>(<issue>4</issue>): <fpage>333</fpage>–<lpage>345</lpage>. <ext-link xlink:type="simple" ext-link-type="doi" xlink:href="10.1080/00087114.2013.855389">https://doi.org/10.1080/00087114.2013.855389</ext-link></mixed-citation></ref><ref id="B364"><mixed-citation xmlns:xlink="http://www.w3.org/1999/xlink" xlink:type="simple">
          <person-group><name name-style="western"><surname>Symon</surname><given-names>DE</given-names></name></person-group> (<year>1981</year>) <article-title>A revision of the genus <italic><tp:taxon-name><tp:taxon-name-part taxon-name-part-type="genus">Solanum</tp:taxon-name-part></tp:taxon-name></italic> in Australia.</article-title> <source>Journal of the Adelaide Botanic Gardens</source> <volume>4</volume>: <fpage>1</fpage>–<lpage>367</lpage>.</mixed-citation></ref><ref id="B119"><mixed-citation xmlns:xlink="http://www.w3.org/1999/xlink" xlink:type="simple">
          <person-group><name name-style="western"><surname>Edmonds</surname><given-names>JM</given-names></name><name name-style="western"><surname>Chweya</surname><given-names>JA</given-names></name></person-group> (<year>1997</year>) Black nightshades. <italic><tp:taxon-name><tp:taxon-name-part taxon-name-part-type="genus">Solanum</tp:taxon-name-part> <tp:taxon-name-part taxon-name-part-type="species">nigrum</tp:taxon-name-part></tp:taxon-name></italic> L. and related species. Institute of Plant Genetics and Crop Plant Research Gatersleben/ International Plant Genetic Resources Institute, Rome.</mixed-citation></ref><ref id="B393"><mixed-citation xmlns:xlink="http://www.w3.org/1999/xlink" xlink:type="simple">
          <person-group><name name-style="western"><surname>Webb</surname><given-names>CJ</given-names></name><name name-style="western"><surname>Sykes</surname><given-names>WR</given-names></name><name name-style="western"><surname>Garnock-Jones</surname><given-names>PJ</given-names></name></person-group> (<year>1988</year>) Flora of New Zealand, Vol. 4: Naturalised pteridophytes, gymnosperms, dicotyledons. Botany Division, DSIR, Christchruch.</mixed-citation></ref><ref id="B351"><mixed-citation xmlns:xlink="http://www.w3.org/1999/xlink" xlink:type="simple">
          <person-group><name name-style="western"><surname>Stace</surname><given-names>C</given-names></name></person-group> (<year>2010</year>) New flora of the British Isles (3<sup>rd</sup> edn). Cambridge University Press, Cambridge.</mixed-citation></ref><ref id="B385"><mixed-citation xmlns:xlink="http://www.w3.org/1999/xlink" xlink:type="simple">
          <person-group><name name-style="western"><surname>Viljoen</surname><given-names>E</given-names></name></person-group> (<year>2011</year>) Morphology and genetic relationships in members of the <italic><tp:taxon-name><tp:taxon-name-part taxon-name-part-type="genus">Solanum</tp:taxon-name-part> <tp:taxon-name-part taxon-name-part-type="species">nigrum</tp:taxon-name-part></tp:taxon-name></italic> L. complex used for jam production in the Highveld of South Africa. MSc thesis, Biotechnology, University of Pretoria, Pretoria, 1–242.</mixed-citation></ref><ref id="B176"><mixed-citation xmlns:xlink="http://www.w3.org/1999/xlink" xlink:type="simple">
          <institution xlink:type="simple">IUCN</institution> (<year>2016</year>) Guidelines for Using the IUCN Red List Categories and Criteria. Version 12. Prepared by the Standards and Petitions Subcommittee. <ext-link xlink:type="simple" ext-link-type="uri" xlink:href="http://www.iucnredlist.org/documents/RedListGuidelines.pdf">http://www.iucnredlist.org/documents/RedListGuidelines.pdf</ext-link></mixed-citation></ref><ref id="B233"><mixed-citation xmlns:xlink="http://www.w3.org/1999/xlink" xlink:type="simple">
          <person-group><name name-style="western"><surname>Martínez Labarga</surname><given-names>JM</given-names></name><name name-style="western"><surname>García Guillén</surname><given-names>E</given-names></name><name name-style="western"><surname>Meliá Vaca</surname><given-names>D</given-names></name><name name-style="western"><surname>Knapp</surname><given-names>S</given-names></name></person-group> (<year>2017</year>) <italic><tp:taxon-name><tp:taxon-name-part taxon-name-part-type="genus">Solanum</tp:taxon-name-part> <tp:taxon-name-part taxon-name-part-type="species">chenopodioides</tp:taxon-name-part></tp:taxon-name></italic> Lam. (<tp:taxon-name><tp:taxon-name-part taxon-name-part-type="genus">Solanaceae</tp:taxon-name-part></tp:taxon-name>) en la ciudad de Madrid. Biodiversidad Virtual News Publicaciones Cientificas (BVnPC) 6(74): 40–47, <ext-link xlink:type="simple" ext-link-type="uri" xlink:href="http://www.biodiversidadvirtual.org/taxofoto/sites/default/files/solanum_chenopodioides_lam._solanaceae_en_la_ciudad_de_madrid.pdf">http://www.biodiversidadvirtual.org/taxofoto/sites/default/files/solanum_chenopodioides_lam._solanaceae_en_la_ciudad_de_madrid.pdf</ext-link></mixed-citation></ref><ref id="B178"><mixed-citation xmlns:xlink="http://www.w3.org/1999/xlink" xlink:type="simple">
          <person-group><name name-style="western"><surname>Jacoby</surname><given-names>A</given-names></name><name name-style="western"><surname>Labuschagne</surname><given-names>MT</given-names></name><name name-style="western"><surname>Viljoen</surname><given-names>CD</given-names></name></person-group> (<year>2003</year>) <article-title>Genetic relationships between Southern African <italic><tp:taxon-name><tp:taxon-name-part taxon-name-part-type="genus">Solanum</tp:taxon-name-part> <tp:taxon-name-part taxon-name-part-type="species">retroflexum</tp:taxon-name-part></tp:taxon-name></italic> Dun and other related species measured by morphological and DNA markers.</article-title> <source>Euphytica</source> <volume>132</volume>(<issue>1</issue>): <fpage>109</fpage>–<lpage>113</lpage>. <ext-link xlink:type="simple" ext-link-type="doi" xlink:href="10.1023/A:1024657827796">https://doi.org/10.1023/A:1024657827796</ext-link></mixed-citation></ref><ref id="B285"><mixed-citation xmlns:xlink="http://www.w3.org/1999/xlink" xlink:type="simple">
          <person-group><name name-style="western"><surname>Poczai</surname><given-names>P</given-names></name><name name-style="western"><surname>Hyvönen</surname><given-names>J</given-names></name></person-group> (<year>2011</year>) On the origin of <italic><tp:taxon-name><tp:taxon-name-part taxon-name-part-type="genus">Solanum</tp:taxon-name-part> <tp:taxon-name-part taxon-name-part-type="species">nigrum</tp:taxon-name-part></tp:taxon-name></italic>: Can networks help? Molecular Biology Reports 38(2): 1171–1185. <ext-link xlink:type="simple" ext-link-type="doi" xlink:href="10.1007/s11033-010-0215-y">https://doi.org/10.1007/s11033-010-0215-y</ext-link></mixed-citation></ref><ref id="B377"><mixed-citation xmlns:xlink="http://www.w3.org/1999/xlink" xlink:type="simple">
          <person-group><name name-style="western"><surname>van der Walt</surname><given-names>E</given-names></name><name name-style="western"><surname>van Schalkwyk</surname><given-names>A</given-names></name><name name-style="western"><surname>Berger</surname><given-names>DK</given-names></name></person-group> (<year>2008</year>) Genetic relationships between South African <italic><tp:taxon-name><tp:taxon-name-part taxon-name-part-type="genus">Solanum</tp:taxon-name-part> <tp:taxon-name-part taxon-name-part-type="species">retroflexum</tp:taxon-name-part></tp:taxon-name></italic> and other related species using partial 18S sequencing. South African Journal of Botany 74(2): 391. <ext-link xlink:type="simple" ext-link-type="doi" xlink:href="10.1016/j.sajb.2008.01.162">https://doi.org/10.1016/j.sajb.2008.01.162</ext-link></mixed-citation></ref><ref id="B312"><mixed-citation xmlns:xlink="http://www.w3.org/1999/xlink" xlink:type="simple">
          <person-group><name name-style="western"><surname>Roemer</surname><given-names>JJ</given-names></name><name name-style="western"><surname>Schultes</surname><given-names>JA</given-names></name></person-group> (<year>1819</year>) Systema vegetabilium, 15<sup>th</sup> edition [bis]. Vol. 4. J.G. Cotta, Stuttgart.</mixed-citation></ref><ref id="B397"><mixed-citation xmlns:xlink="http://www.w3.org/1999/xlink" xlink:type="simple">
          <person-group><name name-style="western"><surname>Weinmann</surname><given-names>JA</given-names></name></person-group> (<year>1824</year>) Elenchus plantarum horti imperialis Pawlowskiensis et agri Petropolitani. Ex Typographia Orphanotrophii, St. Petersburg.</mixed-citation></ref><ref id="B101"><mixed-citation xmlns:xlink="http://www.w3.org/1999/xlink" xlink:type="simple">
          <person-group><name name-style="western"><surname>Dunal</surname><given-names>MF</given-names></name></person-group> (<year>1852</year>) <tp:taxon-name><tp:taxon-name-part taxon-name-part-type="genus">Solanaceae</tp:taxon-name-part></tp:taxon-name>. In: Candolle AP de (Ed.) <tp:taxon-name><tp:taxon-name-part taxon-name-part-type="genus">Prodromus</tp:taxon-name-part></tp:taxon-name> systematis naturalis regni vegetabilis 13(1): 1–690. V. Masson, Paris.</mixed-citation></ref></ref-list></tp:taxon-treatment>
