# Supplementary material for: A revision of the Old World Black Nightshades (Morelloid clade of Solanum L., Solanaceae)
Source: PhytoKeys. 2018 Jul 25;(106):1–223. doi: 10.3897/phytokeys.106.21991 (PMC6070582; doi:10.3897/phytokeys.106.21991)
Supplement: XML Treatment for Solanum hirtulum [file phytokeys.106.21991-treatment5.xml]

<!DOCTYPE tp:taxon-treatment
  PUBLIC "-//TaxonX//DTD Taxonomic Treatment Publishing DTD v0 20100105//EN" "tax-treatment-NSO.dtd">
<tp:taxon-treatment xmlns:tp="http://www.plazi.org/taxpub"><tp:treatment-meta><kwd-group><label>Taxon classification</label><kwd><named-content xmlns:xlink="http://www.w3.org/1999/xlink" content-type="kingdom">Plantae</named-content></kwd><kwd><named-content xmlns:xlink="http://www.w3.org/1999/xlink" content-type="order">Solanales</named-content></kwd><kwd><named-content xmlns:xlink="http://www.w3.org/1999/xlink" content-type="family">Solanaceae</named-content></kwd></kwd-group><mixed-citation publication-type="journal"><person-group><name><surname>Särkinen</surname><given-names>Tiina</given-names></name><name><surname>Poczai</surname><given-names>Peter</given-names></name><name><surname>Barboza</surname><given-names>Gloria E.</given-names></name><name><surname>van der Weerden</surname><given-names>Gerard M.</given-names></name><name><surname>Baden</surname><given-names>Maria</given-names></name><name><surname>Knapp</surname><given-names>Sandra</given-names></name></person-group><article-title>A revision of the Old World Black Nightshades (Morelloid clade of <italic><tp:taxon-name><tp:taxon-name-part taxon-name-part-type="genus" reg="Solanum">Solanum</tp:taxon-name-part></tp:taxon-name></italic> L., <tp:taxon-name><tp:taxon-name-part taxon-name-part-type="genus" reg="Solanaceae">Solanaceae</tp:taxon-name-part></tp:taxon-name>)</article-title><source>PhytoKeys</source><day>25</day><month>7</month><year>2018</year><volume>2018</volume><issue>106</issue><fpage>1</fpage><lpage>223</lpage><pub-id pub-id-type="doi">10.3897/phytokeys.106.21991</pub-id></mixed-citation></tp:treatment-meta><tp:nomenclature><label>5.</label><tp:taxon-name>
            <tp:taxon-name-part taxon-name-part-type="genus" reg="Solanum">Solanum</tp:taxon-name-part>
            <tp:taxon-name-part taxon-name-part-type="species" reg="hirtulum">hirtulum</tp:taxon-name-part>
          </tp:taxon-name><tp:taxon-authority>A.Rich., Tent. Fl. Abyss. 2: 101. 1850</tp:taxon-authority><xref ref-type="fig" rid="F16">Figures 16</xref><xref ref-type="fig" rid="F17">, 17</xref><tp:nomenclature-citation-list><tp:nomenclature-citation><tp:taxon-name>
                <tp:taxon-name-part taxon-name-part-type="genus" reg="Solanum">Solanum</tp:taxon-name-part> <tp:taxon-name-part taxon-name-part-type="species" reg="monactinanthum">monactinanthum</tp:taxon-name-part></tp:taxon-name><comment>Dammer, Bot. Jahrb. Syst. 48: 236. 1912.</comment></tp:nomenclature-citation><tp:nomenclature-citation><tp:taxon-name><tp:taxon-name-part taxon-name-part-type="genus" reg="Solanum"/><tp:taxon-name-part taxon-name-part-type="species" reg="monactinanthum"/></tp:taxon-name><comment>Type. Ethiopia. “Galla-Hochland: Arussi-Galla, Jidah”, 2600 m, Jul 1900, <italic>H. Ellenbeck 1452</italic> (holotype: B, destroyed; no duplicates found). </comment></tp:nomenclature-citation><tp:nomenclature-citation><tp:taxon-name>
                <tp:taxon-name-part taxon-name-part-type="genus" reg="Solanum">Solanum</tp:taxon-name-part> <tp:taxon-name-part taxon-name-part-type="species" reg="hirtulum">hirtulum</tp:taxon-name-part></tp:taxon-name><comment>Steud. ex Dunal, Prodr. [A. P. de Candolle] 13(1): 44. 1852, nom. illeg. (isonym), not <tp:taxon-name><tp:taxon-name-part taxon-name-part-type="genus" reg="Solanum">S.</tp:taxon-name-part> <tp:taxon-name-part taxon-name-part-type="species" reg="hirtulum">hirtulum</tp:taxon-name-part></tp:taxon-name> A.Rich. (1850).</comment></tp:nomenclature-citation><tp:nomenclature-citation><tp:taxon-name><tp:taxon-name-part taxon-name-part-type="genus" reg="Solanum"/><tp:taxon-name-part taxon-name-part-type="species" reg="monactinanthum"/></tp:taxon-name><comment>Type. Based on same type as <tp:taxon-name><tp:taxon-name-part taxon-name-part-type="genus" reg="Solanum">Solanum</tp:taxon-name-part> <tp:taxon-name-part taxon-name-part-type="species" reg="hirtulum">hirtulum</tp:taxon-name-part></tp:taxon-name> A.Rich. </comment></tp:nomenclature-citation></tp:nomenclature-citation-list></tp:nomenclature><tp:treatment-sec sec-type="material" id="SECID0EEJHM"><title>Type.</title><p>Ethiopia. Amhara: “Enschadcap” [Inch’et Kab Bota in Simien Mountains], 29 Jan 1838, <italic>G.H.W. Schimper 977</italic> (lectotype, designated by <xref ref-type="bibr" rid="B211">Lester 1997</xref>, pg. 286: P [P00343990]; isolectotypes: BM [BM000907529, BM000907530], BR [BR0000008799999, BR0000008421876], E [E00193283] G [G00343567, G00301657, G00343597], G-DC [G00137892], GH [GH00219333], GOET [GOET003536], HOH [HOH009832], K [K000922317], L [L0403968], LE, M [M0105600, M0105601, MO [MO-2289035, acc. # 2918258], MPU [MPU011268, MPU011269, MPU011270, P [P00343991, P00343992], PAL, REG [REG000397], S [acc. # S-G-5693], STU [STU000030, STU000031], TCD [TCD0000844], TUB [TUB003992, TUB003993], U [U0113936], W [1889-0288845, 0000606], WU [WU0033427], ZT [ZT- 00010272, ZT- 00010273]).</p></tp:treatment-sec><tp:treatment-sec sec-type="description" id="SECID0EQJHM"><title>Description.</title><p>Annual to short-lived, mostly prostrate perennial herbs to 5–20(-150) cm high, branches ascending from woody tap-root. Stems decumbent to ascending, terete or very slightly winged from decurrent leaf bases, green or straw coloured, older stems not appearing spinescent, yellowish-brown, not markedly hollow; new growth moderately pubescent with simple, antrorse, uniseriate, eglandular trichomes, these 5-7-celled, 0.5–0.8 mm long, white. Sympodial units difoliate, the leaves not geminate. Leaves simple, 1.5–5.0(-6.0) cm long, 0.7–1.8 cm wide, narrowly elliptic to lanceolate, narrowing gradually to the base, concolorous, without smell; adaxial surface sparsely and evenly pubescent with simple, uniseriate trichomes like those on stem; abaxial surface with a few evenly scattered trichomes like those of the adaxial surface; major veins 5–7 pairs; base long-attenuate, decurrent on the petiole; margins entire to sinuate; apex acute to acuminate, the tip slightly rounded; petioles absent, the laminar tissue extending to the junction of leaf and stem. Inflorescences 0.5–2.2 cm long, opposite the leaves, simple, sub-umbelliform to shortly racemose, with 1–5 flowers clustered in the distal portion, sparsely pubescent with antrorse simple uniseriate trichomes like those of the stems; peduncle 0.4–1.8 cm long, straight; pedicels 0.7–1.6 cm long, ca. 0.5 mm in diameter at the base and apex, stout and spreading, articulated at the base; pedicel scars clustered at the tip of the inflorescence rhachis and overlapping, occasionally the basal scar 1–2.5 mm distant. Buds ellipsoid, the corolla halfway exserted from the calyx tube before anthesis. Flowers 5-merous, all perfect. Calyx tube 2.0–3.0 mm long, conical, the lobes 0.8–1.2 mm long, 0.8–1.2 mm wide, linear-oblong, tips rounded, densely pubescent with trichomes like those of the stems and pedicels. Corolla 12–18(-20) mm in diameter, deep purple to pale violet, stellate, lobed 3/4 of the way to the base, the lobes 4.5–8 mm long, 2–3 mm wide, spreading to reflexed, densely papillate abaxially, the papillae denser along margins and tips. Stamens equal; filament tube ca. 0.5 mm long; free portion of the filaments ca. 0.5–1.0 mm long, adaxially densely pubescent with tangled simple uniseriate trichomes; anthers 2.3–2.8 mm long, 0.6–0.9 mm wide, ellipsoid, yellow, poricidal at the tips, the pores lengthening to slits with age and drying. Ovary rounded, glabrous; style 4.5–5.5 mm long, densely pubescent with simple trichomes in the basal 1/3, exserted ca. 1 mm beyond anther cone; stigma large-capitate, the surfaces minutely papillose. Fruit a globose berry, 5–6 mm in diameter (immature?), mature berry colour not known, the pericarp thin and matte or somewhat shiny; fruiting pedicels 0.7–1.6 cm long, 0.5 cm in diameter at the base and 1.0–1.2 mm at the apex, stout with slight curving at the base, reflexed, dropping with mature fruits, not persistent; fruiting calyx not accrescent, the tube ca. 1 mm long, the lobes 1–1.5 mm long, appressed to the berry. Seeds (10-)20–35 per berry, ca. 1.8–2.0 mm long, ca. 1.5 mm wide, not markedly flattened, tear-drop shaped with a subapical hilum, pale yellow, the surfaces minutely pitted, the testal cells pentagonal to rectangular in outline. Stone cells 2 per berry, ca. 0.6 mm in diameter. Chromosome number: not known.</p><fig id="F16" position="float" orientation="portrait"><label>Figure 16.</label><caption><p>
                <italic><tp:taxon-name><tp:taxon-name-part taxon-name-part-type="genus" reg="Solanum">Solanum</tp:taxon-name-part> <tp:taxon-name-part taxon-name-part-type="species" reg="hirtulum">hirtulum</tp:taxon-name-part></tp:taxon-name></italic> A.Rich <bold>A</bold> Habit <bold>B</bold> Detail of adaxial leaf surface <bold>C</bold> Eglandular hair <bold>D</bold> Inflorescence <bold>E</bold> Flower <bold>F</bold> Infructescence <bold>G</bold> Seed (<bold>A–G</bold> <italic>Friis et al. 11912</italic>). Scale bar: 3 cm (<bold>A</bold>), 4 mm (<bold>B</bold>), 0.6 mm (<bold>C</bold>), 7 mm (<bold>D</bold>), 5 mm (<bold>E</bold>), 1 cm (<bold>F</bold>) and 2 mm (<bold>G</bold>). Drawing by L. Smith.</p></caption><graphic xmlns:xlink="http://www.w3.org/1999/xlink" xlink:href="phytokeys-106-001-g016.jpg" position="float" orientation="portrait" xlink:type="simple" id="oo_218719.jpg"/></fig><fig id="F17" position="float" orientation="portrait"><label>Figure 17.</label><caption><p>
                <italic><tp:taxon-name><tp:taxon-name-part taxon-name-part-type="genus" reg="Solanum">Solanum</tp:taxon-name-part> <tp:taxon-name-part taxon-name-part-type="species" reg="hirtulum">hirtulum</tp:taxon-name-part></tp:taxon-name></italic> A.Rich <bold>A</bold> Habit <bold>B</bold> Detail of flower and fruits <bold>C</bold> Detail of flower and fruits (<italic>Schimper 977</italic>, <bold>A, C</bold> isolectotype STU 000030, <bold>B</bold> isolectotype MPU 011270).</p></caption><graphic xmlns:xlink="http://www.w3.org/1999/xlink" xlink:href="phytokeys-106-001-g017.jpg" position="float" orientation="portrait" xlink:type="simple" id="oo_218720.jpg"/></fig></tp:treatment-sec><tp:treatment-sec sec-type="distribution" id="SECID0ERMHM"><title>Distribution</title><p>(Figure <xref ref-type="fig" rid="F18">18</xref>). Endemic to the high mountains of Ethiopia on the western side of the Rift Valley.</p><fig id="F18" position="float" orientation="portrait"><label>Figure 18.</label><caption><p>Distribution of <italic><tp:taxon-name><tp:taxon-name-part taxon-name-part-type="genus" reg="Solanum">Solanum</tp:taxon-name-part> <tp:taxon-name-part taxon-name-part-type="species" reg="hirtulum">hirtulum</tp:taxon-name-part></tp:taxon-name></italic> A.Rich.</p></caption><graphic xmlns:xlink="http://www.w3.org/1999/xlink" xlink:href="phytokeys-106-001-g018.jpg" position="float" orientation="portrait" xlink:type="simple" id="oo_218721.jpg"/></fig></tp:treatment-sec><tp:treatment-sec sec-type="ecology" id="SECID0ETNHM"><title>Ecology.</title><p>Grows in open grassy areas, arable land, along river banks, in forest and along roadsides; between 2,200 and 3,500 m elevation.</p></tp:treatment-sec><tp:treatment-sec sec-type="Common names" id="SECID0EYNHM"><title>Common names.</title><p>None recorded.</p><p>
            <bold>Uses.</bold> None recorded.</p></tp:treatment-sec><tp:treatment-sec sec-type="Preliminary conservation status" id="SECID0EBOHM"><title>Preliminary conservation status</title><p>(<xref ref-type="bibr" rid="B176">IUCN 2016</xref>). <italic><tp:taxon-name><tp:taxon-name-part taxon-name-part-type="genus" reg="Solanum">Solanum</tp:taxon-name-part> <tp:taxon-name-part taxon-name-part-type="species" reg="hirtulum">hirtulum</tp:taxon-name-part></tp:taxon-name></italic> is a country-restricted endemic with <abbrev xmlns:xlink="http://www.w3.org/1999/xlink" xlink:title="Area of Occupancy" id="ABBRID0EWOHM" xlink:type="simple">AOO</abbrev> of 48 km<sup>2</sup> (EN) and <abbrev xmlns:xlink="http://www.w3.org/1999/xlink" xlink:title="Extent of Occurrence" id="ABBRID0E3OHM" xlink:type="simple">EOO</abbrev> of 49,487 km<sup>2</sup> (LC). The species is known from a small number of records, and it could be that the lack of collections reflects small population sizes and/or local rarity. From the <abbrev xmlns:xlink="http://www.w3.org/1999/xlink" xlink:title="Extent of Occurrence" id="ABBRID0ECPHM" xlink:type="simple">EOO</abbrev> measure, it would be assessed as LC (Least Concern), but since it is a single-country endemic, it merits some attention and we assign the species as NT (Near Threatened; Table <xref ref-type="table" rid="T7">7</xref>). The high mountains where it grows are at threat from grazing and human disturbance, but <italic><tp:taxon-name><tp:taxon-name-part taxon-name-part-type="genus" reg="Solanum">S.</tp:taxon-name-part> <tp:taxon-name-part taxon-name-part-type="species" reg="hirtulum">hirtulum</tp:taxon-name-part></tp:taxon-name></italic>, like other members of this group, is a species of open, disturbed areas. The Simien Mountains have protected status as both a World Heritage Site and as a National Park in Ethiopia.</p></tp:treatment-sec><tp:treatment-sec sec-type="discussion" id="SECID0EVPHM"><title>Discussion.</title><p>
            <italic><tp:taxon-name><tp:taxon-name-part taxon-name-part-type="genus" reg="Solanum">Solanum</tp:taxon-name-part> <tp:taxon-name-part taxon-name-part-type="species" reg="hirtulum">hirtulum</tp:taxon-name-part></tp:taxon-name></italic> is a distinctive prostrate, creeping herb with narrow lanceolate attenuate leaves with strigose, somewhat antrorse pubescence. The flowers are larger than others in the group in Africa and appear to always be purple or “blue”; this, however, must be taken with caution given the high degree of flower colour polymorphism in other species. The inflorescences are usually few-flowered with tightly spaced flowers at the very tip. <italic><tp:taxon-name><tp:taxon-name-part taxon-name-part-type="genus" reg="Solanum">Solanum</tp:taxon-name-part> <tp:taxon-name-part taxon-name-part-type="species" reg="hirtulum">hirtulum</tp:taxon-name-part></tp:taxon-name></italic> is similar to <italic><tp:taxon-name><tp:taxon-name-part taxon-name-part-type="genus" reg="Solanum">S.</tp:taxon-name-part> <tp:taxon-name-part taxon-name-part-type="species" reg="memphiticum">memphiticum</tp:taxon-name-part></tp:taxon-name></italic> in having black berries with a somewhat accrescent calyx, but the flowers of <italic><tp:taxon-name><tp:taxon-name-part taxon-name-part-type="genus" reg="Solanum">S.</tp:taxon-name-part> <tp:taxon-name-part taxon-name-part-type="species" reg="memphiticum">memphiticum</tp:taxon-name-part></tp:taxon-name></italic> are always smaller, usually white and more delicate (see description of <italic><tp:taxon-name><tp:taxon-name-part taxon-name-part-type="genus" reg="Solanum">S.</tp:taxon-name-part> <tp:taxon-name-part taxon-name-part-type="species" reg="memphiticum">memphiticum</tp:taxon-name-part></tp:taxon-name></italic>). The leaf bases in <italic><tp:taxon-name><tp:taxon-name-part taxon-name-part-type="genus" reg="Solanum">S.</tp:taxon-name-part> <tp:taxon-name-part taxon-name-part-type="species" reg="hirtulum">hirtulum</tp:taxon-name-part></tp:taxon-name></italic> are strongly attenuate and decurrent on to the stem.</p><p>
            <italic><tp:taxon-name><tp:taxon-name-part taxon-name-part-type="genus" reg="Solanum">Solanum</tp:taxon-name-part> <tp:taxon-name-part taxon-name-part-type="species" reg="hirtulum">hirtulum</tp:taxon-name-part></tp:taxon-name></italic> is a plant of Afromontane vegetation (sensu <xref ref-type="bibr" rid="B401">White 1981</xref>, <xref ref-type="bibr" rid="B402">1983</xref>, <xref ref-type="bibr" rid="B403">1993</xref>). Linder (<xref ref-type="bibr" rid="B216">Linder et al. 2005</xref>; <xref ref-type="bibr" rid="B215">Linder 2014</xref>) showed that this vegetation type (as “Tropic-montane”) was not necessarily a distinct unit across Africa, but instead was locally distinct based on high turnover in particular mountain blocks. Most clades from these forest types were Miocene in age (<xref ref-type="bibr" rid="B215">Linder 2014</xref>). For Ethiopia, <xref ref-type="bibr" rid="B134">Friis et al. (2010)</xref> further characterised this vegetation as “moist evergreen Afromontane forest”, with additional complexity added by the grasslands that are characteristic of the seral stages of forest regrowth in these areas. This forest type is only intact in limited areas (<xref ref-type="bibr" rid="B134">Friis et al. 2010</xref>); these are the forests where wild coffee grows and are areas of high endemism in the Ethiopian flora (<xref ref-type="bibr" rid="B386">Vivero et al. 2006</xref>). It is likely that <italic><tp:taxon-name><tp:taxon-name-part taxon-name-part-type="genus" reg="Solanum">S.</tp:taxon-name-part> <tp:taxon-name-part taxon-name-part-type="species" reg="hirtulum">hirtulum</tp:taxon-name-part></tp:taxon-name></italic> also occurs at the lower levels of Afroalpine vegetation (<italic>sensu</italic> <xref ref-type="bibr" rid="B134">Friis et al. 2010</xref>), in grasslands at forest edges. The type of <italic><tp:taxon-name><tp:taxon-name-part taxon-name-part-type="genus" reg="Solanum">S.</tp:taxon-name-part> <tp:taxon-name-part taxon-name-part-type="species" reg="hirtulum">hirtulum</tp:taxon-name-part></tp:taxon-name></italic> was collected from the Simien Mountains, the most important hotspot of endemism for Afroalpine and Afromontane species (<xref ref-type="bibr" rid="B386">Vivero et al. 2006</xref>).</p><p>The type number of <italic><tp:taxon-name><tp:taxon-name-part taxon-name-part-type="genus" reg="Solanum">S.</tp:taxon-name-part> <tp:taxon-name-part taxon-name-part-type="species" reg="hirtulum">hirtulum</tp:taxon-name-part></tp:taxon-name></italic> (<italic>Schimper 977</italic>) is also that for a plant collected in 1837 in Saudi Arabia (the type of <italic><tp:taxon-name><tp:taxon-name-part taxon-name-part-type="genus" reg="Seddera">Seddera</tp:taxon-name-part> <tp:taxon-name-part taxon-name-part-type="species" reg="intermedia">intermedia</tp:taxon-name-part></tp:taxon-name></italic> Hochst., <tp:taxon-name><tp:taxon-name-part taxon-name-part-type="family">Convolvulaceae</tp:taxon-name-part></tp:taxon-name>, see <ext-link xmlns:xlink="http://www.w3.org/1999/xlink" xlink:type="simple" ext-link-type="uri" xlink:href="http://apps.kew.org/herbcat/getImage.do?imageBarcode=K000852498">http://apps.kew.org/herbcat/getImage.do?imageBarcode=K000852498</ext-link>). He clearly reused numbers for his Ethiopian plants.</p><p>
            <italic><tp:taxon-name><tp:taxon-name-part taxon-name-part-type="genus" reg="Solanum">Solanum</tp:taxon-name-part> <tp:taxon-name-part taxon-name-part-type="species" reg="monactinanthum">monactinanthum</tp:taxon-name-part></tp:taxon-name></italic> is here placed in synonymy based on the description and following <xref ref-type="bibr" rid="B115">Edmonds (2006a)</xref>, no duplicates of the type (<italic>Ellenbeck 1452</italic>) that was destroyed in Berlin have been found.</p></tp:treatment-sec><tp:treatment-sec sec-type="material" id="SECID0EFWHM"><title>Specimens examined.</title><p>
            <bold>Ethiopia</bold>. sin. loc., 26 Oct 1862, <italic>Schimper 631</italic> (BM, E, K, P, W); <bold>Addis Ababa</bold>: Addis Ababa, 30 Sep 1937, <italic>Piovano 511</italic> (FT); Addis Ababa, 19 Oct 1937, <italic>Senni 1837</italic> (FT); <bold>Amhara</bold>: Semien, Debarek Semien Gonder Region, 11 Jul 1909, <italic>Chiovenda 889</italic> (FT); 10 km SE of Debre Markos along rd to Addis Ababa, between Debre Markos and Addis Ababa, 25 Oct 2004, <italic>Friis et al. 11912</italic> (K); Bichena Awraja, c. 36 km NW of Debre Work (Gojjam region), 30 Oct 1981, <italic>Mesfin Tadese</italic> &amp; <italic>Kagnew 1659</italic> (K); in campis Debra Eski, 19 Oct 1850, <italic>Schimper 74</italic> (P); Semien, Derasghie, 25 Dec 1952, <italic>Scott 292</italic> (K); Dejen to Debra Marcos, 48 km NW of Dejen, 24 May 1980, <italic>Thulin 3914</italic> (K, MO); mule track between Debarak and Geech, 16 Sep 1969, <italic>de Wilde</italic> &amp; <italic>Gilbert 5</italic> (EA, MO); <bold>Oromia</bold>: Semien Shewa region, Holetta, 4 May 1953, <italic>Mooney 4752</italic> (K); Addis Alem, 20 Sep 1926, <italic>Omer Cooper s.n.</italic> (K); <bold>Tigray</bold>: Adua, Prope Adoam, Abyssinia, 1852, <italic>Schimper s.n.</italic> (P).</p></tp:treatment-sec><tp:treatment-sec><!--Section generated to contain objects referenced in tp:taxon-treatment.--><table-wrap id="T7" position="float" orientation="portrait"><label>Table 7.</label><caption><p>Preliminary conservation assessments for the Old World members of the Morelloid clade. For details, see Materials and Methods and individual species treatments. Preliminary assessments are based on <abbrev xmlns:xlink="http://www.w3.org/1999/xlink" xlink:title="Extent of Occurrence" id="ABBRID0EM4CK" xlink:type="simple">EOO</abbrev> (Extent of Occurrence) only (see Materials and Methods) and have been calculated for worldwide ranges for each species. The conservation status of species known to be introduced in the Old World has been assessed considering native range only and is discussed under each species treatments.</p></caption><table id="TID0ESABI" rules="all"><tbody><tr><td rowspan="1" colspan="1">
                  <bold>Species</bold>
                </td><td rowspan="1" colspan="1">
                  <bold>Preliminary conservation assessment (<xref ref-type="bibr" rid="B176">IUCN 2016</xref>)</bold>
                </td><td rowspan="1" colspan="1">
                  <bold><abbrev xmlns:xlink="http://www.w3.org/1999/xlink" xlink:title="Extent of Occurrence" id="ABBRID0EL5CK" xlink:type="simple">EOO</abbrev> (km<sup>2</sup>) [worldwide range</bold>]</td></tr><tr><td rowspan="1" colspan="1">
                  <bold><italic><tp:taxon-name><tp:taxon-name-part taxon-name-part-type="genus" reg="Solanum">Solanum</tp:taxon-name-part> <tp:taxon-name-part taxon-name-part-type="species" reg="alpinum">alpinum</tp:taxon-name-part></tp:taxon-name></italic></bold>
                </td><td rowspan="1" colspan="1">VU (Vulnerable)</td><td rowspan="1" colspan="1">18,806</td></tr><tr><td rowspan="1" colspan="1">
                  <italic><tp:taxon-name><tp:taxon-name-part taxon-name-part-type="genus" reg="Solanum">Solanum</tp:taxon-name-part> <tp:taxon-name-part taxon-name-part-type="species" reg="americanum">americanum</tp:taxon-name-part></tp:taxon-name></italic>.</td><td rowspan="1" colspan="1">LC (Least Concern)</td><td rowspan="1" colspan="1">51,956,485</td></tr><tr><td rowspan="1" colspan="1">
                  <italic><tp:taxon-name><tp:taxon-name-part taxon-name-part-type="genus" reg="Solanum">Solanum</tp:taxon-name-part> <tp:taxon-name-part taxon-name-part-type="species" reg="chenopodioides">chenopodioides</tp:taxon-name-part></tp:taxon-name></italic>
                </td><td rowspan="1" colspan="1">LC (Least Concern)</td><td rowspan="1" colspan="1">78,693,743</td></tr><tr><td rowspan="1" colspan="1">
                  <italic><tp:taxon-name><tp:taxon-name-part taxon-name-part-type="genus" reg="Solanum">Solanum</tp:taxon-name-part> <tp:taxon-name-part taxon-name-part-type="species" reg="furcatum">furcatum</tp:taxon-name-part></tp:taxon-name></italic>
                </td><td rowspan="1" colspan="1">LC (Least Concern)</td><td rowspan="1" colspan="1">105,324,815</td></tr><tr><td rowspan="1" colspan="1">
                  <bold><italic><tp:taxon-name><tp:taxon-name-part taxon-name-part-type="genus" reg="Solanum">Solanum</tp:taxon-name-part> <tp:taxon-name-part taxon-name-part-type="species" reg="hirtulum">hirtulum</tp:taxon-name-part></tp:taxon-name></italic></bold>
                </td><td rowspan="1" colspan="1">NT (Near-Threatened)</td><td rowspan="1" colspan="1">26,035</td></tr><tr><td rowspan="1" colspan="1">
                  <italic><tp:taxon-name><tp:taxon-name-part taxon-name-part-type="genus" reg="Solanum">Solanum</tp:taxon-name-part> <tp:taxon-name-part taxon-name-part-type="species" reg="memphiticum">memphiticum</tp:taxon-name-part></tp:taxon-name></italic>
                </td><td rowspan="1" colspan="1">LC (Least Concern)</td><td rowspan="1" colspan="1">4,489,278</td></tr><tr><td rowspan="1" colspan="1">
                  <italic><tp:taxon-name><tp:taxon-name-part taxon-name-part-type="genus" reg="Solanum">Solanum</tp:taxon-name-part> <tp:taxon-name-part taxon-name-part-type="species" reg="nigrum">nigrum</tp:taxon-name-part></tp:taxon-name></italic>
                </td><td rowspan="1" colspan="1">LC (Least Concern)</td><td rowspan="1" colspan="1">202,319,396</td></tr><tr><td rowspan="1" colspan="1">
                  <italic><tp:taxon-name><tp:taxon-name-part taxon-name-part-type="genus" reg="Solanum">Solanum</tp:taxon-name-part> <tp:taxon-name-part taxon-name-part-type="species" reg="nitidibaccatum">nitidibaccatum</tp:taxon-name-part></tp:taxon-name></italic>
                </td><td rowspan="1" colspan="1">LC (Least Concern)</td><td rowspan="1" colspan="1">83,736,975</td></tr><tr><td rowspan="1" colspan="1">
                  <italic><tp:taxon-name><tp:taxon-name-part taxon-name-part-type="genus" reg="Solanum">Solanum</tp:taxon-name-part> <tp:taxon-name-part taxon-name-part-type="species" reg="opacum">opacum</tp:taxon-name-part></tp:taxon-name></italic>
                </td><td rowspan="1" colspan="1">LC (Least Concern)</td><td rowspan="1" colspan="1">78,180,634</td></tr><tr><td rowspan="1" colspan="1">
                  <italic><tp:taxon-name><tp:taxon-name-part taxon-name-part-type="genus" reg="Solanum">Solanum</tp:taxon-name-part> <tp:taxon-name-part taxon-name-part-type="species" reg="palitans">palitans</tp:taxon-name-part></tp:taxon-name></italic>
                </td><td rowspan="1" colspan="1">LC(Least Concern)</td><td rowspan="1" colspan="1">24,975,848</td></tr><tr><td rowspan="1" colspan="1">
                  <bold><italic><tp:taxon-name><tp:taxon-name-part taxon-name-part-type="genus" reg="Solanum">Solanum</tp:taxon-name-part> <tp:taxon-name-part taxon-name-part-type="species" reg="pseudospinosum">pseudospinosum</tp:taxon-name-part></tp:taxon-name></italic></bold>
                </td><td rowspan="1" colspan="1">EN (Endangered)</td><td rowspan="1" colspan="1">4,009</td></tr><tr><td rowspan="1" colspan="1">
                  <italic><tp:taxon-name><tp:taxon-name-part taxon-name-part-type="genus" reg="Solanum">Solanum</tp:taxon-name-part> <tp:taxon-name-part taxon-name-part-type="species" reg="pygmaeum">pygmaeum</tp:taxon-name-part></tp:taxon-name></italic>
                </td><td rowspan="1" colspan="1">LC (Least Concern)</td><td rowspan="1" colspan="1">16,699,600</td></tr><tr><td rowspan="1" colspan="1">
                  <italic><tp:taxon-name><tp:taxon-name-part taxon-name-part-type="genus" reg="Solanum">Solanum</tp:taxon-name-part> <tp:taxon-name-part taxon-name-part-type="species" reg="retroflexum">retroflexum</tp:taxon-name-part></tp:taxon-name></italic>
                </td><td rowspan="1" colspan="1">LC (Least Concern)</td><td rowspan="1" colspan="1">19,067,920</td></tr><tr><td rowspan="1" colspan="1">
                  <italic><tp:taxon-name><tp:taxon-name-part taxon-name-part-type="genus" reg="Solanum">Solanum</tp:taxon-name-part> <tp:taxon-name-part taxon-name-part-type="species" reg="sarrachoides">sarrachoides</tp:taxon-name-part></tp:taxon-name></italic>
                </td><td rowspan="1" colspan="1">LC (Least Concern)</td><td rowspan="1" colspan="1">114,305,743</td></tr><tr><td rowspan="1" colspan="1">
                  <italic><tp:taxon-name><tp:taxon-name-part taxon-name-part-type="genus" reg="Solanum">Solanum</tp:taxon-name-part> <tp:taxon-name-part taxon-name-part-type="species" reg="scabrum">scabrum</tp:taxon-name-part></tp:taxon-name></italic>
                </td><td rowspan="1" colspan="1">LC (Least Concern)</td><td rowspan="1" colspan="1">49,116,048</td></tr><tr><td rowspan="1" colspan="1">
                  <italic><tp:taxon-name><tp:taxon-name-part taxon-name-part-type="genus" reg="Solanum">Solanum</tp:taxon-name-part> <tp:taxon-name-part taxon-name-part-type="species" reg="tarderemotum">tarderemotum</tp:taxon-name-part></tp:taxon-name></italic>
                </td><td rowspan="1" colspan="1">LC (Least Concern)</td><td rowspan="1" colspan="1">22,131,524</td></tr><tr><td rowspan="1" colspan="1">
                  <italic><tp:taxon-name><tp:taxon-name-part taxon-name-part-type="genus" reg="Solanum">Solanum</tp:taxon-name-part> <tp:taxon-name-part taxon-name-part-type="species" reg="triflorum">triflorum</tp:taxon-name-part></tp:taxon-name></italic>
                </td><td rowspan="1" colspan="1">LC(Least Concern)</td><td rowspan="1" colspan="1">91,711,479</td></tr><tr><td rowspan="1" colspan="1">
                  <bold><italic><tp:taxon-name><tp:taxon-name-part taxon-name-part-type="genus" reg="Solanum">Solanum</tp:taxon-name-part> <tp:taxon-name-part taxon-name-part-type="species" reg="umalilaense">umalilaense</tp:taxon-name-part></tp:taxon-name></italic></bold>
                </td><td rowspan="1" colspan="1">EN [DD] (Endangered or Data Deficient)</td><td rowspan="1" colspan="1">2,559</td></tr><tr><td rowspan="1" colspan="1">
                  <italic><tp:taxon-name><tp:taxon-name-part taxon-name-part-type="genus" reg="Solanum">Solanum</tp:taxon-name-part> <tp:taxon-name-part taxon-name-part-type="species" reg="villosum">villosum</tp:taxon-name-part></tp:taxon-name></italic>
                </td><td rowspan="1" colspan="1">LC (Least Concern)</td><td rowspan="1" colspan="1">364,611,726</td></tr></tbody></table></table-wrap></tp:treatment-sec><ref-list><ref id="B211"><mixed-citation xmlns:xlink="http://www.w3.org/1999/xlink" xlink:type="simple">
          <person-group><name name-style="western"><surname>Lester</surname><given-names>RN</given-names></name></person-group> (<year>1997</year>) <article-title>Typification of nineteen names of African <italic><tp:taxon-name><tp:taxon-name-part taxon-name-part-type="genus">Solanum</tp:taxon-name-part></tp:taxon-name></italic> species described by A. Richard and others, including <italic><tp:taxon-name><tp:taxon-name-part taxon-name-part-type="genus">S.</tp:taxon-name-part> <tp:taxon-name-part taxon-name-part-type="species">campylacanthum</tp:taxon-name-part></tp:taxon-name></italic> and <italic><tp:taxon-name><tp:taxon-name-part taxon-name-part-type="genus">S.</tp:taxon-name-part> <tp:taxon-name-part taxon-name-part-type="species">panduriforme</tp:taxon-name-part></tp:taxon-name></italic>.</article-title> <source>Botanical Journal of the Linnean Society</source> <volume>125</volume>: <fpage>273</fpage>–<lpage>293</lpage>.</mixed-citation></ref><ref id="B176"><mixed-citation xmlns:xlink="http://www.w3.org/1999/xlink" xlink:type="simple">
          <institution xlink:type="simple">IUCN</institution> (<year>2016</year>) Guidelines for Using the IUCN Red List Categories and Criteria. Version 12. Prepared by the Standards and Petitions Subcommittee. <ext-link xlink:type="simple" ext-link-type="uri" xlink:href="http://www.iucnredlist.org/documents/RedListGuidelines.pdf">http://www.iucnredlist.org/documents/RedListGuidelines.pdf</ext-link></mixed-citation></ref><ref id="B401"><mixed-citation xmlns:xlink="http://www.w3.org/1999/xlink" xlink:type="simple">
          <person-group><name name-style="western"><surname>White</surname><given-names>F</given-names></name></person-group> (<year>1981</year>) <article-title>The history of the Afromontane archipelago and the scientific need for its conservation.</article-title> <source>African Journal of Ecology</source> <volume>19</volume>(<issue>1–2</issue>): <fpage>33</fpage>–<lpage>54</lpage>. <ext-link xlink:type="simple" ext-link-type="doi" xlink:href="10.1111/j.1365-2028.1981.tb00651.x">https://doi.org/10.1111/j.1365-2028.1981.tb00651.x</ext-link></mixed-citation></ref><ref id="B402"><mixed-citation xmlns:xlink="http://www.w3.org/1999/xlink" xlink:type="simple">
          <person-group><name name-style="western"><surname>White</surname><given-names>F</given-names></name></person-group> (<year>1983</year>) The vegetation of Africa. UNESCO, Paris.</mixed-citation></ref><ref id="B403"><mixed-citation xmlns:xlink="http://www.w3.org/1999/xlink" xlink:type="simple">
          <person-group><name name-style="western"><surname>White</surname><given-names>F</given-names></name></person-group> (<year>1993</year>) The AETFAT chrological classification of Africa: History, methods and applications. Bulletin du Jardin Botanique National de Belgique 62(1/4): 225–281. <ext-link xlink:type="simple" ext-link-type="doi" xlink:href="10.2307/3668279">https://doi.org/10.2307/3668279</ext-link></mixed-citation></ref><ref id="B216"><mixed-citation xmlns:xlink="http://www.w3.org/1999/xlink" xlink:type="simple">
          <person-group><name name-style="western"><surname>Linder</surname><given-names>HP</given-names></name><name name-style="western"><surname>Lovett</surname><given-names>J</given-names></name><name name-style="western"><surname>Mutke</surname><given-names>JM</given-names></name><name name-style="western"><surname>Borthlott</surname><given-names>W</given-names></name><name name-style="western"><surname>Jürgens</surname><given-names>N</given-names></name><name name-style="western"><surname>Rebelo</surname><given-names>T</given-names></name><name name-style="western"><surname>Küper</surname><given-names>W</given-names></name></person-group> (<year>2005</year>) <article-title>A numerical re-evaluation of the sub-Saharan phytochoria of mainland Africa.</article-title> <source>Biologiske Skrifter</source> <volume>55</volume>: <fpage>229</fpage>–<lpage>252</lpage>.</mixed-citation></ref><ref id="B215"><mixed-citation xmlns:xlink="http://www.w3.org/1999/xlink" xlink:type="simple">
          <person-group><name name-style="western"><surname>Linder</surname><given-names>HP</given-names></name></person-group> (<year>2014</year>) The evolution of African plant diversity. Frontiers in Ecology and Evolution 2: 38, <ext-link xlink:type="simple" ext-link-type="doi" xlink:href="10.3389/evo.2014.00038">https://doi.org/10.3389/evo.2014.00038</ext-link></mixed-citation></ref><ref id="B134"><mixed-citation xmlns:xlink="http://www.w3.org/1999/xlink" xlink:type="simple">
          <person-group><name name-style="western"><surname>Friis</surname><given-names>I</given-names></name><name name-style="western"><surname>Demissew</surname><given-names>S</given-names></name><name name-style="western"><surname>van Breugel</surname><given-names>P</given-names></name></person-group> (<year>2010</year>) <article-title>Atlas of the potential vegetation of Ethiopia.</article-title> <source>Biologiske Skrifter</source> <volume>58</volume>: <fpage>1</fpage>–<lpage>307</lpage></mixed-citation></ref><ref id="B386"><mixed-citation xmlns:xlink="http://www.w3.org/1999/xlink" xlink:type="simple">
          <person-group><name name-style="western"><surname>Vivero</surname><given-names>JL</given-names></name><name name-style="western"><surname>Kelbessa</surname><given-names>E</given-names></name><name name-style="western"><surname>Demissew</surname><given-names>S</given-names></name></person-group> (<year>2006</year>) <article-title>Progress on the Red List of plants of Ethiopia and Eritrea: conservation and biogeography of endemic flowering taxa.</article-title> In: <person-group><name name-style="western"><surname>Ghazanfar</surname><given-names>SA</given-names></name><name name-style="western"><surname>Beentje</surname><given-names>HJ</given-names></name></person-group> (<role>Eds</role>) <issue-title>Taxonomy and ecology of African plants, their conservation and sustainable use.</issue-title> <source>Royal Botanic Gardens, Kew, Richmond</source>, <fpage>761</fpage>–<lpage>778</lpage>.</mixed-citation></ref><ref id="B115"><mixed-citation xmlns:xlink="http://www.w3.org/1999/xlink" xlink:type="simple">
          <person-group><name name-style="western"><surname>Edmonds</surname><given-names>JM</given-names></name></person-group> (<year>2006a</year>) <article-title><tp:taxon-name><tp:taxon-name-part taxon-name-part-type="genus">Solanum</tp:taxon-name-part> <tp:taxon-name-part taxon-name-part-type="authority">L.</tp:taxon-name-part> <tp:taxon-name-part taxon-name-part-type="infraspecific-rank">section</tp:taxon-name-part> <tp:taxon-name-part taxon-name-part-type="section">Solanum</tp:taxon-name-part></tp:taxon-name>.</article-title> In: <person-group><name name-style="western"><surname>Thulin</surname><given-names>M</given-names></name></person-group> (<role>Ed.</role>) <issue-title>Flora of Somalia 3.</issue-title> <source>Royal Botanic Gardens, Kew, London</source>, <fpage>207</fpage>–<lpage>208</lpage>.</mixed-citation></ref></ref-list></tp:taxon-treatment>
