# Supplementary material for: A revision of the Old World Black Nightshades (Morelloid clade of Solanum L., Solanaceae)
Source: PhytoKeys. 2018 Jul 25;(106):1–223. doi: 10.3897/phytokeys.106.21991 (PMC6070582; doi:10.3897/phytokeys.106.21991)
Supplement: XML Treatment for Solanum nigrum [file phytokeys.106.21991-treatment7.xml]

<!DOCTYPE tp:taxon-treatment
  PUBLIC "-//TaxonX//DTD Taxonomic Treatment Publishing DTD v0 20100105//EN" "tax-treatment-NSO.dtd">
<tp:taxon-treatment xmlns:tp="http://www.plazi.org/taxpub"><tp:treatment-meta><kwd-group><label>Taxon classification</label><kwd><named-content xmlns:xlink="http://www.w3.org/1999/xlink" content-type="kingdom">Plantae</named-content></kwd><kwd><named-content xmlns:xlink="http://www.w3.org/1999/xlink" content-type="order">Solanales</named-content></kwd><kwd><named-content xmlns:xlink="http://www.w3.org/1999/xlink" content-type="family">Solanaceae</named-content></kwd></kwd-group><mixed-citation publication-type="journal"><person-group><name><surname>Särkinen</surname><given-names>Tiina</given-names></name><name><surname>Poczai</surname><given-names>Peter</given-names></name><name><surname>Barboza</surname><given-names>Gloria E.</given-names></name><name><surname>van der Weerden</surname><given-names>Gerard M.</given-names></name><name><surname>Baden</surname><given-names>Maria</given-names></name><name><surname>Knapp</surname><given-names>Sandra</given-names></name></person-group><article-title>A revision of the Old World Black Nightshades (Morelloid clade of <italic><tp:taxon-name><tp:taxon-name-part taxon-name-part-type="genus" reg="Solanum">Solanum</tp:taxon-name-part></tp:taxon-name></italic> L., <tp:taxon-name><tp:taxon-name-part taxon-name-part-type="genus" reg="Solanaceae">Solanaceae</tp:taxon-name-part></tp:taxon-name>)</article-title><source>PhytoKeys</source><day>25</day><month>7</month><year>2018</year><volume>2018</volume><issue>106</issue><fpage>1</fpage><lpage>223</lpage><pub-id pub-id-type="doi">10.3897/phytokeys.106.21991</pub-id></mixed-citation></tp:treatment-meta><tp:nomenclature><label>7.</label><tp:taxon-name>
            <tp:taxon-name-part taxon-name-part-type="genus" reg="Solanum">Solanum</tp:taxon-name-part>
            <tp:taxon-name-part taxon-name-part-type="species" reg="nigrum">nigrum</tp:taxon-name-part>
          </tp:taxon-name><tp:taxon-authority>L., Sp. Pl. 1: 186. 1753</tp:taxon-authority><xref ref-type="fig" rid="F22">Figures 22</xref><xref ref-type="fig" rid="F23">, 23</xref><tp:nomenclature-citation-list><tp:nomenclature-citation><tp:taxon-name>
                <tp:taxon-name-part taxon-name-part-type="genus" reg="Solanum">Solanum</tp:taxon-name-part> <tp:taxon-name-part taxon-name-part-type="species" reg="nigrum">nigrum</tp:taxon-name-part> <tp:taxon-name-part taxon-name-part-type="authority">L.</tp:taxon-name-part> <tp:taxon-name-part taxon-name-part-type="infraspecific-rank">var.</tp:taxon-name-part> <tp:taxon-name-part taxon-name-part-type="variety" reg="vulgare">vulgare</tp:taxon-name-part></tp:taxon-name><comment>L., Sp. Pl. 186. 1753.</comment></tp:nomenclature-citation><tp:nomenclature-citation><tp:taxon-name><tp:taxon-name-part taxon-name-part-type="genus" reg="Solanum"/><tp:taxon-name-part taxon-name-part-type="species" reg="nigrum"/></tp:taxon-name><comment>Type. “Solanum 3 α”; cultivated in George Clifford’s garden in Hartekamp, The Netherlands, <italic>Anon. s.n.</italic> (lectotype, designated here: BM [BM000558026]). </comment></tp:nomenclature-citation><tp:nomenclature-citation><tp:taxon-name>
                <tp:taxon-name-part taxon-name-part-type="genus" reg="Solanum">Solanum</tp:taxon-name-part> <tp:taxon-name-part taxon-name-part-type="species" reg="nigrum">nigrum</tp:taxon-name-part> <tp:taxon-name-part taxon-name-part-type="authority">L.</tp:taxon-name-part> <tp:taxon-name-part taxon-name-part-type="infraspecific-rank">var.</tp:taxon-name-part> <tp:taxon-name-part taxon-name-part-type="variety" reg="judaicum">judaicum</tp:taxon-name-part></tp:taxon-name><comment>L., Sp. Pl. 186. 1753.</comment></tp:nomenclature-citation><tp:nomenclature-citation><tp:taxon-name><tp:taxon-name-part taxon-name-part-type="genus" reg="Solanum"/><tp:taxon-name-part taxon-name-part-type="species" reg="nigrum"/></tp:taxon-name><comment>Type. Unknown (no specimens or illustrations cited). </comment></tp:nomenclature-citation><tp:nomenclature-citation><tp:taxon-name>
                <tp:taxon-name-part taxon-name-part-type="genus" reg="Solanum">Solanum</tp:taxon-name-part> <tp:taxon-name-part taxon-name-part-type="species" reg="vulgatum">vulgatum</tp:taxon-name-part></tp:taxon-name><comment>Baumg., Fl. Lips. 120. 1790, nom. illeg. superfl.</comment></tp:nomenclature-citation><tp:nomenclature-citation><tp:taxon-name><tp:taxon-name-part taxon-name-part-type="genus" reg="Solanum"/><tp:taxon-name-part taxon-name-part-type="species" reg="nigrum"/></tp:taxon-name><comment>Type. Based on <tp:taxon-name><tp:taxon-name-part taxon-name-part-type="genus" reg="Solanum">Solanum</tp:taxon-name-part> <tp:taxon-name-part taxon-name-part-type="species" reg="nigrum">nigrum</tp:taxon-name-part></tp:taxon-name> L. [<tp:taxon-name><tp:taxon-name-part taxon-name-part-type="genus" reg="Solanum">S.</tp:taxon-name-part> <tp:taxon-name-part taxon-name-part-type="species" reg="nigrum">nigrum</tp:taxon-name-part></tp:taxon-name> L. from Syst. Veg. ed. 14: 224. 1784 cited in synonymy] </comment></tp:nomenclature-citation><tp:nomenclature-citation><tp:taxon-name>
                <tp:taxon-name-part taxon-name-part-type="genus" reg="Solanum">Solanum</tp:taxon-name-part> <tp:taxon-name-part taxon-name-part-type="species" reg="humile">humile</tp:taxon-name-part></tp:taxon-name><comment>Salisb., Prodr. Stirp. Chap. Allerton 134. 1796, nom. illeg. superfl.</comment></tp:nomenclature-citation><tp:nomenclature-citation><tp:taxon-name><tp:taxon-name-part taxon-name-part-type="genus" reg="Solanum"/><tp:taxon-name-part taxon-name-part-type="species" reg="nigrum"/></tp:taxon-name><comment>Type. Based on <tp:taxon-name><tp:taxon-name-part taxon-name-part-type="genus" reg="Solanum">Solanum</tp:taxon-name-part> <tp:taxon-name-part taxon-name-part-type="species" reg="nigrum">nigrum</tp:taxon-name-part></tp:taxon-name> L. (cited in synonymy) </comment></tp:nomenclature-citation><tp:nomenclature-citation><tp:taxon-name>
                <tp:taxon-name-part taxon-name-part-type="genus" reg="Solanum">Solanum</tp:taxon-name-part> <tp:taxon-name-part taxon-name-part-type="species" reg="judaicum">judaicum</tp:taxon-name-part></tp:taxon-name><comment>Besser, Prim. Fl. Galiciae Austriac. 1: 183. 1809.</comment></tp:nomenclature-citation><tp:nomenclature-citation><tp:taxon-name><tp:taxon-name-part taxon-name-part-type="genus" reg="Solanum"/><tp:taxon-name-part taxon-name-part-type="species" reg="nigrum"/></tp:taxon-name><comment>Type. No localities of specimens cited; probably from what is now Ukraine (no specimens cited; no original material located). </comment></tp:nomenclature-citation><tp:nomenclature-citation><tp:taxon-name>
                <tp:taxon-name-part taxon-name-part-type="genus" reg="Solanum">Solanum</tp:taxon-name-part> <tp:taxon-name-part taxon-name-part-type="species" reg="morella">morella</tp:taxon-name-part></tp:taxon-name><comment>Desv., Pl. d’Angers 113. 1818, nom. illegit. superfl.</comment></tp:nomenclature-citation><tp:nomenclature-citation><tp:taxon-name><tp:taxon-name-part taxon-name-part-type="genus" reg="Solanum"/><tp:taxon-name-part taxon-name-part-type="species" reg="nigrum"/></tp:taxon-name><comment>Type. Based on <tp:taxon-name><tp:taxon-name-part taxon-name-part-type="genus" reg="Solanum">Solanum</tp:taxon-name-part> <tp:taxon-name-part taxon-name-part-type="species" reg="nigrum">nigrum</tp:taxon-name-part></tp:taxon-name> L. (cited in synonymy) </comment></tp:nomenclature-citation><tp:nomenclature-citation><tp:taxon-name>
                <tp:taxon-name-part taxon-name-part-type="genus" reg="Solanum">Solanum</tp:taxon-name-part> <tp:taxon-name-part taxon-name-part-type="species" reg="parviflorum">parviflorum</tp:taxon-name-part></tp:taxon-name><comment>Moretti ex Badarò, Giorn. Fis. Chim. Storia Nat. Med. Arti Dec. 2, 7: 364. 1824, nom. illeg, not <tp:taxon-name><tp:taxon-name-part taxon-name-part-type="genus" reg="Solanum">Solanum</tp:taxon-name-part> <tp:taxon-name-part taxon-name-part-type="species" reg="parviflorum">parviflorum</tp:taxon-name-part></tp:taxon-name> Nocca (1793)</comment></tp:nomenclature-citation><tp:nomenclature-citation><tp:taxon-name><tp:taxon-name-part taxon-name-part-type="genus" reg="Solanum"/><tp:taxon-name-part taxon-name-part-type="species" reg="nigrum"/></tp:taxon-name><comment>Type. Italy. [Liguria]“ in olivetis Liguriae occid[ose]”, 1824, <italic>G.B. Badarò s.n.</italic> (no specimens cited; lectotype, designated by <xref ref-type="bibr" rid="B71">D’Arcy 1974a</xref>, pg. 735 [as type]: G-DC [G00144311]). </comment></tp:nomenclature-citation><tp:nomenclature-citation><tp:taxon-name>
                <tp:taxon-name-part taxon-name-part-type="genus" reg="Solanum">Solanum</tp:taxon-name-part> <tp:taxon-name-part taxon-name-part-type="species" reg="cestrifolium">cestrifolium</tp:taxon-name-part></tp:taxon-name><comment>Jacq. ex Spreng., Syst. Veg., ed. 16 [Sprengel] 1: 680. 1825.</comment></tp:nomenclature-citation><tp:nomenclature-citation><tp:taxon-name><tp:taxon-name-part taxon-name-part-type="genus" reg="Solanum"/><tp:taxon-name-part taxon-name-part-type="species" reg="nigrum"/></tp:taxon-name><comment>Type. “Patria?” [origins unknown, although probably from cultivation?] (no specimens cited; no original material found). </comment></tp:nomenclature-citation><tp:nomenclature-citation><tp:taxon-name>
                <tp:taxon-name-part taxon-name-part-type="genus" reg="Solanum">Solanum</tp:taxon-name-part> <tp:taxon-name-part taxon-name-part-type="species" reg="rhinozerothis">rhinozerothis</tp:taxon-name-part></tp:taxon-name><comment>Blume, Bijdr. Fl. Ned. Ind. 13: 695. 1826.</comment></tp:nomenclature-citation><tp:nomenclature-citation><tp:taxon-name><tp:taxon-name-part taxon-name-part-type="genus" reg="Solanum"/><tp:taxon-name-part taxon-name-part-type="species" reg="nigrum"/></tp:taxon-name><comment>Type. Indonesia [no locality cited in protologue], <italic>C.L. Blume s.n.</italic> (no specimens cited; neotype, designated here: L [L2883159]). </comment></tp:nomenclature-citation><tp:nomenclature-citation><tp:taxon-name>
                <tp:taxon-name-part taxon-name-part-type="genus" reg="Solanum">Solanum</tp:taxon-name-part> <tp:taxon-name-part taxon-name-part-type="species" reg="vulgatum">vulgatum</tp:taxon-name-part></tp:taxon-name><comment>(L.) Spenn., Fl. Friburg. 2: 427. 1826.</comment></tp:nomenclature-citation><tp:nomenclature-citation><tp:taxon-name><tp:taxon-name-part taxon-name-part-type="genus" reg="Solanum"/><tp:taxon-name-part taxon-name-part-type="species" reg="nigrum"/></tp:taxon-name><comment>Type. Based on <tp:taxon-name><tp:taxon-name-part taxon-name-part-type="genus" reg="Solanum">Solanum</tp:taxon-name-part> <tp:taxon-name-part taxon-name-part-type="species" reg="nigrum">nigrum</tp:taxon-name-part> <tp:taxon-name-part taxon-name-part-type="authority">L.</tp:taxon-name-part> <tp:taxon-name-part taxon-name-part-type="infraspecific-rank">var.</tp:taxon-name-part> <tp:taxon-name-part taxon-name-part-type="variety" reg="vulgare">vulgare</tp:taxon-name-part></tp:taxon-name> L. </comment></tp:nomenclature-citation><tp:nomenclature-citation><tp:taxon-name>
                <tp:taxon-name-part taxon-name-part-type="genus" reg="Solanum">Solanum</tp:taxon-name-part> <tp:taxon-name-part taxon-name-part-type="species" reg="vulgatum">vulgatum</tp:taxon-name-part> <tp:taxon-name-part taxon-name-part-type="basionym-authority">(L.)</tp:taxon-name-part> <tp:taxon-name-part taxon-name-part-type="authority">Spenn.</tp:taxon-name-part> <tp:taxon-name-part taxon-name-part-type="infraspecific-rank">var.</tp:taxon-name-part> <tp:taxon-name-part taxon-name-part-type="variety" reg="nigrum">nigrum</tp:taxon-name-part></tp:taxon-name><comment>(L.) Spenn., Fl. Friburg. 2: 427. 1826.</comment></tp:nomenclature-citation><tp:nomenclature-citation><tp:taxon-name><tp:taxon-name-part taxon-name-part-type="genus" reg="Solanum"/><tp:taxon-name-part taxon-name-part-type="species" reg="nigrum"/></tp:taxon-name><comment>Type. Based on <tp:taxon-name><tp:taxon-name-part taxon-name-part-type="genus" reg="Solanum">Solanum</tp:taxon-name-part> <tp:taxon-name-part taxon-name-part-type="species" reg="nigrum">nigrum</tp:taxon-name-part></tp:taxon-name> L. </comment></tp:nomenclature-citation><tp:nomenclature-citation><tp:taxon-name>
                <tp:taxon-name-part taxon-name-part-type="genus" reg="Solanum">Solanum</tp:taxon-name-part> <tp:taxon-name-part taxon-name-part-type="species" reg="vulgatum">vulgatum</tp:taxon-name-part> <tp:taxon-name-part taxon-name-part-type="basionym-authority">(L.)</tp:taxon-name-part> <tp:taxon-name-part taxon-name-part-type="authority">Spenn.</tp:taxon-name-part> <tp:taxon-name-part taxon-name-part-type="infraspecific-rank">var.</tp:taxon-name-part> <tp:taxon-name-part taxon-name-part-type="variety" reg="chlorocarpum">chlorocarpum</tp:taxon-name-part></tp:taxon-name><comment>Spenn., Fl. Friburg. 3: 1074. 1829.</comment></tp:nomenclature-citation><tp:nomenclature-citation><tp:taxon-name><tp:taxon-name-part taxon-name-part-type="genus" reg="Solanum"/><tp:taxon-name-part taxon-name-part-type="species" reg="nigrum"/></tp:taxon-name><comment>Type. Switzerland. Fribourg: Sin. loc. (no specimens cited; no original material found). </comment></tp:nomenclature-citation><tp:nomenclature-citation><tp:taxon-name>
                <tp:taxon-name-part taxon-name-part-type="genus" reg="Solanum">Solanum</tp:taxon-name-part> <tp:taxon-name-part taxon-name-part-type="species" reg="moschatum">moschatum</tp:taxon-name-part></tp:taxon-name><comment>C.Presl, Delic. Prag. 77. 1832.</comment></tp:nomenclature-citation><tp:nomenclature-citation><tp:taxon-name><tp:taxon-name-part taxon-name-part-type="genus" reg="Solanum"/><tp:taxon-name-part taxon-name-part-type="species" reg="nigrum"/></tp:taxon-name><comment>Type. Italy. Sicily: Palermo (“in cultis ruderatis Panormi Siciliae”, <italic>Anon. s.n.</italic> (no specimens cited; original material at PR?, PRC?, not found). </comment></tp:nomenclature-citation><tp:nomenclature-citation><tp:taxon-name>
                <tp:taxon-name-part taxon-name-part-type="genus" reg="Solanum">Solanum</tp:taxon-name-part> <tp:taxon-name-part taxon-name-part-type="species" reg="nigrum">nigrum</tp:taxon-name-part> <tp:taxon-name-part taxon-name-part-type="authority">L.</tp:taxon-name-part> <tp:taxon-name-part taxon-name-part-type="infraspecific-rank">var.</tp:taxon-name-part> <tp:taxon-name-part taxon-name-part-type="variety" reg="perennans">perennans</tp:taxon-name-part></tp:taxon-name><comment>Bertol., Fl. Ital. [Bertoloni] 2: 634. 1836.</comment></tp:nomenclature-citation><tp:nomenclature-citation><tp:taxon-name><tp:taxon-name-part taxon-name-part-type="genus" reg="Solanum"/><tp:taxon-name-part taxon-name-part-type="species" reg="nigrum"/></tp:taxon-name><comment>Type. Based on <tp:taxon-name><tp:taxon-name-part taxon-name-part-type="genus" reg="Solanum">Solanum</tp:taxon-name-part> <tp:taxon-name-part taxon-name-part-type="species" reg="moschatum">moschatum</tp:taxon-name-part></tp:taxon-name> C.Presl.; <tp:taxon-name><tp:taxon-name-part taxon-name-part-type="genus" reg="Solanum">Solanum</tp:taxon-name-part> <tp:taxon-name-part taxon-name-part-type="species" reg="parviflorum">parviflorum</tp:taxon-name-part></tp:taxon-name> Moretti ex Badarò (no specimens cited; no original material found). </comment></tp:nomenclature-citation><tp:nomenclature-citation><tp:taxon-name>
                <tp:taxon-name-part taxon-name-part-type="genus" reg="Solanum">Solanum</tp:taxon-name-part> <tp:taxon-name-part taxon-name-part-type="species" reg="nigrum">nigrum</tp:taxon-name-part> <tp:taxon-name-part taxon-name-part-type="authority">L.</tp:taxon-name-part> <tp:taxon-name-part taxon-name-part-type="infraspecific-rank">var.</tp:taxon-name-part> <tp:taxon-name-part taxon-name-part-type="variety" reg="atriplicifolium">atriplicifolium</tp:taxon-name-part></tp:taxon-name><comment>G.Mey., Chloris Han. 265. 1836.</comment></tp:nomenclature-citation><tp:nomenclature-citation><tp:taxon-name><tp:taxon-name-part taxon-name-part-type="genus" reg="Solanum"/><tp:taxon-name-part taxon-name-part-type="species" reg="nigrum"/></tp:taxon-name><comment>Type. France. Pays de la Loire: “St. Germain de Calberte, basse Lozère”/”Mans [Le Mans]”[annotation “Solanum atriplicifolium” in Desportes hand], 1806, [<italic>illegible] s.n.</italic> (lectotype, designated here: G-DC [G00144334]). </comment></tp:nomenclature-citation><tp:nomenclature-citation><tp:taxon-name>
                <tp:taxon-name-part taxon-name-part-type="genus" reg="Solanum">Solanum</tp:taxon-name-part> <tp:taxon-name-part taxon-name-part-type="species" reg="nigrum">nigrum</tp:taxon-name-part> <tp:taxon-name-part taxon-name-part-type="authority">L.</tp:taxon-name-part> <tp:taxon-name-part taxon-name-part-type="infraspecific-rank">var.</tp:taxon-name-part> <tp:taxon-name-part taxon-name-part-type="variety" reg="atriplicifolium">atriplicifolium</tp:taxon-name-part></tp:taxon-name><comment>Desp. ex G.Don, Gen. Hist. 4: 412. 1838, nom. illeg. (isonym), not <tp:taxon-name><tp:taxon-name-part taxon-name-part-type="genus" reg="Solanum">Solanum</tp:taxon-name-part> <tp:taxon-name-part taxon-name-part-type="species" reg="nigrum">nigrum</tp:taxon-name-part> <tp:taxon-name-part taxon-name-part-type="authority">L.</tp:taxon-name-part> <tp:taxon-name-part taxon-name-part-type="infraspecific-rank">var.</tp:taxon-name-part> <tp:taxon-name-part taxon-name-part-type="variety" reg="atriplicifolium">atriplicifolium</tp:taxon-name-part></tp:taxon-name> G.Mey. (1836)</comment></tp:nomenclature-citation><tp:nomenclature-citation><tp:taxon-name><tp:taxon-name-part taxon-name-part-type="genus" reg="Solanum"/><tp:taxon-name-part taxon-name-part-type="species" reg="nigrum"/></tp:taxon-name><comment>Type. Based on same original material as <tp:taxon-name><tp:taxon-name-part taxon-name-part-type="genus" reg="Solanum">Solanum</tp:taxon-name-part> <tp:taxon-name-part taxon-name-part-type="species" reg="nigrum">nigrum</tp:taxon-name-part> <tp:taxon-name-part taxon-name-part-type="authority">L.</tp:taxon-name-part> <tp:taxon-name-part taxon-name-part-type="infraspecific-rank">var.</tp:taxon-name-part> <tp:taxon-name-part taxon-name-part-type="variety" reg="atriplicifolium">atriplicifolium</tp:taxon-name-part></tp:taxon-name> G.Mey. </comment></tp:nomenclature-citation><tp:nomenclature-citation><tp:taxon-name>
                <tp:taxon-name-part taxon-name-part-type="genus" reg="Solanum">Solanum</tp:taxon-name-part> <tp:taxon-name-part taxon-name-part-type="species" reg="vulgare">vulgare</tp:taxon-name-part></tp:taxon-name><comment>Hegetschw., Fl. Schweiz 219. Dec 1838-Jan 1839, nom. illeg. superfl.</comment></tp:nomenclature-citation><tp:nomenclature-citation><tp:taxon-name><tp:taxon-name-part taxon-name-part-type="genus" reg="Solanum"/><tp:taxon-name-part taxon-name-part-type="species" reg="nigrum"/></tp:taxon-name><comment>Type. Based on “<tp:taxon-name><tp:taxon-name-part taxon-name-part-type="genus" reg="Solanum">Solanum</tp:taxon-name-part> <tp:taxon-name-part taxon-name-part-type="species" reg="nigrum">nigrum</tp:taxon-name-part></tp:taxon-name> Willd.” (= <tp:taxon-name><tp:taxon-name-part taxon-name-part-type="genus" reg="Solanum">S.</tp:taxon-name-part> <tp:taxon-name-part taxon-name-part-type="species" reg="nigrum">nigrum</tp:taxon-name-part></tp:taxon-name> L.) </comment></tp:nomenclature-citation><tp:nomenclature-citation><tp:taxon-name>
                <tp:taxon-name-part taxon-name-part-type="genus" reg="Solanum">Solanum</tp:taxon-name-part> <tp:taxon-name-part taxon-name-part-type="species" reg="chenopodium">chenopodium</tp:taxon-name-part></tp:taxon-name><comment>Raf., Autik. Bot. 107. 1840.</comment></tp:nomenclature-citation><tp:nomenclature-citation><tp:taxon-name><tp:taxon-name-part taxon-name-part-type="genus" reg="Solanum"/><tp:taxon-name-part taxon-name-part-type="species" reg="nigrum"/></tp:taxon-name><comment>Type. “Europa” (no specimens cited; original material probably lost). </comment></tp:nomenclature-citation><tp:nomenclature-citation><tp:taxon-name>
                <tp:taxon-name-part taxon-name-part-type="genus" reg="Solanum">Solanum</tp:taxon-name-part> <tp:taxon-name-part taxon-name-part-type="species" reg="exaratum">exaratum</tp:taxon-name-part></tp:taxon-name><comment>Raf., Autik. Bot. 107. 1840.</comment></tp:nomenclature-citation><tp:nomenclature-citation><tp:taxon-name><tp:taxon-name-part taxon-name-part-type="genus" reg="Solanum"/><tp:taxon-name-part taxon-name-part-type="species" reg="nigrum"/></tp:taxon-name><comment>Type. “Europa” (no specimens cited; original material probably lost). </comment></tp:nomenclature-citation><tp:nomenclature-citation><tp:taxon-name>
                <tp:taxon-name-part taxon-name-part-type="genus" reg="Solanum">Solanum</tp:taxon-name-part> <tp:taxon-name-part taxon-name-part-type="species" reg="bidentatum">bidentatum</tp:taxon-name-part></tp:taxon-name><comment>Raf., Autik. Bot. 108. 1840.</comment></tp:nomenclature-citation><tp:nomenclature-citation><tp:taxon-name><tp:taxon-name-part taxon-name-part-type="genus" reg="Solanum"/><tp:taxon-name-part taxon-name-part-type="species" reg="nigrum"/></tp:taxon-name><comment>Type. “Italia, Sicilia” (no specimens cited; original material probably lost). </comment></tp:nomenclature-citation><tp:nomenclature-citation><tp:taxon-name>
                <tp:taxon-name-part taxon-name-part-type="genus" reg="Solanum">Solanum</tp:taxon-name-part> <tp:taxon-name-part taxon-name-part-type="species" reg="tauschii">tauschii</tp:taxon-name-part></tp:taxon-name><comment>Opiz, Oekon.-techn. Fl. Böhm. [Berchtold &amp; al.] 3: XX. 1843.</comment></tp:nomenclature-citation><tp:nomenclature-citation><tp:taxon-name><tp:taxon-name-part taxon-name-part-type="genus" reg="Solanum"/><tp:taxon-name-part taxon-name-part-type="species" reg="nigrum"/></tp:taxon-name><comment>Type. Czech Republic. “Prag”, <italic>I.F. Tausch s.n. [Herb. Flor. Boehm. 1076</italic>] (no herbaria cited; no original material found, perhaps at PR?); “Luzic”, <italic>Sadel s.n.</italic> (no herbaria cited; no original material found, perhaps at PR?); “Folimanta bei Prag”, <italic>Tanbler s.n.</italic> (no herbaria cited; no original material found, perhaps at PR?); Sin loc., <italic>P.M. Opiz 10/8 40</italic> (no herbaria cited; no original material found, perhaps at PR?). </comment></tp:nomenclature-citation><tp:nomenclature-citation><tp:taxon-name>
                <tp:taxon-name-part taxon-name-part-type="genus" reg="Solanum">Solanum</tp:taxon-name-part> <tp:taxon-name-part taxon-name-part-type="species" reg="reineggeri">reineggeri</tp:taxon-name-part></tp:taxon-name><comment>Opiz, Oekon.-techn. Fl. Böhm. [Berchtold &amp; al.] 3(2): XIX. 1843.</comment></tp:nomenclature-citation><tp:nomenclature-citation><tp:taxon-name><tp:taxon-name-part taxon-name-part-type="genus" reg="Solanum"/><tp:taxon-name-part taxon-name-part-type="species" reg="nigrum"/></tp:taxon-name><comment>Type. Austria. Niederösterreich; Sin. loc., <italic>Reinegger s.n.</italic> (no herbaria cited; no original material found, perhaps at PR?). </comment></tp:nomenclature-citation><tp:nomenclature-citation><tp:taxon-name>
                <tp:taxon-name-part taxon-name-part-type="genus" reg="Solanum">Solanum</tp:taxon-name-part> <tp:taxon-name-part taxon-name-part-type="species" reg="decipiens">decipiens</tp:taxon-name-part></tp:taxon-name><comment>Opiz, Oekon.-techn. Fl. Böhm. [Berchtold &amp; al.] 3(2): XXIV. 1843.</comment></tp:nomenclature-citation><tp:nomenclature-citation><tp:taxon-name><tp:taxon-name-part taxon-name-part-type="genus" reg="Solanum"/><tp:taxon-name-part taxon-name-part-type="species" reg="nigrum"/></tp:taxon-name><comment>Type. Czech Republic. “Troja”, <italic>P.M. Opiz 10/838</italic>; “Ruchelbad”, <italic>P.M. Opiz 23/10 835</italic>; “Radlic”, <italic>P.M. Opiz 4/8 40</italic>; “Szaslau”, <italic>Janoti 804</italic> (no herbaria cited; no original material found, perhaps at PR?). </comment></tp:nomenclature-citation><tp:nomenclature-citation><tp:taxon-name>
                <tp:taxon-name-part taxon-name-part-type="genus" reg="Solanum">Solanum</tp:taxon-name-part> <tp:taxon-name-part taxon-name-part-type="species" reg="schultesii">schultesii</tp:taxon-name-part></tp:taxon-name><comment>Opiz, Oekon.-techn. Fl. Böhm. [Berchtold &amp; al.] 3(2): XXIV. 1843.</comment></tp:nomenclature-citation><tp:nomenclature-citation><tp:taxon-name><tp:taxon-name-part taxon-name-part-type="genus" reg="Solanum"/><tp:taxon-name-part taxon-name-part-type="species" reg="nigrum"/></tp:taxon-name><comment>Type. Czech Republic. “ Im Baumgarten” <italic>P.M. Opiz 10/10 35</italic>; “Prag”, <italic>P.M. Opiz s.n.</italic> (no herbaria cited; no original material found, perhaps at PR?). </comment></tp:nomenclature-citation><tp:nomenclature-citation><tp:taxon-name>
                <tp:taxon-name-part taxon-name-part-type="genus" reg="Solanum">Solanum</tp:taxon-name-part> <tp:taxon-name-part taxon-name-part-type="species" reg="nigrum">nigrum</tp:taxon-name-part> <tp:taxon-name-part taxon-name-part-type="authority">L.</tp:taxon-name-part> <tp:taxon-name-part taxon-name-part-type="infraspecific-rank">forma</tp:taxon-name-part> <tp:taxon-name-part taxon-name-part-type="form" reg="stenopetalum">stenopetalum</tp:taxon-name-part></tp:taxon-name><comment>A.Braun ex Döll, Rhein. Flor. 412. 1843.</comment></tp:nomenclature-citation><tp:nomenclature-citation><tp:taxon-name><tp:taxon-name-part taxon-name-part-type="genus" reg="Solanum"/><tp:taxon-name-part taxon-name-part-type="species" reg="nigrum"/></tp:taxon-name><comment>Type. Germany. “Bei Ettlingen”, <italic>A. Braun s.n.</italic> (no herbaria cited; no original material found, not found at KR); Germany. “Bei Carlsruhe in der Nähe des Linkenheimer Thores”, <italic>A. Braun &amp; J.C. Döll s.n.</italic> (no herbaria cited; no original material found, not found at KR). </comment></tp:nomenclature-citation><tp:nomenclature-citation><tp:taxon-name>
                <tp:taxon-name-part taxon-name-part-type="genus" reg="Solanum">Solanum</tp:taxon-name-part> <tp:taxon-name-part taxon-name-part-type="species" reg="nigrum">nigrum</tp:taxon-name-part> <tp:taxon-name-part taxon-name-part-type="authority">L.</tp:taxon-name-part> <tp:taxon-name-part taxon-name-part-type="infraspecific-rank">forma</tp:taxon-name-part> <tp:taxon-name-part taxon-name-part-type="form" reg="chlorocarpum">chlorocarpum</tp:taxon-name-part></tp:taxon-name><comment>A.Braun ex Döll, Rhein. Flor. 413. 1843.</comment></tp:nomenclature-citation><tp:nomenclature-citation><tp:taxon-name><tp:taxon-name-part taxon-name-part-type="genus" reg="Solanum"/><tp:taxon-name-part taxon-name-part-type="species" reg="nigrum"/></tp:taxon-name><comment>Type. Germany. “Bei Gerolsau und Lichtenthal unweit Baden”, <italic>A. Braun &amp; J.C. Döll s.n.</italic> (no herbaria cited; no original material found, not found at KR); Germany. “Bei Carlsruhe, Knielingen”, <italic>A. Braun s.n.</italic> (no herbaria cited; no original material found, not found at KR); Germany. “Mannheim, Dossenheim, Oppenheim”, <italic>J.C. Döll s.n.</italic> (no herbaria cited; no original material found, not found at KR). </comment></tp:nomenclature-citation><tp:nomenclature-citation><tp:taxon-name>
                <tp:taxon-name-part taxon-name-part-type="genus" reg="Solanum">Solanum</tp:taxon-name-part> <tp:taxon-name-part taxon-name-part-type="species" reg="guineense">guineense</tp:taxon-name-part> <tp:taxon-name-part taxon-name-part-type="basionym-authority">(L.)</tp:taxon-name-part> <tp:taxon-name-part taxon-name-part-type="authority">Lam.</tp:taxon-name-part> <tp:taxon-name-part taxon-name-part-type="infraspecific-rank">var.</tp:taxon-name-part> <tp:taxon-name-part taxon-name-part-type="variety" reg="nepalense">nepalense</tp:taxon-name-part></tp:taxon-name><comment>Dunal, Prodr. [A. P. de Candolle] 13(1): 49. 1852.</comment></tp:nomenclature-citation><tp:nomenclature-citation><tp:taxon-name><tp:taxon-name-part taxon-name-part-type="genus" reg="Solanum"/><tp:taxon-name-part taxon-name-part-type="species" reg="nigrum"/></tp:taxon-name><comment>Type. Cultivated in Avignon Botanic Garden, from eastern Nepal, <italic>Herb. Requien s.n.</italic> (lectotype, designated here: AV [Herb. E. Requien]). </comment></tp:nomenclature-citation><tp:nomenclature-citation><tp:taxon-name>
                <tp:taxon-name-part taxon-name-part-type="genus" reg="Solanum">Solanum</tp:taxon-name-part> <tp:taxon-name-part taxon-name-part-type="species" reg="pterocaulum">pterocaulum</tp:taxon-name-part> <tp:taxon-name-part taxon-name-part-type="authority">Dunal</tp:taxon-name-part> <tp:taxon-name-part taxon-name-part-type="infraspecific-rank">var.</tp:taxon-name-part> <tp:taxon-name-part taxon-name-part-type="variety" reg="deppei">deppei</tp:taxon-name-part></tp:taxon-name><comment>Dunal, Prodr. [A. P. de Candolle] 13(1): 52. 1852, as ‘<tp:taxon-name><tp:taxon-name-part taxon-name-part-type="genus" reg="Solanum"/><tp:taxon-name-part taxon-name-part-type="species" reg="pterocaulon">pterocaulon</tp:taxon-name-part></tp:taxon-name>’.</comment></tp:nomenclature-citation><tp:nomenclature-citation><tp:taxon-name><tp:taxon-name-part taxon-name-part-type="genus" reg="Solanum"/><tp:taxon-name-part taxon-name-part-type="species" reg="nigrum"/></tp:taxon-name><comment>Type. Cultivated in France at Montpellier “Solanum deppei. In hortis bot. cultum” (no specimens cited, described from living plants “v.v. Hort. Monsp.”; neotype, designated here: MPU [MPU310704]). </comment></tp:nomenclature-citation><tp:nomenclature-citation><tp:taxon-name>
                <tp:taxon-name-part taxon-name-part-type="genus" reg="Solanum">Solanum</tp:taxon-name-part> <tp:taxon-name-part taxon-name-part-type="species" reg="paludosum">paludosum</tp:taxon-name-part></tp:taxon-name><comment>Dunal, Prodr. [A. P. de Candolle] 13(1): 57. 1852.</comment></tp:nomenclature-citation><tp:nomenclature-citation><tp:taxon-name><tp:taxon-name-part taxon-name-part-type="genus" reg="Solanum"/><tp:taxon-name-part taxon-name-part-type="species" reg="nigrum"/></tp:taxon-name><comment>Type. Myanmar “cat. itir. Burm.”, 1827, <italic>N. Wallich 402</italic> (holotype: G-DC [G00144525]). </comment></tp:nomenclature-citation><tp:nomenclature-citation><tp:taxon-name>
                <tp:taxon-name-part taxon-name-part-type="genus" reg="Solanum">Solanum</tp:taxon-name-part> <tp:taxon-name-part taxon-name-part-type="species" reg="roxburghii">roxburghii</tp:taxon-name-part></tp:taxon-name><comment>Dunal, Prodr. [A. P. de Candolle] 13(1): 57. 1852.</comment></tp:nomenclature-citation><tp:nomenclature-citation><tp:taxon-name><tp:taxon-name-part taxon-name-part-type="genus" reg="Solanum"/><tp:taxon-name-part taxon-name-part-type="species" reg="nigrum"/></tp:taxon-name><comment>Type. “In India orientali” (no specimens cited; lectotype, designated here: Wight, Icones plantarum Indiae Orientalis 2: t. 344. 1843) “Peninsula Ind. orientalis”, <italic>R. Wight s.n. [herb. Wight 2326</italic>] (epitype, designated here: E [E00718973]). </comment></tp:nomenclature-citation><tp:nomenclature-citation><tp:taxon-name>
                <tp:taxon-name-part taxon-name-part-type="genus" reg="Solanum">Solanum</tp:taxon-name-part> <tp:taxon-name-part taxon-name-part-type="species" reg="memphiticum">memphiticum</tp:taxon-name-part> <tp:taxon-name-part taxon-name-part-type="authority">Mart.</tp:taxon-name-part> <tp:taxon-name-part taxon-name-part-type="infraspecific-rank">var.</tp:taxon-name-part> <tp:taxon-name-part taxon-name-part-type="variety" reg="repandum">repandum</tp:taxon-name-part></tp:taxon-name><comment>Dunal, Prodr. [A. P. de Candolle] 13(1): 47. 1852.</comment></tp:nomenclature-citation><tp:nomenclature-citation><tp:taxon-name><tp:taxon-name-part taxon-name-part-type="genus" reg="Solanum"/><tp:taxon-name-part taxon-name-part-type="species" reg="nigrum"/></tp:taxon-name><comment>Type. Germany. Saxony: cultivated in Leipzig [fide JE where original set is stored] “colui”, 1824, <italic>W. Gerhard s.n.</italic> (holotype: G [G00144263]; isotypes: JE [JE00009838], W [1889-0232903, 1889-0283857]). </comment></tp:nomenclature-citation><tp:nomenclature-citation><tp:taxon-name>
                <tp:taxon-name-part taxon-name-part-type="genus" reg="Solanum">Solanum</tp:taxon-name-part> <tp:taxon-name-part taxon-name-part-type="species" reg="nigrum">nigrum</tp:taxon-name-part> <tp:taxon-name-part taxon-name-part-type="authority">L.</tp:taxon-name-part> <tp:taxon-name-part taxon-name-part-type="infraspecific-rank">var.</tp:taxon-name-part> <tp:taxon-name-part taxon-name-part-type="variety" reg="atriplicifolium">atriplicifolium</tp:taxon-name-part></tp:taxon-name><comment>Desp. ex Dunal, Prodr. [A. P. de Candolle] 13(1): 50. 1852, nom. illeg., <tp:taxon-name><tp:taxon-name-part taxon-name-part-type="genus" reg="Solanum">Solanum</tp:taxon-name-part> <tp:taxon-name-part taxon-name-part-type="species" reg="nigrum">nigrum</tp:taxon-name-part> <tp:taxon-name-part taxon-name-part-type="authority">L.</tp:taxon-name-part> <tp:taxon-name-part taxon-name-part-type="infraspecific-rank">var.</tp:taxon-name-part> <tp:taxon-name-part taxon-name-part-type="variety" reg="atriplicifolium">atriplicifolium</tp:taxon-name-part></tp:taxon-name> G.Mey. (1836).</comment></tp:nomenclature-citation><tp:nomenclature-citation><tp:taxon-name><tp:taxon-name-part taxon-name-part-type="genus" reg="Solanum"/><tp:taxon-name-part taxon-name-part-type="species" reg="nigrum"/></tp:taxon-name><comment>Type. Based on same original material (specimen) as <tp:taxon-name><tp:taxon-name-part taxon-name-part-type="genus" reg="Solanum">Solanum</tp:taxon-name-part> <tp:taxon-name-part taxon-name-part-type="species" reg="nigrum">nigrum</tp:taxon-name-part> <tp:taxon-name-part taxon-name-part-type="authority">L.</tp:taxon-name-part> <tp:taxon-name-part taxon-name-part-type="infraspecific-rank">var.</tp:taxon-name-part> <tp:taxon-name-part taxon-name-part-type="variety" reg="atriplicifolium">atriplicifolium</tp:taxon-name-part></tp:taxon-name> G.Mey. </comment></tp:nomenclature-citation><tp:nomenclature-citation><tp:taxon-name>
                <tp:taxon-name-part taxon-name-part-type="genus" reg="Solanum">Solanum</tp:taxon-name-part> <tp:taxon-name-part taxon-name-part-type="species" reg="cechicum">cechicum</tp:taxon-name-part></tp:taxon-name><comment>Opiz, Lotos 4: 94. 1854.</comment></tp:nomenclature-citation><tp:nomenclature-citation><tp:taxon-name><tp:taxon-name-part taxon-name-part-type="genus" reg="Solanum"/><tp:taxon-name-part taxon-name-part-type="species" reg="nigrum"/></tp:taxon-name><comment>Type. Czech Republic. “Um Prag”, <italic>P.M. Opiz s.n.</italic> (no herbaria cited; no original material found, perhaps at PR?). </comment></tp:nomenclature-citation><tp:nomenclature-citation><tp:taxon-name>
                <tp:taxon-name-part taxon-name-part-type="genus" reg="Solanum">Solanum</tp:taxon-name-part> <tp:taxon-name-part taxon-name-part-type="species" reg="nigrum">nigrum</tp:taxon-name-part> <tp:taxon-name-part taxon-name-part-type="authority">L.</tp:taxon-name-part> <tp:taxon-name-part taxon-name-part-type="infraspecific-rank">forma</tp:taxon-name-part> <tp:taxon-name-part taxon-name-part-type="form" reg="judaicum">judaicum</tp:taxon-name-part></tp:taxon-name><comment>Miq., Fl. Ned. Ind. 2: 637. 1856.</comment></tp:nomenclature-citation><tp:nomenclature-citation><tp:taxon-name><tp:taxon-name-part taxon-name-part-type="genus" reg="Solanum"/><tp:taxon-name-part taxon-name-part-type="species" reg="nigrum"/></tp:taxon-name><comment>Type. Indonesia. Java: [West Java] Buitenzorg [Bogor], <italic>C.L. Blume s.n.</italic> (lectotype, designated here: L [L2880952]). </comment></tp:nomenclature-citation><tp:nomenclature-citation><tp:taxon-name>
                <tp:taxon-name-part taxon-name-part-type="genus" reg="Solanum">Solanum</tp:taxon-name-part> <tp:taxon-name-part taxon-name-part-type="species" reg="nigrum">nigrum</tp:taxon-name-part> <tp:taxon-name-part taxon-name-part-type="authority">L.</tp:taxon-name-part> <tp:taxon-name-part taxon-name-part-type="infraspecific-rank">forma</tp:taxon-name-part> <tp:taxon-name-part taxon-name-part-type="form" reg="paludosum">paludosum</tp:taxon-name-part></tp:taxon-name><comment>(Dunal) Miq., Fl. Ned. Ind. 2: 637. 1856.</comment></tp:nomenclature-citation><tp:nomenclature-citation><tp:taxon-name><tp:taxon-name-part taxon-name-part-type="genus" reg="Solanum"/><tp:taxon-name-part taxon-name-part-type="species" reg="nigrum"/></tp:taxon-name><comment>Type. Based on <tp:taxon-name><tp:taxon-name-part taxon-name-part-type="genus" reg="Solanum">Solanum</tp:taxon-name-part> <tp:taxon-name-part taxon-name-part-type="species" reg="paludosum">paludosum</tp:taxon-name-part></tp:taxon-name> Dunal </comment></tp:nomenclature-citation><tp:nomenclature-citation><tp:taxon-name>
                <tp:taxon-name-part taxon-name-part-type="genus" reg="Solanum">Solanum</tp:taxon-name-part> <tp:taxon-name-part taxon-name-part-type="species" reg="hirsutum">hirsutum</tp:taxon-name-part></tp:taxon-name><comment>Kit. ex Kanitz, Linnaea 32: 440. 1863, nom. illeg., not <tp:taxon-name><tp:taxon-name-part taxon-name-part-type="genus" reg="Solanum">Solanum</tp:taxon-name-part> <tp:taxon-name-part taxon-name-part-type="species" reg="hirsutum">hirsutum</tp:taxon-name-part></tp:taxon-name> (Vahl) <xref ref-type="bibr" rid="B98">Dunal (1813)</xref>.</comment></tp:nomenclature-citation><tp:nomenclature-citation><tp:taxon-name><tp:taxon-name-part taxon-name-part-type="genus" reg="Solanum"/><tp:taxon-name-part taxon-name-part-type="species" reg="nigrum"/></tp:taxon-name><comment>Type. Slovakia. “ex itinere Arvensi”[Árva], <italic>P. Kitaibel s.n.</italic> (lectotype, designated here: BP [Herb. Kit. fasc. IX No. 103]). </comment></tp:nomenclature-citation><tp:nomenclature-citation><tp:taxon-name>
                <tp:taxon-name-part taxon-name-part-type="genus" reg="Solanum">Solanum</tp:taxon-name-part> <tp:taxon-name-part taxon-name-part-type="species" reg="acutifolium">acutifolium</tp:taxon-name-part></tp:taxon-name><comment>Kit. ex Kanitz, Linnaea 32: 440. 1863, nom. illeg., not <tp:taxon-name><tp:taxon-name-part taxon-name-part-type="genus" reg="Solanum">Solanum</tp:taxon-name-part> <tp:taxon-name-part taxon-name-part-type="species" reg="acutifolium">acutifolium</tp:taxon-name-part></tp:taxon-name> Ruiz &amp; Pav. (1799).</comment></tp:nomenclature-citation><tp:nomenclature-citation><tp:taxon-name><tp:taxon-name-part taxon-name-part-type="genus" reg="Solanum"/><tp:taxon-name-part taxon-name-part-type="species" reg="nigrum"/></tp:taxon-name><comment>Type. Slovakia. “ex itinere Arvensi”[Árva], <italic>P. Kitaibel s.n.</italic> (lectotype, designated here: BP [Herb. Kit. fasc. IX No. 103]). </comment></tp:nomenclature-citation><tp:nomenclature-citation><tp:taxon-name>
                <tp:taxon-name-part taxon-name-part-type="genus" reg="Solanum">Solanum</tp:taxon-name-part> <tp:taxon-name-part taxon-name-part-type="species" reg="nigrum">nigrum</tp:taxon-name-part> <tp:taxon-name-part taxon-name-part-type="authority">L.</tp:taxon-name-part> <tp:taxon-name-part taxon-name-part-type="infraspecific-rank">var.</tp:taxon-name-part> <tp:taxon-name-part taxon-name-part-type="variety" reg="macrocarpum">macrocarpum</tp:taxon-name-part></tp:taxon-name><comment>Schur, Enum. Pl. Transsilv. 478. 1866.</comment></tp:nomenclature-citation><tp:nomenclature-citation><tp:taxon-name><tp:taxon-name-part taxon-name-part-type="genus" reg="Solanum"/><tp:taxon-name-part taxon-name-part-type="species" reg="nigrum"/></tp:taxon-name><comment>Type. Romania. Sibiu: Sibiu “In ruderalis prope Cibinium Transilv.” [protologue “Schur sert. n. 1994, auf unbebauten Orten bei Hermannstadt, Aug.”], Oct, <italic>F. Schur s.n.</italic> (neotype, designated here: LW [LW00210121]; no duplicates found at BRNU). </comment></tp:nomenclature-citation><tp:nomenclature-citation><tp:taxon-name>
                <tp:taxon-name-part taxon-name-part-type="genus" reg="Solanum">Solanum</tp:taxon-name-part> <tp:taxon-name-part taxon-name-part-type="species" reg="nigrum">nigrum</tp:taxon-name-part> <tp:taxon-name-part taxon-name-part-type="authority">L.</tp:taxon-name-part> <tp:taxon-name-part taxon-name-part-type="infraspecific-rank">var.</tp:taxon-name-part> <tp:taxon-name-part taxon-name-part-type="variety" reg="chlorocarpum">chlorocarpum</tp:taxon-name-part></tp:taxon-name><comment>(Spenn.) Schur, Enum. Pl. Transsilv. 478. 1866.</comment></tp:nomenclature-citation><tp:nomenclature-citation><tp:taxon-name><tp:taxon-name-part taxon-name-part-type="genus" reg="Solanum"/><tp:taxon-name-part taxon-name-part-type="species" reg="nigrum"/></tp:taxon-name><comment>Type. Based on <tp:taxon-name><tp:taxon-name-part taxon-name-part-type="genus" reg="Solanum">Solanum</tp:taxon-name-part> <tp:taxon-name-part taxon-name-part-type="species" reg="vulgatum">vulgatum</tp:taxon-name-part> <tp:taxon-name-part taxon-name-part-type="authority">Spenn.</tp:taxon-name-part> <tp:taxon-name-part taxon-name-part-type="infraspecific-rank">var.</tp:taxon-name-part> <tp:taxon-name-part taxon-name-part-type="variety" reg="chlorocarpum">chlorocarpum</tp:taxon-name-part></tp:taxon-name> Spenn. </comment></tp:nomenclature-citation><tp:nomenclature-citation><tp:taxon-name>
                <tp:taxon-name-part taxon-name-part-type="genus" reg="Solanum">Solanum</tp:taxon-name-part> <tp:taxon-name-part taxon-name-part-type="species" reg="nigrum">nigrum</tp:taxon-name-part> <tp:taxon-name-part taxon-name-part-type="authority">L.</tp:taxon-name-part> <tp:taxon-name-part taxon-name-part-type="infraspecific-rank">var.</tp:taxon-name-part> <tp:taxon-name-part taxon-name-part-type="variety" reg="glabrum">glabrum</tp:taxon-name-part></tp:taxon-name><comment>Lowe, Man. Fl. Madeira 2: 73. 1872.</comment></tp:nomenclature-citation><tp:nomenclature-citation><tp:taxon-name><tp:taxon-name-part taxon-name-part-type="genus" reg="Solanum"/><tp:taxon-name-part taxon-name-part-type="species" reg="nigrum"/></tp:taxon-name><comment>Type. Portugal. Madeira: Mr. Gordon’s kitchen garden, the Mt., 8 Dec 1932, <italic>R.T. Lowe 16</italic> [a] (lectotype, designated by <xref ref-type="bibr" rid="B118">Edmonds 2012</xref>, pg. 127: BM [BM000943025]). </comment></tp:nomenclature-citation><tp:nomenclature-citation><tp:taxon-name>
                <tp:taxon-name-part taxon-name-part-type="genus" reg="Solanum">Solanum</tp:taxon-name-part> <tp:taxon-name-part taxon-name-part-type="species" reg="nigrum">nigrum</tp:taxon-name-part> <tp:taxon-name-part taxon-name-part-type="authority">L.</tp:taxon-name-part> <tp:taxon-name-part taxon-name-part-type="infraspecific-rank">var.</tp:taxon-name-part> <tp:taxon-name-part taxon-name-part-type="variety" reg="hebecaulon">hebecaulon</tp:taxon-name-part></tp:taxon-name><comment>Lowe, Man. Fl. Madeira 2: 73. 1872.</comment></tp:nomenclature-citation><tp:nomenclature-citation><tp:taxon-name><tp:taxon-name-part taxon-name-part-type="genus" reg="Solanum"/><tp:taxon-name-part taxon-name-part-type="species" reg="nigrum"/></tp:taxon-name><comment>Type. Portugal. Madeira: [“Levada de Sta. Luzia, above Funchal, Feb”, protologue], <italic>R.T. Lowe [?] s.n.</italic> (no specimens corresponding to this locality and date located). </comment></tp:nomenclature-citation><tp:nomenclature-citation><tp:taxon-name>
                <tp:taxon-name-part taxon-name-part-type="genus" reg="Solanum">Solanum</tp:taxon-name-part> <tp:taxon-name-part taxon-name-part-type="species" reg="morella">morella</tp:taxon-name-part> <tp:taxon-name-part taxon-name-part-type="authority">Desv.</tp:taxon-name-part> <tp:taxon-name-part taxon-name-part-type="infraspecific-rank">subsp.</tp:taxon-name-part> <tp:taxon-name-part taxon-name-part-type="subspecies" reg="nigrum">nigrum</tp:taxon-name-part></tp:taxon-name><comment>(L.) Rouy, Fl. France 10: 364. 1908.</comment></tp:nomenclature-citation><tp:nomenclature-citation><tp:taxon-name><tp:taxon-name-part taxon-name-part-type="genus" reg="Solanum"/><tp:taxon-name-part taxon-name-part-type="species" reg="nigrum"/></tp:taxon-name><comment>Type. Based on <tp:taxon-name><tp:taxon-name-part taxon-name-part-type="genus" reg="Solanum">Solanum</tp:taxon-name-part> <tp:taxon-name-part taxon-name-part-type="species" reg="nigrum">nigrum</tp:taxon-name-part></tp:taxon-name> L. </comment></tp:nomenclature-citation><tp:nomenclature-citation><tp:taxon-name>
                <tp:taxon-name-part taxon-name-part-type="genus" reg="Solanum">Solanum</tp:taxon-name-part> <tp:taxon-name-part taxon-name-part-type="species" reg="ganchouenense">ganchouenense</tp:taxon-name-part></tp:taxon-name><comment>H.Lév., Repert. Spec. Nov. Regni Veg. 11: 295. 1912.</comment></tp:nomenclature-citation><tp:nomenclature-citation><tp:taxon-name><tp:taxon-name-part taxon-name-part-type="genus" reg="Solanum"/><tp:taxon-name-part taxon-name-part-type="species" reg="nigrum"/></tp:taxon-name><comment>Type. China. Guizhou: Gan Chouen, Aug 1910, <italic>J. Cavalérie 3815</italic> (holotype: E [E00284474]; isotypes: E [E00284475], K [K001080605], P [P00055234]). </comment></tp:nomenclature-citation><tp:nomenclature-citation><tp:taxon-name>
                <tp:taxon-name-part taxon-name-part-type="genus" reg="Solanum">Solanum</tp:taxon-name-part> <tp:taxon-name-part taxon-name-part-type="species" reg="chenopodiifolium">chenopodiifolium</tp:taxon-name-part></tp:taxon-name><comment>H.Lév., Repert. Spec. Nov. Regni Veg. 12: 531. 1913.</comment></tp:nomenclature-citation><tp:nomenclature-citation><tp:taxon-name><tp:taxon-name-part taxon-name-part-type="genus" reg="Solanum"/><tp:taxon-name-part taxon-name-part-type="species" reg="nigrum"/></tp:taxon-name><comment>Type. China. Yunnan: Tong-Tchouan plaine, Sep 1912, <italic>E.E. Maire s.n.</italic> (holotype: E [E00284477]). </comment></tp:nomenclature-citation><tp:nomenclature-citation><tp:taxon-name>
                <tp:taxon-name-part taxon-name-part-type="genus" reg="Solanum">Solanum</tp:taxon-name-part> <tp:taxon-name-part taxon-name-part-type="species" reg="nigrum">nigrum</tp:taxon-name-part> <tp:taxon-name-part taxon-name-part-type="authority">L.</tp:taxon-name-part> <tp:taxon-name-part taxon-name-part-type="infraspecific-rank">subvar.</tp:taxon-name-part> <tp:taxon-name-part taxon-name-part-type="subvariety" reg="atriplicifolium">atriplicifolium</tp:taxon-name-part></tp:taxon-name><comment>(Desp. ex Dunal) Schinz &amp; Thell., Fl. Schweiz, ed. 3, 2: 295. 1914.</comment></tp:nomenclature-citation><tp:nomenclature-citation><tp:taxon-name><tp:taxon-name-part taxon-name-part-type="genus" reg="Solanum"/><tp:taxon-name-part taxon-name-part-type="species" reg="nigrum"/></tp:taxon-name><comment>Type. Based on <tp:taxon-name><tp:taxon-name-part taxon-name-part-type="genus" reg="Solanum">Solanum</tp:taxon-name-part> <tp:taxon-name-part taxon-name-part-type="species" reg="nigrum">nigrum</tp:taxon-name-part> <tp:taxon-name-part taxon-name-part-type="authority">L.</tp:taxon-name-part> <tp:taxon-name-part taxon-name-part-type="infraspecific-rank">var.</tp:taxon-name-part> <tp:taxon-name-part taxon-name-part-type="variety" reg="atriplicifolium">atriplicifolium</tp:taxon-name-part></tp:taxon-name> Desp. ex Dunal (=<tp:taxon-name><tp:taxon-name-part taxon-name-part-type="genus" reg="Solanum">Solanum</tp:taxon-name-part> <tp:taxon-name-part taxon-name-part-type="species" reg="nigrum">nigrum</tp:taxon-name-part> <tp:taxon-name-part taxon-name-part-type="authority">L.</tp:taxon-name-part> <tp:taxon-name-part taxon-name-part-type="infraspecific-rank">var.</tp:taxon-name-part> <tp:taxon-name-part taxon-name-part-type="variety" reg="atriplicifolium">atriplicifolium</tp:taxon-name-part></tp:taxon-name> G.Mey.) </comment></tp:nomenclature-citation><tp:nomenclature-citation><tp:taxon-name>
                <tp:taxon-name-part taxon-name-part-type="genus" reg="Solanum">Solanum</tp:taxon-name-part> <tp:taxon-name-part taxon-name-part-type="species" reg="peregrinum">peregrinum</tp:taxon-name-part></tp:taxon-name><comment>E.P.Bicknell, Bull. Torrey Bot. Club 42: 332. 1915.</comment></tp:nomenclature-citation><tp:nomenclature-citation><tp:taxon-name><tp:taxon-name-part taxon-name-part-type="genus" reg="Solanum"/><tp:taxon-name-part taxon-name-part-type="species" reg="nigrum"/></tp:taxon-name><comment>Type. United States of America. Massachusetts: Nantucket County, Nantucket street, <italic>E.P. Bricknell 7719</italic> (holotype: NY [00138955]; isotype: NY [00073847]). </comment></tp:nomenclature-citation><tp:nomenclature-citation><tp:taxon-name>
                <tp:taxon-name-part taxon-name-part-type="genus" reg="Solanum">Solanum</tp:taxon-name-part> <tp:taxon-name-part taxon-name-part-type="species" reg="probstianum">probstianum</tp:taxon-name-part></tp:taxon-name><comment>Polg., Mitteil. Naturfor. Gesellsch. Solothurn 12: 30. 1938.</comment></tp:nomenclature-citation><tp:nomenclature-citation><tp:taxon-name><tp:taxon-name-part taxon-name-part-type="genus" reg="Solanum"/><tp:taxon-name-part taxon-name-part-type="species" reg="nigrum"/></tp:taxon-name><comment>Type. Cultivated in Hungary at Györ, from seeds sent by R. Probst from Switzerland (Solothurn: Derendingen [Kammgarnfabrik Derendingen] in 1932), 23 Aug 1933, <italic>S. Polgár s.n. [Herb. Polg. 4051</italic>] (no specimens cited; lectotype, designated here: BP [BP-272406]). </comment></tp:nomenclature-citation><tp:nomenclature-citation><tp:taxon-name>
                <tp:taxon-name-part taxon-name-part-type="genus" reg="Solanum">Solanum</tp:taxon-name-part> <tp:taxon-name-part taxon-name-part-type="species" reg="nigrum">nigrum</tp:taxon-name-part> <tp:taxon-name-part taxon-name-part-type="authority">L.</tp:taxon-name-part> <tp:taxon-name-part taxon-name-part-type="infraspecific-rank">var.</tp:taxon-name-part> <tp:taxon-name-part taxon-name-part-type="variety" reg="schultesii">schultesii</tp:taxon-name-part></tp:taxon-name><comment>(Opiz) Rouy, Acta Horti Gothob. 10: 201. 1935.</comment></tp:nomenclature-citation><tp:nomenclature-citation><tp:taxon-name><tp:taxon-name-part taxon-name-part-type="genus" reg="Solanum"/><tp:taxon-name-part taxon-name-part-type="species" reg="nigrum"/></tp:taxon-name><comment>Type. Based on <tp:taxon-name><tp:taxon-name-part taxon-name-part-type="genus" reg="Solanum">Solanum</tp:taxon-name-part> <tp:taxon-name-part taxon-name-part-type="species" reg="schultesii">schultesii</tp:taxon-name-part></tp:taxon-name> Opiz </comment></tp:nomenclature-citation><tp:nomenclature-citation><tp:taxon-name>
                <tp:taxon-name-part taxon-name-part-type="genus" reg="Solanum">Solanum</tp:taxon-name-part> <tp:taxon-name-part taxon-name-part-type="species" reg="pseudoflavum">pseudoflavum</tp:taxon-name-part></tp:taxon-name><comment>Pojark., Bot. Mater. Gerb. Inst. Komarova Akad. Nauk S.S.S.R. 17: 338. 1955.</comment></tp:nomenclature-citation><tp:nomenclature-citation><tp:taxon-name><tp:taxon-name-part taxon-name-part-type="genus" reg="Solanum"/><tp:taxon-name-part taxon-name-part-type="species" reg="nigrum"/></tp:taxon-name><comment>Type. Kazakhstan. Between Vernoy Alma-Ata, Vernenskiy area, between town of Vtrnym and the station Karasukskaya, the village of Dimitrivka, <italic>V.S. Titov 2220</italic> (holotype: LE). </comment></tp:nomenclature-citation><tp:nomenclature-citation><tp:taxon-name>
                <tp:taxon-name-part taxon-name-part-type="genus" reg="Solanum">Solanum</tp:taxon-name-part> <tp:taxon-name-part taxon-name-part-type="species" reg="nigrum">nigrum</tp:taxon-name-part> <tp:taxon-name-part taxon-name-part-type="authority">L.</tp:taxon-name-part> <tp:taxon-name-part taxon-name-part-type="infraspecific-rank">forma</tp:taxon-name-part> <tp:taxon-name-part taxon-name-part-type="form" reg="pallidum">pallidum</tp:taxon-name-part></tp:taxon-name><comment>Wessely, Repert. Spec. Nov. Regni Veg. 63: 311. 1960, as “Solanum nigrum subsp. nigrum var. atriplicifolium forma pallidum”.</comment></tp:nomenclature-citation><tp:nomenclature-citation><tp:taxon-name><tp:taxon-name-part taxon-name-part-type="genus" reg="Solanum"/><tp:taxon-name-part taxon-name-part-type="species" reg="nigrum"/></tp:taxon-name><comment>Type. Germany. Rhineland-Palatinate: Neuwied, <italic>Wirtgen s.n.</italic> (holotype: W [not seen]). </comment></tp:nomenclature-citation><tp:nomenclature-citation><tp:taxon-name>
                <tp:taxon-name-part taxon-name-part-type="genus" reg="Solanum">Solanum</tp:taxon-name-part> <tp:taxon-name-part taxon-name-part-type="species" reg="nigrum">nigrum</tp:taxon-name-part> <tp:taxon-name-part taxon-name-part-type="authority">L.</tp:taxon-name-part> <tp:taxon-name-part taxon-name-part-type="infraspecific-rank">forma</tp:taxon-name-part> <tp:taxon-name-part taxon-name-part-type="form" reg="luridum">luridum</tp:taxon-name-part></tp:taxon-name><comment>Wessely, Repert. Spec. Nov. Regni Veg. 63: 311. 1960, as “Solanum nigrum subsp. schultesii forma luridum”.</comment></tp:nomenclature-citation><tp:nomenclature-citation><tp:taxon-name><tp:taxon-name-part taxon-name-part-type="genus" reg="Solanum"/><tp:taxon-name-part taxon-name-part-type="species" reg="nigrum"/></tp:taxon-name><comment>Type. Germany. Saxony: Dresden, Trümmerstellen am Postplatz, 22 Sep 1957, <italic>I. Wessely 0.23</italic> (holotype: GFW). </comment></tp:nomenclature-citation><tp:nomenclature-citation><tp:taxon-name>
                <tp:taxon-name-part taxon-name-part-type="genus" reg="Solanum">Solanum</tp:taxon-name-part> <tp:taxon-name-part taxon-name-part-type="species" reg="nigrum">nigrum</tp:taxon-name-part> <tp:taxon-name-part taxon-name-part-type="authority">L.</tp:taxon-name-part> <tp:taxon-name-part taxon-name-part-type="infraspecific-rank">subsp.</tp:taxon-name-part> <tp:taxon-name-part taxon-name-part-type="subspecies" reg="schultesii">schultesii</tp:taxon-name-part></tp:taxon-name><comment>(Opiz) Wessely, Feddes Repert. Spec. Nov. Regni Veg. 63: 311. 1960.</comment></tp:nomenclature-citation><tp:nomenclature-citation><tp:taxon-name><tp:taxon-name-part taxon-name-part-type="genus" reg="Solanum"/><tp:taxon-name-part taxon-name-part-type="species" reg="nigrum"/></tp:taxon-name><comment>Type. Based on <tp:taxon-name><tp:taxon-name-part taxon-name-part-type="genus" reg="Solanum">Solanum</tp:taxon-name-part> <tp:taxon-name-part taxon-name-part-type="species" reg="schultesii">schultesii</tp:taxon-name-part></tp:taxon-name> Opiz </comment></tp:nomenclature-citation><tp:nomenclature-citation><tp:taxon-name>
                <tp:taxon-name-part taxon-name-part-type="genus" reg="Solanum">Solanum</tp:taxon-name-part> <tp:taxon-name-part taxon-name-part-type="species" reg="nigrum">nigrum</tp:taxon-name-part> <tp:taxon-name-part taxon-name-part-type="authority">L.</tp:taxon-name-part> <tp:taxon-name-part taxon-name-part-type="infraspecific-rank">var.</tp:taxon-name-part> <tp:taxon-name-part taxon-name-part-type="variety" reg="incisum">incisum</tp:taxon-name-part></tp:taxon-name><comment>Täckh. &amp; Boulos, Publ. Cairo Univ. Cairo Herb. 5: 101. 1974 [“1972”].</comment></tp:nomenclature-citation><tp:nomenclature-citation><tp:taxon-name><tp:taxon-name-part taxon-name-part-type="genus" reg="Solanum"/><tp:taxon-name-part taxon-name-part-type="species" reg="nigrum"/></tp:taxon-name><comment>Type. Egypt. Faiyum, Sinnuris, <italic>L. Boulos s.n.</italic> (holotype: CAI [CAI000175]). </comment></tp:nomenclature-citation></tp:nomenclature-citation-list></tp:nomenclature><tp:treatment-sec sec-type="material" id="SECID0ELTKM"><title>Type.</title><p>“Habitat in Orbis totius cultis” [sheet marked with Θ, meaning central part of Asia = Middle East], <italic>Without collector</italic> (lectotype, designated by <xref ref-type="bibr" rid="B168">Henderson 1974</xref>, pg. 19: LINN [LINN 248-18]).</p></tp:treatment-sec><tp:treatment-sec sec-type="description" id="SECID0EXTKM"><title>Description.</title><p>Annual or short-lived erect to sprawling perennial herbs to 1.0 m tall, subwoody and branching at base. Stems spreading to decumbent, terete to sharply angled and ridged, green, the ridges often spinescent, older stems not appearing spinescent, not markedly hollow; new growth pubescent with simple, spreading, uniseriate, eglandular or glandular trichomes, these 1-6-celled, 0.5–0.6 mm long; older stems glabrescent, the trichome bases persisting as pseudospines. Sympodial units difoliate, the leaves not geminate. Leaves simple, 3.8–7.2(-14.5) cm long, 2.5–5.0(-9.5) cm wide, broadly ovate, membranous, green, concolorous, without smell or smell somewhat foetid; adaxial surface sparsely pubescent with spreading, simple, uniseriate trichomes like those on stem evenly scattered along veins and lamina; abaxial surface more densely pubescent along veins and sparsely along lamina with eglandular and/or glandular trichomes like those of the stems; major veins 5–7 pairs; base obtuse to truncate, somewhat attenuate; margins sinuate-dentate, especially in the lower 2/3, to occasionally entire or deeply toothed; apex acute; petioles 0.5–3.0 cm long, pubescent with simple uniseriate glandular and eglandular trichomes like those of the stems. Inflorescences 0.8–2.0 cm long, internodal, simple to occasionally furcate, the flowers spaced along the rhachis, with (3-)4–10 flowers, pubescent with spreading simple uniseriate trichomes like those on stem; peduncle 0.5–1.5 cm long, straight; pedicels 3–5 mm long, 0.2–0.3 mm in diameter at the base and 0.2–0.3 mm at the apex, spreading, articulated at the base; pedicel scars spaced 0.3–0.7 mm apart. Buds subglobose, the corolla approximately halfway exserted from the calyx before anthesis. Flowers 5-merous, all perfect. Calyx tube 0.8–1.0 mm long, conical, the lobes 0.5–0.8 mm long, 0.6–0.8 mm wide, triangular with acute or somewhat rounded apices, pubescent with spreading simple uniseriate eglandular and glandular trichomes like those of the pedicels. Corolla 10–12 mm in diameter, white with a yellow-green central portion near the base, stellate, lobed 1/2 to 2/3 of the way to the base, the lobes 4.0–5.0 mm long, 2.0–2.5 mm wide, strongly reflexed at anthesis, later spreading, densely papillate-pubescent abaxially with simple uniseriate eglandular trichomes. Stamens equal; filament tube very short to minute; free portion of the filaments 0.5–0.7 mm long, adaxially pubescent with spreading uniseriate simple trichomes; anthers 1.8–2.5 mm long, 0.8–1.0 mm wide, ellipsoid, very slightly wider at base, yellow, poricidal at the tips, the pores lengthening to slits with age and drying. Ovary globose, glabrous; style 2.5–3.5 mm long, densely pubescent with tangled 2-3-celled simple uniseriate trichomes in the lower half where included in the anther cone, exserted 0–1 mm beyond anther cone; stigma capitate, minutely papillate, green in live plants. Fruit a globose berry, 6–10 mm in diameter, purple-black or green to yellowish-green at maturity, the pericarp dull or slightly shiny; fruiting pedicels 10–12 mm long, 0.4–0.5 mm in diameter at the base and 1.0–1.1 mm at apex, generally spreading to occasionally recurved, spaced 1.0–2.0 mm apart, dropping with mature fruits, not persistent but occasionally remaining on the inflorescence; fruiting calyx not accrescent, the tube ca. 1 mm long, the lobes 1.0–2.0 mm long, spreading to reflexed in fruit. Seeds (15-)20–40 per berry, 1.8–2.0 mm long, 1.5–1.6 mm wide, flattened and tear-drop shaped with a subapical hilum, yellow, the surfaces minutely pitted, the testal cells pentagonal in outline. Stone cells absent (North America and Europe) but usually 2(-8) per berry in other areas (Asia), ca. 0.5 mm in diameter, brown. Chromosome number: <italic>2n</italic>=6x=72 (<xref ref-type="bibr" rid="B185">Jørgensen 1928</xref>; <xref ref-type="bibr" rid="B375">Tokunaga 1933</xref>; <xref ref-type="bibr" rid="B123">Ellison 1936</xref>; <xref ref-type="bibr" rid="B255">Nakamura 1937</xref>; <xref ref-type="bibr" rid="B354">Stebbins and Paddock 1949</xref>; <xref ref-type="bibr" rid="B15">Baylis 1958</xref>; <xref ref-type="bibr" rid="B167">Heiser et al. 1965</xref>; <xref ref-type="bibr" rid="B320">Saarisalo-Taubert 1967</xref>; <xref ref-type="bibr" rid="B384">Venkateswarlu and Rao 1972</xref> [as <italic><tp:taxon-name><tp:taxon-name-part taxon-name-part-type="genus" reg="Solanum">S.</tp:taxon-name-part> <tp:taxon-name-part taxon-name-part-type="species" reg="nigrum">nigrum</tp:taxon-name-part></tp:taxon-name></italic> S8, S11, S19]; <xref ref-type="bibr" rid="B168">Henderson 1974</xref>; <xref ref-type="bibr" rid="B368">Tandon 1974</xref>; <xref ref-type="bibr" rid="B299">Randell and Symon 1976</xref>; <xref ref-type="bibr" rid="B104">Edmonds 1977</xref>, <xref ref-type="bibr" rid="B108">1981</xref>, <xref ref-type="bibr" rid="B109">1982</xref>, <xref ref-type="bibr" rid="B110">1983</xref>, <xref ref-type="bibr" rid="B111">1984a</xref>; <xref ref-type="bibr" rid="B141">Ganapathi and Rao 1986a</xref>; <xref ref-type="bibr" rid="B364">Symon 1981</xref>; <xref ref-type="bibr" rid="B47">Bukenya 1996</xref>).</p><fig id="F22" position="float" orientation="portrait"><label>Figure 22.</label><caption><p>
                <italic><tp:taxon-name><tp:taxon-name-part taxon-name-part-type="genus" reg="Solanum">Solanum</tp:taxon-name-part> <tp:taxon-name-part taxon-name-part-type="species" reg="nigrum">nigrum</tp:taxon-name-part></tp:taxon-name></italic> L. <bold>A</bold> Habit <bold>B</bold> Flower (<bold>A, B</bold> <italic>Symon 5449</italic> [ADW 35964]). Drawing by M.L. Szent-Ivany, first published in <xref ref-type="bibr" rid="B364">Symon (1981)</xref>, courtesy of the Board of the Botanic Gardens and State Herbarium (Adelaide, South Australia), reproduced with permission.</p></caption><graphic xmlns:xlink="http://www.w3.org/1999/xlink" xlink:href="phytokeys-106-001-g022.jpg" position="float" orientation="portrait" xlink:type="simple" id="oo_218725.jpg"/></fig><fig id="F23" position="float" orientation="portrait"><label>Figure 23.</label><caption><p>
                <italic><tp:taxon-name><tp:taxon-name-part taxon-name-part-type="genus" reg="Solanum">Solanum</tp:taxon-name-part> <tp:taxon-name-part taxon-name-part-type="species" reg="nigrum">nigrum</tp:taxon-name-part></tp:taxon-name></italic> L. <bold>A</bold> Habit <bold>B</bold> Inflorescence (dense indumentum) <bold>C</bold> Inflorescence (sparse indumentum) <bold>D</bold> Fully mature full-black berries, calyx lobes remaining appressed or slightly spreading (<bold>A</bold> Nijmegen acc. 824750016; <bold>B</bold> Nijmegen acc. A34750479; <bold>C</bold> Nijmegen acc. 824750029A, <bold>D</bold> Nijmegen acc. A44750150). Photos by S. Knapp.</p></caption><graphic xmlns:xlink="http://www.w3.org/1999/xlink" xlink:href="phytokeys-106-001-g023.jpg" position="float" orientation="portrait" xlink:type="simple" id="oo_218726.jpg"/></fig></tp:treatment-sec><tp:treatment-sec sec-type="distribution" id="SECID0EGZKM"><title>Distribution</title><p>(Figure <xref ref-type="fig" rid="F24">24</xref>). Widespread species native to Eurasia (western Europe to Japan), northern Africa and Australia, sporadically introduced in South Africa and naturalised locally in temperate North America.</p><fig id="F24" position="float" orientation="portrait"><label>Figure 24.</label><caption><p>Distribution of <italic><tp:taxon-name><tp:taxon-name-part taxon-name-part-type="genus" reg="Solanum">Solanum</tp:taxon-name-part> <tp:taxon-name-part taxon-name-part-type="species" reg="nigrum">nigrum</tp:taxon-name-part></tp:taxon-name></italic> L in the Old World.</p></caption><graphic xmlns:xlink="http://www.w3.org/1999/xlink" xlink:href="phytokeys-106-001-g024.jpg" position="float" orientation="portrait" xlink:type="simple" id="oo_218727.jpg"/></fig></tp:treatment-sec><tp:treatment-sec sec-type="ecology" id="SECID0EI1KM"><title>Ecology.</title><p>Weed of cultivated land, open spaces in forests and roadsides; found in disturbed areas between 0–2,200 (3,500) m elevation.</p></tp:treatment-sec><tp:treatment-sec sec-type="Common names" id="SECID0EN1KM"><title>Common names.</title><p>Australia: blackberry, black berry nightshade (<xref ref-type="bibr" rid="B364">Symon 1981</xref>); China: paak fa tsai ts’o [Hainan], long kui (<xref ref-type="bibr" rid="B411">Zhang et al. 1994</xref>); Denmark: kirtel-natskygge, sort natskygge (<xref ref-type="bibr" rid="B159">Hartvig 2015</xref>), sort natskygge (<xref ref-type="bibr" rid="B133">Frederiksen et al. 2006</xref>); Egypt: anabadib [Berber], aneb el dib, enab athib; Estonia: must maavits (<xref ref-type="bibr" rid="B205">Kukk and Kull 2005</xref>; Finland: mustakoiso, karvamustakoiso (<xref ref-type="bibr" rid="B157">Hämet-Ahti et al. 1998</xref>); France: morelle noire (<xref ref-type="bibr" rid="B184">Jauzein and Nawrot 2011</xref>); Germany: schwarzer Nachtschatten; India: makoi [Hindi], kakamachi [Bengali, Sanskrit], kakahva [Sanskrit]; Iraq: dubbais, habbat seda; Italy: <tp:taxon-name><tp:taxon-name-part taxon-name-part-type="genus" reg="Solanum"/><tp:taxon-name-part taxon-name-part-type="species" reg="morella">morella</tp:taxon-name-part></tp:taxon-name> commune, erba <tp:taxon-name><tp:taxon-name-part taxon-name-part-type="genus" reg="Solanum"/><tp:taxon-name-part taxon-name-part-type="species" reg="morella">morella</tp:taxon-name-part></tp:taxon-name>, pomidorella, ballerina (<xref ref-type="bibr" rid="B282">Pignatti 1982</xref>), solano nero; Japan: inuhozuki, inn-hodzuki, kanzashi-inuhoozuki; Libya: aneb el dib/aneb el dhib; Lithuania: juodoji kiauliauogė (<xref ref-type="bibr" rid="B257">Natkevičaitė-Ivanauskienė 1976</xref>); Malaysia: beliwan; Nepal: kamai; New Zealand: black nightshade (<xref ref-type="bibr" rid="B393">Webb et al. 1988</xref>); Norway: svartsøtvier (<xref ref-type="bibr" rid="B213">Lid et al. 2005</xref>); Pakistan: tolangur; Philippines: amti, amtih (Ifugao language), moti; Poland: psianka czarna (<xref ref-type="bibr" rid="B277">Pawłowskiego 1963</xref>); Portugal: herva moira morelle commune, pera de Santa Maria; Saint Helena: Tristan blackberry; Slovenia: lulok čierny (<xref ref-type="bibr" rid="B20">Bertová and Goliašová 1993</xref>); Spain: yerba mora, hierba mora; Sweden: nattskatta, hårig nattskatta (<xref ref-type="bibr" rid="B251">Mossberg et al. 2003</xref>); United Kingdom: black nightshade</p></tp:treatment-sec><tp:treatment-sec sec-type="Uses" id="SECID0E43KM"><title>Uses.</title><p>Leaves used as vegetable in India, China, southeast Asia and in Europe (in local areas); thought to be poisonous by association with the deadly nightshade, <italic><tp:taxon-name><tp:taxon-name-part taxon-name-part-type="genus" reg="Atropa">Atropa</tp:taxon-name-part> <tp:taxon-name-part taxon-name-part-type="species" reg="belladonna">belladonna</tp:taxon-name-part></tp:taxon-name></italic> (see Uses in introductory section). Berries sometimes used for jam (<xref ref-type="bibr" rid="B385">Viljoen 2011</xref>).</p></tp:treatment-sec><tp:treatment-sec sec-type="Preliminary conservation status" id="SECID0ES4KM"><title>Preliminary conservation status</title><p>(<xref ref-type="bibr" rid="B176">IUCN 2016</xref>). <italic><tp:taxon-name><tp:taxon-name-part taxon-name-part-type="genus" reg="Solanum">Solanum</tp:taxon-name-part> <tp:taxon-name-part taxon-name-part-type="species" reg="nigrum">nigrum</tp:taxon-name-part></tp:taxon-name></italic> is a widely distributed amphitropical species across temperate and subtropical areas in the Old World; it can be assigned a status of LC (Least Concern; Table <xref ref-type="table" rid="T7">7</xref>).</p></tp:treatment-sec><tp:treatment-sec sec-type="discussion" id="SECID0EL5KM"><title>Discussion.</title><p>
            <italic><tp:taxon-name><tp:taxon-name-part taxon-name-part-type="genus" reg="Solanum">Solanum</tp:taxon-name-part> <tp:taxon-name-part taxon-name-part-type="species" reg="nigrum">nigrum</tp:taxon-name-part></tp:taxon-name></italic>, the type species of the genus <italic><tp:taxon-name><tp:taxon-name-part taxon-name-part-type="genus" reg="Solanum">Solanum</tp:taxon-name-part></tp:taxon-name></italic>, is a widespread weed with much morphological variation recognised at various infraspecific levels by many different authors (e.g. <xref ref-type="bibr" rid="B218">Linnaeus 1753</xref>; <xref ref-type="bibr" rid="B274">Opiz 1843</xref>). There are almost 100 names associated with the taxon and the status of some of these remains uncertain due to difficulty in finding types but we include them here based on their descriptions (but see Doubtful species). Here, we adopt an inclusive and broad concept of the species and recognise all infraspecific taxa under a single, more widespread and morphologically variable species. Two of the most commonly recognised infraspecific units include <tp:taxon-name><tp:taxon-name-part taxon-name-part-type="genus" reg="Solanum">S.</tp:taxon-name-part> <tp:taxon-name-part taxon-name-part-type="species" reg="nigrum">nigrum</tp:taxon-name-part> <tp:taxon-name-part taxon-name-part-type="infraspecific-rank">subsp.</tp:taxon-name-part> <tp:taxon-name-part taxon-name-part-type="subspecies" reg="schultesii">schultesii</tp:taxon-name-part></tp:taxon-name> (Opiz) Wessely (villous, with glandular hairs) and <tp:taxon-name><tp:taxon-name-part taxon-name-part-type="genus" reg="Solanum">S.</tp:taxon-name-part> <tp:taxon-name-part taxon-name-part-type="species" reg="nigrum">nigrum</tp:taxon-name-part> <tp:taxon-name-part taxon-name-part-type="infraspecific-rank">subsp.</tp:taxon-name-part> <tp:taxon-name-part taxon-name-part-type="subspecies" reg="nigrum">nigrum</tp:taxon-name-part></tp:taxon-name> (eglandular). Previous studies have found no support for the recognition of these or any other infraspecific taxa within <italic><tp:taxon-name><tp:taxon-name-part taxon-name-part-type="genus" reg="Solanum">S.</tp:taxon-name-part> <tp:taxon-name-part taxon-name-part-type="species" reg="nigrum">nigrum</tp:taxon-name-part></tp:taxon-name></italic> based on morphological (<xref ref-type="bibr" rid="B168">Henderson 1974</xref>), seed protein (<xref ref-type="bibr" rid="B120">Edmonds and Glidewell 1977</xref>) or molecular marker data (<xref ref-type="bibr" rid="B84">Dehmer 2001</xref>; <xref ref-type="bibr" rid="B85">Dehmer and Hammer 2004</xref>; <xref ref-type="bibr" rid="B269">Olet 2004</xref>; <xref ref-type="bibr" rid="B227">Manoko 2007</xref>).</p><p>We do not include material identified as <italic><tp:taxon-name><tp:taxon-name-part taxon-name-part-type="genus" reg="Solanum">S.</tp:taxon-name-part> <tp:taxon-name-part taxon-name-part-type="species" reg="nigrum">nigrum</tp:taxon-name-part></tp:taxon-name></italic> in recent African regional floras (<xref ref-type="bibr" rid="B115">Edmonds 2006a</xref>, <xref ref-type="bibr" rid="B116">2006b</xref>, <xref ref-type="bibr" rid="B118">2012</xref>) in our circumscription of this species. We follow <xref ref-type="bibr" rid="B269">Olet (2004)</xref> and <xref ref-type="bibr" rid="B270">Olet et al. (2011)</xref> and consider this material to represent the wild form of <italic><tp:taxon-name><tp:taxon-name-part taxon-name-part-type="genus" reg="Solanum">S.</tp:taxon-name-part> <tp:taxon-name-part taxon-name-part-type="species" reg="scabrum">scabrum.</tp:taxon-name-part></tp:taxon-name></italic> In Africa, we consider only material from northern Africa around the Mediterranean and a few specimens (probably introduced from Europe) from South Africa to be true <italic><tp:taxon-name><tp:taxon-name-part taxon-name-part-type="genus" reg="Solanum">S.</tp:taxon-name-part> <tp:taxon-name-part taxon-name-part-type="species" reg="nigrum">nigrum</tp:taxon-name-part></tp:taxon-name></italic>. Both <italic><tp:taxon-name><tp:taxon-name-part taxon-name-part-type="genus" reg="Solanum">S.</tp:taxon-name-part> <tp:taxon-name-part taxon-name-part-type="species" reg="nigrum">nigrum</tp:taxon-name-part></tp:taxon-name></italic> and <italic><tp:taxon-name><tp:taxon-name-part taxon-name-part-type="genus" reg="Solanum">S.</tp:taxon-name-part> <tp:taxon-name-part taxon-name-part-type="species" reg="scabrum">scabrum</tp:taxon-name-part></tp:taxon-name></italic> are hexaploids and morphologically similar, but can be distinguished on the following suite of morphological characteristics; <italic><tp:taxon-name><tp:taxon-name-part taxon-name-part-type="genus" reg="Solanum">Solanum</tp:taxon-name-part> <tp:taxon-name-part taxon-name-part-type="species" reg="nigrum">nigrum</tp:taxon-name-part></tp:taxon-name></italic> has leaves with rather indistinct petioles, inflorescences with the flowers spaced along the rhachis, acute calyx lobes that are more or less appressed to the berry in fruit, and berries that not markedly shiny and often have stone cells (particularly in Asia). <italic><tp:taxon-name><tp:taxon-name-part taxon-name-part-type="genus" reg="Solanum">Solanum</tp:taxon-name-part> <tp:taxon-name-part taxon-name-part-type="species" reg="scabrum">scabrum</tp:taxon-name-part></tp:taxon-name></italic> has distinctly petiolate leaves, the flowers are usually tightly congested at the tips of inflorescences or inflorescence branches, the calyx lobes are rounded, irregular and strongly reflexed in fruit and the berries are shiny with thick pericarp and lack stone cells. In addition, the fruiting pedicels of <italic><tp:taxon-name><tp:taxon-name-part taxon-name-part-type="genus" reg="Solanum">S.</tp:taxon-name-part> <tp:taxon-name-part taxon-name-part-type="species" reg="nigrum">nigrum</tp:taxon-name-part></tp:taxon-name></italic> are spreading to somewhat recurved, while those of <italic><tp:taxon-name><tp:taxon-name-part taxon-name-part-type="genus" reg="Solanum">S.</tp:taxon-name-part> <tp:taxon-name-part taxon-name-part-type="species" reg="scabrum">scabrum</tp:taxon-name-part></tp:taxon-name></italic> are erect and strongly spreading.</p><p>Throughout its range in Europe and into Eurasia as far as western China, <italic><tp:taxon-name><tp:taxon-name-part taxon-name-part-type="genus" reg="Solanum">S.</tp:taxon-name-part> <tp:taxon-name-part taxon-name-part-type="species" reg="nigrum">nigrum</tp:taxon-name-part></tp:taxon-name></italic> is sympatric with <italic><tp:taxon-name><tp:taxon-name-part taxon-name-part-type="genus" reg="Solanum">S.</tp:taxon-name-part> <tp:taxon-name-part taxon-name-part-type="species" reg="villosum">villosum</tp:taxon-name-part></tp:taxon-name></italic>. The simplest distinguishing character is mature berry colour; <italic><tp:taxon-name><tp:taxon-name-part taxon-name-part-type="genus" reg="Solanum">S.</tp:taxon-name-part> <tp:taxon-name-part taxon-name-part-type="species" reg="villosum">villosum</tp:taxon-name-part></tp:taxon-name></italic> has red, orange or yellow berries, while those of <italic><tp:taxon-name><tp:taxon-name-part taxon-name-part-type="genus" reg="Solanum">S.</tp:taxon-name-part> <tp:taxon-name-part taxon-name-part-type="species" reg="nigrum">nigrum</tp:taxon-name-part></tp:taxon-name></italic> are black or green. Many old collections, however, do not state berry colour on the label, so identification can be difficult. Calyx lobes are useful for distinguishing these taxa; <italic><tp:taxon-name><tp:taxon-name-part taxon-name-part-type="genus" reg="Solanum">S.</tp:taxon-name-part> <tp:taxon-name-part taxon-name-part-type="species" reg="nigrum">nigrum</tp:taxon-name-part></tp:taxon-name></italic> calyx lobes are usually deltate and acute, with sharp triangular sinuses, while those of <italic><tp:taxon-name><tp:taxon-name-part taxon-name-part-type="genus" reg="Solanum">S.</tp:taxon-name-part> <tp:taxon-name-part taxon-name-part-type="species" reg="villosum">villosum</tp:taxon-name-part></tp:taxon-name></italic> are longer, usually rounded at the tip and the sinuses are broad and quite transparent (see description of <italic><tp:taxon-name><tp:taxon-name-part taxon-name-part-type="genus" reg="Solanum">S.</tp:taxon-name-part> <tp:taxon-name-part taxon-name-part-type="species" reg="villosum">villosum</tp:taxon-name-part></tp:taxon-name></italic>), leaving a paler “window” just below the sinus in flower buds and early flowers. The shiny, translucent berries of <italic><tp:taxon-name><tp:taxon-name-part taxon-name-part-type="genus" reg="Solanum">S.</tp:taxon-name-part> <tp:taxon-name-part taxon-name-part-type="species" reg="villosum">villosum</tp:taxon-name-part></tp:taxon-name></italic> (mostly slightly ellipsoid) usually dry blackish-brown, but are distinct from the matte, more opaque berries of S. <italic><tp:taxon-name><tp:taxon-name-part taxon-name-part-type="genus" reg="Solanum"/><tp:taxon-name-part taxon-name-part-type="species" reg="nigrum">nigrum</tp:taxon-name-part></tp:taxon-name></italic>. Neither species has stone cells in Europe, but in Asia, <italic><tp:taxon-name><tp:taxon-name-part taxon-name-part-type="genus" reg="Solanum">S.</tp:taxon-name-part> <tp:taxon-name-part taxon-name-part-type="species" reg="nigrum">nigrum</tp:taxon-name-part></tp:taxon-name></italic> usually has 2 (or occasionally more) stone cells in the berries. Both species retain pedicels after fruits drop, but <italic><tp:taxon-name><tp:taxon-name-part taxon-name-part-type="genus" reg="Solanum">S.</tp:taxon-name-part> <tp:taxon-name-part taxon-name-part-type="species" reg="nigrum">nigrum</tp:taxon-name-part></tp:taxon-name></italic> is not as extreme in this regard and often plants are found with old inflorescences with no remaining pedicels.</p><p>
            <italic><tp:taxon-name><tp:taxon-name-part taxon-name-part-type="genus" reg="Solanum">Solanum</tp:taxon-name-part> <tp:taxon-name-part taxon-name-part-type="species" reg="nigrum">nigrum</tp:taxon-name-part></tp:taxon-name></italic> has been considered native only to Europe, but our study of populations of this widespread weed across its range has shown that the largest morphological variation can be observed in Asia. Populations of <italic><tp:taxon-name><tp:taxon-name-part taxon-name-part-type="genus" reg="Solanum">S.</tp:taxon-name-part> <tp:taxon-name-part taxon-name-part-type="species" reg="nigrum">nigrum</tp:taxon-name-part></tp:taxon-name></italic> from Asia have more stone cells in the fruit and the plants have a more delicate look overall with longer peduncles and often fewer flowers per inflorescence. Material from Asia has been described as different taxa (e.g. <italic><tp:taxon-name><tp:taxon-name-part taxon-name-part-type="genus" reg="Solanum">S.</tp:taxon-name-part> <tp:taxon-name-part taxon-name-part-type="species" reg="guanchounense">guanchounense</tp:taxon-name-part></tp:taxon-name></italic>, <italic><tp:taxon-name><tp:taxon-name-part taxon-name-part-type="genus" reg="Solanum">S.</tp:taxon-name-part> <tp:taxon-name-part taxon-name-part-type="species" reg="chenopodiifolium">chenopodiifolium</tp:taxon-name-part></tp:taxon-name></italic>) but the variation is continuous across the range, with European populations being more invariant (except in leaf shape and indumentum). Populations in Europe represent a relatively monomorphic set of populations compared to material from China and eastern Asia. We therefore consider that the species is native to the entire Eurasian area, with limited introductions to North America. North American material we have seen appears most similar to European plants based on morphology, suggesting the introduction to North America came from European populations, but this has not been tested genetically.</p><p>Australian populations of <italic><tp:taxon-name><tp:taxon-name-part taxon-name-part-type="genus" reg="Solanum">S.</tp:taxon-name-part> <tp:taxon-name-part taxon-name-part-type="species" reg="nigrum">nigrum</tp:taxon-name-part></tp:taxon-name></italic> could have originated either from Europe or from Asia. In general, <italic><tp:taxon-name><tp:taxon-name-part taxon-name-part-type="genus" reg="Solanum">S.</tp:taxon-name-part> <tp:taxon-name-part taxon-name-part-type="species" reg="nigrum">nigrum</tp:taxon-name-part></tp:taxon-name></italic> in Australia does not seem to have stone cells in general and plants fall into two continuously variable groups: one is similar to classic European <italic><tp:taxon-name><tp:taxon-name-part taxon-name-part-type="genus" reg="Solanum">S.</tp:taxon-name-part> <tp:taxon-name-part taxon-name-part-type="species" reg="nigrum">nigrum</tp:taxon-name-part></tp:taxon-name></italic> and the other is more similar to plants from eastern and south-eastern Asia.</p><p>
            <italic><tp:taxon-name><tp:taxon-name-part taxon-name-part-type="genus" reg="Solanum">Solanum</tp:taxon-name-part> <tp:taxon-name-part taxon-name-part-type="species" reg="nigrum">nigrum</tp:taxon-name-part></tp:taxon-name></italic> is an autoalloploid species, now thought to have originated from a tetraploid <italic><tp:taxon-name><tp:taxon-name-part taxon-name-part-type="genus" reg="Solanum">S.</tp:taxon-name-part> <tp:taxon-name-part taxon-name-part-type="species" reg="villosum">villosum</tp:taxon-name-part></tp:taxon-name></italic> and a diploid <italic><tp:taxon-name><tp:taxon-name-part taxon-name-part-type="genus" reg="Solanum">S.</tp:taxon-name-part> <tp:taxon-name-part taxon-name-part-type="species" reg="americanum">americanum</tp:taxon-name-part></tp:taxon-name></italic> by spontaneous amphiploidy (<xref ref-type="bibr" rid="B106">Edmonds 1979a</xref>; <xref ref-type="bibr" rid="B142">Ganapathi and Rao 1986b</xref>, <xref ref-type="bibr" rid="B143">1986c</xref>; <xref ref-type="bibr" rid="B285">Poczai and Hyvönen 2011</xref>). Cytogenetic and crossing studies show high fertility and regular pairing of bivalents at meiosis in crosses of <italic><tp:taxon-name><tp:taxon-name-part taxon-name-part-type="genus" reg="Solanum">S.</tp:taxon-name-part> <tp:taxon-name-part taxon-name-part-type="species" reg="villosum">villosum</tp:taxon-name-part></tp:taxon-name></italic>, <italic><tp:taxon-name><tp:taxon-name-part taxon-name-part-type="genus" reg="Solanum">S.</tp:taxon-name-part> <tp:taxon-name-part taxon-name-part-type="species" reg="retroflexum">retroflexum</tp:taxon-name-part></tp:taxon-name></italic> and <italic><tp:taxon-name><tp:taxon-name-part taxon-name-part-type="genus" reg="Solanum">S.</tp:taxon-name-part> <tp:taxon-name-part taxon-name-part-type="species" reg="americanum">americanum</tp:taxon-name-part></tp:taxon-name></italic> with <italic><tp:taxon-name><tp:taxon-name-part taxon-name-part-type="genus" reg="Solanum">S.</tp:taxon-name-part> <tp:taxon-name-part taxon-name-part-type="species" reg="nigrum">nigrum</tp:taxon-name-part></tp:taxon-name></italic> (<xref ref-type="bibr" rid="B106">Edmonds 1979a</xref>; <xref ref-type="bibr" rid="B142">Ganapathi and Rao 1986b</xref>, <xref ref-type="bibr" rid="B143">1986c</xref>, <xref ref-type="bibr" rid="B144">1986d</xref>). Of the two tetraploid species, <italic><tp:taxon-name><tp:taxon-name-part taxon-name-part-type="genus" reg="Solanum">S.</tp:taxon-name-part> <tp:taxon-name-part taxon-name-part-type="species" reg="villosum">villosum</tp:taxon-name-part></tp:taxon-name></italic> and <italic><tp:taxon-name><tp:taxon-name-part taxon-name-part-type="genus" reg="Solanum">S.</tp:taxon-name-part> <tp:taxon-name-part taxon-name-part-type="species" reg="nigrum">nigrum</tp:taxon-name-part></tp:taxon-name></italic> are sympatric at least across parts of their native ranges which would make it more likely that <italic><tp:taxon-name><tp:taxon-name-part taxon-name-part-type="genus" reg="Solanum">S.</tp:taxon-name-part> <tp:taxon-name-part taxon-name-part-type="species" reg="nigrum">nigrum</tp:taxon-name-part></tp:taxon-name></italic> is an autoalloploid derived from the autopolyploid <italic><tp:taxon-name><tp:taxon-name-part taxon-name-part-type="genus" reg="Solanum">S.</tp:taxon-name-part> <tp:taxon-name-part taxon-name-part-type="species" reg="villosum">villosum</tp:taxon-name-part></tp:taxon-name></italic> and the diploid <italic><tp:taxon-name><tp:taxon-name-part taxon-name-part-type="genus" reg="Solanum">S.</tp:taxon-name-part> <tp:taxon-name-part taxon-name-part-type="species" reg="americanum">americanum</tp:taxon-name-part></tp:taxon-name></italic>. Molecular analyses have now shown that the two hexaploids <italic><tp:taxon-name><tp:taxon-name-part taxon-name-part-type="genus" reg="Solanum">S.</tp:taxon-name-part> <tp:taxon-name-part taxon-name-part-type="species" reg="nigrum">nigrum</tp:taxon-name-part></tp:taxon-name></italic> and <italic><tp:taxon-name><tp:taxon-name-part taxon-name-part-type="genus" reg="Solanum">S.</tp:taxon-name-part> <tp:taxon-name-part taxon-name-part-type="species" reg="scabrum">scabrum</tp:taxon-name-part></tp:taxon-name></italic> share a parental species with the tetraploid <italic><tp:taxon-name><tp:taxon-name-part taxon-name-part-type="genus" reg="Solanum">S.</tp:taxon-name-part> <tp:taxon-name-part taxon-name-part-type="species" reg="villosum">villosum</tp:taxon-name-part></tp:taxon-name></italic> (<xref ref-type="bibr" rid="B285">Poczai and Hyvönen 2011</xref>). Artificially produced hexaploids from tetraploid crosses of <italic><tp:taxon-name><tp:taxon-name-part taxon-name-part-type="genus" reg="Solanum">S.</tp:taxon-name-part> <tp:taxon-name-part taxon-name-part-type="species" reg="villosum">villosum</tp:taxon-name-part></tp:taxon-name></italic> and <italic><tp:taxon-name><tp:taxon-name-part taxon-name-part-type="genus" reg="Solanum">S.</tp:taxon-name-part> <tp:taxon-name-part taxon-name-part-type="species" reg="americanum">americanum</tp:taxon-name-part></tp:taxon-name></italic> have been shown to be fertile and represent the glandular variant of <italic><tp:taxon-name><tp:taxon-name-part taxon-name-part-type="genus" reg="Solanum">S.</tp:taxon-name-part> <tp:taxon-name-part taxon-name-part-type="species" reg="nigrum">nigrum</tp:taxon-name-part></tp:taxon-name></italic> (sometimes recognised as subsp. <tp:taxon-name><tp:taxon-name-part taxon-name-part-type="genus" reg="Solanum"/><tp:taxon-name-part taxon-name-part-type="species" reg="nigrum"/><tp:taxon-name-part taxon-name-part-type="subspecies" reg="schultesii">schultesii</tp:taxon-name-part></tp:taxon-name> (Opiz) Wessely; <xref ref-type="bibr" rid="B106">Edmonds 1979a</xref>). It is hence becoming more clear that the tetraploid parent of <italic><tp:taxon-name><tp:taxon-name-part taxon-name-part-type="genus" reg="Solanum">S.</tp:taxon-name-part> <tp:taxon-name-part taxon-name-part-type="species" reg="nigrum">nigrum</tp:taxon-name-part></tp:taxon-name></italic> is <italic><tp:taxon-name><tp:taxon-name-part taxon-name-part-type="genus" reg="Solanum">S.</tp:taxon-name-part> <tp:taxon-name-part taxon-name-part-type="species" reg="villosum">villosum</tp:taxon-name-part></tp:taxon-name></italic> and not <italic><tp:taxon-name><tp:taxon-name-part taxon-name-part-type="genus" reg="Solanum">S.</tp:taxon-name-part> <tp:taxon-name-part taxon-name-part-type="species" reg="retroflexum">retroflexum</tp:taxon-name-part></tp:taxon-name></italic>. Artificial hexaploids have been produced using <italic><tp:taxon-name><tp:taxon-name-part taxon-name-part-type="genus" reg="Solanum">S.</tp:taxon-name-part> <tp:taxon-name-part taxon-name-part-type="species" reg="villosum">villosum</tp:taxon-name-part></tp:taxon-name></italic> and <italic><tp:taxon-name><tp:taxon-name-part taxon-name-part-type="genus" reg="Solanum">S.</tp:taxon-name-part> <tp:taxon-name-part taxon-name-part-type="species" reg="americanum">americanum</tp:taxon-name-part></tp:taxon-name></italic> by several authors and the artificial hexaploids resemble <italic><tp:taxon-name><tp:taxon-name-part taxon-name-part-type="genus" reg="Solanum">S.</tp:taxon-name-part> <tp:taxon-name-part taxon-name-part-type="species" reg="nigrum">nigrum</tp:taxon-name-part></tp:taxon-name></italic> morphologically (<xref ref-type="bibr" rid="B369">Tandon and Rao 1964</xref>; <xref ref-type="bibr" rid="B383">Venkateswarlu and Rao 1969</xref>, <xref ref-type="bibr" rid="B384">1972</xref>; <xref ref-type="bibr" rid="B342">Soria and Heiser 1959</xref>; <xref ref-type="bibr" rid="B106">Edmonds 1979a</xref>). Reciprocal backcrossing of the artificial hexaploids with <italic><tp:taxon-name><tp:taxon-name-part taxon-name-part-type="genus" reg="Solanum">S.</tp:taxon-name-part> <tp:taxon-name-part taxon-name-part-type="species" reg="nigrum">nigrum</tp:taxon-name-part></tp:taxon-name></italic> results in a high fruit set (<xref ref-type="bibr" rid="B383">Venkateswarlu and Rao 1969</xref>, <xref ref-type="bibr" rid="B384">1972</xref>; <xref ref-type="bibr" rid="B106">Edmonds 1979a</xref>), supporting the hypothesis that <italic><tp:taxon-name><tp:taxon-name-part taxon-name-part-type="genus" reg="Solanum">S.</tp:taxon-name-part> <tp:taxon-name-part taxon-name-part-type="species" reg="villosum">villosum</tp:taxon-name-part></tp:taxon-name></italic> and <italic><tp:taxon-name><tp:taxon-name-part taxon-name-part-type="genus" reg="Solanum">S.</tp:taxon-name-part> <tp:taxon-name-part taxon-name-part-type="species" reg="americanum">americanum</tp:taxon-name-part></tp:taxon-name></italic> are the parent species of <italic><tp:taxon-name><tp:taxon-name-part taxon-name-part-type="genus" reg="Solanum">S.</tp:taxon-name-part> <tp:taxon-name-part taxon-name-part-type="species" reg="nigrum">nigrum</tp:taxon-name-part></tp:taxon-name></italic>. The autoallopolyploid origin of <italic><tp:taxon-name><tp:taxon-name-part taxon-name-part-type="genus" reg="Solanum">S.</tp:taxon-name-part> <tp:taxon-name-part taxon-name-part-type="species" reg="nigrum">nigrum</tp:taxon-name-part></tp:taxon-name></italic> has been suggested by previous authors (<xref ref-type="bibr" rid="B224">Magoon et al. 1962</xref>; <xref ref-type="bibr" rid="B300">Rao 1971</xref>). In the light of the current molecular evidence combined with the accumulating evidence from cytological and crossing studies, the alternative hypotheses on the origin of <italic><tp:taxon-name><tp:taxon-name-part taxon-name-part-type="genus" reg="Solanum">S.</tp:taxon-name-part> <tp:taxon-name-part taxon-name-part-type="species" reg="nigrum">nigrum</tp:taxon-name-part></tp:taxon-name></italic> as an autohexaploid (<xref ref-type="bibr" rid="B185">Jørgensen 1928</xref>; <xref ref-type="bibr" rid="B254">Nakamura 1935</xref>, <xref ref-type="bibr" rid="B255">1937</xref>) and an allopolyploid derived from three distinct genomes (e.g. <xref ref-type="bibr" rid="B369">Tandon and Rao 1964</xref>, <xref ref-type="bibr" rid="B370">1966a</xref>; <xref ref-type="bibr" rid="B168">Henderson 1974</xref>; <xref ref-type="bibr" rid="B106">Edmonds 1979a</xref>) are becoming less likely.</p><p>In parts of eastern England, <tp:taxon-name><tp:taxon-name-part taxon-name-part-type="genus" reg="Solanum">S.</tp:taxon-name-part> <tp:taxon-name-part taxon-name-part-type="hybrid-sign">×</tp:taxon-name-part> <tp:taxon-name-part taxon-name-part-type="species" reg="procurrens">procurrens</tp:taxon-name-part></tp:taxon-name> A.C.Leslie (<xref ref-type="bibr" rid="B210">Leslie 1978</xref>), a sterile tetraploid hybrid between <italic><tp:taxon-name><tp:taxon-name-part taxon-name-part-type="genus" reg="Solanum">S.</tp:taxon-name-part> <tp:taxon-name-part taxon-name-part-type="species" reg="nitidibaccatum">nitidibaccatum</tp:taxon-name-part></tp:taxon-name></italic> and <italic><tp:taxon-name><tp:taxon-name-part taxon-name-part-type="genus" reg="Solanum">S.</tp:taxon-name-part> <tp:taxon-name-part taxon-name-part-type="species" reg="nigrum">nigrum</tp:taxon-name-part></tp:taxon-name></italic>, is locally established where the two species grown together (<xref ref-type="bibr" rid="B351">Stace 2010</xref>: 531; <xref ref-type="bibr" rid="B352">Stace et al. 2015</xref>). The hybrid has also been recorded in New Zealand (<xref ref-type="bibr" rid="B393">Webb et al. 1988</xref>). These plants are intermediate between the two species, with glandular pubescence and black berries with somewhat accrescent calyx lobes. A good description and distribution map for this local hybrid can be found in <xref ref-type="bibr" rid="B352">Stace et al. (2015)</xref>. We have not seen convincing material from elsewhere in Europe of this hybrid, but it potentially occurs wherever <italic><tp:taxon-name><tp:taxon-name-part taxon-name-part-type="genus" reg="Solanum">S.</tp:taxon-name-part> <tp:taxon-name-part taxon-name-part-type="species" reg="nitidibaccatum">nitidibaccatum</tp:taxon-name-part></tp:taxon-name></italic> and <italic><tp:taxon-name><tp:taxon-name-part taxon-name-part-type="genus" reg="Solanum">S.</tp:taxon-name-part> <tp:taxon-name-part taxon-name-part-type="species" reg="nigrum">nigrum</tp:taxon-name-part></tp:taxon-name></italic> co-occur. As it is sterile, however, it does not spread or persist.</p><p>
            <xref ref-type="bibr" rid="B218">Linnaeus (1753)</xref> recognised six varieties of his <italic><tp:taxon-name><tp:taxon-name-part taxon-name-part-type="genus" reg="Solanum">S.</tp:taxon-name-part> <tp:taxon-name-part taxon-name-part-type="species" reg="nigrum">nigrum</tp:taxon-name-part></tp:taxon-name></italic>, of which four are now considered distinct species (var. <tp:taxon-name><tp:taxon-name-part taxon-name-part-type="genus" reg="Solanum"/><tp:taxon-name-part taxon-name-part-type="species" reg="nigrum"/><tp:taxon-name-part taxon-name-part-type="variety" reg="patulum">patulum</tp:taxon-name-part></tp:taxon-name> = <tp:taxon-name><tp:taxon-name-part taxon-name-part-type="genus" reg="Solanum">S.</tp:taxon-name-part> <tp:taxon-name-part taxon-name-part-type="species" reg="americanum">americanum</tp:taxon-name-part></tp:taxon-name>; var. <tp:taxon-name><tp:taxon-name-part taxon-name-part-type="genus" reg="Solanum"/><tp:taxon-name-part taxon-name-part-type="species" reg="nigrum"/><tp:taxon-name-part taxon-name-part-type="variety" reg="villosum">villosum</tp:taxon-name-part></tp:taxon-name> = <tp:taxon-name><tp:taxon-name-part taxon-name-part-type="genus" reg="Solanum">S.</tp:taxon-name-part> <tp:taxon-name-part taxon-name-part-type="species" reg="villosum">villosum</tp:taxon-name-part></tp:taxon-name>; var. <tp:taxon-name><tp:taxon-name-part taxon-name-part-type="genus" reg="Solanum"/><tp:taxon-name-part taxon-name-part-type="species" reg="villosum"/><tp:taxon-name-part taxon-name-part-type="variety" reg="guineense">guineense</tp:taxon-name-part></tp:taxon-name> = <tp:taxon-name><tp:taxon-name-part taxon-name-part-type="genus" reg="Solanum">S.</tp:taxon-name-part> <tp:taxon-name-part taxon-name-part-type="species" reg="scabrum">scabrum</tp:taxon-name-part></tp:taxon-name>; var. <tp:taxon-name><tp:taxon-name-part taxon-name-part-type="genus" reg="Solanum"/><tp:taxon-name-part taxon-name-part-type="species" reg="scabrum"/><tp:taxon-name-part taxon-name-part-type="variety" reg="virginicum">virginicum</tp:taxon-name-part></tp:taxon-name> = <italic><tp:taxon-name><tp:taxon-name-part taxon-name-part-type="genus" reg="Solanum">S.</tp:taxon-name-part> <tp:taxon-name-part taxon-name-part-type="species" reg="emulans">emulans</tp:taxon-name-part></tp:taxon-name></italic> Raf.). <xref ref-type="bibr" rid="B168">Henderson (1974)</xref> lectotypified <italic><tp:taxon-name><tp:taxon-name-part taxon-name-part-type="genus" reg="Solanum">S.</tp:taxon-name-part> <tp:taxon-name-part taxon-name-part-type="species" reg="nigrum">nigrum</tp:taxon-name-part></tp:taxon-name></italic> with the single sheet in the Linnean herbarium (LINN 248.28) corresponding to this species. In the protologue, <xref ref-type="bibr" rid="B218">Linnaeus (1753)</xref> cited several other elements and it is from these that we select the lectotype for var. <tp:taxon-name><tp:taxon-name-part taxon-name-part-type="genus" reg="Solanum"/><tp:taxon-name-part taxon-name-part-type="species" reg="nigrum"/><tp:taxon-name-part taxon-name-part-type="variety" reg="vulgare">vulgare</tp:taxon-name-part></tp:taxon-name> while, for var. <tp:taxon-name><tp:taxon-name-part taxon-name-part-type="genus" reg="Solanum"/><tp:taxon-name-part taxon-name-part-type="species" reg="nigrum"/><tp:taxon-name-part taxon-name-part-type="genus" reg="Solanum"/><tp:taxon-name-part taxon-name-part-type="species" reg="nigrum"/><tp:taxon-name-part taxon-name-part-type="variety" reg="judiacum">judiacum</tp:taxon-name-part></tp:taxon-name>, he cites no elements. It is possible that a specimen from his herbarium was the basis for this infraspecific epithet and that the sheet in LINN is that referred to by this name.</p><p>In describing <italic><tp:taxon-name><tp:taxon-name-part taxon-name-part-type="genus" reg="Solanum">S.</tp:taxon-name-part> <tp:taxon-name-part taxon-name-part-type="species" reg="judaicum">judaicum</tp:taxon-name-part></tp:taxon-name></italic>, <xref ref-type="bibr" rid="B21">von Besser (1809)</xref> did not specifically cite Linnaeus’s varietal name, so we have assumed he was coining a new name, rather than making a combination.</p><p>The name <italic><tp:taxon-name><tp:taxon-name-part taxon-name-part-type="genus" reg="Solanum">S.</tp:taxon-name-part> <tp:taxon-name-part taxon-name-part-type="species" reg="cestrifolium">cestrifolium</tp:taxon-name-part></tp:taxon-name></italic> has a complex history; we can find no place of publication for “Solanum cestrifolium Jacq.” as cited by <xref ref-type="bibr" rid="B350">Sprengel (1825)</xref> and <xref ref-type="bibr" rid="B397">Weinmann (1824</xref>:100; in synonymy with his nomen nudum <italic><tp:taxon-name><tp:taxon-name-part taxon-name-part-type="genus" reg="Solanum">S.</tp:taxon-name-part> <tp:taxon-name-part taxon-name-part-type="species" reg="besserianum">besserianum</tp:taxon-name-part></tp:taxon-name></italic>, see Doubtful names under <italic><tp:taxon-name><tp:taxon-name-part taxon-name-part-type="genus" reg="Solanum">S.</tp:taxon-name-part> <tp:taxon-name-part taxon-name-part-type="species" reg="besseri">besseri</tp:taxon-name-part></tp:taxon-name></italic> Weinm. ex Roem. &amp; Schult.). The name <italic><tp:taxon-name><tp:taxon-name-part taxon-name-part-type="genus" reg="Solanum">S.</tp:taxon-name-part> <tp:taxon-name-part taxon-name-part-type="species" reg="cestrifolium">cestrifolium</tp:taxon-name-part></tp:taxon-name></italic> has also been attributed to Willdenow by Gussone (1825, as a <italic>nomen nudum</italic>) and subsequently validated by <xref ref-type="bibr" rid="B65">Colla (1835)</xref>; this epithet refers to plants now considered part of the species <italic><tp:taxon-name><tp:taxon-name-part taxon-name-part-type="genus" reg="Solanum">S.</tp:taxon-name-part> <tp:taxon-name-part taxon-name-part-type="species" reg="bahamense">bahamense</tp:taxon-name-part></tp:taxon-name></italic> L. (<xref ref-type="bibr" rid="B358">Strickland-Constable et al. 2008</xref>). We have not lectotypified <italic><tp:taxon-name><tp:taxon-name-part taxon-name-part-type="genus" reg="Solanum">S.</tp:taxon-name-part> <tp:taxon-name-part taxon-name-part-type="species" reg="cestrifolium">cestrifolium</tp:taxon-name-part></tp:taxon-name></italic> Jacq. ex Spreng. in the hope that material amongst the cultivated holdings at W will reveal potential original material.</p><p>
            <xref ref-type="bibr" rid="B36">Blume (1826)</xref> cited no specimens for any of the names in his <italic>Bijdragen tot de flora van Nederlandsch Indië</italic> nor do many of the descriptions have specific localities. We have found a specimen labelled <italic><tp:taxon-name><tp:taxon-name-part taxon-name-part-type="genus" reg="Solanum">S.</tp:taxon-name-part> <tp:taxon-name-part taxon-name-part-type="species" reg="rhinozerothis">rhinozerothis</tp:taxon-name-part></tp:taxon-name></italic> in Blume’s hand in L (L.2883159) that we here select as the neotype for that species, but have not found any material directly attributable to Blume that we could associate with <italic><tp:taxon-name><tp:taxon-name-part taxon-name-part-type="genus" reg="Solanum">S.</tp:taxon-name-part> <tp:taxon-name-part taxon-name-part-type="species" reg="uliginosum">uliginosum</tp:taxon-name-part></tp:taxon-name></italic> (see under Doubtful names).</p><p>The varietal epithet “<italic><tp:taxon-name><tp:taxon-name-part taxon-name-part-type="genus" reg="Solanum"/><tp:taxon-name-part taxon-name-part-type="species" reg="atriplicifolium">atriplicifolium</tp:taxon-name-part></tp:taxon-name></italic>” was used by many authors to refer to plants of <italic><tp:taxon-name><tp:taxon-name-part taxon-name-part-type="genus" reg="Solanum">S.</tp:taxon-name-part> <tp:taxon-name-part taxon-name-part-type="species" reg="nigrum">nigrum</tp:taxon-name-part></tp:taxon-name></italic> with dentate leaf margins. It appears to have been used in reference to a specimen that was annotated “Solanum atriplicifolium” by Narcisse Desportes, probably seen in Paris or Geneva. Georg Meyer of Hannover (1818) was the first botanist to effectively and validly publish this epithet and did so at the varietal rank. <xref ref-type="bibr" rid="B101">Dunal (1852)</xref> cited the same material and said that the collector was “Prost”, though the G herbarium catalogue states the collector as Desportes. We select this G-DC (G00144334) sheet as the lectotype for <tp:taxon-name><tp:taxon-name-part taxon-name-part-type="genus" reg="Solanum">S.</tp:taxon-name-part> <tp:taxon-name-part taxon-name-part-type="species" reg="nigrum">nigrum</tp:taxon-name-part> <tp:taxon-name-part taxon-name-part-type="infraspecific-rank">var.</tp:taxon-name-part> <tp:taxon-name-part taxon-name-part-type="variety" reg="atriplicifolium">atriplicifolium</tp:taxon-name-part></tp:taxon-name> because it appears to be original material by way of locality and annotation. The combinations made by <xref ref-type="bibr" rid="B93">Don (1837)</xref> and <xref ref-type="bibr" rid="B101">Dunal (1852)</xref> are isonyms and therefore have no standing, but we include them here because they have been widely used and cited and other combinations have been made based upon them.</p><p>The various names coined by the amateur Czech botanist Philipp Maximilian Opiz and here recognised as synonyms of <italic><tp:taxon-name><tp:taxon-name-part taxon-name-part-type="genus" reg="Solanum">S.</tp:taxon-name-part> <tp:taxon-name-part taxon-name-part-type="species" reg="nigrum">nigrum</tp:taxon-name-part></tp:taxon-name></italic> were all included by him in the “superspecies” <italic><tp:taxon-name><tp:taxon-name-part taxon-name-part-type="genus" reg="Solanum">S.</tp:taxon-name-part> <tp:taxon-name-part taxon-name-part-type="species" reg="nigrum">nigrum</tp:taxon-name-part></tp:taxon-name></italic> and, from descriptions and key, represent leaf shape, pubescence and inflorescence size variations of that species. Opiz’s enormous herbarium is housed mostly in PR (<xref ref-type="bibr" rid="B191">Kirschner et al. 2007</xref>) with duplicates in PRC and other major European herbaria. We have been unable to visit Prague to examine the no doubt extensive gatherings of <italic><tp:taxon-name><tp:taxon-name-part taxon-name-part-type="genus" reg="Solanum">S.</tp:taxon-name-part> <tp:taxon-name-part taxon-name-part-type="species" reg="nigrum">nigrum</tp:taxon-name-part></tp:taxon-name></italic> and have found few unambiguous duplicates of the collections cited in the protologues. We therefore leave the typification of these infraspecific names until further study of Opiz’s herbarium can be undertaken. The same is true for the infraspecific names coined by Johann <xref ref-type="bibr" rid="B92">Döll (1843)</xref>, whose protologues cited some presumed collections, but no herbaria. Searches at KR reveal no original material and the A. Braun collections cited were probably at B and were destroyed. Again, these infraspecies refer to the highly variable populations of <italic><tp:taxon-name><tp:taxon-name-part taxon-name-part-type="genus" reg="Solanum">S.</tp:taxon-name-part> <tp:taxon-name-part taxon-name-part-type="species" reg="nigrum">nigrum</tp:taxon-name-part></tp:taxon-name></italic> in central Europe. <xref ref-type="bibr" rid="B92">Döll (1843)</xref> attributed the infraspecific epithets var. <tp:taxon-name><tp:taxon-name-part taxon-name-part-type="genus" reg="Solanum"/><tp:taxon-name-part taxon-name-part-type="species" reg="nigrum"/><tp:taxon-name-part taxon-name-part-type="variety" reg="chlorocarpum">chlorocarpum</tp:taxon-name-part></tp:taxon-name> and <italic><tp:taxon-name><tp:taxon-name-part taxon-name-part-type="genus" reg="Solanum"/><tp:taxon-name-part taxon-name-part-type="species" reg="stenopetalum">stenopetalum</tp:taxon-name-part></tp:taxon-name></italic> to Braun; he was thus coining a new name “chlorocarpum” and not citing Spenner’s earlier use of this epithet.</p><p>
            <italic><tp:taxon-name><tp:taxon-name-part taxon-name-part-type="genus" reg="Solanum">Solanum</tp:taxon-name-part> <tp:taxon-name-part taxon-name-part-type="species" reg="chenopodium">chenopodium</tp:taxon-name-part></tp:taxon-name></italic>, <italic><tp:taxon-name><tp:taxon-name-part taxon-name-part-type="genus" reg="Solanum">S.</tp:taxon-name-part> <tp:taxon-name-part taxon-name-part-type="species" reg="exarmatum">exarmatum</tp:taxon-name-part></tp:taxon-name></italic> and <italic><tp:taxon-name><tp:taxon-name-part taxon-name-part-type="genus" reg="Solanum">S.</tp:taxon-name-part> <tp:taxon-name-part taxon-name-part-type="species" reg="bidentatum">bidentatum</tp:taxon-name-part></tp:taxon-name></italic> were all coined by <xref ref-type="bibr" rid="B298">Rafinesque (1840)</xref> for European plants. He cited “S. nigrum var. undatum”, a name never published, in the protologue of <italic><tp:taxon-name><tp:taxon-name-part taxon-name-part-type="genus" reg="Solanum">S.</tp:taxon-name-part> <tp:taxon-name-part taxon-name-part-type="species" reg="chenopodium">chenopodium</tp:taxon-name-part></tp:taxon-name></italic> and suggested that <italic><tp:taxon-name><tp:taxon-name-part taxon-name-part-type="genus" reg="Solanum">S.</tp:taxon-name-part> <tp:taxon-name-part taxon-name-part-type="species" reg="bidentatum">bidentatum</tp:taxon-name-part></tp:taxon-name></italic> was the same as “<italic><tp:taxon-name><tp:taxon-name-part taxon-name-part-type="genus" reg="Solanum">S.</tp:taxon-name-part> <tp:taxon-name-part taxon-name-part-type="species" reg="patulum">patulum</tp:taxon-name-part></tp:taxon-name></italic> of India”. We here place these three in the synonymy of <italic><tp:taxon-name><tp:taxon-name-part taxon-name-part-type="genus" reg="Solanum">S.</tp:taxon-name-part> <tp:taxon-name-part taxon-name-part-type="species" reg="nigrum">nigrum</tp:taxon-name-part></tp:taxon-name></italic> based on their rather meagre descriptions; Rafinesque’s herbarium was destroyed, but occasionally fragments he sent to European herbaria survive (e.g. material relating to <italic><tp:taxon-name><tp:taxon-name-part taxon-name-part-type="genus" reg="Solanum">S.</tp:taxon-name-part> <tp:taxon-name-part taxon-name-part-type="species" reg="emulans">emulans</tp:taxon-name-part></tp:taxon-name></italic> Raf.)</p><p>
            <xref ref-type="bibr" rid="B101">Dunal (1852)</xref> described several varieties of his complex taxon <italic><tp:taxon-name><tp:taxon-name-part taxon-name-part-type="genus" reg="Solanum">S.</tp:taxon-name-part> <tp:taxon-name-part taxon-name-part-type="species" reg="pterocaulum">pterocaulum</tp:taxon-name-part></tp:taxon-name></italic> (in 1852 written as <italic><tp:taxon-name><tp:taxon-name-part taxon-name-part-type="genus" reg="Solanum"/><tp:taxon-name-part taxon-name-part-type="species" reg="pterocaulon">pterocaulon</tp:taxon-name-part></tp:taxon-name></italic>); most of these correspond to <tp:taxon-name><tp:taxon-name-part taxon-name-part-type="genus" reg="Solanum">S.</tp:taxon-name-part> <tp:taxon-name-part taxon-name-part-type="species" reg="scabrum">scabrum</tp:taxon-name-part></tp:taxon-name>. His var. <tp:taxon-name><tp:taxon-name-part taxon-name-part-type="genus" reg="Solanum"/><tp:taxon-name-part taxon-name-part-type="species" reg="pterocaulum"/><tp:taxon-name-part taxon-name-part-type="variety" reg="deppei">deppei</tp:taxon-name-part></tp:taxon-name> was described from living material “v.v. Hort. Monsp.”; a sheet in MPU (MPU310704) labelled “Solanum deppei. In hortis bot. cultum” is here selected as neotype for this name.</p><p>A single collection of a plant from Nepal cultivated in Avignon was cited in the protologue of <tp:taxon-name><tp:taxon-name-part taxon-name-part-type="genus" reg="Solanum">S.</tp:taxon-name-part> <tp:taxon-name-part taxon-name-part-type="species" reg="guineense">guineense</tp:taxon-name-part> <tp:taxon-name-part taxon-name-part-type="infraspecific-rank">var.</tp:taxon-name-part> <tp:taxon-name-part taxon-name-part-type="variety" reg="nepalense">nepalense</tp:taxon-name-part></tp:taxon-name> (<xref ref-type="bibr" rid="B101">Dunal 1852</xref>), housed in “h. Requien”. A sheet at AV clearly labelled as “S. guineense β nepalense Prodr.” is most likely original material for the name and we designate this as the lectotype.</p><p>
            <italic><tp:taxon-name><tp:taxon-name-part taxon-name-part-type="genus" reg="Solanum">Solanum</tp:taxon-name-part> <tp:taxon-name-part taxon-name-part-type="species" reg="roxburghii">roxburghii</tp:taxon-name-part></tp:taxon-name></italic> was coined by <xref ref-type="bibr" rid="B101">Dunal (1852)</xref> as a replacement for “S. rubrum” as used by <xref ref-type="bibr" rid="B317">Roxburgh (1824)</xref> in his <italic>Flora Indica</italic>. Dunal cited the publications of <xref ref-type="bibr" rid="B317">Roxburgh (1824</xref>, but with the incorrect page number of 216 rather than 246) and <xref ref-type="bibr" rid="B260">Nees van Esenbeck (1837)</xref> and an illustration by Wight, but cited no herbarium material. We consider the illustration in <xref ref-type="bibr" rid="B404">Wight (1843)</xref> as the only unambiguous original material for this name and designate it as the lectotype for <italic><tp:taxon-name><tp:taxon-name-part taxon-name-part-type="genus" reg="Solanum">S.</tp:taxon-name-part> <tp:taxon-name-part taxon-name-part-type="species" reg="roxburghii">roxburghii</tp:taxon-name-part></tp:taxon-name></italic>. Both the citations of “Solanum rubrum” are based on the epithet of Miller and/or Linnaeus and are not at all clear. Differentiating <italic><tp:taxon-name><tp:taxon-name-part taxon-name-part-type="genus" reg="Solanum">S.</tp:taxon-name-part> <tp:taxon-name-part taxon-name-part-type="species" reg="nigrum">nigrum</tp:taxon-name-part></tp:taxon-name></italic> from <italic><tp:taxon-name><tp:taxon-name-part taxon-name-part-type="genus" reg="Solanum">S.</tp:taxon-name-part> <tp:taxon-name-part taxon-name-part-type="species" reg="villosum">villosum</tp:taxon-name-part></tp:taxon-name></italic> (both which occur in India) can be difficult without ripe berries and, since berry colour in the original hand-coloured illustration at E is green, we are certain the Wight illustration depicts a plant of <italic><tp:taxon-name><tp:taxon-name-part taxon-name-part-type="genus" reg="Solanum">S.</tp:taxon-name-part> <tp:taxon-name-part taxon-name-part-type="species" reg="nigrum">nigrum</tp:taxon-name-part></tp:taxon-name></italic>, with flowers spaced along the inflorescence and sepals that are not reflexed in fruit. We therefore designate an epitype from amongst the sheets collected by Wight (E00718973) to fix the application of this name. Early authors, such as Roxburgh and Nees van Esenbeck, included both red/orange and black-fruited plants in their circumscriptions of both <italic><tp:taxon-name><tp:taxon-name-part taxon-name-part-type="genus" reg="Solanum">S.</tp:taxon-name-part> <tp:taxon-name-part taxon-name-part-type="species" reg="nigrum">nigrum</tp:taxon-name-part></tp:taxon-name></italic> and <italic><tp:taxon-name><tp:taxon-name-part taxon-name-part-type="genus" reg="Solanum">S.</tp:taxon-name-part> <tp:taxon-name-part taxon-name-part-type="species" reg="rubrum">rubrum</tp:taxon-name-part></tp:taxon-name></italic>. The sheets in the East India Company herbarium at K (see <xref ref-type="bibr" rid="B80">de Candolle and Radcliffe-Smith 1981</xref>; <xref ref-type="bibr" rid="B262">Noltie 2005</xref>) are a complex and confusing mixture of <italic><tp:taxon-name><tp:taxon-name-part taxon-name-part-type="genus" reg="Solanum">S.</tp:taxon-name-part> <tp:taxon-name-part taxon-name-part-type="species" reg="americanum">americanum</tp:taxon-name-part></tp:taxon-name></italic> and <italic><tp:taxon-name><tp:taxon-name-part taxon-name-part-type="genus" reg="Solanum">S.</tp:taxon-name-part> <tp:taxon-name-part taxon-name-part-type="species" reg="villosum">villosum</tp:taxon-name-part></tp:taxon-name></italic>; none of these specimens matches the illustration as well as does the E sheet we select here as the epitype. This again illustrates the difficulty that early authors had with these very similar plants and the dangers of assuming that collections are duplicates.</p><p>
            <xref ref-type="bibr" rid="B246">Miquel (1857)</xref> recognised several forms of <italic><tp:taxon-name><tp:taxon-name-part taxon-name-part-type="genus" reg="Solanum">S.</tp:taxon-name-part> <tp:taxon-name-part taxon-name-part-type="species" reg="nigrum">nigrum</tp:taxon-name-part></tp:taxon-name></italic> in his broad species circumscription. His forma <tp:taxon-name><tp:taxon-name-part taxon-name-part-type="genus" reg="Solanum"/><tp:taxon-name-part taxon-name-part-type="species" reg="nigrum"/><tp:taxon-name-part taxon-name-part-type="form" reg="judiacum">judiacum</tp:taxon-name-part></tp:taxon-name> was specifically coined to encompass <italic><tp:taxon-name><tp:taxon-name-part taxon-name-part-type="genus" reg="Solanum">S.</tp:taxon-name-part> <tp:taxon-name-part taxon-name-part-type="species" reg="judaicum">judaicum</tp:taxon-name-part></tp:taxon-name></italic> Besser in the sense of <xref ref-type="bibr" rid="B36">Blume (1826)</xref>, but excluding Besser’s material. We therefore consider this the coining of a new name and not a new combination based on Besser’s <italic><tp:taxon-name><tp:taxon-name-part taxon-name-part-type="genus" reg="Solanum">S.</tp:taxon-name-part> <tp:taxon-name-part taxon-name-part-type="species" reg="judaicum">judaicum</tp:taxon-name-part></tp:taxon-name></italic>; the lectotype selected is a sheet in L (L2880952) with the locality “in uliginosis circa Buitenzorg” as cited by Blume and in Blume’s hand.</p><p>The names coined by the Hungarian botanist Pál Kitaibel were published posthumously by <xref ref-type="bibr" rid="B187">Kanitz (1863)</xref> and are largely illegitimate (some were used in earlier publications by Schultes, see discussion under <italic><tp:taxon-name><tp:taxon-name-part taxon-name-part-type="genus" reg="Solanum">S.</tp:taxon-name-part> <tp:taxon-name-part taxon-name-part-type="species" reg="villosum">villosum</tp:taxon-name-part></tp:taxon-name></italic>). <italic><tp:taxon-name><tp:taxon-name-part taxon-name-part-type="genus" reg="Solanum">Solanum</tp:taxon-name-part> <tp:taxon-name-part taxon-name-part-type="species" reg="hirsutum">hirsutum</tp:taxon-name-part></tp:taxon-name></italic> and <italic><tp:taxon-name><tp:taxon-name-part taxon-name-part-type="genus" reg="Solanum">S.</tp:taxon-name-part> <tp:taxon-name-part taxon-name-part-type="species" reg="acutifolium">acutifolium</tp:taxon-name-part></tp:taxon-name></italic> were published as alternative names “Solanum hirsutum vel acutifolium” and therefore have the same type; we have selected the sheet in the Kitaibel herbarium at BP with the locality matching that in the protologue (“ex itinere Arvensi”, BP [Herb. Kit. fasc. IX: 103]).</p><p>We have selected a specimen collected by Schur (LW00210121), but with a different date of collection and exact locality, as the neotype for <tp:taxon-name><tp:taxon-name-part taxon-name-part-type="genus" reg="Solanum">S.</tp:taxon-name-part> <tp:taxon-name-part taxon-name-part-type="species" reg="nigrum">nigrum</tp:taxon-name-part> <tp:taxon-name-part taxon-name-part-type="infraspecific-rank">var.</tp:taxon-name-part> <tp:taxon-name-part taxon-name-part-type="variety" reg="macrocarpum">macrocarpum</tp:taxon-name-part></tp:taxon-name>; searches in the other relevant herbaria revealed no original material.</p><p>
            <xref ref-type="bibr" rid="B118">Edmonds (2012)</xref> only lectotypified one of the varieties of <italic><tp:taxon-name><tp:taxon-name-part taxon-name-part-type="genus" reg="Solanum">S.</tp:taxon-name-part> <tp:taxon-name-part taxon-name-part-type="species" reg="nigrum">nigrum</tp:taxon-name-part></tp:taxon-name></italic> from Lowe’s <italic>Manual Flora of Madeira</italic> (1872). Lowe’s var. <tp:taxon-name><tp:taxon-name-part taxon-name-part-type="genus" reg="Solanum"/><tp:taxon-name-part taxon-name-part-type="species" reg="nigrum"/><tp:taxon-name-part taxon-name-part-type="variety" reg="hebecaulon">hebecaulon</tp:taxon-name-part></tp:taxon-name> cited a single locality and date “Levada de Sta. Luzia, above Funchal, Feb”; no specimens corresponding exactly to that are found in BM or at K.</p><p>
            <italic><tp:taxon-name><tp:taxon-name-part taxon-name-part-type="genus" reg="Solanum">Solanum</tp:taxon-name-part> <tp:taxon-name-part taxon-name-part-type="species" reg="probstianum">probstianum</tp:taxon-name-part></tp:taxon-name></italic> was described from material cultivated in Hungary from seeds sent by Rudolf Probst to Sandor Polgár in 1932. Although no specific specimens were cited in Polgár’s protologue (in <xref ref-type="bibr" rid="B297">Probst 1938</xref>), there are many specimens annotated “Solanum probstianum” in Polgar’s hand at BP that are clearly cultivated and appear to be from this original seed collection. We have selected one of these with both flowers and fruits as the lectotype of <italic><tp:taxon-name><tp:taxon-name-part taxon-name-part-type="genus" reg="Solanum">S.</tp:taxon-name-part> <tp:taxon-name-part taxon-name-part-type="species" reg="probstianum">probstianum</tp:taxon-name-part></tp:taxon-name></italic> [BP-272406], it bears a collecting number (4051) and was collected in July 1933. We do not consider the other sheets with this number as necessarily duplicates; the sheets do not have consistent collection numbers and may represent individual plants from the cultivated population collected on different dates in the same or different years.</p></tp:treatment-sec><tp:treatment-sec sec-type="material" id="SECID0EXVMM"><title>Selected specimens examined.</title><p>A total of 1,537 specimens were examined from 82 countries during the study across Africa, Asia, Australia, Eurasia and the Pacific. Adventive specimens from the New World were also studied in order to understand the full range of morphology within the species. All specimens examined can be seen in Appendix 2 (csv format) and Appendix 3 (traditional Specimens Examined list in pdf format).</p></tp:treatment-sec><tp:treatment-sec><!--Section generated to contain objects referenced in tp:taxon-treatment.--><table-wrap id="T7" position="float" orientation="portrait"><label>Table 7.</label><caption><p>Preliminary conservation assessments for the Old World members of the Morelloid clade. For details, see Materials and Methods and individual species treatments. Preliminary assessments are based on <abbrev xmlns:xlink="http://www.w3.org/1999/xlink" xlink:title="Extent of Occurrence" id="ABBRID0EM4CK" xlink:type="simple">EOO</abbrev> (Extent of Occurrence) only (see Materials and Methods) and have been calculated for worldwide ranges for each species. The conservation status of species known to be introduced in the Old World has been assessed considering native range only and is discussed under each species treatments.</p></caption><table id="TID0ESABI" rules="all"><tbody><tr><td rowspan="1" colspan="1">
                  <bold>Species</bold>
                </td><td rowspan="1" colspan="1">
                  <bold>Preliminary conservation assessment (<xref ref-type="bibr" rid="B176">IUCN 2016</xref>)</bold>
                </td><td rowspan="1" colspan="1">
                  <bold><abbrev xmlns:xlink="http://www.w3.org/1999/xlink" xlink:title="Extent of Occurrence" id="ABBRID0EL5CK" xlink:type="simple">EOO</abbrev> (km<sup>2</sup>) [worldwide range</bold>]</td></tr><tr><td rowspan="1" colspan="1">
                  <bold><italic><tp:taxon-name><tp:taxon-name-part taxon-name-part-type="genus" reg="Solanum">Solanum</tp:taxon-name-part> <tp:taxon-name-part taxon-name-part-type="species" reg="alpinum">alpinum</tp:taxon-name-part></tp:taxon-name></italic></bold>
                </td><td rowspan="1" colspan="1">VU (Vulnerable)</td><td rowspan="1" colspan="1">18,806</td></tr><tr><td rowspan="1" colspan="1">
                  <italic><tp:taxon-name><tp:taxon-name-part taxon-name-part-type="genus" reg="Solanum">Solanum</tp:taxon-name-part> <tp:taxon-name-part taxon-name-part-type="species" reg="americanum">americanum</tp:taxon-name-part></tp:taxon-name></italic>.</td><td rowspan="1" colspan="1">LC (Least Concern)</td><td rowspan="1" colspan="1">51,956,485</td></tr><tr><td rowspan="1" colspan="1">
                  <italic><tp:taxon-name><tp:taxon-name-part taxon-name-part-type="genus" reg="Solanum">Solanum</tp:taxon-name-part> <tp:taxon-name-part taxon-name-part-type="species" reg="chenopodioides">chenopodioides</tp:taxon-name-part></tp:taxon-name></italic>
                </td><td rowspan="1" colspan="1">LC (Least Concern)</td><td rowspan="1" colspan="1">78,693,743</td></tr><tr><td rowspan="1" colspan="1">
                  <italic><tp:taxon-name><tp:taxon-name-part taxon-name-part-type="genus" reg="Solanum">Solanum</tp:taxon-name-part> <tp:taxon-name-part taxon-name-part-type="species" reg="furcatum">furcatum</tp:taxon-name-part></tp:taxon-name></italic>
                </td><td rowspan="1" colspan="1">LC (Least Concern)</td><td rowspan="1" colspan="1">105,324,815</td></tr><tr><td rowspan="1" colspan="1">
                  <bold><italic><tp:taxon-name><tp:taxon-name-part taxon-name-part-type="genus" reg="Solanum">Solanum</tp:taxon-name-part> <tp:taxon-name-part taxon-name-part-type="species" reg="hirtulum">hirtulum</tp:taxon-name-part></tp:taxon-name></italic></bold>
                </td><td rowspan="1" colspan="1">NT (Near-Threatened)</td><td rowspan="1" colspan="1">26,035</td></tr><tr><td rowspan="1" colspan="1">
                  <italic><tp:taxon-name><tp:taxon-name-part taxon-name-part-type="genus" reg="Solanum">Solanum</tp:taxon-name-part> <tp:taxon-name-part taxon-name-part-type="species" reg="memphiticum">memphiticum</tp:taxon-name-part></tp:taxon-name></italic>
                </td><td rowspan="1" colspan="1">LC (Least Concern)</td><td rowspan="1" colspan="1">4,489,278</td></tr><tr><td rowspan="1" colspan="1">
                  <italic><tp:taxon-name><tp:taxon-name-part taxon-name-part-type="genus" reg="Solanum">Solanum</tp:taxon-name-part> <tp:taxon-name-part taxon-name-part-type="species" reg="nigrum">nigrum</tp:taxon-name-part></tp:taxon-name></italic>
                </td><td rowspan="1" colspan="1">LC (Least Concern)</td><td rowspan="1" colspan="1">202,319,396</td></tr><tr><td rowspan="1" colspan="1">
                  <italic><tp:taxon-name><tp:taxon-name-part taxon-name-part-type="genus" reg="Solanum">Solanum</tp:taxon-name-part> <tp:taxon-name-part taxon-name-part-type="species" reg="nitidibaccatum">nitidibaccatum</tp:taxon-name-part></tp:taxon-name></italic>
                </td><td rowspan="1" colspan="1">LC (Least Concern)</td><td rowspan="1" colspan="1">83,736,975</td></tr><tr><td rowspan="1" colspan="1">
                  <italic><tp:taxon-name><tp:taxon-name-part taxon-name-part-type="genus" reg="Solanum">Solanum</tp:taxon-name-part> <tp:taxon-name-part taxon-name-part-type="species" reg="opacum">opacum</tp:taxon-name-part></tp:taxon-name></italic>
                </td><td rowspan="1" colspan="1">LC (Least Concern)</td><td rowspan="1" colspan="1">78,180,634</td></tr><tr><td rowspan="1" colspan="1">
                  <italic><tp:taxon-name><tp:taxon-name-part taxon-name-part-type="genus" reg="Solanum">Solanum</tp:taxon-name-part> <tp:taxon-name-part taxon-name-part-type="species" reg="palitans">palitans</tp:taxon-name-part></tp:taxon-name></italic>
                </td><td rowspan="1" colspan="1">LC(Least Concern)</td><td rowspan="1" colspan="1">24,975,848</td></tr><tr><td rowspan="1" colspan="1">
                  <bold><italic><tp:taxon-name><tp:taxon-name-part taxon-name-part-type="genus" reg="Solanum">Solanum</tp:taxon-name-part> <tp:taxon-name-part taxon-name-part-type="species" reg="pseudospinosum">pseudospinosum</tp:taxon-name-part></tp:taxon-name></italic></bold>
                </td><td rowspan="1" colspan="1">EN (Endangered)</td><td rowspan="1" colspan="1">4,009</td></tr><tr><td rowspan="1" colspan="1">
                  <italic><tp:taxon-name><tp:taxon-name-part taxon-name-part-type="genus" reg="Solanum">Solanum</tp:taxon-name-part> <tp:taxon-name-part taxon-name-part-type="species" reg="pygmaeum">pygmaeum</tp:taxon-name-part></tp:taxon-name></italic>
                </td><td rowspan="1" colspan="1">LC (Least Concern)</td><td rowspan="1" colspan="1">16,699,600</td></tr><tr><td rowspan="1" colspan="1">
                  <italic><tp:taxon-name><tp:taxon-name-part taxon-name-part-type="genus" reg="Solanum">Solanum</tp:taxon-name-part> <tp:taxon-name-part taxon-name-part-type="species" reg="retroflexum">retroflexum</tp:taxon-name-part></tp:taxon-name></italic>
                </td><td rowspan="1" colspan="1">LC (Least Concern)</td><td rowspan="1" colspan="1">19,067,920</td></tr><tr><td rowspan="1" colspan="1">
                  <italic><tp:taxon-name><tp:taxon-name-part taxon-name-part-type="genus" reg="Solanum">Solanum</tp:taxon-name-part> <tp:taxon-name-part taxon-name-part-type="species" reg="sarrachoides">sarrachoides</tp:taxon-name-part></tp:taxon-name></italic>
                </td><td rowspan="1" colspan="1">LC (Least Concern)</td><td rowspan="1" colspan="1">114,305,743</td></tr><tr><td rowspan="1" colspan="1">
                  <italic><tp:taxon-name><tp:taxon-name-part taxon-name-part-type="genus" reg="Solanum">Solanum</tp:taxon-name-part> <tp:taxon-name-part taxon-name-part-type="species" reg="scabrum">scabrum</tp:taxon-name-part></tp:taxon-name></italic>
                </td><td rowspan="1" colspan="1">LC (Least Concern)</td><td rowspan="1" colspan="1">49,116,048</td></tr><tr><td rowspan="1" colspan="1">
                  <italic><tp:taxon-name><tp:taxon-name-part taxon-name-part-type="genus" reg="Solanum">Solanum</tp:taxon-name-part> <tp:taxon-name-part taxon-name-part-type="species" reg="tarderemotum">tarderemotum</tp:taxon-name-part></tp:taxon-name></italic>
                </td><td rowspan="1" colspan="1">LC (Least Concern)</td><td rowspan="1" colspan="1">22,131,524</td></tr><tr><td rowspan="1" colspan="1">
                  <italic><tp:taxon-name><tp:taxon-name-part taxon-name-part-type="genus" reg="Solanum">Solanum</tp:taxon-name-part> <tp:taxon-name-part taxon-name-part-type="species" reg="triflorum">triflorum</tp:taxon-name-part></tp:taxon-name></italic>
                </td><td rowspan="1" colspan="1">LC(Least Concern)</td><td rowspan="1" colspan="1">91,711,479</td></tr><tr><td rowspan="1" colspan="1">
                  <bold><italic><tp:taxon-name><tp:taxon-name-part taxon-name-part-type="genus" reg="Solanum">Solanum</tp:taxon-name-part> <tp:taxon-name-part taxon-name-part-type="species" reg="umalilaense">umalilaense</tp:taxon-name-part></tp:taxon-name></italic></bold>
                </td><td rowspan="1" colspan="1">EN [DD] (Endangered or Data Deficient)</td><td rowspan="1" colspan="1">2,559</td></tr><tr><td rowspan="1" colspan="1">
                  <italic><tp:taxon-name><tp:taxon-name-part taxon-name-part-type="genus" reg="Solanum">Solanum</tp:taxon-name-part> <tp:taxon-name-part taxon-name-part-type="species" reg="villosum">villosum</tp:taxon-name-part></tp:taxon-name></italic>
                </td><td rowspan="1" colspan="1">LC (Least Concern)</td><td rowspan="1" colspan="1">364,611,726</td></tr></tbody></table></table-wrap></tp:treatment-sec><ref-list><ref id="B364"><mixed-citation xmlns:xlink="http://www.w3.org/1999/xlink" xlink:type="simple">
          <person-group><name name-style="western"><surname>Symon</surname><given-names>DE</given-names></name></person-group> (<year>1981</year>) <article-title>A revision of the genus <italic><tp:taxon-name><tp:taxon-name-part taxon-name-part-type="genus">Solanum</tp:taxon-name-part></tp:taxon-name></italic> in Australia.</article-title> <source>Journal of the Adelaide Botanic Gardens</source> <volume>4</volume>: <fpage>1</fpage>–<lpage>367</lpage>.</mixed-citation></ref><ref id="B71"><mixed-citation xmlns:xlink="http://www.w3.org/1999/xlink" xlink:type="simple">
          <person-group><name name-style="western"><surname>D’Arcy</surname><given-names>WG</given-names></name></person-group> (<year>1974a</year>) <article-title>[“1973”]) <tp:taxon-name><tp:taxon-name-part taxon-name-part-type="genus">Solanaceae</tp:taxon-name-part></tp:taxon-name>, Flora of Panama. Part 9.</article-title> <source>Annals of the Missouri Botanical Garden</source> <volume>60</volume>: <fpage>573</fpage>–<lpage>780</lpage>.</mixed-citation></ref><ref id="B98"><mixed-citation xmlns:xlink="http://www.w3.org/1999/xlink" xlink:type="simple">
          <person-group><name name-style="western"><surname>Dunal</surname><given-names>MF</given-names></name></person-group> (<year>1813</year>) Histoire naturelle, médicale et économique des <italic><tp:taxon-name><tp:taxon-name-part taxon-name-part-type="genus">Solanum</tp:taxon-name-part></tp:taxon-name></italic> et des genres qui ont été confundus avec eux. Renaud, Montpellier.</mixed-citation></ref><ref id="B118"><mixed-citation xmlns:xlink="http://www.w3.org/1999/xlink" xlink:type="simple">
          <person-group><name name-style="western"><surname>Edmonds</surname><given-names>JM</given-names></name></person-group> (<year>2012</year>) <article-title><italic><tp:taxon-name><tp:taxon-name-part taxon-name-part-type="genus">Solanum</tp:taxon-name-part></tp:taxon-name></italic> spp.</article-title> In: <person-group><name name-style="western"><surname>Beentje</surname><given-names>H</given-names></name></person-group> (<role>Ed.</role>) <issue-title>Flora of Tropical East Africa Solanaceae.</issue-title> <source>Royal Botanic Gardens, Kew</source>, <fpage>105</fpage>–<lpage>125</lpage>.</mixed-citation></ref><ref id="B168"><mixed-citation xmlns:xlink="http://www.w3.org/1999/xlink" xlink:type="simple">
          <person-group><name name-style="western"><surname>Henderson</surname><given-names>RJF</given-names></name></person-group> (<year>1974</year>) <article-title><italic><tp:taxon-name><tp:taxon-name-part taxon-name-part-type="genus">Solanum</tp:taxon-name-part> <tp:taxon-name-part taxon-name-part-type="species">nigrum</tp:taxon-name-part></tp:taxon-name></italic> L. (<tp:taxon-name><tp:taxon-name-part taxon-name-part-type="genus">Solanaceae</tp:taxon-name-part></tp:taxon-name>) and related species in Australia.</article-title> <source>Contributions from the Queensland Herbarium</source> <volume>16</volume>: <fpage>1</fpage>–<lpage>78</lpage>.</mixed-citation></ref><ref id="B185"><mixed-citation xmlns:xlink="http://www.w3.org/1999/xlink" xlink:type="simple">
          <person-group><name name-style="western"><surname>Jørgensen</surname><given-names>CA</given-names></name></person-group> (<year>1928</year>) <article-title>The experimental production of heteroploid plants in the genus <italic><tp:taxon-name><tp:taxon-name-part taxon-name-part-type="genus">Solanum</tp:taxon-name-part></tp:taxon-name></italic>.</article-title> <source>Journal of Genetics</source> <volume>19</volume>(<issue>2</issue>): <fpage>133</fpage>–<lpage>211</lpage>. <ext-link xlink:type="simple" ext-link-type="doi" xlink:href="10.1007/BF02984237">https://doi.org/10.1007/BF02984237</ext-link></mixed-citation></ref><ref id="B375"><mixed-citation xmlns:xlink="http://www.w3.org/1999/xlink" xlink:type="simple">
          <person-group><name name-style="western"><surname>Tokunaga</surname><given-names>K</given-names></name></person-group> (<year>1933</year>) <article-title>Studies on the chromosome numbers of some species in <tp:taxon-name><tp:taxon-name-part taxon-name-part-type="genus">Solanaceae</tp:taxon-name-part></tp:taxon-name>.</article-title> <source>Japanese Journal of Genetics</source> <volume>9</volume>(<issue>4</issue>): <fpage>231</fpage>–<lpage>238</lpage>. <ext-link xlink:type="simple" ext-link-type="doi" xlink:href="10.1266/jjg.9.231">https://doi.org/10.1266/jjg.9.231</ext-link></mixed-citation></ref><ref id="B123"><mixed-citation xmlns:xlink="http://www.w3.org/1999/xlink" xlink:type="simple">
          <person-group><name name-style="western"><surname>Ellison</surname><given-names>W</given-names></name></person-group> (<year>1936</year>) <article-title>Synapsis and sterility in a <italic><tp:taxon-name><tp:taxon-name-part taxon-name-part-type="genus">Solanum</tp:taxon-name-part></tp:taxon-name></italic> hybrid.</article-title> <source>Journal of Genetics</source> <volume>32</volume>(<issue>3</issue>): <fpage>473</fpage>–<lpage>478</lpage>. <ext-link xlink:type="simple" ext-link-type="doi" xlink:href="10.1007/BF02982527">https://doi.org/10.1007/BF02982527</ext-link></mixed-citation></ref><ref id="B255"><mixed-citation xmlns:xlink="http://www.w3.org/1999/xlink" xlink:type="simple">
          <person-group><name name-style="western"><surname>Nakamura</surname><given-names>M</given-names></name></person-group> (<year>1937</year>) <article-title>Cyto-genetical studies on the genus <italic><tp:taxon-name><tp:taxon-name-part taxon-name-part-type="genus">Solanum</tp:taxon-name-part></tp:taxon-name></italic>. I. Autopolyploidy of <italic><tp:taxon-name><tp:taxon-name-part taxon-name-part-type="genus">Solanum</tp:taxon-name-part> <tp:taxon-name-part taxon-name-part-type="species">nigrum</tp:taxon-name-part></tp:taxon-name></italic> Linn.</article-title> <source>Cytologia Fujii Jubilae</source> <volume>1</volume>(<issue>1</issue>): <fpage>57</fpage>–<lpage>68</lpage>. <ext-link xlink:type="simple" ext-link-type="doi" xlink:href="10.1508/cytologia.FujiiJubilaei.57">https://doi.org/10.1508/cytologia.FujiiJubilaei.57</ext-link></mixed-citation></ref><ref id="B354"><mixed-citation xmlns:xlink="http://www.w3.org/1999/xlink" xlink:type="simple">
          <person-group><name name-style="western"><surname>Stebbins</surname><given-names>GL</given-names></name><name name-style="western"><surname>Paddock</surname><given-names>EF</given-names></name></person-group> (<year>1949</year>) <article-title>The <italic><tp:taxon-name><tp:taxon-name-part taxon-name-part-type="genus">Solanum</tp:taxon-name-part> <tp:taxon-name-part taxon-name-part-type="species">nigrum</tp:taxon-name-part></tp:taxon-name></italic> complex in Pacific North America.</article-title> <source>Madrono</source> <volume>10</volume>: <fpage>70</fpage>–<lpage>80</lpage>.</mixed-citation></ref><ref id="B15"><mixed-citation xmlns:xlink="http://www.w3.org/1999/xlink" xlink:type="simple">
          <person-group><name name-style="western"><surname>Baylis</surname><given-names>GTS</given-names></name></person-group> (<year>1958</year>) <article-title>A cytogenetical study of New Zealand forms of <italic><tp:taxon-name><tp:taxon-name-part taxon-name-part-type="genus">Solanum</tp:taxon-name-part> <tp:taxon-name-part taxon-name-part-type="species">nigrum</tp:taxon-name-part></tp:taxon-name></italic> L., <italic><tp:taxon-name><tp:taxon-name-part taxon-name-part-type="genus">S.</tp:taxon-name-part> <tp:taxon-name-part taxon-name-part-type="species">nodiflorum</tp:taxon-name-part></tp:taxon-name></italic> Jacq. and <italic><tp:taxon-name><tp:taxon-name-part taxon-name-part-type="genus">S.</tp:taxon-name-part> <tp:taxon-name-part taxon-name-part-type="species">gracile</tp:taxon-name-part></tp:taxon-name></italic> Otto.</article-title> <source>Transactions of the Royal Society of New Zealand</source> <volume>85</volume>: <fpage>379</fpage>–<lpage>285</lpage>.</mixed-citation></ref><ref id="B167"><mixed-citation xmlns:xlink="http://www.w3.org/1999/xlink" xlink:type="simple">
          <person-group><name name-style="western"><surname>Heiser</surname><given-names>CB Jr</given-names></name><name name-style="western"><surname>Soria</surname><given-names>J</given-names></name><name name-style="western"><surname>Burton</surname><given-names>DL</given-names></name></person-group> (<year>1965</year>) <article-title>A numerical taxonomic study of <italic><tp:taxon-name><tp:taxon-name-part taxon-name-part-type="genus">Solanum</tp:taxon-name-part></tp:taxon-name></italic> species and hybrids.</article-title> <source>American Naturalist</source> <volume>99</volume>(<issue>909</issue>): <fpage>471</fpage>–<lpage>488</lpage>. <ext-link xlink:type="simple" ext-link-type="doi" xlink:href="10.1086/282392">https://doi.org/10.1086/282392</ext-link></mixed-citation></ref><ref id="B320"><mixed-citation xmlns:xlink="http://www.w3.org/1999/xlink" xlink:type="simple">
          <person-group><name name-style="western"><surname>Saarisalo-Taubert</surname><given-names>A</given-names></name></person-group> (<year>1967</year>) <article-title>Adventive <italic><tp:taxon-name><tp:taxon-name-part taxon-name-part-type="genus">Solanum</tp:taxon-name-part></tp:taxon-name></italic> species of the group <tp:taxon-name><tp:taxon-name-part taxon-name-part-type="genus">Morella</tp:taxon-name-part></tp:taxon-name> in Eastern Fennoscandia.</article-title> <source>Annales Botanici Fennici</source> <volume>4</volume>: <fpage>87</fpage>–<lpage>94</lpage>.</mixed-citation></ref><ref id="B384"><mixed-citation xmlns:xlink="http://www.w3.org/1999/xlink" xlink:type="simple">
          <person-group><name name-style="western"><surname>Venkateswarlu</surname><given-names>J</given-names></name><name name-style="western"><surname>Rao</surname><given-names>MK</given-names></name></person-group> (<year>1972</year>) <article-title>Breeding system, crossability relationships and isolating mechanisms in the <italic><tp:taxon-name><tp:taxon-name-part taxon-name-part-type="genus">Solanum</tp:taxon-name-part> <tp:taxon-name-part taxon-name-part-type="species">nigrum</tp:taxon-name-part></tp:taxon-name></italic> complex.</article-title> <source>Cytologia</source> <volume>37</volume>(<issue>2</issue>): <fpage>317</fpage>–<lpage>326</lpage>. <ext-link xlink:type="simple" ext-link-type="doi" xlink:href="10.1508/cytologia.37.317">https://doi.org/10.1508/cytologia.37.317</ext-link></mixed-citation></ref><ref id="B368"><mixed-citation xmlns:xlink="http://www.w3.org/1999/xlink" xlink:type="simple">
          <person-group><name name-style="western"><surname>Tandon</surname><given-names>SL</given-names></name></person-group> (<year>1974</year>) <article-title><italic><tp:taxon-name><tp:taxon-name-part taxon-name-part-type="genus">Solanum</tp:taxon-name-part> <tp:taxon-name-part taxon-name-part-type="species">nigrum</tp:taxon-name-part></tp:taxon-name></italic> L.</article-title> In: <person-group><name name-style="western"><surname>Hutchinson</surname><given-names>J</given-names></name></person-group> (<role>Ed.</role>) <issue-title>Evolutionary studies in world crops: Diversity and change in the Indian subcontinent.</issue-title> <source>Cambridge University Press, London</source>, <fpage>109</fpage>–<lpage>117</lpage>.</mixed-citation></ref><ref id="B299"><mixed-citation xmlns:xlink="http://www.w3.org/1999/xlink" xlink:type="simple">
          <person-group><name name-style="western"><surname>Randell</surname><given-names>BR</given-names></name><name name-style="western"><surname>Symon</surname><given-names>DE</given-names></name></person-group> (<year>1976</year>) <article-title>Chromosome numbers in Australian <italic><tp:taxon-name><tp:taxon-name-part taxon-name-part-type="genus">Solanum</tp:taxon-name-part></tp:taxon-name></italic> species.</article-title> <source>Australian Journal of Botany</source> <volume>24</volume>(<issue>3</issue>): <fpage>369</fpage>–<lpage>379</lpage>. <ext-link xlink:type="simple" ext-link-type="doi" xlink:href="10.1071/BT9760369">https://doi.org/10.1071/BT9760369</ext-link></mixed-citation></ref><ref id="B104"><mixed-citation xmlns:xlink="http://www.w3.org/1999/xlink" xlink:type="simple">
          <person-group><name name-style="western"><surname>Edmonds</surname><given-names>JM</given-names></name></person-group> (<year>1977</year>) <article-title>Taxonomic studies on <tp:taxon-name><tp:taxon-name-part taxon-name-part-type="genus">Solanum</tp:taxon-name-part> <tp:taxon-name-part taxon-name-part-type="authority">L.</tp:taxon-name-part> <tp:taxon-name-part taxon-name-part-type="infraspecific-rank">section</tp:taxon-name-part> <tp:taxon-name-part taxon-name-part-type="section">Solanum</tp:taxon-name-part></tp:taxon-name> (Maurella).</article-title> <source>Botanical Journal of the Linnean Society</source> <volume>75</volume>(<issue>2</issue>): <fpage>141</fpage>–<lpage>178</lpage>. <ext-link xlink:type="simple" ext-link-type="doi" xlink:href="10.1111/j.1095-8339.1977.tb01482.x">https://doi.org/10.1111/j.1095-8339.1977.tb01482.x</ext-link></mixed-citation></ref><ref id="B108"><mixed-citation xmlns:xlink="http://www.w3.org/1999/xlink" xlink:type="simple">
          <person-group><name name-style="western"><surname>Edmonds</surname><given-names>JM</given-names></name></person-group> (<year>1981</year>) <article-title>The artificial synthesis of <tp:taxon-name><tp:taxon-name-part taxon-name-part-type="genus">Solanum</tp:taxon-name-part> <tp:taxon-name-part taxon-name-part-type="hybrid-sign">×</tp:taxon-name-part> <tp:taxon-name-part taxon-name-part-type="species">procurrens</tp:taxon-name-part></tp:taxon-name> Leslie (<italic><tp:taxon-name><tp:taxon-name-part taxon-name-part-type="genus">S.</tp:taxon-name-part> <tp:taxon-name-part taxon-name-part-type="species">nigrum</tp:taxon-name-part></tp:taxon-name></italic> L. × <italic><tp:taxon-name><tp:taxon-name-part taxon-name-part-type="genus">S.</tp:taxon-name-part> <tp:taxon-name-part taxon-name-part-type="species">sarrachoides</tp:taxon-name-part></tp:taxon-name></italic> Sendtn.).</article-title> <source>Watsonia</source> <volume>13</volume>: <fpage>203</fpage>–<lpage>207</lpage>.</mixed-citation></ref><ref id="B109"><mixed-citation xmlns:xlink="http://www.w3.org/1999/xlink" xlink:type="simple">
          <person-group><name name-style="western"><surname>Edmonds</surname><given-names>JM</given-names></name></person-group> (<year>1982</year>) <article-title>Epidermal hair morphology in <tp:taxon-name><tp:taxon-name-part taxon-name-part-type="genus">Solanum</tp:taxon-name-part> <tp:taxon-name-part taxon-name-part-type="authority">L.</tp:taxon-name-part> <tp:taxon-name-part taxon-name-part-type="infraspecific-rank">section</tp:taxon-name-part> <tp:taxon-name-part taxon-name-part-type="section">Solanum.</tp:taxon-name-part></tp:taxon-name></article-title> <source>Botanical Journal of the Linnean Society</source> <volume>85</volume>(<issue>3</issue>): <fpage>153</fpage>–<lpage>167</lpage>. <ext-link xlink:type="simple" ext-link-type="doi" xlink:href="10.1111/j.1095-8339.1982.tb02583.x">https://doi.org/10.1111/j.1095-8339.1982.tb02583.x</ext-link></mixed-citation></ref><ref id="B110"><mixed-citation xmlns:xlink="http://www.w3.org/1999/xlink" xlink:type="simple">
          <person-group><name name-style="western"><surname>Edmonds</surname><given-names>JM</given-names></name></person-group> (<year>1983</year>) <article-title>Seed coat structure and development in <tp:taxon-name><tp:taxon-name-part taxon-name-part-type="genus">Solanum</tp:taxon-name-part> <tp:taxon-name-part taxon-name-part-type="authority">L.</tp:taxon-name-part> <tp:taxon-name-part taxon-name-part-type="infraspecific-rank">section</tp:taxon-name-part> <tp:taxon-name-part taxon-name-part-type="section">Solanum</tp:taxon-name-part></tp:taxon-name> (<tp:taxon-name><tp:taxon-name-part taxon-name-part-type="genus">Solanaceae</tp:taxon-name-part></tp:taxon-name>).</article-title> <source>Botanical Journal of the Linnean Society</source> <volume>87</volume>(<issue>3</issue>): <fpage>229</fpage>–<lpage>246</lpage>. <ext-link xlink:type="simple" ext-link-type="doi" xlink:href="10.1111/j.1095-8339.1983.tb00992.x">https://doi.org/10.1111/j.1095-8339.1983.tb00992.x</ext-link></mixed-citation></ref><ref id="B111"><mixed-citation xmlns:xlink="http://www.w3.org/1999/xlink" xlink:type="simple">
          <person-group><name name-style="western"><surname>Edmonds</surname><given-names>JM</given-names></name></person-group> (<year>1984a</year>) <article-title>Pollen morphology of <tp:taxon-name><tp:taxon-name-part taxon-name-part-type="genus">Solanum</tp:taxon-name-part> <tp:taxon-name-part taxon-name-part-type="authority">L.</tp:taxon-name-part> <tp:taxon-name-part taxon-name-part-type="infraspecific-rank">section</tp:taxon-name-part> <tp:taxon-name-part taxon-name-part-type="section">Solanum.</tp:taxon-name-part></tp:taxon-name></article-title> <source>Botanical Journal of the Linnean Society</source> <volume>88</volume>(<issue>3</issue>): <fpage>237</fpage>–<lpage>251</lpage>. <ext-link xlink:type="simple" ext-link-type="doi" xlink:href="10.1111/j.1095-8339.1984.tb01573.x">https://doi.org/10.1111/j.1095-8339.1984.tb01573.x</ext-link></mixed-citation></ref><ref id="B141"><mixed-citation xmlns:xlink="http://www.w3.org/1999/xlink" xlink:type="simple">
          <person-group><name name-style="western"><surname>Ganapathi</surname><given-names>A</given-names></name><name name-style="western"><surname>Rao</surname><given-names>GR</given-names></name></person-group> (<year>1986a</year>) <article-title>Taxonomic status of the <italic><tp:taxon-name><tp:taxon-name-part taxon-name-part-type="genus">Solanum</tp:taxon-name-part> <tp:taxon-name-part taxon-name-part-type="species">nigrum</tp:taxon-name-part></tp:taxon-name></italic> complex found in India.</article-title> <source>Proceedings of the Indiana Academy of Sciences</source> <volume>96</volume>: <fpage>241</fpage>–<lpage>246</lpage>. [Plant Science]</mixed-citation></ref><ref id="B47"><mixed-citation xmlns:xlink="http://www.w3.org/1999/xlink" xlink:type="simple">
          <person-group><name name-style="western"><surname>Bukenya</surname><given-names>ZR</given-names></name></person-group> (<year>1996</year>) <article-title>Uses, chromosome number and distribution of <italic><tp:taxon-name><tp:taxon-name-part taxon-name-part-type="genus">Solanum</tp:taxon-name-part></tp:taxon-name></italic> species in Uganda.</article-title> In: <person-group><name name-style="western"><surname>Van der Maesen</surname><given-names>LJG</given-names></name><name name-style="western"><surname>van Medenbach de Rooy</surname><given-names>JM</given-names></name></person-group> (<role>Eds</role>) <issue-title>The Biodiversity of African Plants.</issue-title> <source>Kluwer Academic Publishers, The Netherlands</source>, <fpage>33</fpage>–<lpage>37</lpage>.</mixed-citation></ref><ref id="B411"><mixed-citation xmlns:xlink="http://www.w3.org/1999/xlink" xlink:type="simple">
          <person-group><name name-style="western"><surname>Zhang</surname><given-names>ZY</given-names></name><name name-style="western"><surname>Lu</surname><given-names>AM</given-names></name><name name-style="western"><surname>D’Arcy</surname><given-names>WG</given-names></name></person-group> (<year>1994</year>) <article-title><tp:taxon-name><tp:taxon-name-part taxon-name-part-type="genus">Solanaceae</tp:taxon-name-part></tp:taxon-name>.</article-title> In: <person-group><name name-style="western"><surname>Wu</surname><given-names>ZY</given-names></name><name name-style="western"><surname>Raven</surname><given-names>PH</given-names></name></person-group> (<role>Eds</role>) <issue-title>Flora of China, Vol.</issue-title> <source>17. Science Press Beijing and Missouri Botanical Garden, St. Louis</source>, <fpage>300</fpage>–<lpage>332</lpage>.</mixed-citation></ref><ref id="B159"><mixed-citation xmlns:xlink="http://www.w3.org/1999/xlink" xlink:type="simple">
          <person-group><name name-style="western"><surname>Hartvig</surname><given-names>P</given-names></name></person-group> (<year>2015</year>) Atlas Flora Danica Vol. 3. Gyldendal, Københavns.</mixed-citation></ref><ref id="B133"><mixed-citation xmlns:xlink="http://www.w3.org/1999/xlink" xlink:type="simple">
          <person-group><name name-style="western"><surname>Frederiksen</surname><given-names>S</given-names></name><name name-style="western"><surname>Rasmussen</surname><given-names>FN</given-names></name><name name-style="western"><surname>Seberg</surname><given-names>O</given-names></name></person-group> (<year>2006</year>) Dansk Flora. Gyldendal, Københavns.</mixed-citation></ref><ref id="B205"><mixed-citation xmlns:xlink="http://www.w3.org/1999/xlink" xlink:type="simple">
          <person-group><name name-style="western"><surname>Kukk</surname><given-names>T</given-names></name><name name-style="western"><surname>Kull</surname><given-names>T</given-names></name></person-group> (<year>2005</year>) Eesti taimede levikuatlas. Eesti Maaülikool Póllumajandus-ja Keskkonnainstituut, Tartu.</mixed-citation></ref><ref id="B157"><mixed-citation xmlns:xlink="http://www.w3.org/1999/xlink" xlink:type="simple">
          <person-group><name name-style="western"><surname>Hämet-Ahti</surname><given-names>L</given-names></name><name name-style="western"><surname>Suominen</surname><given-names>J</given-names></name><name name-style="western"><surname>Ulvinen</surname><given-names>T</given-names></name><name name-style="western"><surname>Uotila</surname><given-names>P</given-names></name></person-group> (<year>1998</year>) Retkeilykasvio. Luonnontieteellinen keskusmuseo, Kasvimuseo, Helsinki.</mixed-citation></ref><ref id="B184"><mixed-citation xmlns:xlink="http://www.w3.org/1999/xlink" xlink:type="simple">
          <person-group><name name-style="western"><surname>Jauzein</surname><given-names>P</given-names></name><name name-style="western"><surname>Nawrot</surname><given-names>O</given-names></name></person-group> (<year>2011</year>) Flore d’Île-de-France. Éditions Quæ, Toulouse.</mixed-citation></ref><ref id="B282"><mixed-citation xmlns:xlink="http://www.w3.org/1999/xlink" xlink:type="simple">
          <person-group><name name-style="western"><surname>Pignatti</surname><given-names>S</given-names></name></person-group> (<year>1982</year>) Flora d’Italia Vol. 2. Edagricole, Bologna.</mixed-citation></ref><ref id="B257"><mixed-citation xmlns:xlink="http://www.w3.org/1999/xlink" xlink:type="simple">
          <person-group><name name-style="western"><surname>Natkevičaitė-Ivanauskienė</surname><given-names>M</given-names></name></person-group> (<year>1976</year>) Lietuvos T.S.R. Flora V. [Valstybine Politines ir Mokslines Literaturos Leidykla, Vilnius.]</mixed-citation></ref><ref id="B393"><mixed-citation xmlns:xlink="http://www.w3.org/1999/xlink" xlink:type="simple">
          <person-group><name name-style="western"><surname>Webb</surname><given-names>CJ</given-names></name><name name-style="western"><surname>Sykes</surname><given-names>WR</given-names></name><name name-style="western"><surname>Garnock-Jones</surname><given-names>PJ</given-names></name></person-group> (<year>1988</year>) Flora of New Zealand, Vol. 4: Naturalised pteridophytes, gymnosperms, dicotyledons. Botany Division, DSIR, Christchruch.</mixed-citation></ref><ref id="B213"><mixed-citation xmlns:xlink="http://www.w3.org/1999/xlink" xlink:type="simple">
          <person-group><name name-style="western"><surname>Lid</surname><given-names>J</given-names></name><name name-style="western"><surname>Lid</surname><given-names>DT</given-names></name><name name-style="western"><surname>Elvn</surname><given-names>R</given-names></name></person-group> (<year>2005</year>) Norsk flora. Det Norske Samlaget, Oslo.</mixed-citation></ref><ref id="B277"><mixed-citation xmlns:xlink="http://www.w3.org/1999/xlink" xlink:type="simple">
          <person-group><name name-style="western"><surname>Pawłowskiego</surname><given-names>B</given-names></name></person-group> (<year>1963</year>) Flora Polska. Rośliny naczyniowe Polski i ziem ościennych, Vol. 10. Państwowe Wydawnictwo Naukowe, Warszawa, Kraków.</mixed-citation></ref><ref id="B20"><mixed-citation xmlns:xlink="http://www.w3.org/1999/xlink" xlink:type="simple">
          <person-group><name name-style="western"><surname>Bertová</surname><given-names>L</given-names></name><name name-style="western"><surname>GoliaŠová</surname><given-names>K</given-names></name></person-group> (<year>1993</year>) Flóra Slovenska V/1. VEDA, vydavatel’stvo Slovenskej akadémie vied, Bratislava.</mixed-citation></ref><ref id="B251"><mixed-citation xmlns:xlink="http://www.w3.org/1999/xlink" xlink:type="simple">
          <person-group><name name-style="western"><surname>Mossberg</surname><given-names>B</given-names></name><name name-style="western"><surname>Stenberg</surname><given-names>L</given-names></name><name name-style="western"><surname>Karlsson</surname><given-names>T</given-names></name></person-group> (<year>2003</year>) Den nya Nordiska floran. Wahlstrom &amp; Widstrand, Stockholm.</mixed-citation></ref><ref id="B385"><mixed-citation xmlns:xlink="http://www.w3.org/1999/xlink" xlink:type="simple">
          <person-group><name name-style="western"><surname>Viljoen</surname><given-names>E</given-names></name></person-group> (<year>2011</year>) Morphology and genetic relationships in members of the <italic><tp:taxon-name><tp:taxon-name-part taxon-name-part-type="genus">Solanum</tp:taxon-name-part> <tp:taxon-name-part taxon-name-part-type="species">nigrum</tp:taxon-name-part></tp:taxon-name></italic> L. complex used for jam production in the Highveld of South Africa. MSc thesis, Biotechnology, University of Pretoria, Pretoria, 1–242.</mixed-citation></ref><ref id="B176"><mixed-citation xmlns:xlink="http://www.w3.org/1999/xlink" xlink:type="simple">
          <institution xlink:type="simple">IUCN</institution> (<year>2016</year>) Guidelines for Using the IUCN Red List Categories and Criteria. Version 12. Prepared by the Standards and Petitions Subcommittee. <ext-link xlink:type="simple" ext-link-type="uri" xlink:href="http://www.iucnredlist.org/documents/RedListGuidelines.pdf">http://www.iucnredlist.org/documents/RedListGuidelines.pdf</ext-link></mixed-citation></ref><ref id="B218"><mixed-citation xmlns:xlink="http://www.w3.org/1999/xlink" xlink:type="simple">
          <person-group><name name-style="western"><surname>Linnaeus</surname><given-names>C</given-names></name></person-group> (<year>1753</year>) Species plantarum. L. Salvius, Stockholm.</mixed-citation></ref><ref id="B274"><mixed-citation xmlns:xlink="http://www.w3.org/1999/xlink" xlink:type="simple">
          <person-group><name name-style="western"><surname>Opiz</surname><given-names>PM</given-names></name></person-group> (<year>1843</year>) Deutschlands Nachtschattenarten. In: Berchtold F, Opiz PM (Eds) Oekonomisch-technische Flora Böhmens vol 3. Thomas Thabor, Annakloster.</mixed-citation></ref><ref id="B120"><mixed-citation xmlns:xlink="http://www.w3.org/1999/xlink" xlink:type="simple">
          <person-group><name name-style="western"><surname>Edmonds</surname><given-names>JM</given-names></name><name name-style="western"><surname>Glidewell</surname><given-names>SM</given-names></name></person-group> (<year>1977</year>) <article-title>Acrylamide gel electrophoresis of seed proteins from some <tp:taxon-name><tp:taxon-name-part taxon-name-part-type="genus">Solanum</tp:taxon-name-part> (<tp:taxon-name-part taxon-name-part-type="infraspecific-rank">section</tp:taxon-name-part> <tp:taxon-name-part taxon-name-part-type="section">Solanum</tp:taxon-name-part>)</tp:taxon-name> species.</article-title> <source>Plant Systematics and Evolution</source> <volume>127</volume>(<issue>4</issue>): <fpage>277</fpage>–<lpage>291</lpage>. <ext-link xlink:type="simple" ext-link-type="doi" xlink:href="10.1007/BF00985991">https://doi.org/10.1007/BF00985991</ext-link></mixed-citation></ref><ref id="B84"><mixed-citation xmlns:xlink="http://www.w3.org/1999/xlink" xlink:type="simple">
          <person-group><name name-style="western"><surname>Dehmer</surname><given-names>KJ</given-names></name></person-group> (<year>2001</year>) <article-title>Conclusions on the taxonomy of the <italic><tp:taxon-name><tp:taxon-name-part taxon-name-part-type="genus">Solanum</tp:taxon-name-part> <tp:taxon-name-part taxon-name-part-type="species">nigrum</tp:taxon-name-part></tp:taxon-name></italic> complex by molecular analyes of IPK germplasm accessions.</article-title> In: <person-group><name name-style="western"><surname>van den Berg</surname><given-names>RG</given-names></name><name name-style="western"><surname>Barendse</surname><given-names>GWM</given-names></name><name name-style="western"><surname>van der Weerden</surname><given-names>GM</given-names></name><name name-style="western"><surname>Mariani</surname><given-names>C</given-names></name></person-group> (<role>Eds</role>) <issue-title>Solanaceae V: Advances in taxonomy and utilization.</issue-title> <source>University Press, Nijmegen</source>, <fpage>85</fpage>–<lpage>96</lpage>.</mixed-citation></ref><ref id="B85"><mixed-citation xmlns:xlink="http://www.w3.org/1999/xlink" xlink:type="simple">
          <person-group><name name-style="western"><surname>Dehmer</surname><given-names>KJ</given-names></name><name name-style="western"><surname>Hammer</surname><given-names>K</given-names></name></person-group> (<year>2004</year>) <article-title>Taxonomic status and geographic provenance of germplasm accessions in the <italic><tp:taxon-name><tp:taxon-name-part taxon-name-part-type="genus">Solanum</tp:taxon-name-part> <tp:taxon-name-part taxon-name-part-type="species">nigrum</tp:taxon-name-part></tp:taxon-name></italic> L. complex: AFLP data.</article-title> <source>Genetic Resources and Crop Evolution</source> <volume>51</volume>(<issue>5</issue>): <fpage>551</fpage>–<lpage>558</lpage>. <ext-link xlink:type="simple" ext-link-type="doi" xlink:href="10.1023/B:GRES.0000024163.86762.fc">https://doi.org/10.1023/B:GRES.0000024163.86762.fc</ext-link></mixed-citation></ref><ref id="B269"><mixed-citation xmlns:xlink="http://www.w3.org/1999/xlink" xlink:type="simple">
          <person-group><name name-style="western"><surname>Olet</surname><given-names>EA</given-names></name></person-group> (<year>2004</year>) Taxonomy of <tp:taxon-name><tp:taxon-name-part taxon-name-part-type="genus">Solanum</tp:taxon-name-part> <tp:taxon-name-part taxon-name-part-type="authority">L.</tp:taxon-name-part> <tp:taxon-name-part taxon-name-part-type="infraspecific-rank">section</tp:taxon-name-part> <tp:taxon-name-part taxon-name-part-type="section">Solanum</tp:taxon-name-part></tp:taxon-name> in Uganda. PhD thesis, Agricultural University of Norway, Ås.</mixed-citation></ref><ref id="B227"><mixed-citation xmlns:xlink="http://www.w3.org/1999/xlink" xlink:type="simple">
          <person-group><name name-style="western"><surname>Manoko</surname><given-names>MLK</given-names></name></person-group> (<year>2007</year>) A systematic study of African <tp:taxon-name><tp:taxon-name-part taxon-name-part-type="genus">Solanum</tp:taxon-name-part> <tp:taxon-name-part taxon-name-part-type="authority">L.</tp:taxon-name-part> <tp:taxon-name-part taxon-name-part-type="infraspecific-rank">section</tp:taxon-name-part> <tp:taxon-name-part taxon-name-part-type="section">Solanum</tp:taxon-name-part></tp:taxon-name> (<tp:taxon-name><tp:taxon-name-part taxon-name-part-type="genus">Solanaceae</tp:taxon-name-part></tp:taxon-name>). PhD Thesis, Radboud University, Nijmegen, The Netherlands, <ext-link xlink:type="simple" ext-link-type="uri" xlink:href="http://dare.ubn.kun.nl/bitstream/2066/30032/1/30032.pdf">http://dare.ubn.kun.nl/bitstream/2066/30032/1/30032.pdf</ext-link></mixed-citation></ref><ref id="B115"><mixed-citation xmlns:xlink="http://www.w3.org/1999/xlink" xlink:type="simple">
          <person-group><name name-style="western"><surname>Edmonds</surname><given-names>JM</given-names></name></person-group> (<year>2006a</year>) <article-title><tp:taxon-name><tp:taxon-name-part taxon-name-part-type="genus">Solanum</tp:taxon-name-part> <tp:taxon-name-part taxon-name-part-type="authority">L.</tp:taxon-name-part> <tp:taxon-name-part taxon-name-part-type="infraspecific-rank">section</tp:taxon-name-part> <tp:taxon-name-part taxon-name-part-type="section">Solanum</tp:taxon-name-part></tp:taxon-name>.</article-title> In: <person-group><name name-style="western"><surname>Thulin</surname><given-names>M</given-names></name></person-group> (<role>Ed.</role>) <issue-title>Flora of Somalia 3.</issue-title> <source>Royal Botanic Gardens, Kew, London</source>, <fpage>207</fpage>–<lpage>208</lpage>.</mixed-citation></ref><ref id="B116"><mixed-citation xmlns:xlink="http://www.w3.org/1999/xlink" xlink:type="simple">
          <person-group><name name-style="western"><surname>Edmonds</surname><given-names>JM</given-names></name></person-group> (<year>2006b</year>) <article-title><tp:taxon-name><tp:taxon-name-part taxon-name-part-type="genus">Solanum</tp:taxon-name-part> <tp:taxon-name-part taxon-name-part-type="authority">L.</tp:taxon-name-part> <tp:taxon-name-part taxon-name-part-type="infraspecific-rank">section</tp:taxon-name-part> <tp:taxon-name-part taxon-name-part-type="section">Solanum</tp:taxon-name-part></tp:taxon-name>.</article-title> In: <person-group><name name-style="western"><surname>Hedberg</surname><given-names>I</given-names></name><name name-style="western"><surname>Edwards</surname><given-names>S</given-names></name></person-group> (<role>Eds</role>) <issue-title>Flora of Ethiopia and Eritrea, Vol 5.</issue-title> <source>Uppsala and Addis Ababa</source>, <fpage>115</fpage>–<lpage>122</lpage>.</mixed-citation></ref><ref id="B270"><mixed-citation xmlns:xlink="http://www.w3.org/1999/xlink" xlink:type="simple">
          <person-group><name name-style="western"><surname>Olet</surname><given-names>EA</given-names></name><name name-style="western"><surname>Arnstein</surname><given-names>K</given-names></name><name name-style="western"><surname>Heun</surname><given-names>M</given-names></name></person-group> (<year>2011</year>) <article-title>Amplified fragment length polymorphisms (AFLPs) analysis of species of <tp:taxon-name><tp:taxon-name-part taxon-name-part-type="genus">Solanum</tp:taxon-name-part> <tp:taxon-name-part taxon-name-part-type="infraspecific-rank">section</tp:taxon-name-part> <tp:taxon-name-part taxon-name-part-type="section">Solanum</tp:taxon-name-part></tp:taxon-name> (<tp:taxon-name><tp:taxon-name-part taxon-name-part-type="genus">Solanaceae</tp:taxon-name-part></tp:taxon-name>) from Uganda.</article-title> <source>African Journal of Biotechnology</source> <volume>10</volume>: <fpage>6387</fpage>–<lpage>6395</lpage>.</mixed-citation></ref><ref id="B106"><mixed-citation xmlns:xlink="http://www.w3.org/1999/xlink" xlink:type="simple">
          <person-group><name name-style="western"><surname>Edmonds</surname><given-names>JM</given-names></name></person-group> (<year>1979a</year>) <article-title>Biosystematics of <tp:taxon-name><tp:taxon-name-part taxon-name-part-type="genus">Solanum</tp:taxon-name-part> <tp:taxon-name-part taxon-name-part-type="authority">L.,</tp:taxon-name-part> <tp:taxon-name-part taxon-name-part-type="infraspecific-rank">section</tp:taxon-name-part> <tp:taxon-name-part taxon-name-part-type="section">Solanum</tp:taxon-name-part></tp:taxon-name> (Maurella).</article-title> In: <person-group><name name-style="western"><surname>Hawkes</surname><given-names>JG</given-names></name><name name-style="western"><surname>Lester</surname><given-names>RN</given-names></name><name name-style="western"><surname>Skelding</surname><given-names>AD</given-names></name></person-group> (<role>Eds</role>) <issue-title>Biology and Taxonomy of the Solanaceae.</issue-title> <source>Linnean Society of London, Academic Press, London</source>, <fpage>529</fpage>–<lpage>548</lpage>.</mixed-citation></ref><ref id="B142"><mixed-citation xmlns:xlink="http://www.w3.org/1999/xlink" xlink:type="simple">
          <person-group><name name-style="western"><surname>Ganapathi</surname><given-names>A</given-names></name><name name-style="western"><surname>Rao</surname><given-names>GR</given-names></name></person-group> (<year>1986b</year>) <article-title>A note on origin and cytology of a heptaploid plant of <tp:taxon-name><tp:taxon-name-part taxon-name-part-type="genus">Solanum</tp:taxon-name-part> <tp:taxon-name-part taxon-name-part-type="infraspecific-rank">section</tp:taxon-name-part> <tp:taxon-name-part taxon-name-part-type="section">Solanum.</tp:taxon-name-part></tp:taxon-name></article-title> <source>Current Science</source> <volume>55</volume>: <fpage>867</fpage>–<lpage>868</lpage>.</mixed-citation></ref><ref id="B143"><mixed-citation xmlns:xlink="http://www.w3.org/1999/xlink" xlink:type="simple">
          <person-group><name name-style="western"><surname>Ganapathi</surname><given-names>A</given-names></name><name name-style="western"><surname>Rao</surname><given-names>GR</given-names></name></person-group> (<year>1986c</year>) <article-title>The crossability and genetic relationship between <italic><tp:taxon-name><tp:taxon-name-part taxon-name-part-type="genus">Solanum</tp:taxon-name-part> <tp:taxon-name-part taxon-name-part-type="species">retroflexum</tp:taxon-name-part></tp:taxon-name></italic> Dun. and <italic><tp:taxon-name><tp:taxon-name-part taxon-name-part-type="genus">S.</tp:taxon-name-part> <tp:taxon-name-part taxon-name-part-type="species">nigrum</tp:taxon-name-part></tp:taxon-name></italic> L.</article-title> <source>Cytologia</source> <volume>51</volume>(<issue>4</issue>): <fpage>757</fpage>–<lpage>762</lpage>. <ext-link xlink:type="simple" ext-link-type="doi" xlink:href="10.1508/cytologia.51.757">https://doi.org/10.1508/cytologia.51.757</ext-link></mixed-citation></ref><ref id="B285"><mixed-citation xmlns:xlink="http://www.w3.org/1999/xlink" xlink:type="simple">
          <person-group><name name-style="western"><surname>Poczai</surname><given-names>P</given-names></name><name name-style="western"><surname>Hyvönen</surname><given-names>J</given-names></name></person-group> (<year>2011</year>) On the origin of <italic><tp:taxon-name><tp:taxon-name-part taxon-name-part-type="genus">Solanum</tp:taxon-name-part> <tp:taxon-name-part taxon-name-part-type="species">nigrum</tp:taxon-name-part></tp:taxon-name></italic>: Can networks help? Molecular Biology Reports 38(2): 1171–1185. <ext-link xlink:type="simple" ext-link-type="doi" xlink:href="10.1007/s11033-010-0215-y">https://doi.org/10.1007/s11033-010-0215-y</ext-link></mixed-citation></ref><ref id="B144"><mixed-citation xmlns:xlink="http://www.w3.org/1999/xlink" xlink:type="simple">
          <person-group><name name-style="western"><surname>Ganapathi</surname><given-names>A</given-names></name><name name-style="western"><surname>Rao</surname><given-names>GR</given-names></name></person-group> (<year>1986d</year>) <article-title>Nature of sterility and mechanism of the evolution of higher ploidy in <tp:taxon-name><tp:taxon-name-part taxon-name-part-type="genus">Solanum</tp:taxon-name-part> <tp:taxon-name-part taxon-name-part-type="infraspecific-rank">section</tp:taxon-name-part> <tp:taxon-name-part taxon-name-part-type="section">Solanum</tp:taxon-name-part></tp:taxon-name> (Maurella).</article-title> <source>Canadian Journal of Genetics and Cytology</source> <volume>28</volume>(<issue>6</issue>): <fpage>1044</fpage>–<lpage>1048</lpage>. <ext-link xlink:type="simple" ext-link-type="doi" xlink:href="10.1139/g86-146">https://doi.org/10.1139/g86-146</ext-link></mixed-citation></ref><ref id="B369"><mixed-citation xmlns:xlink="http://www.w3.org/1999/xlink" xlink:type="simple">
          <person-group><name name-style="western"><surname>Tandon</surname><given-names>SL</given-names></name><name name-style="western"><surname>Rao</surname><given-names>GR</given-names></name></person-group> (<year>1964</year>) <article-title>Cytogenetical investigations in relation to the mechanism of evolution in hexaploid <italic><tp:taxon-name><tp:taxon-name-part taxon-name-part-type="genus">Solanum</tp:taxon-name-part> <tp:taxon-name-part taxon-name-part-type="species">nigrum</tp:taxon-name-part></tp:taxon-name></italic> L.</article-title> <source>Nature</source> <volume>201</volume>(<issue>4926</issue>): <fpage>1348</fpage>–<lpage>1349</lpage>. <ext-link xlink:type="simple" ext-link-type="doi" xlink:href="10.1038/2011348b0">https://doi.org/10.1038/2011348b0</ext-link></mixed-citation></ref><ref id="B383"><mixed-citation xmlns:xlink="http://www.w3.org/1999/xlink" xlink:type="simple">
          <person-group><name name-style="western"><surname>Venkateswarlu</surname><given-names>J</given-names></name><name name-style="western"><surname>Rao</surname><given-names>MK</given-names></name></person-group> (<year>1969</year>) <article-title>Chromosome numerical mosaicism in some hybrids of the <italic><tp:taxon-name><tp:taxon-name-part taxon-name-part-type="genus">Solanum</tp:taxon-name-part> <tp:taxon-name-part taxon-name-part-type="species">nigrum</tp:taxon-name-part></tp:taxon-name></italic> complex.</article-title> <source>Genetica</source> <volume>40</volume>(<issue>1</issue>): <fpage>400</fpage>–<lpage>406</lpage>. <ext-link xlink:type="simple" ext-link-type="doi" xlink:href="10.1007/BF01787365">https://doi.org/10.1007/BF01787365</ext-link></mixed-citation></ref><ref id="B342"><mixed-citation xmlns:xlink="http://www.w3.org/1999/xlink" xlink:type="simple">
          <person-group><name name-style="western"><surname>Soria</surname><given-names>J</given-names></name><name name-style="western"><surname>Heiser</surname><given-names>CB</given-names></name></person-group> (<year>1959</year>) <article-title>The Garden Huckleberry and the Sunberry.</article-title> <source>Baileya</source> <volume>7</volume>: <fpage>33</fpage>–<lpage>35</lpage>.</mixed-citation></ref><ref id="B224"><mixed-citation xmlns:xlink="http://www.w3.org/1999/xlink" xlink:type="simple">
          <person-group><name name-style="western"><surname>Magoon</surname><given-names>ML</given-names></name><name name-style="western"><surname>Ramanujam</surname><given-names>S</given-names></name><name name-style="western"><surname>Cooper</surname><given-names>DC</given-names></name></person-group> (<year>1962</year>) <article-title>Cytological studies in relation to the origin and differentiation of species in the genus <italic><tp:taxon-name><tp:taxon-name-part taxon-name-part-type="genus">Solanum</tp:taxon-name-part></tp:taxon-name></italic> L.</article-title> <source>Caryologia</source> <volume>15</volume>(<issue>1</issue>): <fpage>151</fpage>–<lpage>252</lpage>. <ext-link xlink:type="simple" ext-link-type="doi" xlink:href="10.1080/00087114.1962.10796057">https://doi.org/10.1080/00087114.1962.10796057</ext-link></mixed-citation></ref><ref id="B300"><mixed-citation xmlns:xlink="http://www.w3.org/1999/xlink" xlink:type="simple">
          <person-group><name name-style="western"><surname>Rao</surname><given-names>GR</given-names></name></person-group> (<year>1971</year>) <article-title>Cytology of a pentaploid hybrid and genome analysis in <italic><tp:taxon-name><tp:taxon-name-part taxon-name-part-type="genus">Solanum</tp:taxon-name-part> <tp:taxon-name-part taxon-name-part-type="species">nigrum</tp:taxon-name-part></tp:taxon-name></italic> L.</article-title> <source>Genetica</source> <volume>42</volume>(<issue>1</issue>): <fpage>157</fpage>–<lpage>164</lpage>. <ext-link xlink:type="simple" ext-link-type="doi" xlink:href="10.1007/BF00154846">https://doi.org/10.1007/BF00154846</ext-link></mixed-citation></ref><ref id="B254"><mixed-citation xmlns:xlink="http://www.w3.org/1999/xlink" xlink:type="simple">
          <person-group><name name-style="western"><surname>Nakamura</surname><given-names>M</given-names></name></person-group> (<year>1935</year>) <article-title>Preliminary note on the polyploidy in <italic><tp:taxon-name><tp:taxon-name-part taxon-name-part-type="genus">Solanum</tp:taxon-name-part> <tp:taxon-name-part taxon-name-part-type="species">nigrum</tp:taxon-name-part></tp:taxon-name></italic> Linn.</article-title> <source>Journal of the Society for Tropical Agriculture</source> <volume>7</volume>: <fpage>255</fpage>–<lpage>257</lpage>.</mixed-citation></ref><ref id="B370"><mixed-citation xmlns:xlink="http://www.w3.org/1999/xlink" xlink:type="simple">
          <person-group><name name-style="western"><surname>Tandon</surname><given-names>SL</given-names></name><name name-style="western"><surname>Rao</surname><given-names>GR</given-names></name></person-group> (<year>1966a</year>) <article-title>Interrelationship within the <italic><tp:taxon-name><tp:taxon-name-part taxon-name-part-type="genus">Solanum</tp:taxon-name-part> <tp:taxon-name-part taxon-name-part-type="species">nigrum</tp:taxon-name-part></tp:taxon-name></italic> complex.</article-title> <source>Indian journal of Genetics and Plant Breedings</source> <volume>26</volume>(<issue>2</issue>): <fpage>130</fpage>–<lpage>141</lpage>.</mixed-citation></ref><ref id="B210"><mixed-citation xmlns:xlink="http://www.w3.org/1999/xlink" xlink:type="simple">
          <person-group><name name-style="western"><surname>Leslie</surname><given-names>AC</given-names></name></person-group> (<year>1978</year>) <article-title>The occurrence of <italic><tp:taxon-name><tp:taxon-name-part taxon-name-part-type="genus">Solanum</tp:taxon-name-part> <tp:taxon-name-part taxon-name-part-type="species">nigrum</tp:taxon-name-part></tp:taxon-name></italic> L.× <italic><tp:taxon-name><tp:taxon-name-part taxon-name-part-type="genus">S.</tp:taxon-name-part> <tp:taxon-name-part taxon-name-part-type="species">sarrachoides</tp:taxon-name-part></tp:taxon-name></italic> Sendtn. in Britain.</article-title> <source>Watsonia</source> <volume>12</volume>: <fpage>29</fpage>–<lpage>32</lpage>.</mixed-citation></ref><ref id="B351"><mixed-citation xmlns:xlink="http://www.w3.org/1999/xlink" xlink:type="simple">
          <person-group><name name-style="western"><surname>Stace</surname><given-names>C</given-names></name></person-group> (<year>2010</year>) New flora of the British Isles (3<sup>rd</sup> edn). Cambridge University Press, Cambridge.</mixed-citation></ref><ref id="B352"><mixed-citation xmlns:xlink="http://www.w3.org/1999/xlink" xlink:type="simple">
          <person-group><name name-style="western"><surname>Stace</surname><given-names>C</given-names></name><name name-style="western"><surname>Preston</surname><given-names>CD</given-names></name><name name-style="western"><surname>Pearman</surname><given-names>DA</given-names></name></person-group> (<year>2015</year>) Hybrid flora of the British Isles. Botanical Society of Britain and Ireland, Bristol.</mixed-citation></ref><ref id="B21"><mixed-citation xmlns:xlink="http://www.w3.org/1999/xlink" xlink:type="simple">
          <person-group><name name-style="western"><surname>von Besser</surname><given-names>WSJG</given-names></name></person-group> (<year>1809</year>) Primitiae florae Galiciae Austriacae utriusque pars 1. A. Doll, Vienna.</mixed-citation></ref><ref id="B350"><mixed-citation xmlns:xlink="http://www.w3.org/1999/xlink" xlink:type="simple">
          <person-group><name name-style="western"><surname>Sprengel</surname><given-names>C</given-names></name></person-group> (<year>1825</year>) Systema vegetabilium (16<sup>th</sup> edn). Vol. 1. Dietrich, Göttingen.</mixed-citation></ref><ref id="B397"><mixed-citation xmlns:xlink="http://www.w3.org/1999/xlink" xlink:type="simple">
          <person-group><name name-style="western"><surname>Weinmann</surname><given-names>JA</given-names></name></person-group> (<year>1824</year>) Elenchus plantarum horti imperialis Pawlowskiensis et agri Petropolitani. Ex Typographia Orphanotrophii, St. Petersburg.</mixed-citation></ref><ref id="B65"><mixed-citation xmlns:xlink="http://www.w3.org/1999/xlink" xlink:type="simple">
          <person-group><name name-style="western"><surname>Colla</surname><given-names>A</given-names></name></person-group> (<year>1835</year>) Herbarium Pedemontanum Vol. 4. Augustae Taurinorum, Torino.</mixed-citation></ref><ref id="B358"><mixed-citation xmlns:xlink="http://www.w3.org/1999/xlink" xlink:type="simple">
          <person-group><name name-style="western"><surname>Strickland-Constable</surname><given-names>R</given-names></name><name name-style="western"><surname>Schneider</surname><given-names>H</given-names></name><name name-style="western"><surname>Ansell</surname><given-names>SW</given-names></name><name name-style="western"><surname>Russell</surname><given-names>SJ</given-names></name><name name-style="western"><surname>Knapp</surname><given-names>S</given-names></name></person-group> (<year>2008</year>) <article-title>Species identity in the <italic><tp:taxon-name><tp:taxon-name-part taxon-name-part-type="genus">Solanum</tp:taxon-name-part> <tp:taxon-name-part taxon-name-part-type="species">bahamense</tp:taxon-name-part></tp:taxon-name></italic> species group (<tp:taxon-name><tp:taxon-name-part taxon-name-part-type="genus">Solanaceae</tp:taxon-name-part></tp:taxon-name>, <tp:taxon-name><tp:taxon-name-part taxon-name-part-type="genus">Solanum</tp:taxon-name-part> <tp:taxon-name-part taxon-name-part-type="infraspecific-rank">subgenus</tp:taxon-name-part> <tp:taxon-name-part taxon-name-part-type="subgenus">Leptostemonum</tp:taxon-name-part></tp:taxon-name>).</article-title> <source>Taxon</source> <volume>59</volume>: <fpage>209</fpage>–<lpage>226</lpage>.</mixed-citation></ref><ref id="B36"><mixed-citation xmlns:xlink="http://www.w3.org/1999/xlink" xlink:type="simple">
          <person-group><name name-style="western"><surname>Blume</surname><given-names>C</given-names></name></person-group> (<year>1826</year>) <tp:taxon-name><tp:taxon-name-part taxon-name-part-type="genus">Solanaceae</tp:taxon-name-part></tp:taxon-name>. Bijdragen tot de flora van Nederlandsch Indië pt. 13. Ter Lands Drukkerij, Batavia, 694–707.</mixed-citation></ref><ref id="B101"><mixed-citation xmlns:xlink="http://www.w3.org/1999/xlink" xlink:type="simple">
          <person-group><name name-style="western"><surname>Dunal</surname><given-names>MF</given-names></name></person-group> (<year>1852</year>) <tp:taxon-name><tp:taxon-name-part taxon-name-part-type="genus">Solanaceae</tp:taxon-name-part></tp:taxon-name>. In: Candolle AP de (Ed.) <tp:taxon-name><tp:taxon-name-part taxon-name-part-type="genus">Prodromus</tp:taxon-name-part></tp:taxon-name> systematis naturalis regni vegetabilis 13(1): 1–690. V. Masson, Paris.</mixed-citation></ref><ref id="B93"><mixed-citation xmlns:xlink="http://www.w3.org/1999/xlink" xlink:type="simple">
          <person-group><name name-style="western"><surname>Don</surname><given-names>G</given-names></name></person-group> (<year>1837</year>) A general history of the dichlamydeous plants. Vol. 4. J.G. and F. Rivington, London.</mixed-citation></ref><ref id="B191"><mixed-citation xmlns:xlink="http://www.w3.org/1999/xlink" xlink:type="simple">
          <person-group><name name-style="western"><surname>Kirschner</surname><given-names>J</given-names></name><name name-style="western"><surname>Kirschnerová</surname><given-names>L</given-names></name><name name-style="western"><surname>Štĕpánek</surname><given-names>J</given-names></name></person-group> (<year>2007</year>) <article-title>Generally accepted plant names base on material from the Czech Republic and published in 1753–1820.</article-title> <source>Preslia</source> <volume>79</volume>: <fpage>323</fpage>–<lpage>365</lpage>.</mixed-citation></ref><ref id="B92"><mixed-citation xmlns:xlink="http://www.w3.org/1999/xlink" xlink:type="simple">
          <person-group><name name-style="western"><surname>Döll</surname><given-names>JC</given-names></name></person-group> (<year>1843</year>) Rheinische flora: Beschreibung der wildwachsenden und cultivirten Pflanzen des Rheingebietes. H.L. Brönner, Frankfurt am Main.</mixed-citation></ref><ref id="B298"><mixed-citation xmlns:xlink="http://www.w3.org/1999/xlink" xlink:type="simple">
          <person-group><name name-style="western"><surname>Rafinesque</surname><given-names>CS</given-names></name></person-group> (<year>1840</year>) Autikon botanikon. Philadephia.</mixed-citation></ref><ref id="B317"><mixed-citation xmlns:xlink="http://www.w3.org/1999/xlink" xlink:type="simple">
          <person-group><name name-style="western"><surname>Roxburgh</surname><given-names>W</given-names></name></person-group> (<year>1824</year>) Flora indica, or descriptions of Indian plants. Vol. 2. Mission Press, Serampore.</mixed-citation></ref><ref id="B260"><mixed-citation xmlns:xlink="http://www.w3.org/1999/xlink" xlink:type="simple">
          <person-group><name name-style="western"><surname>Nees van Esenbeck</surname><given-names>CG</given-names></name></person-group> (<year>1837</year>) <article-title>Monograph of East Indian <tp:taxon-name><tp:taxon-name-part taxon-name-part-type="tribe">Solaneae</tp:taxon-name-part></tp:taxon-name>.</article-title> <source>Transactions of the Linnean Society of London</source> <volume>17</volume>(<issue>1</issue>): <fpage>37</fpage>–<lpage>82</lpage>. <ext-link xlink:type="simple" ext-link-type="doi" xlink:href="10.1111/j.1095-8339.1834.tb00017.x">https://doi.org/10.1111/j.1095-8339.1834.tb00017.x</ext-link></mixed-citation></ref><ref id="B404"><mixed-citation xmlns:xlink="http://www.w3.org/1999/xlink" xlink:type="simple">
          <person-group><name name-style="western"><surname>Wight</surname><given-names>R</given-names></name></person-group> (<year>1843</year>) Icones Plantarum Indiae Orientalis Vol. 2. Madras, JB Pharoah.</mixed-citation></ref><ref id="B80"><mixed-citation xmlns:xlink="http://www.w3.org/1999/xlink" xlink:type="simple">
          <person-group><name name-style="western"><surname>de Candolle</surname><given-names>R</given-names></name><name name-style="western"><surname>Radcliffe-Smith</surname><given-names>A</given-names></name></person-group> (<year>1981</year>) <article-title>Nathaniel Wallich, MD, PhD, FRS, FLS, FRGS (178601854) and the herbarium of the Honourable East India Company, and their relation to the de Candolles of Geneva and the <italic>Great <tp:taxon-name><tp:taxon-name-part taxon-name-part-type="genus">Prodromus</tp:taxon-name-part></tp:taxon-name>.</italic></article-title> <source>Botanical Journal of the Linnean Society</source> <volume>83</volume>(<issue>4</issue>): <fpage>325</fpage>–<lpage>348</lpage>. <ext-link xlink:type="simple" ext-link-type="doi" xlink:href="10.1111/j.1095-8339.1981.tb00355.x">https://doi.org/10.1111/j.1095-8339.1981.tb00355.x</ext-link></mixed-citation></ref><ref id="B262"><mixed-citation xmlns:xlink="http://www.w3.org/1999/xlink" xlink:type="simple">
          <person-group><name name-style="western"><surname>Noltie</surname><given-names>HJ</given-names></name></person-group> (<year>2005</year>) The Botany of Robert Wight – Regnum Vegetabile 145. A.R.G. Gantner, 579 pp.</mixed-citation></ref><ref id="B246"><mixed-citation xmlns:xlink="http://www.w3.org/1999/xlink" xlink:type="simple">
          <person-group><name name-style="western"><surname>Miquel</surname><given-names>FAW</given-names></name></person-group> (<year>1857</year>) <tp:taxon-name><tp:taxon-name-part taxon-name-part-type="tribe">Solaneae</tp:taxon-name-part></tp:taxon-name>. In: Flora van Nederlandsch Indie vol. 2. C.G. van der Post, Amsterdam, 633–672.</mixed-citation></ref><ref id="B187"><mixed-citation xmlns:xlink="http://www.w3.org/1999/xlink" xlink:type="simple">
          <person-group><name name-style="western"><surname>Kanitz</surname><given-names>A</given-names></name></person-group> (<year>1863</year>) <article-title>Pauli Kitaibelii Additamenta ad Floram Hungaricam.</article-title> <source>Linnaea</source> <volume>32</volume>: <fpage>305</fpage>–<lpage>641</lpage>.</mixed-citation></ref><ref id="B297"><mixed-citation xmlns:xlink="http://www.w3.org/1999/xlink" xlink:type="simple">
          <person-group><name name-style="western"><surname>Probst</surname><given-names>R</given-names></name></person-group> (<year>1938</year>) <article-title>Sechster Beitrag zur Adventivflora von Solothurn und Umgebung mit Berücksichtigung der Adventiflora von Olten bis Aarau.</article-title> <source>Mitteilungen der Naturforschenden Gesellschaft Solothurn</source> <volume>12</volume>: <fpage>3</fpage>–<lpage>39</lpage>.</mixed-citation></ref></ref-list></tp:taxon-treatment>
