# Supplementary material for: A revision of the Old World Black Nightshades (Morelloid clade of Solanum L., Solanaceae)
Source: PhytoKeys. 2018 Jul 25;(106):1–223. doi: 10.3897/phytokeys.106.21991 (PMC6070582; doi:10.3897/phytokeys.106.21991)
Supplement: XML Treatment for Solanum nitidibaccatum [file phytokeys.106.21991-treatment8.xml]

<!DOCTYPE tp:taxon-treatment
  PUBLIC "-//TaxonX//DTD Taxonomic Treatment Publishing DTD v0 20100105//EN" "tax-treatment-NSO.dtd">
<tp:taxon-treatment xmlns:tp="http://www.plazi.org/taxpub"><tp:treatment-meta><kwd-group><label>Taxon classification</label><kwd><named-content xmlns:xlink="http://www.w3.org/1999/xlink" content-type="kingdom">Plantae</named-content></kwd><kwd><named-content xmlns:xlink="http://www.w3.org/1999/xlink" content-type="order">Solanales</named-content></kwd><kwd><named-content xmlns:xlink="http://www.w3.org/1999/xlink" content-type="family">Solanaceae</named-content></kwd></kwd-group><mixed-citation publication-type="journal"><person-group><name><surname>Särkinen</surname><given-names>Tiina</given-names></name><name><surname>Poczai</surname><given-names>Peter</given-names></name><name><surname>Barboza</surname><given-names>Gloria E.</given-names></name><name><surname>van der Weerden</surname><given-names>Gerard M.</given-names></name><name><surname>Baden</surname><given-names>Maria</given-names></name><name><surname>Knapp</surname><given-names>Sandra</given-names></name></person-group><article-title>A revision of the Old World Black Nightshades (Morelloid clade of <italic><tp:taxon-name><tp:taxon-name-part taxon-name-part-type="genus" reg="Solanum">Solanum</tp:taxon-name-part></tp:taxon-name></italic> L., <tp:taxon-name><tp:taxon-name-part taxon-name-part-type="genus" reg="Solanaceae">Solanaceae</tp:taxon-name-part></tp:taxon-name>)</article-title><source>PhytoKeys</source><day>25</day><month>7</month><year>2018</year><volume>2018</volume><issue>106</issue><fpage>1</fpage><lpage>223</lpage><pub-id pub-id-type="doi">10.3897/phytokeys.106.21991</pub-id></mixed-citation></tp:treatment-meta><tp:nomenclature><label>8.</label><tp:taxon-name>
            <tp:taxon-name-part taxon-name-part-type="genus" reg="Solanum">Solanum</tp:taxon-name-part>
            <tp:taxon-name-part taxon-name-part-type="species" reg="nitidibaccatum">nitidibaccatum</tp:taxon-name-part>
          </tp:taxon-name><tp:taxon-authority>Bitter, Repert. Spec. Nov. Regni Veg. 11: 208. 1912</tp:taxon-authority><xref ref-type="fig" rid="F25">Figures 25</xref><xref ref-type="fig" rid="F26">, 26</xref><tp:nomenclature-citation-list><tp:nomenclature-citation><tp:taxon-name>
                <tp:taxon-name-part taxon-name-part-type="genus" reg="Solanum">Solanum</tp:taxon-name-part> <tp:taxon-name-part taxon-name-part-type="species" reg="styleanum">styleanum</tp:taxon-name-part></tp:taxon-name><comment>Dunal, Prodr. [A. P. de Candolle] 13(1): 44. 1852.</comment></tp:nomenclature-citation><tp:nomenclature-citation><tp:taxon-name><tp:taxon-name-part taxon-name-part-type="genus" reg="Solanum"/><tp:taxon-name-part taxon-name-part-type="species" reg="nitidibaccatum"/></tp:taxon-name><comment>Type. Chile. Sin. loc., <italic>J. Styles s.n.</italic> (holotype: G-DC [G00144016]). </comment></tp:nomenclature-citation><tp:nomenclature-citation><tp:taxon-name>
                <tp:taxon-name-part taxon-name-part-type="genus" reg="Bosleria">Bosleria</tp:taxon-name-part> <tp:taxon-name-part taxon-name-part-type="species" reg="nevadensis">nevadensis</tp:taxon-name-part></tp:taxon-name><comment>A.Nelson, Proc. Biol. Soc. Washington 18(30): 175. 1905.</comment></tp:nomenclature-citation><tp:nomenclature-citation><tp:taxon-name><tp:taxon-name-part taxon-name-part-type="genus" reg="Solanum"/><tp:taxon-name-part taxon-name-part-type="species" reg="nitidibaccatum"/></tp:taxon-name><comment>Type. United States of America. Nevada: Washoe County, Pyramid Lake, 9 Jun 1903, <italic>G.H. True s.n.</italic> (holotype: RM [RM0004387]). </comment></tp:nomenclature-citation><tp:nomenclature-citation><tp:taxon-name>
                <tp:taxon-name-part taxon-name-part-type="genus" reg="Solanum">Solanum</tp:taxon-name-part> <tp:taxon-name-part taxon-name-part-type="species" reg="nitidibaccatum">nitidibaccatum</tp:taxon-name-part> <tp:taxon-name-part taxon-name-part-type="authority">Bitter</tp:taxon-name-part> <tp:taxon-name-part taxon-name-part-type="infraspecific-rank">forma</tp:taxon-name-part> <tp:taxon-name-part taxon-name-part-type="form" reg="integrifolium">integrifolium</tp:taxon-name-part></tp:taxon-name><comment>Blom, Acta Horti Gothob. 24: 118. 1961.</comment></tp:nomenclature-citation><tp:nomenclature-citation><tp:taxon-name><tp:taxon-name-part taxon-name-part-type="genus" reg="Solanum"/><tp:taxon-name-part taxon-name-part-type="species" reg="nitidibaccatum"/></tp:taxon-name><comment>Type. Sweden. Göteborg, som ogräs i Göteborgs Botaniska Trädgård, 10 Sep 1948, <italic>C. Blom s.n.</italic> (lectotype, designated here: GB [GB-0146965]; isolectotype: E [E00593447]). </comment></tp:nomenclature-citation><tp:nomenclature-citation><tp:taxon-name>
                <tp:taxon-name-part taxon-name-part-type="genus" reg="Solanum">Solanum</tp:taxon-name-part> <tp:taxon-name-part taxon-name-part-type="species" reg="patagonicum">patagonicum</tp:taxon-name-part></tp:taxon-name><comment>C.V.Morton, Revis. Argentine Sp. <tp:taxon-name><tp:taxon-name-part taxon-name-part-type="genus" reg="Solanum">Solanum</tp:taxon-name-part></tp:taxon-name> 146. 1976.</comment></tp:nomenclature-citation><tp:nomenclature-citation><tp:taxon-name><tp:taxon-name-part taxon-name-part-type="genus" reg="Solanum"/><tp:taxon-name-part taxon-name-part-type="species" reg="nitidibaccatum"/></tp:taxon-name><comment>Type. Chile. Región XII (Magallanes): Río Paine, 100m, 15 Jan 1931, <italic>A. Donat 415</italic> (holotype: BM [BM000617673]; isotypes: BA, BAF, GH [GH00077732], K, SI [SI003331, SI003332], US [00027733, acc. # 2639758]). </comment></tp:nomenclature-citation><tp:nomenclature-citation><tp:taxon-name>
                <tp:taxon-name-part taxon-name-part-type="genus" reg="Solanum">Solanum</tp:taxon-name-part> <tp:taxon-name-part taxon-name-part-type="species" reg="physalifolium">physalifolium</tp:taxon-name-part> <tp:taxon-name-part taxon-name-part-type="authority">Rusby</tp:taxon-name-part> <tp:taxon-name-part taxon-name-part-type="infraspecific-rank">var.</tp:taxon-name-part> <tp:taxon-name-part taxon-name-part-type="variety" reg="nitidibaccatum">nitidibaccatum</tp:taxon-name-part></tp:taxon-name><comment>(Bitter) Edmonds, Bot. J. Linn. Soc. 92: 27. 1986.</comment></tp:nomenclature-citation><tp:nomenclature-citation><tp:taxon-name><tp:taxon-name-part taxon-name-part-type="genus" reg="Solanum"/><tp:taxon-name-part taxon-name-part-type="species" reg="nitidibaccatum"/></tp:taxon-name><comment>Type. Based on <tp:taxon-name><tp:taxon-name-part taxon-name-part-type="genus" reg="Solanum">Solanum</tp:taxon-name-part> <tp:taxon-name-part taxon-name-part-type="species" reg="nitidibaccatum">nitidibaccatum</tp:taxon-name-part></tp:taxon-name> Bitter </comment></tp:nomenclature-citation></tp:nomenclature-citation-list></tp:nomenclature><tp:treatment-sec sec-type="material" id="SECID0EF2MM"><title>Type.</title><p>Chile. Sin. loc., 1829, <italic>E.F. Poeppig s.n.</italic> (lectotype, designated by <xref ref-type="bibr" rid="B113">Edmonds 1986</xref>, pg. 27: W [W0004151]; isolectotype: F [V0073346F, acc. # 875221]).</p></tp:treatment-sec><tp:treatment-sec sec-type="description" id="SECID0ER2MM"><title>Description.</title><p>Annual prostrate or spreading herbs to 20 cm tall, branching at base. Stems decumbent or ascending, terete, green, not markedly hollow; new growth densely viscid-pubescent with simple, spreading, uniseriate, translucent, glandular trichomes, these 2-8(10)-celled, 1.5–2.0 mm long, with a glandular apical cell; older stems glabrescent. Sympodial units difoliate, the leaves not geminate. Leaves simple, 2.0–5.5(-9.5) cm long, 1.5–5.0(-6.5) cm wide, ovate to broadly ovate, rarely elliptic, membranous, green, concolorous, without smell; adaxial surface sparsely pubescent with spreading 2–4-celled translucent, simple, uniseriate gland-tipped trichomes like those of the stem, these denser along the veins; abaxial surface more evenly densely pubescent on the lamina and veins; major veins 3–6 pairs, not clearly evident abaxially; base attenuate to cuneate, at times asymmetric, decurrent on the petiole; margins entire or sinuate-dentate; apex acute to obtuse; petioles 0.5–2.7(-4.5) cm long, sparsely pubescent with simple uniseriate glandular trichomes like those of the stems and leaves. Inflorescences 1.0–2.0 cm long, generally internodal but occasionally leaf-opposed, simple, the flowers spaced along the rhachis, with 4–8(-10) flowers, sparsely pubescent with spreading trichomes like those on stems and leaves; peduncle 0.6–1.3 cm long, straight; pedicels 4–12 mm long, 0.1–0.2 mm in diameter at the base and 0.2–0.4 mm at apex, straight and spreading, articulated at the base; pedicel scars spaced 0.3–1 mm apart. Buds subglobose, the corolla only slightly exserted from the calyx tube before anthesis. Flowers 5-merous, all perfect. Calyx tube 1–2 mm long, conical, the lobes 1.7–2.5 mm long, less than 1 mm wide, triangular with acute to obtuse apices, sparsely pubescent with 1–4-celled glandular trichomes like those of the pedicels. Corolla 4–6 mm in diameter, white with a yellow-green central eye with black “V” or “U” shaped margins in the lobe sinuses, rotate-stellate, lobed 1/3 of the way to the base, the lobes 2.3–3.2 mm long, 2.5–3.7 mm wide, spreading at anthesis, sparsely papillate-pubescent abaxially with 1–4-celled simple uniseriate trichomes, especially along tips and midvein. Stamens equal; filament tube minute; free portion of the filaments 1.5–2.0 mm long, adaxially sparsely pubescent with tangled uniseriate 4–6-celled simple trichomes; anthers 1.0–1.4 mm long, 0.5–0.8 mm wide, ellipsoid, yellow, poricidal at the tips, the pores lengthening to slits with age and drying. Ovary globose, glabrous; style 2.5–3.0 mm long, densely pubescent with 2–3-celled simple uniseriate trichomes in the lower half where included in the anther cone, exserted 0.2–1.0 mm beyond the anther cone; stigma capitate, minutely papillate, green in live plants. Fruit a globose berry, 4–13 mm in diameter, brownish-green and marbled with white (this not easily visible in herbarium specimens) at maturity, the surface of the pericarp usually shiny; fruiting pedicels 4–13 mm long, ca. 0.2 mm in diameter at the base, spaced 1–3 mm apart, reflexed and slightly curving, dropping with mature fruits, not persistent; fruiting calyx accrescent, becoming papery in mature fruit, the tube ca. 3 mm long, the lobes 2.5–3.5(-4) mm long, 3–4 mm wide, appressed against the berry, but the berry clearly visible. Seeds 13–24 per berry, 2.0–2.2 mm long, 1.2–1.4 mm wide, flattened and tear-drop shaped with a subapical hilum, brown, the surfaces minutely pitted, the testal cells pentagonal in outline. Stone cells usually (1-)2–3 per berry, occasionally absent, ca. 0.5 mm in diameter. Chromosome number: 2<italic>n</italic>=2<italic>x</italic>=24 (<xref ref-type="bibr" rid="B123">Ellison 1936</xref>; <xref ref-type="bibr" rid="B168">Henderson 1974</xref>; <xref ref-type="bibr" rid="B320">Saarisalo-Taubert 1967</xref>; <xref ref-type="bibr" rid="B104">Edmonds 1977</xref>, <xref ref-type="bibr" rid="B108">1981</xref>, <xref ref-type="bibr" rid="B109">1982</xref>, <xref ref-type="bibr" rid="B110">1983</xref>, <xref ref-type="bibr" rid="B111">1984a</xref>, <xref ref-type="bibr" rid="B113">1986</xref>; <xref ref-type="bibr" rid="B299">Randell and Symon 1976</xref>; <xref ref-type="bibr" rid="B364">Symon 1981</xref>; <xref ref-type="bibr" rid="B273">Olet et al. 2015</xref>).</p><fig id="F25" position="float" orientation="portrait"><label>Figure 25.</label><caption><p>
                <italic><tp:taxon-name><tp:taxon-name-part taxon-name-part-type="genus" reg="Solanum">Solanum</tp:taxon-name-part> <tp:taxon-name-part taxon-name-part-type="species" reg="nitidibaccatum">nitidibaccatum</tp:taxon-name-part></tp:taxon-name></italic> <bold>A</bold> Habit <bold>B</bold> Fruiting habit <bold>C</bold> Fruiting habit showing leaf variation <bold>D</bold> Detail of adaxial leaf surface <bold>E</bold> Detail of abaxial leaf surface <bold>F</bold> Bud <bold>G</bold> Dissected flower <bold>H</bold> Fruit (<bold>A, C, F</bold> <italic>Henning 14</italic>; <bold>B, D-E, H</bold> <italic>Blake 186</italic>; C <italic>Arnow 740</italic>). Drawing by R. Wise.</p></caption><graphic xmlns:xlink="http://www.w3.org/1999/xlink" xlink:href="phytokeys-106-001-g025.jpg" position="float" orientation="portrait" xlink:type="simple" id="oo_218728.jpg"/></fig><fig id="F26" position="float" orientation="portrait"><label>Figure 26.</label><caption><p>
                <italic><tp:taxon-name><tp:taxon-name-part taxon-name-part-type="genus" reg="Solanum">Solanum</tp:taxon-name-part> <tp:taxon-name-part taxon-name-part-type="species" reg="nitidibaccatum">nitidibaccatum</tp:taxon-name-part></tp:taxon-name></italic> <bold>A</bold> Habit <bold>B</bold> Young inflorescence with flower buds <bold>C</bold> Flowers at anthesis <bold>D</bold> Maturing fruits (<bold>A–D</bold> <italic>Särkinen et al. 4076</italic>). Photos by T. Särkinen.</p></caption><graphic xmlns:xlink="http://www.w3.org/1999/xlink" xlink:href="phytokeys-106-001-g026.jpg" position="float" orientation="portrait" xlink:type="simple" id="oo_218729.jpg"/></fig></tp:treatment-sec><tp:treatment-sec sec-type="distribution" id="SECID0EBANM"><title>Distribution</title><p>(Figure <xref ref-type="fig" rid="F27">27</xref>). Native to southern South America but sporadically to widely adventive in Europe, North America, Australia and New Zealand.</p><fig id="F27" position="float" orientation="portrait"><label>Figure 27.</label><caption><p>Distribution of <italic><tp:taxon-name><tp:taxon-name-part taxon-name-part-type="genus" reg="Solanum">Solanum</tp:taxon-name-part> <tp:taxon-name-part taxon-name-part-type="species" reg="nitidibaccatum">nitidibaccatum</tp:taxon-name-part></tp:taxon-name></italic> in its non-native range in the Old World.</p></caption><graphic xmlns:xlink="http://www.w3.org/1999/xlink" xlink:href="phytokeys-106-001-g027.jpg" position="float" orientation="portrait" xlink:type="simple" id="oo_218730.jpg"/></fig></tp:treatment-sec><tp:treatment-sec sec-type="ecology" id="SECID0EDBNM"><title>Ecology.</title><p>Grows along roadsides, in disturbed and cultivated areas in the shade of trees and shrubs, in rocky and sandy areas; between sea level and 2,000 (-2,700) m elevation in its native range, between sea level and 2,400 m in the Old World primarily as a weed in cultivations.</p></tp:treatment-sec><tp:treatment-sec sec-type="Common names" id="SECID0EIBNM"><title>Common names.</title><p>Australia: cherry nightshade (<xref ref-type="bibr" rid="B391">Walsh and Entwisle 1999</xref>); Austria: Glanzbeeren-Nachtschatten (<xref ref-type="bibr" rid="B129">Fischer et al. 2005</xref>); Denmark: storbægret natskygge (<xref ref-type="bibr" rid="B159">Hartvig 2015</xref>); Finland: kehtokoiso (<xref ref-type="bibr" rid="B157">Hämet-Ahti et al. 1998</xref>); France: morelle à feuilles de coqueret (<xref ref-type="bibr" rid="B184">Jauzein and Nawrot 2011</xref>); New Zealand: hairy nightshade (<xref ref-type="bibr" rid="B393">Webb et al. 1988</xref>); Sweden: bägarnattskatta (<xref ref-type="bibr" rid="B251">Mossberg et al. 2003</xref>); United Kingdom: Argentinian nightshade, green nightshade (<xref ref-type="bibr" rid="B351">Stace 2010</xref>).</p></tp:treatment-sec><tp:treatment-sec sec-type="Uses" id="SECID0EOCNM"><title>Uses.</title><p>None recorded; a weed of agriculture and actively controlled.</p></tp:treatment-sec><tp:treatment-sec sec-type="Preliminary conservation status" id="SECID0ETCNM"><title>Preliminary conservation status</title><p>(<xref ref-type="bibr" rid="B176">IUCN 2016</xref>). <italic><tp:taxon-name><tp:taxon-name-part taxon-name-part-type="genus" reg="Solanum">Solanum</tp:taxon-name-part> <tp:taxon-name-part taxon-name-part-type="species" reg="nitidibaccatum">nitidibaccatum</tp:taxon-name-part></tp:taxon-name></italic> is a relatively weedy species that is invasive where introduced; in its native range it is widespread and can be assigned a preliminary status of LC (Least Concern; Table <xref ref-type="table" rid="T7">7</xref>). The <abbrev xmlns:xlink="http://www.w3.org/1999/xlink" xlink:title="Extent of Occurrence" id="ABBRID0EMDNM" xlink:type="simple">EOO</abbrev> is relatively large even if considering only the native American range (1,591,444 km<sup>2</sup>) and the assessment status does not change.</p></tp:treatment-sec><tp:treatment-sec sec-type="discussion" id="SECID0ESDNM"><title>Discussion.</title><p>
            <italic><tp:taxon-name><tp:taxon-name-part taxon-name-part-type="genus" reg="Solanum">Solanum</tp:taxon-name-part> <tp:taxon-name-part taxon-name-part-type="species" reg="nitidibaccatum">nitidibaccatum</tp:taxon-name-part></tp:taxon-name></italic> is morphologically similar to <italic><tp:taxon-name><tp:taxon-name-part taxon-name-part-type="genus" reg="Solanum">S.</tp:taxon-name-part> <tp:taxon-name-part taxon-name-part-type="species" reg="sarrachoides">sarrachoides</tp:taxon-name-part></tp:taxon-name></italic> and has been treated under that taxon in many previous treatments (e.g. <xref ref-type="bibr" rid="B326">Schilling 1981</xref>, <xref ref-type="bibr" rid="B328">Schilling and Heiser 1979</xref>). <xref ref-type="bibr" rid="B113">Edmonds (1986)</xref> clarified the distinction between the two taxa, together with a discussion of the problems surrounding its correct identification and its complex synonymy and lectotypification. <italic><tp:taxon-name><tp:taxon-name-part taxon-name-part-type="genus" reg="Solanum">Solanum</tp:taxon-name-part> <tp:taxon-name-part taxon-name-part-type="species" reg="nitidibaccatum">nitidibaccatum</tp:taxon-name-part></tp:taxon-name></italic> was treated as a subspecies of <italic><tp:taxon-name><tp:taxon-name-part taxon-name-part-type="genus" reg="Solanum">S.</tp:taxon-name-part> <tp:taxon-name-part taxon-name-part-type="species" reg="physalifolium">physalifolium</tp:taxon-name-part></tp:taxon-name></italic> (<xref ref-type="bibr" rid="B113">Edmonds 1986</xref>). <italic><tp:taxon-name><tp:taxon-name-part taxon-name-part-type="genus" reg="Solanum">Solanum</tp:taxon-name-part> <tp:taxon-name-part taxon-name-part-type="species" reg="physalifolium">physalifolium</tp:taxon-name-part></tp:taxon-name></italic> is not known from the Old World and is endemic to South-Central Andes of Argentina, Bolivia and Peru to elevations between 2,000 and 2,900 m; distinguishing features of that species can be found in the key in <xref ref-type="bibr" rid="B13">Barboza et al. (2013)</xref>.</p><p>
            <italic><tp:taxon-name><tp:taxon-name-part taxon-name-part-type="genus" reg="Solanum">Solanum</tp:taxon-name-part> <tp:taxon-name-part taxon-name-part-type="species" reg="nitidibaccatum">nitidibaccatum</tp:taxon-name-part></tp:taxon-name></italic> is a diploid species native to the south-eastern parts of South America and within the Old World is morphologically most similar to <italic><tp:taxon-name><tp:taxon-name-part taxon-name-part-type="genus" reg="Solanum">S.</tp:taxon-name-part> <tp:taxon-name-part taxon-name-part-type="species" reg="sarrachoides">sarrachoides</tp:taxon-name-part></tp:taxon-name></italic>, with which it has been confused. The two species are best distinguished by the complete inclusion of buds in calyx before anthesis, the larger stone cells in berries and the more erect habit of <italic><tp:taxon-name><tp:taxon-name-part taxon-name-part-type="genus" reg="Solanum">S.</tp:taxon-name-part> <tp:taxon-name-part taxon-name-part-type="species" reg="sarrachoides">sarrachoides</tp:taxon-name-part></tp:taxon-name></italic> (see key in <xref ref-type="bibr" rid="B13">Barboza et al. 2013</xref>). <italic><tp:taxon-name><tp:taxon-name-part taxon-name-part-type="genus" reg="Solanum">Solanum</tp:taxon-name-part> <tp:taxon-name-part taxon-name-part-type="species" reg="nitidibaccatum">nitidibaccatum</tp:taxon-name-part></tp:taxon-name></italic> has shorter and more ovoid anthers compared to <italic><tp:taxon-name><tp:taxon-name-part taxon-name-part-type="genus" reg="Solanum">S.</tp:taxon-name-part> <tp:taxon-name-part taxon-name-part-type="species" reg="sarrachoides">sarrachoides</tp:taxon-name-part></tp:taxon-name></italic>, where anthers are more elongate-ellipsoid and the fruiting calyx of <italic><tp:taxon-name><tp:taxon-name-part taxon-name-part-type="genus" reg="Solanum">S.</tp:taxon-name-part> <tp:taxon-name-part taxon-name-part-type="species" reg="nitidibaccatum">nitidibaccatum</tp:taxon-name-part></tp:taxon-name></italic> does not cover the berry as much as does that of <italic><tp:taxon-name><tp:taxon-name-part taxon-name-part-type="genus" reg="Solanum">S.</tp:taxon-name-part> <tp:taxon-name-part taxon-name-part-type="species" reg="sarrachoides">sarrachoides.</tp:taxon-name-part></tp:taxon-name></italic></p><p>
            <italic><tp:taxon-name><tp:taxon-name-part taxon-name-part-type="genus" reg="Solanum">Solanum</tp:taxon-name-part> <tp:taxon-name-part taxon-name-part-type="species" reg="nitidibaccatum">nitidibaccatum</tp:taxon-name-part></tp:taxon-name></italic> has been introduced extensively to other parts of the world where it has become a prolific and successful weed of disturbed sites usually associated with agriculture of the wool trade. Trade with South America — particularly the importation of grain, seeds and the spreading of wool ‘shoddy’ — has been largely responsible for its introduction into Europe, with one of its common European names being the Argentinian nightshade. The taxon is now a widespread adventive in Europe where it is rapidly becoming naturalised and often forms extensive populations. It has been introduced into Australia on a number of occasions, where it persists as a weed of cultivation and is sparingly established in all States (<xref ref-type="bibr" rid="B168">Henderson 1974</xref>; <xref ref-type="bibr" rid="B364">Symon 1981</xref>). The species is locally abundant throughout North America (<xref ref-type="bibr" rid="B265">Ogg et al. 1981</xref>) where it is particularly widespread in the Pacific States and the West (<xref ref-type="bibr" rid="B39">Bohs in press</xref>). It was introduced into the South Island of New Zealand around 1968 where it rapidly became established and is now also found in northern parts of North Island (<xref ref-type="bibr" rid="B161">Healy 1974</xref>). It also has been sparingly introduced into equatorial regions of Africa (see Appendix 2).</p><p>In parts of eastern England, <tp:taxon-name><tp:taxon-name-part taxon-name-part-type="genus" reg="Solanum">S.</tp:taxon-name-part> <tp:taxon-name-part taxon-name-part-type="hybrid-sign">×</tp:taxon-name-part> <tp:taxon-name-part taxon-name-part-type="species" reg="procurrens">procurrens</tp:taxon-name-part></tp:taxon-name> A.C.Leslie (<xref ref-type="bibr" rid="B210">Leslie 1978</xref>), a sterile tetraploid hybrid between <italic><tp:taxon-name><tp:taxon-name-part taxon-name-part-type="genus" reg="Solanum">S.</tp:taxon-name-part> <tp:taxon-name-part taxon-name-part-type="species" reg="nitidibaccatum">nitidibaccatum</tp:taxon-name-part></tp:taxon-name></italic> and <italic><tp:taxon-name><tp:taxon-name-part taxon-name-part-type="genus" reg="Solanum">S.</tp:taxon-name-part> <tp:taxon-name-part taxon-name-part-type="species" reg="nigrum">nigrum</tp:taxon-name-part></tp:taxon-name></italic>, is locally established where the two species grow together (<xref ref-type="bibr" rid="B351">Stace 2010</xref>: 531; <xref ref-type="bibr" rid="B352">Stace et al. 2015</xref>). The hybrid has also been recorded in New Zealand (<xref ref-type="bibr" rid="B393">Webb et al. 1988</xref>). These plants are intermediate between the two species, with glandular pubescence and black berries with somewhat accrescent calyx lobes. A good description and distribution map for this local hybrid can be found in <xref ref-type="bibr" rid="B352">Stace et al. (2015)</xref>. We have not seen convincing material from elsewhere in Europe of this hybrid, but it potentially occurs wherever <italic><tp:taxon-name><tp:taxon-name-part taxon-name-part-type="genus" reg="Solanum">S.</tp:taxon-name-part> <tp:taxon-name-part taxon-name-part-type="species" reg="nitidibaccatum">nitidibaccatum</tp:taxon-name-part></tp:taxon-name></italic> and <italic><tp:taxon-name><tp:taxon-name-part taxon-name-part-type="genus" reg="Solanum">S.</tp:taxon-name-part> <tp:taxon-name-part taxon-name-part-type="species" reg="nigrum">nigrum</tp:taxon-name-part></tp:taxon-name></italic> co-occur. As it is sterile, however, it does not spread or persist.</p><p>The amateur Swedish botanist Carl Blom rarely cited herbaria for his names; we have selected the sheet in GB, where he worked, as the lectotype of his var. <tp:taxon-name><tp:taxon-name-part taxon-name-part-type="genus" reg="Solanum"/><tp:taxon-name-part taxon-name-part-type="species" reg="nitidibaccatum"/><tp:taxon-name-part taxon-name-part-type="variety" reg="integrifolium">integrifolium</tp:taxon-name-part></tp:taxon-name>.</p></tp:treatment-sec><tp:treatment-sec sec-type="material" id="SECID0ENMNM"><title>Selected specimens examined.</title><p>
            <bold>Australia. Australian Capital Territory</bold>: CSIRO Black Mountain site, Acton, Canberra, 9 Jan 1995, <italic>Lepschi 1729</italic> (AD, CANB, HO,NSW); <bold>New South Wales</bold>: Canyonleigh via Marulan, May 1976, <italic>Cooper s.n.</italic> (NSW); White Rock, 8 km upstream Bathurst, 9 May 1982, <italic>Dellon s.n.</italic> (NSW); <bold>Queensland</bold>: The Summit c. 5 miles NNE of Stanthorpe, 8 Feb 1972, <italic>Henderson &amp; Parham 1241</italic> (AD, BRI, MEL, NSW); <bold>South Australia</bold>: Adelaide Hills, 20 Mar 1986, <italic>Jackson 5976</italic> (AD, CANB); Tea Tree Gully, 12 Mar 1974, <italic>Spooner 3341</italic> (AD); Mitcham, 18 Jan 1980, <italic>Winn s.n.</italic> (AD); <bold>Tasmania</bold>: Murphy’s Flat Reserve, 2010 (Bush Blitz), 25 Mar 2010, <italic>Baker 2203</italic> (HO); 12 Jan 2001, <italic>Buchanan 15827</italic> (HO); <bold>Victoria</bold>: Australian Alps, 19 Jan 1981, <italic>Beauglehole 68690</italic> (MEL); Melbourne; Ripponlea Estate, Hotham Street, Elsternwick, 6 Mar 1984, <italic>Clarke 1682</italic> (NSW); Milne’s property, 27 Jan 1966, <italic>Shepherd 215</italic> (CANB); <tp:taxon-name>Riverina</tp:taxon-name>, Jan 1975, <italic>Without Collector s.n.</italic> (MEL); <bold>Western Australia</bold>: Badgerup Road opposite Jambaris Road, Wanneroo, 15 May 1997, <italic>Burt s.n.</italic> (PERTH); Pinjarra, 17 Nov 1987, <italic>Sheldow s.n.</italic> (PERTH).</p><p>
            <bold>Austria</bold>. <bold>Burgenland</bold>: Nordburgenland, WSW von Eisenstadt, S von Müllendorf, 2 Aug 2007, <italic>Barta s.n.</italic> (BM); Seewinkel, zw. Apetion u Frauernkirchen, knapp W v E-Teil d. Fuchslochlacke, W v Feldweg, 12 Oct 2008, <italic>Walter 7085</italic> (W); <bold>Nieder-Österreich</bold>: Marchfeld, nahe Gänserndorf, Ackerrand neben der Strasse 1.5–1.7 km W der Kirche von Weikendorf, 28 Sep 2010, <italic>Barta s.n.</italic> (BM); Wiener Becken, Steinfeld, 7.5 km NNE Wiener Neustadt, 1.7 km NW Eggendorf, knapp WNW, 19 Sep 1998, <italic>Walter 4189</italic> (K, W); <bold>Wien</bold>: 10 Bezirk, in Kurpark Oberlau, 22 Oct 2012, <italic>Barta 1219</italic> (W); 22 Bezirk, knapp S der Ostbahngleitstrasse nahe der U2-Haltestelle Aspern-Nord, 6 Aug 2014, <italic>Barta 3270</italic> (W).</p><p>
            <bold>Belgium. Wallonia</bold>: Vesdre, Sep 1958, <italic>Lousley s.n.</italic> (K).</p><p>
            <bold>France</bold>. <bold>Grand Est</bold>: Bas-Rhin, Strasbourg, Graffenstaden, Oct 1961, <italic>Patzak s.n.</italic> (W); <bold>Nouvelle Aquitaine</bold>: Gironde, Bordeaux, Bassens, 24 Jul 1927, <italic>Duffour 5538</italic> (BM, MA); Gironde, Bassens, 9 Sep 1931, <italic>Jallu 1038</italic> (H, P).</p><p>
            <bold>Germany</bold>. <bold>Hessen</bold>: Frankfurt am Main, Frankfurt-am-Main, Hessen-Nassau, Sep 1911, <italic>Peipers s.n.</italic> (BM); <bold>Niedersachsen</bold>: Leer, Ostfriesl, Blamgelände, 10 Oct 1955, <italic>Klimmek s.n.</italic> (W).</p><p>
            <bold>Ireland</bold>. <bold>Leinster</bold>: Kilkenny, Rosbercon Port, 5 Oct 1995, <italic>Reynolds s.n.</italic> (BM),</p><p>
            <bold>Netherlands</bold>. <bold>Gelderland</bold>: Nijmegen, prov. Gelderland, 23 Sep 1928, <italic>Kern</italic> &amp; <italic>Reichgelt 14998</italic> (BM, H).</p><p>
            <bold>New Zealand</bold>. <bold>North Island</bold>: Waikato, Pukekawa, 18 Dec 1986, <italic>Dawes s.n.</italic> (AK); Auckland, Arikikapakapa Golf Course, Rotorua Ecological District, Northern Volcanic Plateau Ecological Region, 15 Mar 2013, <italic>Hobbs 13297</italic> (AK). <bold>South Island</bold>: Canterbury, Christchurch, waste land behind Fendalton Mall buildings, Fendalton, 2 Feb 1999, <italic>Healy 99/ 34</italic> (AK, CHR).</p><p>
            <bold>Sweden</bold>. Prov. Halland, 26 Sep 1923, <italic>Jungner s.n.</italic> (BM); Haisenborg, vid fabrikenb Kärnan, 6 Oct 1938, <italic>Lange s.n.</italic> (BM); Skåne, Saxtorp, Flygeltofta, 28 Aug 1958, <italic>Nilsson s.n.</italic> (BM); <bold>Götaland</bold>: Halland, Halmstad, Gustavsfält, 22 Sep 1955, <italic>Blom s.n.</italic> (BM); Halland, pr. urben Halmiam, 26 Apr 1923, <italic>Jungner s.n.</italic> (BM); Halland, prope usbem Halmiam, 26 Sep 1923, <italic>Jungner s.n.</italic> (K); Halland, Halmstad, 26 Sep 1923, <italic>Jungner 1375</italic> (K); Västra Götaland, Göteborg, Ringon, 29 Sep 1951, <italic>Blom s.n.</italic> (K).</p><p>
            <bold>United Kingdom. Channel Isles</bold>: Jersey, N of St. Ouen’s Bay, Sep 1996, <italic>Dupree s.n.</italic> (BM); <bold>England</bold>: Essex, vice county 18, Dagenham dumps, 1938, <italic>Airy Shaw s.n.</italic> (K); Bedfordshire, Flitton, 14 Oct 1950, <italic>Doug 1401</italic> (K); Bedfordshire, nr Flitwick, 16 Sep 1988, <italic>Hanson 499</italic> (BM); Hampshire, Blackmoor, 24 Oct 1959, <italic>Lousley s.n.</italic> (BM); Berkshire, Reading, 25 Nov 1999, <italic>Rutherford s.n.</italic> (BM); Gloucestershire, Wapping Wharf, Bristol Harbour, 14 Sep 1942, <italic>Sandwith s.n.</italic> (BM); <bold>Scotland</bold>: Highlands, Auldearn, Broomhill Farm, 27 Oct 1967, <italic>McCallum-Webster s.n.</italic> (BM); Midlothian, Railway Tip, Borthwick, 20 Jul 1963, <italic>McCallum-Webster s.n.</italic> (BM); Midlothian, Borthwicts, 20 Jul 1963, <italic>McCallum-Webster 8768</italic> (K); <bold>Wales</bold>: Vale of Glamorgan, Barry Dock, 29 Sep 1923, <italic>Melville s.n.</italic> (BM).</p></tp:treatment-sec><tp:treatment-sec><!--Section generated to contain objects referenced in tp:taxon-treatment.--><table-wrap id="T7" position="float" orientation="portrait"><label>Table 7.</label><caption><p>Preliminary conservation assessments for the Old World members of the Morelloid clade. For details, see Materials and Methods and individual species treatments. Preliminary assessments are based on <abbrev xmlns:xlink="http://www.w3.org/1999/xlink" xlink:title="Extent of Occurrence" id="ABBRID0EM4CK" xlink:type="simple">EOO</abbrev> (Extent of Occurrence) only (see Materials and Methods) and have been calculated for worldwide ranges for each species. The conservation status of species known to be introduced in the Old World has been assessed considering native range only and is discussed under each species treatments.</p></caption><table id="TID0ESABI" rules="all"><tbody><tr><td rowspan="1" colspan="1">
                  <bold>Species</bold>
                </td><td rowspan="1" colspan="1">
                  <bold>Preliminary conservation assessment (<xref ref-type="bibr" rid="B176">IUCN 2016</xref>)</bold>
                </td><td rowspan="1" colspan="1">
                  <bold><abbrev xmlns:xlink="http://www.w3.org/1999/xlink" xlink:title="Extent of Occurrence" id="ABBRID0EL5CK" xlink:type="simple">EOO</abbrev> (km<sup>2</sup>) [worldwide range</bold>]</td></tr><tr><td rowspan="1" colspan="1">
                  <bold><italic><tp:taxon-name><tp:taxon-name-part taxon-name-part-type="genus" reg="Solanum">Solanum</tp:taxon-name-part> <tp:taxon-name-part taxon-name-part-type="species" reg="alpinum">alpinum</tp:taxon-name-part></tp:taxon-name></italic></bold>
                </td><td rowspan="1" colspan="1">VU (Vulnerable)</td><td rowspan="1" colspan="1">18,806</td></tr><tr><td rowspan="1" colspan="1">
                  <italic><tp:taxon-name><tp:taxon-name-part taxon-name-part-type="genus" reg="Solanum">Solanum</tp:taxon-name-part> <tp:taxon-name-part taxon-name-part-type="species" reg="americanum">americanum</tp:taxon-name-part></tp:taxon-name></italic>.</td><td rowspan="1" colspan="1">LC (Least Concern)</td><td rowspan="1" colspan="1">51,956,485</td></tr><tr><td rowspan="1" colspan="1">
                  <italic><tp:taxon-name><tp:taxon-name-part taxon-name-part-type="genus" reg="Solanum">Solanum</tp:taxon-name-part> <tp:taxon-name-part taxon-name-part-type="species" reg="chenopodioides">chenopodioides</tp:taxon-name-part></tp:taxon-name></italic>
                </td><td rowspan="1" colspan="1">LC (Least Concern)</td><td rowspan="1" colspan="1">78,693,743</td></tr><tr><td rowspan="1" colspan="1">
                  <italic><tp:taxon-name><tp:taxon-name-part taxon-name-part-type="genus" reg="Solanum">Solanum</tp:taxon-name-part> <tp:taxon-name-part taxon-name-part-type="species" reg="furcatum">furcatum</tp:taxon-name-part></tp:taxon-name></italic>
                </td><td rowspan="1" colspan="1">LC (Least Concern)</td><td rowspan="1" colspan="1">105,324,815</td></tr><tr><td rowspan="1" colspan="1">
                  <bold><italic><tp:taxon-name><tp:taxon-name-part taxon-name-part-type="genus" reg="Solanum">Solanum</tp:taxon-name-part> <tp:taxon-name-part taxon-name-part-type="species" reg="hirtulum">hirtulum</tp:taxon-name-part></tp:taxon-name></italic></bold>
                </td><td rowspan="1" colspan="1">NT (Near-Threatened)</td><td rowspan="1" colspan="1">26,035</td></tr><tr><td rowspan="1" colspan="1">
                  <italic><tp:taxon-name><tp:taxon-name-part taxon-name-part-type="genus" reg="Solanum">Solanum</tp:taxon-name-part> <tp:taxon-name-part taxon-name-part-type="species" reg="memphiticum">memphiticum</tp:taxon-name-part></tp:taxon-name></italic>
                </td><td rowspan="1" colspan="1">LC (Least Concern)</td><td rowspan="1" colspan="1">4,489,278</td></tr><tr><td rowspan="1" colspan="1">
                  <italic><tp:taxon-name><tp:taxon-name-part taxon-name-part-type="genus" reg="Solanum">Solanum</tp:taxon-name-part> <tp:taxon-name-part taxon-name-part-type="species" reg="nigrum">nigrum</tp:taxon-name-part></tp:taxon-name></italic>
                </td><td rowspan="1" colspan="1">LC (Least Concern)</td><td rowspan="1" colspan="1">202,319,396</td></tr><tr><td rowspan="1" colspan="1">
                  <italic><tp:taxon-name><tp:taxon-name-part taxon-name-part-type="genus" reg="Solanum">Solanum</tp:taxon-name-part> <tp:taxon-name-part taxon-name-part-type="species" reg="nitidibaccatum">nitidibaccatum</tp:taxon-name-part></tp:taxon-name></italic>
                </td><td rowspan="1" colspan="1">LC (Least Concern)</td><td rowspan="1" colspan="1">83,736,975</td></tr><tr><td rowspan="1" colspan="1">
                  <italic><tp:taxon-name><tp:taxon-name-part taxon-name-part-type="genus" reg="Solanum">Solanum</tp:taxon-name-part> <tp:taxon-name-part taxon-name-part-type="species" reg="opacum">opacum</tp:taxon-name-part></tp:taxon-name></italic>
                </td><td rowspan="1" colspan="1">LC (Least Concern)</td><td rowspan="1" colspan="1">78,180,634</td></tr><tr><td rowspan="1" colspan="1">
                  <italic><tp:taxon-name><tp:taxon-name-part taxon-name-part-type="genus" reg="Solanum">Solanum</tp:taxon-name-part> <tp:taxon-name-part taxon-name-part-type="species" reg="palitans">palitans</tp:taxon-name-part></tp:taxon-name></italic>
                </td><td rowspan="1" colspan="1">LC(Least Concern)</td><td rowspan="1" colspan="1">24,975,848</td></tr><tr><td rowspan="1" colspan="1">
                  <bold><italic><tp:taxon-name><tp:taxon-name-part taxon-name-part-type="genus" reg="Solanum">Solanum</tp:taxon-name-part> <tp:taxon-name-part taxon-name-part-type="species" reg="pseudospinosum">pseudospinosum</tp:taxon-name-part></tp:taxon-name></italic></bold>
                </td><td rowspan="1" colspan="1">EN (Endangered)</td><td rowspan="1" colspan="1">4,009</td></tr><tr><td rowspan="1" colspan="1">
                  <italic><tp:taxon-name><tp:taxon-name-part taxon-name-part-type="genus" reg="Solanum">Solanum</tp:taxon-name-part> <tp:taxon-name-part taxon-name-part-type="species" reg="pygmaeum">pygmaeum</tp:taxon-name-part></tp:taxon-name></italic>
                </td><td rowspan="1" colspan="1">LC (Least Concern)</td><td rowspan="1" colspan="1">16,699,600</td></tr><tr><td rowspan="1" colspan="1">
                  <italic><tp:taxon-name><tp:taxon-name-part taxon-name-part-type="genus" reg="Solanum">Solanum</tp:taxon-name-part> <tp:taxon-name-part taxon-name-part-type="species" reg="retroflexum">retroflexum</tp:taxon-name-part></tp:taxon-name></italic>
                </td><td rowspan="1" colspan="1">LC (Least Concern)</td><td rowspan="1" colspan="1">19,067,920</td></tr><tr><td rowspan="1" colspan="1">
                  <italic><tp:taxon-name><tp:taxon-name-part taxon-name-part-type="genus" reg="Solanum">Solanum</tp:taxon-name-part> <tp:taxon-name-part taxon-name-part-type="species" reg="sarrachoides">sarrachoides</tp:taxon-name-part></tp:taxon-name></italic>
                </td><td rowspan="1" colspan="1">LC (Least Concern)</td><td rowspan="1" colspan="1">114,305,743</td></tr><tr><td rowspan="1" colspan="1">
                  <italic><tp:taxon-name><tp:taxon-name-part taxon-name-part-type="genus" reg="Solanum">Solanum</tp:taxon-name-part> <tp:taxon-name-part taxon-name-part-type="species" reg="scabrum">scabrum</tp:taxon-name-part></tp:taxon-name></italic>
                </td><td rowspan="1" colspan="1">LC (Least Concern)</td><td rowspan="1" colspan="1">49,116,048</td></tr><tr><td rowspan="1" colspan="1">
                  <italic><tp:taxon-name><tp:taxon-name-part taxon-name-part-type="genus" reg="Solanum">Solanum</tp:taxon-name-part> <tp:taxon-name-part taxon-name-part-type="species" reg="tarderemotum">tarderemotum</tp:taxon-name-part></tp:taxon-name></italic>
                </td><td rowspan="1" colspan="1">LC (Least Concern)</td><td rowspan="1" colspan="1">22,131,524</td></tr><tr><td rowspan="1" colspan="1">
                  <italic><tp:taxon-name><tp:taxon-name-part taxon-name-part-type="genus" reg="Solanum">Solanum</tp:taxon-name-part> <tp:taxon-name-part taxon-name-part-type="species" reg="triflorum">triflorum</tp:taxon-name-part></tp:taxon-name></italic>
                </td><td rowspan="1" colspan="1">LC(Least Concern)</td><td rowspan="1" colspan="1">91,711,479</td></tr><tr><td rowspan="1" colspan="1">
                  <bold><italic><tp:taxon-name><tp:taxon-name-part taxon-name-part-type="genus" reg="Solanum">Solanum</tp:taxon-name-part> <tp:taxon-name-part taxon-name-part-type="species" reg="umalilaense">umalilaense</tp:taxon-name-part></tp:taxon-name></italic></bold>
                </td><td rowspan="1" colspan="1">EN [DD] (Endangered or Data Deficient)</td><td rowspan="1" colspan="1">2,559</td></tr><tr><td rowspan="1" colspan="1">
                  <italic><tp:taxon-name><tp:taxon-name-part taxon-name-part-type="genus" reg="Solanum">Solanum</tp:taxon-name-part> <tp:taxon-name-part taxon-name-part-type="species" reg="villosum">villosum</tp:taxon-name-part></tp:taxon-name></italic>
                </td><td rowspan="1" colspan="1">LC (Least Concern)</td><td rowspan="1" colspan="1">364,611,726</td></tr></tbody></table></table-wrap></tp:treatment-sec><ref-list><ref id="B113"><mixed-citation xmlns:xlink="http://www.w3.org/1999/xlink" xlink:type="simple">
          <person-group><name name-style="western"><surname>Edmonds</surname><given-names>JM</given-names></name></person-group> (<year>1986</year>) <article-title>Biosystematics of <italic><tp:taxon-name><tp:taxon-name-part taxon-name-part-type="genus">Solanum</tp:taxon-name-part> <tp:taxon-name-part taxon-name-part-type="species">sarrachoides</tp:taxon-name-part></tp:taxon-name></italic> Sendtn. and <italic><tp:taxon-name><tp:taxon-name-part taxon-name-part-type="genus">S.</tp:taxon-name-part> <tp:taxon-name-part taxon-name-part-type="species">physalifolium</tp:taxon-name-part></tp:taxon-name></italic> Rusby (<italic><tp:taxon-name><tp:taxon-name-part taxon-name-part-type="genus">S.</tp:taxon-name-part> <tp:taxon-name-part taxon-name-part-type="species">nitidibaccatum</tp:taxon-name-part></tp:taxon-name></italic> Bitter).</article-title> <source>Botanical Journal of the Linnean Society</source> <volume>92</volume>(<issue>1</issue>): <fpage>1</fpage>–<lpage>38</lpage>. <ext-link xlink:type="simple" ext-link-type="doi" xlink:href="10.1111/j.1095-8339.1986.tb01425.x">https://doi.org/10.1111/j.1095-8339.1986.tb01425.x</ext-link></mixed-citation></ref><ref id="B123"><mixed-citation xmlns:xlink="http://www.w3.org/1999/xlink" xlink:type="simple">
          <person-group><name name-style="western"><surname>Ellison</surname><given-names>W</given-names></name></person-group> (<year>1936</year>) <article-title>Synapsis and sterility in a <italic><tp:taxon-name><tp:taxon-name-part taxon-name-part-type="genus">Solanum</tp:taxon-name-part></tp:taxon-name></italic> hybrid.</article-title> <source>Journal of Genetics</source> <volume>32</volume>(<issue>3</issue>): <fpage>473</fpage>–<lpage>478</lpage>. <ext-link xlink:type="simple" ext-link-type="doi" xlink:href="10.1007/BF02982527">https://doi.org/10.1007/BF02982527</ext-link></mixed-citation></ref><ref id="B168"><mixed-citation xmlns:xlink="http://www.w3.org/1999/xlink" xlink:type="simple">
          <person-group><name name-style="western"><surname>Henderson</surname><given-names>RJF</given-names></name></person-group> (<year>1974</year>) <article-title><italic><tp:taxon-name><tp:taxon-name-part taxon-name-part-type="genus">Solanum</tp:taxon-name-part> <tp:taxon-name-part taxon-name-part-type="species">nigrum</tp:taxon-name-part></tp:taxon-name></italic> L. (<tp:taxon-name><tp:taxon-name-part taxon-name-part-type="genus">Solanaceae</tp:taxon-name-part></tp:taxon-name>) and related species in Australia.</article-title> <source>Contributions from the Queensland Herbarium</source> <volume>16</volume>: <fpage>1</fpage>–<lpage>78</lpage>.</mixed-citation></ref><ref id="B320"><mixed-citation xmlns:xlink="http://www.w3.org/1999/xlink" xlink:type="simple">
          <person-group><name name-style="western"><surname>Saarisalo-Taubert</surname><given-names>A</given-names></name></person-group> (<year>1967</year>) <article-title>Adventive <italic><tp:taxon-name><tp:taxon-name-part taxon-name-part-type="genus">Solanum</tp:taxon-name-part></tp:taxon-name></italic> species of the group <tp:taxon-name><tp:taxon-name-part taxon-name-part-type="genus">Morella</tp:taxon-name-part></tp:taxon-name> in Eastern Fennoscandia.</article-title> <source>Annales Botanici Fennici</source> <volume>4</volume>: <fpage>87</fpage>–<lpage>94</lpage>.</mixed-citation></ref><ref id="B104"><mixed-citation xmlns:xlink="http://www.w3.org/1999/xlink" xlink:type="simple">
          <person-group><name name-style="western"><surname>Edmonds</surname><given-names>JM</given-names></name></person-group> (<year>1977</year>) <article-title>Taxonomic studies on <tp:taxon-name><tp:taxon-name-part taxon-name-part-type="genus">Solanum</tp:taxon-name-part> <tp:taxon-name-part taxon-name-part-type="authority">L.</tp:taxon-name-part> <tp:taxon-name-part taxon-name-part-type="infraspecific-rank">section</tp:taxon-name-part> <tp:taxon-name-part taxon-name-part-type="section">Solanum</tp:taxon-name-part></tp:taxon-name> (Maurella).</article-title> <source>Botanical Journal of the Linnean Society</source> <volume>75</volume>(<issue>2</issue>): <fpage>141</fpage>–<lpage>178</lpage>. <ext-link xlink:type="simple" ext-link-type="doi" xlink:href="10.1111/j.1095-8339.1977.tb01482.x">https://doi.org/10.1111/j.1095-8339.1977.tb01482.x</ext-link></mixed-citation></ref><ref id="B108"><mixed-citation xmlns:xlink="http://www.w3.org/1999/xlink" xlink:type="simple">
          <person-group><name name-style="western"><surname>Edmonds</surname><given-names>JM</given-names></name></person-group> (<year>1981</year>) <article-title>The artificial synthesis of <tp:taxon-name><tp:taxon-name-part taxon-name-part-type="genus">Solanum</tp:taxon-name-part> <tp:taxon-name-part taxon-name-part-type="hybrid-sign">×</tp:taxon-name-part> <tp:taxon-name-part taxon-name-part-type="species">procurrens</tp:taxon-name-part></tp:taxon-name> Leslie (<italic><tp:taxon-name><tp:taxon-name-part taxon-name-part-type="genus">S.</tp:taxon-name-part> <tp:taxon-name-part taxon-name-part-type="species">nigrum</tp:taxon-name-part></tp:taxon-name></italic> L. × <italic><tp:taxon-name><tp:taxon-name-part taxon-name-part-type="genus">S.</tp:taxon-name-part> <tp:taxon-name-part taxon-name-part-type="species">sarrachoides</tp:taxon-name-part></tp:taxon-name></italic> Sendtn.).</article-title> <source>Watsonia</source> <volume>13</volume>: <fpage>203</fpage>–<lpage>207</lpage>.</mixed-citation></ref><ref id="B109"><mixed-citation xmlns:xlink="http://www.w3.org/1999/xlink" xlink:type="simple">
          <person-group><name name-style="western"><surname>Edmonds</surname><given-names>JM</given-names></name></person-group> (<year>1982</year>) <article-title>Epidermal hair morphology in <tp:taxon-name><tp:taxon-name-part taxon-name-part-type="genus">Solanum</tp:taxon-name-part> <tp:taxon-name-part taxon-name-part-type="authority">L.</tp:taxon-name-part> <tp:taxon-name-part taxon-name-part-type="infraspecific-rank">section</tp:taxon-name-part> <tp:taxon-name-part taxon-name-part-type="section">Solanum.</tp:taxon-name-part></tp:taxon-name></article-title> <source>Botanical Journal of the Linnean Society</source> <volume>85</volume>(<issue>3</issue>): <fpage>153</fpage>–<lpage>167</lpage>. <ext-link xlink:type="simple" ext-link-type="doi" xlink:href="10.1111/j.1095-8339.1982.tb02583.x">https://doi.org/10.1111/j.1095-8339.1982.tb02583.x</ext-link></mixed-citation></ref><ref id="B110"><mixed-citation xmlns:xlink="http://www.w3.org/1999/xlink" xlink:type="simple">
          <person-group><name name-style="western"><surname>Edmonds</surname><given-names>JM</given-names></name></person-group> (<year>1983</year>) <article-title>Seed coat structure and development in <tp:taxon-name><tp:taxon-name-part taxon-name-part-type="genus">Solanum</tp:taxon-name-part> <tp:taxon-name-part taxon-name-part-type="authority">L.</tp:taxon-name-part> <tp:taxon-name-part taxon-name-part-type="infraspecific-rank">section</tp:taxon-name-part> <tp:taxon-name-part taxon-name-part-type="section">Solanum</tp:taxon-name-part></tp:taxon-name> (<tp:taxon-name><tp:taxon-name-part taxon-name-part-type="genus">Solanaceae</tp:taxon-name-part></tp:taxon-name>).</article-title> <source>Botanical Journal of the Linnean Society</source> <volume>87</volume>(<issue>3</issue>): <fpage>229</fpage>–<lpage>246</lpage>. <ext-link xlink:type="simple" ext-link-type="doi" xlink:href="10.1111/j.1095-8339.1983.tb00992.x">https://doi.org/10.1111/j.1095-8339.1983.tb00992.x</ext-link></mixed-citation></ref><ref id="B111"><mixed-citation xmlns:xlink="http://www.w3.org/1999/xlink" xlink:type="simple">
          <person-group><name name-style="western"><surname>Edmonds</surname><given-names>JM</given-names></name></person-group> (<year>1984a</year>) <article-title>Pollen morphology of <tp:taxon-name><tp:taxon-name-part taxon-name-part-type="genus">Solanum</tp:taxon-name-part> <tp:taxon-name-part taxon-name-part-type="authority">L.</tp:taxon-name-part> <tp:taxon-name-part taxon-name-part-type="infraspecific-rank">section</tp:taxon-name-part> <tp:taxon-name-part taxon-name-part-type="section">Solanum.</tp:taxon-name-part></tp:taxon-name></article-title> <source>Botanical Journal of the Linnean Society</source> <volume>88</volume>(<issue>3</issue>): <fpage>237</fpage>–<lpage>251</lpage>. <ext-link xlink:type="simple" ext-link-type="doi" xlink:href="10.1111/j.1095-8339.1984.tb01573.x">https://doi.org/10.1111/j.1095-8339.1984.tb01573.x</ext-link></mixed-citation></ref><ref id="B299"><mixed-citation xmlns:xlink="http://www.w3.org/1999/xlink" xlink:type="simple">
          <person-group><name name-style="western"><surname>Randell</surname><given-names>BR</given-names></name><name name-style="western"><surname>Symon</surname><given-names>DE</given-names></name></person-group> (<year>1976</year>) <article-title>Chromosome numbers in Australian <italic><tp:taxon-name><tp:taxon-name-part taxon-name-part-type="genus">Solanum</tp:taxon-name-part></tp:taxon-name></italic> species.</article-title> <source>Australian Journal of Botany</source> <volume>24</volume>(<issue>3</issue>): <fpage>369</fpage>–<lpage>379</lpage>. <ext-link xlink:type="simple" ext-link-type="doi" xlink:href="10.1071/BT9760369">https://doi.org/10.1071/BT9760369</ext-link></mixed-citation></ref><ref id="B364"><mixed-citation xmlns:xlink="http://www.w3.org/1999/xlink" xlink:type="simple">
          <person-group><name name-style="western"><surname>Symon</surname><given-names>DE</given-names></name></person-group> (<year>1981</year>) <article-title>A revision of the genus <italic><tp:taxon-name><tp:taxon-name-part taxon-name-part-type="genus">Solanum</tp:taxon-name-part></tp:taxon-name></italic> in Australia.</article-title> <source>Journal of the Adelaide Botanic Gardens</source> <volume>4</volume>: <fpage>1</fpage>–<lpage>367</lpage>.</mixed-citation></ref><ref id="B273"><mixed-citation xmlns:xlink="http://www.w3.org/1999/xlink" xlink:type="simple">
          <person-group><name name-style="western"><surname>Olet</surname><given-names>EA</given-names></name><name name-style="western"><surname>Lye</surname><given-names>KA</given-names></name><name name-style="western"><surname>Stedje</surname><given-names>B</given-names></name></person-group> (<year>2015</year>) <article-title>Crossing relationships and chromosome numbers of <tp:taxon-name><tp:taxon-name-part taxon-name-part-type="genus">Solanum</tp:taxon-name-part> <tp:taxon-name-part taxon-name-part-type="infraspecific-rank">section</tp:taxon-name-part> <tp:taxon-name-part taxon-name-part-type="section">Solanum</tp:taxon-name-part></tp:taxon-name> in Uganda.</article-title> <source>Nordic Journal of Botany</source> <volume>33</volume>(<issue>4</issue>): <fpage>472</fpage>–<lpage>483</lpage>. <ext-link xlink:type="simple" ext-link-type="doi" xlink:href="10.1111/njb.00592">https://doi.org/10.1111/njb.00592</ext-link></mixed-citation></ref><ref id="B391"><mixed-citation xmlns:xlink="http://www.w3.org/1999/xlink" xlink:type="simple">
          <person-group><name name-style="western"><surname>Walsh</surname><given-names>NG</given-names></name><name name-style="western"><surname>Entwisle</surname><given-names>TJ</given-names></name></person-group> (<year>1999</year>) Flora of Victoria, Vol. 4 Dicotyledons: <tp:taxon-name><tp:taxon-name-part taxon-name-part-type="family">Cornaceae</tp:taxon-name-part></tp:taxon-name> to <tp:taxon-name><tp:taxon-name-part taxon-name-part-type="family">Asteraceae</tp:taxon-name-part></tp:taxon-name>. Inkata Press, Melbourne.</mixed-citation></ref><ref id="B129"><mixed-citation xmlns:xlink="http://www.w3.org/1999/xlink" xlink:type="simple">
          <person-group><name name-style="western"><surname>Fischer</surname><given-names>MA</given-names></name><name name-style="western"><surname>Adler</surname><given-names>W</given-names></name><name name-style="western"><surname>Oswald</surname><given-names>K</given-names></name></person-group> (<year>2005</year>) Exkursionsflora für Österreich, Liechtenstein und Südtirol. Land Oberösterreich, Biologiezentrum der OÖ Landesmuseen, Linz.</mixed-citation></ref><ref id="B159"><mixed-citation xmlns:xlink="http://www.w3.org/1999/xlink" xlink:type="simple">
          <person-group><name name-style="western"><surname>Hartvig</surname><given-names>P</given-names></name></person-group> (<year>2015</year>) Atlas Flora Danica Vol. 3. Gyldendal, Københavns.</mixed-citation></ref><ref id="B157"><mixed-citation xmlns:xlink="http://www.w3.org/1999/xlink" xlink:type="simple">
          <person-group><name name-style="western"><surname>Hämet-Ahti</surname><given-names>L</given-names></name><name name-style="western"><surname>Suominen</surname><given-names>J</given-names></name><name name-style="western"><surname>Ulvinen</surname><given-names>T</given-names></name><name name-style="western"><surname>Uotila</surname><given-names>P</given-names></name></person-group> (<year>1998</year>) Retkeilykasvio. Luonnontieteellinen keskusmuseo, Kasvimuseo, Helsinki.</mixed-citation></ref><ref id="B184"><mixed-citation xmlns:xlink="http://www.w3.org/1999/xlink" xlink:type="simple">
          <person-group><name name-style="western"><surname>Jauzein</surname><given-names>P</given-names></name><name name-style="western"><surname>Nawrot</surname><given-names>O</given-names></name></person-group> (<year>2011</year>) Flore d’Île-de-France. Éditions Quæ, Toulouse.</mixed-citation></ref><ref id="B393"><mixed-citation xmlns:xlink="http://www.w3.org/1999/xlink" xlink:type="simple">
          <person-group><name name-style="western"><surname>Webb</surname><given-names>CJ</given-names></name><name name-style="western"><surname>Sykes</surname><given-names>WR</given-names></name><name name-style="western"><surname>Garnock-Jones</surname><given-names>PJ</given-names></name></person-group> (<year>1988</year>) Flora of New Zealand, Vol. 4: Naturalised pteridophytes, gymnosperms, dicotyledons. Botany Division, DSIR, Christchruch.</mixed-citation></ref><ref id="B251"><mixed-citation xmlns:xlink="http://www.w3.org/1999/xlink" xlink:type="simple">
          <person-group><name name-style="western"><surname>Mossberg</surname><given-names>B</given-names></name><name name-style="western"><surname>Stenberg</surname><given-names>L</given-names></name><name name-style="western"><surname>Karlsson</surname><given-names>T</given-names></name></person-group> (<year>2003</year>) Den nya Nordiska floran. Wahlstrom &amp; Widstrand, Stockholm.</mixed-citation></ref><ref id="B351"><mixed-citation xmlns:xlink="http://www.w3.org/1999/xlink" xlink:type="simple">
          <person-group><name name-style="western"><surname>Stace</surname><given-names>C</given-names></name></person-group> (<year>2010</year>) New flora of the British Isles (3<sup>rd</sup> edn). Cambridge University Press, Cambridge.</mixed-citation></ref><ref id="B176"><mixed-citation xmlns:xlink="http://www.w3.org/1999/xlink" xlink:type="simple">
          <institution xlink:type="simple">IUCN</institution> (<year>2016</year>) Guidelines for Using the IUCN Red List Categories and Criteria. Version 12. Prepared by the Standards and Petitions Subcommittee. <ext-link xlink:type="simple" ext-link-type="uri" xlink:href="http://www.iucnredlist.org/documents/RedListGuidelines.pdf">http://www.iucnredlist.org/documents/RedListGuidelines.pdf</ext-link></mixed-citation></ref><ref id="B326"><mixed-citation xmlns:xlink="http://www.w3.org/1999/xlink" xlink:type="simple">
          <person-group><name name-style="western"><surname>Schilling</surname><given-names>EE</given-names></name></person-group> (<year>1981</year>) <article-title>Systematics of <tp:taxon-name><tp:taxon-name-part taxon-name-part-type="genus">Solanum</tp:taxon-name-part> <tp:taxon-name-part taxon-name-part-type="infraspecific-rank">sect.</tp:taxon-name-part> <tp:taxon-name-part taxon-name-part-type="section">Solanum</tp:taxon-name-part></tp:taxon-name> (<tp:taxon-name><tp:taxon-name-part taxon-name-part-type="genus">Solanaceae</tp:taxon-name-part></tp:taxon-name>) in North America.</article-title> <source>Systematic Botany</source> <volume>6</volume>(<issue>2</issue>): <fpage>172</fpage>–<lpage>185</lpage>. <ext-link xlink:type="simple" ext-link-type="doi" xlink:href="10.2307/2418547">https://doi.org/10.2307/2418547</ext-link></mixed-citation></ref><ref id="B328"><mixed-citation xmlns:xlink="http://www.w3.org/1999/xlink" xlink:type="simple">
          <person-group><name name-style="western"><surname>Schilling</surname><given-names>EE Jr</given-names></name><name name-style="western"><surname>Heiser</surname><given-names>CB Jr</given-names></name></person-group> (<year>1979</year>) <article-title>Crossing relationships among diploid species of the <italic><tp:taxon-name><tp:taxon-name-part taxon-name-part-type="genus">Solanum</tp:taxon-name-part> <tp:taxon-name-part taxon-name-part-type="species">nigrum</tp:taxon-name-part></tp:taxon-name></italic> complex in North America.</article-title> <source>American Journal of Botany</source> <volume>66</volume>(<issue>6</issue>): <fpage>709</fpage>–<lpage>716</lpage>. <ext-link xlink:type="simple" ext-link-type="doi" xlink:href="10.1002/j.1537-2197.1979.tb06275.x">https://doi.org/10.1002/j.1537-2197.1979.tb06275.x</ext-link></mixed-citation></ref><ref id="B13"><mixed-citation xmlns:xlink="http://www.w3.org/1999/xlink" xlink:type="simple">
          <person-group><name name-style="western"><surname>Barboza</surname><given-names>GE</given-names></name><name name-style="western"><surname>Knapp</surname><given-names>S</given-names></name><name name-style="western"><surname>Särkinen</surname><given-names>T</given-names></name></person-group> (<year>2013</year>) Grupo VII. Moreloide. In Anton AM, Zuloaga FO (Eds), Barboza GE (coord.) Flora Argentina vol. 13, <tp:taxon-name><tp:taxon-name-part taxon-name-part-type="genus">Solanaceae</tp:taxon-name-part></tp:taxon-name>. IOBDA-IMBIV, CONICET: Buenos Aires and Córdoba, Argentina, 231–264.</mixed-citation></ref><ref id="B265"><mixed-citation xmlns:xlink="http://www.w3.org/1999/xlink" xlink:type="simple">
          <person-group><name name-style="western"><surname>Ogg</surname><given-names>Jr AG</given-names></name><name name-style="western"><surname>Rogers</surname><given-names>BS</given-names></name><name name-style="western"><surname>Schilling</surname><given-names>EE</given-names></name></person-group> (<year>1981</year>) <article-title>Characterization of black nightshade (<italic><tp:taxon-name><tp:taxon-name-part taxon-name-part-type="genus">Solanum</tp:taxon-name-part> <tp:taxon-name-part taxon-name-part-type="species">nigrum</tp:taxon-name-part></tp:taxon-name></italic>) and related species in the United States.</article-title> <source>Weed Science</source> <volume>29</volume>: <fpage>27</fpage>–<lpage>32</lpage>.</mixed-citation></ref><ref id="B39"><mixed-citation xmlns:xlink="http://www.w3.org/1999/xlink" xlink:type="simple">
          <person-group><name name-style="western"><surname>Bohs</surname><given-names>L</given-names></name></person-group> (<year>in press</year>) <italic><tp:taxon-name><tp:taxon-name-part taxon-name-part-type="genus">Solanaceae</tp:taxon-name-part></tp:taxon-name></italic>. In: Flora of North America Editorial Committee (Eds) Flora of North America north of Mexico. Volume 14: <tp:taxon-name><tp:taxon-name-part taxon-name-part-type="phylum">Magnoliophyta</tp:taxon-name-part></tp:taxon-name>: <tp:taxon-name><tp:taxon-name-part taxon-name-part-type="family">Gentianaceae</tp:taxon-name-part></tp:taxon-name> to <tp:taxon-name><tp:taxon-name-part taxon-name-part-type="family">Hydroleaceae</tp:taxon-name-part></tp:taxon-name>. Oxford University Press, New York.</mixed-citation></ref><ref id="B161"><mixed-citation xmlns:xlink="http://www.w3.org/1999/xlink" xlink:type="simple">
          <person-group><name name-style="western"><surname>Healy</surname><given-names>AJ</given-names></name></person-group> (<year>1974</year>) Identification of nightshades (<italic><tp:taxon-name><tp:taxon-name-part taxon-name-part-type="genus">Atropa</tp:taxon-name-part></tp:taxon-name></italic> and <italic><tp:taxon-name><tp:taxon-name-part taxon-name-part-type="genus">Solanum</tp:taxon-name-part></tp:taxon-name></italic>) in New Zealand. Proceedings of the 27<sup>th</sup> New Zealand Weed and Pest Control Conference: 41–58.</mixed-citation></ref><ref id="B210"><mixed-citation xmlns:xlink="http://www.w3.org/1999/xlink" xlink:type="simple">
          <person-group><name name-style="western"><surname>Leslie</surname><given-names>AC</given-names></name></person-group> (<year>1978</year>) <article-title>The occurrence of <italic><tp:taxon-name><tp:taxon-name-part taxon-name-part-type="genus">Solanum</tp:taxon-name-part> <tp:taxon-name-part taxon-name-part-type="species">nigrum</tp:taxon-name-part></tp:taxon-name></italic> L.× <italic><tp:taxon-name><tp:taxon-name-part taxon-name-part-type="genus">S.</tp:taxon-name-part> <tp:taxon-name-part taxon-name-part-type="species">sarrachoides</tp:taxon-name-part></tp:taxon-name></italic> Sendtn. in Britain.</article-title> <source>Watsonia</source> <volume>12</volume>: <fpage>29</fpage>–<lpage>32</lpage>.</mixed-citation></ref><ref id="B352"><mixed-citation xmlns:xlink="http://www.w3.org/1999/xlink" xlink:type="simple">
          <person-group><name name-style="western"><surname>Stace</surname><given-names>C</given-names></name><name name-style="western"><surname>Preston</surname><given-names>CD</given-names></name><name name-style="western"><surname>Pearman</surname><given-names>DA</given-names></name></person-group> (<year>2015</year>) Hybrid flora of the British Isles. Botanical Society of Britain and Ireland, Bristol.</mixed-citation></ref></ref-list></tp:taxon-treatment>
