# Supplementary material for: A revision of the Old World Black Nightshades (Morelloid clade of Solanum L., Solanaceae)
Source: PhytoKeys. 2018 Jul 25;(106):1–223. doi: 10.3897/phytokeys.106.21991 (PMC6070582; doi:10.3897/phytokeys.106.21991)
Supplement: XML Treatment for Solanum pseudospinosum [file phytokeys.106.21991-treatment11.xml]

<!DOCTYPE tp:taxon-treatment
  PUBLIC "-//TaxonX//DTD Taxonomic Treatment Publishing DTD v0 20100105//EN" "tax-treatment-NSO.dtd">
<tp:taxon-treatment xmlns:tp="http://www.plazi.org/taxpub"><tp:treatment-meta><kwd-group><label>Taxon classification</label><kwd><named-content xmlns:xlink="http://www.w3.org/1999/xlink" content-type="kingdom">Plantae</named-content></kwd><kwd><named-content xmlns:xlink="http://www.w3.org/1999/xlink" content-type="order">Solanales</named-content></kwd><kwd><named-content xmlns:xlink="http://www.w3.org/1999/xlink" content-type="family">Solanaceae</named-content></kwd></kwd-group><mixed-citation publication-type="journal"><person-group><name><surname>Särkinen</surname><given-names>Tiina</given-names></name><name><surname>Poczai</surname><given-names>Peter</given-names></name><name><surname>Barboza</surname><given-names>Gloria E.</given-names></name><name><surname>van der Weerden</surname><given-names>Gerard M.</given-names></name><name><surname>Baden</surname><given-names>Maria</given-names></name><name><surname>Knapp</surname><given-names>Sandra</given-names></name></person-group><article-title>A revision of the Old World Black Nightshades (Morelloid clade of <italic><tp:taxon-name><tp:taxon-name-part taxon-name-part-type="genus" reg="Solanum">Solanum</tp:taxon-name-part></tp:taxon-name></italic> L., <tp:taxon-name><tp:taxon-name-part taxon-name-part-type="genus" reg="Solanaceae">Solanaceae</tp:taxon-name-part></tp:taxon-name>)</article-title><source>PhytoKeys</source><day>25</day><month>7</month><year>2018</year><volume>2018</volume><issue>106</issue><fpage>1</fpage><lpage>223</lpage><pub-id pub-id-type="doi">10.3897/phytokeys.106.21991</pub-id></mixed-citation></tp:treatment-meta><tp:nomenclature><label>11.</label><tp:taxon-name>
            <tp:taxon-name-part taxon-name-part-type="genus" reg="Solanum">Solanum</tp:taxon-name-part>
            <tp:taxon-name-part taxon-name-part-type="species" reg="pseudospinosum">pseudospinosum</tp:taxon-name-part>
          </tp:taxon-name><tp:taxon-authority>C.H.Wright, Fl. Trop. Afr. [Oliver et al.] 4, 2: 220. 1906</tp:taxon-authority><xref ref-type="fig" rid="F34">Figures 34</xref><xref ref-type="fig" rid="F35">, 35</xref><tp:nomenclature-citation-list><tp:nomenclature-citation><tp:taxon-name>
                <tp:taxon-name-part taxon-name-part-type="genus" reg="Solanum">Solanum</tp:taxon-name-part> <tp:taxon-name-part taxon-name-part-type="species" reg="pachyarthrotrichum">pachyarthrotrichum</tp:taxon-name-part></tp:taxon-name><comment>Bitter, Repert. Spec. Nov. Regni Veg. 10: 542. 1912.</comment></tp:nomenclature-citation><tp:nomenclature-citation><tp:taxon-name><tp:taxon-name-part taxon-name-part-type="genus" reg="Solanum"/><tp:taxon-name-part taxon-name-part-type="species" reg="pseudospinosum"/></tp:taxon-name><comment>Type. Cameroon. Sin loc., <italic>H. Deistel 631</italic> (holotype: B, destroyed; no duplicates found). </comment></tp:nomenclature-citation><tp:nomenclature-citation><tp:taxon-name>
                <tp:taxon-name-part taxon-name-part-type="genus" reg="Solanum">Solanum</tp:taxon-name-part> <tp:taxon-name-part taxon-name-part-type="species" reg="hypopsilum">hypopsilum</tp:taxon-name-part></tp:taxon-name><comment>Bitter, Repert. Spec. Nov. Regni Veg. 10: 543. 1912.</comment></tp:nomenclature-citation><tp:nomenclature-citation><tp:taxon-name><tp:taxon-name-part taxon-name-part-type="genus" reg="Solanum"/><tp:taxon-name-part taxon-name-part-type="species" reg="pseudospinosum"/></tp:taxon-name><comment>Type. Cameroon. Sud-Ouest: Buea, 1000 m, 8 Mar 1898, <italic>H. Lehmbach 175</italic> (holotype: B, destroyed; no duplicates found). </comment></tp:nomenclature-citation><tp:nomenclature-citation><tp:taxon-name>
                <tp:taxon-name-part taxon-name-part-type="genus" reg="Solanum">Solanum</tp:taxon-name-part> <tp:taxon-name-part taxon-name-part-type="species" reg="molliusculum">molliusculum</tp:taxon-name-part></tp:taxon-name><comment>Bitter, Repert. Spec. Nov. Regni Veg. 10: 546. 1912.</comment></tp:nomenclature-citation><tp:nomenclature-citation><tp:taxon-name><tp:taxon-name-part taxon-name-part-type="genus" reg="Solanum"/><tp:taxon-name-part taxon-name-part-type="species" reg="pseudospinosum"/></tp:taxon-name><comment>Type. Cameroon. Sud-Ouest: Buea, canyon east of Mannsquelle, <italic>P. Preuss 740a</italic> (holotype: B, destroyed; no duplicates found). </comment></tp:nomenclature-citation></tp:nomenclature-citation-list></tp:nomenclature><tp:treatment-sec sec-type="material" id="SECID0EPDPM"><title>Type.</title><p>Cameroon. Sud-Ouest: Mt Cameroon, Dec 1862, <italic>G. Mann 1938</italic> (holotype: K [K000028649]; isotype: GH [00395064]).</p></tp:treatment-sec><tp:treatment-sec sec-type="description" id="SECID0EXDPM"><title>Description.</title><p>Annual or short-lived prostrate or sprawling perennial herbs to 0.5–1.5 m tall, subwoody and branching at base. Stems spreading, usually strongly ridged with pseudospinose dentate processes, green, older stems brown or grey, usually hollow; new growth densely pubescent with simple, spreading, uniseriate, translucent, mixed glandular and eglandular trichomes, these 7–10-celled, 1.0–1.5 mm long; older stems glabrescent. Sympodial units difoliate, the leaves not geminate. Leaves simple, 2.5–7 cm long, 1.3–4 cm wide, smaller at distal ends of branches, ovate, widest in the lower third, membranous, green, concolorous, smell not known; both surfaces evenly pubescent with simple uniseriate mostly eglandular trichomes like those on stem; major veins 4–5 pairs; base cuneate; margins entire or shallowly toothed in the basal half; apex acute to acuminate; petioles 0.5–2 cm long, pubescent with trichomes like the leaves. Inflorescences 1–2.5 cm long, opposite the leaves, unbranched, sub-umbelliform to racemose, with 2–5(-6) flowers clustered at the tip, pubescent with uniseriate trichomes like those of the stems; peduncle 0.3–1.5 cm long, straight; pedicels 0.7–0.8(-1) cm long, ca. 0.5 mm in diameter at the base, ca. 1 mm in diameter at the apex, slender, spreading, pubescent with simple uniseriate trichomes like the rest of the inflorescence, articulated at the base; pedicel scars clustered in the apical portion of the inflorescence rhachis, lowermost scars ca. 2 mm apart, the rest overlapping at the distal end. Buds ellipsoid, densely pubescent, the corolla at least 1/2 way exserted from the calyx tube until just before anthesis. Flowers 5-merous, all perfect. Calyx tube 1.5–2 mm long, conical, the lobes 1–1.5 mm long, 0.9–1.4 mm wide, elongate-deltate, rounded at the tips, densely pubescent with simple uniseriate trichomes like the rest of the inflorescence. Corolla 8–14 mm in diameter, white to pale violet (“blue”) or white with purple venation, stellate, lobed nearly to the base, the lobes 4–6 mm long, 2–2.5 mm wide, spreading at anthesis, abaxially moderately pubescent with simple uniseriate 2–3-celled trichomes, these denser near the tips and margins, also papillate along the margins and tips, adaxially glabrous. Stamens equal; filament tube minute; free portion of the filaments 0.5–1 mm long, densely pubescent adaxially with tangled simple trichomes; anthers 2–2.5 mm long, ca. 1 mm wide, ellipsoid, yellow, poricidal at the tips, the pores lengthening to slits with age and drying. Ovary conical, glabrous; style 3–5 mm long, densely pubescent with tangled simple trichomes in the basal portion inside the anther tube, exserted ca. 2 mm beyond the anther cone, often elongating early and protruding from unopened buds; stigma capitate, the surfaces minutely papillose, colour in live plants not known. Fruit a globose berry, 4–6 mm in diameter, purple or black at maturity, the pericarp thin and matte; fruiting pedicels 0.9–1.2 cm long, ca. 0.75 mm in diameter at the base and at the apex, spreading, not falling with the fruit, remaining on the plant and persistent on older inflorescences; fruiting calyx not accrescent, the tube ca. 1 mm long, the lobes 1.5–2.5 mm long, appressed to the berry, spreading and hyaline, the tips slightly reflexed. Seeds ca. 20 per berry, ca. 1.5 mm long, ca. 1 mm wide, not markedly flattened, tear-drop shaped with a subapical hilum, pale beige, the surface minutely pitted and the lateral testal cell walls elongate and the seed appearing hairy, the testal cells pentagonal in outline. Stone cells 4–6(-10), often found near the pedicel junction at the base of the berry. Chromosome number: <italic>2n</italic>=4x=48 (<xref ref-type="bibr" rid="B249">Morton 1993</xref>).</p><fig id="F34" position="float" orientation="portrait"><label>Figure 34.</label><caption><p>
                <italic><tp:taxon-name><tp:taxon-name-part taxon-name-part-type="genus" reg="Solanum">Solanum</tp:taxon-name-part> <tp:taxon-name-part taxon-name-part-type="species" reg="pseudospinosum">pseudospinosum</tp:taxon-name-part></tp:taxon-name></italic> <bold>A</bold> Flowering habit <bold>B</bold> Inflorescence <bold>C</bold> Bud <bold>D</bold> Flower at anthesis <bold>E</bold> Fruiting habit <bold>F</bold> Detail of adaxial leaf surface <bold>G</bold> Eglandular trichome <bold>H</bold> Glandular trichome <bold>I</bold> Infructescence <bold>J</bold> Seed (<bold>A, C, D</bold> <italic>Casas 10313</italic>; <bold>B</bold> <italic>Casas 10157</italic>; <bold>E, J</bold> <italic>Breteler et al. 39</italic>). Scale bar: 4 cm (<bold>A, E</bold>), 1 cm (<bold>B, I</bold>), 5 mm (<bold>C</bold>), 7 mm (<bold>D</bold>), 4 mm (F), 0.8 mm (<bold>G–H</bold>) and 2.5 mm (<bold>J</bold>). Drawing by L. Smith.</p></caption><graphic xmlns:xlink="http://www.w3.org/1999/xlink" xlink:href="phytokeys-106-001-g034.jpg" position="float" orientation="portrait" xlink:type="simple" id="oo_218737.jpg"/></fig><fig id="F35" position="float" orientation="portrait"><label>Figure 35.</label><caption><p>
                <italic><tp:taxon-name><tp:taxon-name-part taxon-name-part-type="genus" reg="Solanum">Solanum</tp:taxon-name-part> <tp:taxon-name-part taxon-name-part-type="species" reg="pseudospinosum">pseudospinosum</tp:taxon-name-part></tp:taxon-name></italic> <bold>A</bold> Infructescence <bold>B</bold> Fruiting pedicels remaining after fruits have dropped <bold>C</bold> Calyx in fruit remaining appressed (<bold>A–B</bold> <italic>W. Meijer 15435</italic>).</p></caption><graphic xmlns:xlink="http://www.w3.org/1999/xlink" xlink:href="phytokeys-106-001-g035.jpg" position="float" orientation="portrait" xlink:type="simple" id="oo_218738.jpg"/></fig></tp:treatment-sec><tp:treatment-sec sec-type="distribution" id="SECID0EJHPM"><title>Distribution</title><p>(Figure <xref ref-type="fig" rid="F36">36</xref>). Endemic to the escarpment running from the island of Bioko (Fernando Po) in Equatorial Guinea to Lake Oku in Cameroon; most collections we have seen are from the slopes of Mount Cameroon.</p><fig id="F36" position="float" orientation="portrait"><label>Figure 36.</label><caption><p>Distribution of <italic><tp:taxon-name><tp:taxon-name-part taxon-name-part-type="genus" reg="Solanum">Solanum</tp:taxon-name-part> <tp:taxon-name-part taxon-name-part-type="species" reg="pseudospinosum">pseudospinosum</tp:taxon-name-part></tp:taxon-name></italic>.</p></caption><graphic xmlns:xlink="http://www.w3.org/1999/xlink" xlink:href="phytokeys-106-001-g036.jpg" position="float" orientation="portrait" xlink:type="simple" id="oo_218739.jpg"/></fig></tp:treatment-sec><tp:treatment-sec sec-type="ecology" id="SECID0ELIPM"><title>Ecology.</title><p>Grows at forest margins, in clearings and along roadsides; between 2,100 and 4,000 m elevation.</p></tp:treatment-sec><tp:treatment-sec sec-type="Common names" id="SECID0EQIPM"><title>Common names.</title><p>Cameroon: afom.</p></tp:treatment-sec><tp:treatment-sec sec-type="Uses" id="SECID0EVIPM"><title>Uses.</title><p>None recorded.</p></tp:treatment-sec><tp:treatment-sec sec-type="Preliminary conservation status" id="SECID0E1IPM"><title>Preliminary conservation status</title><p>(<xref ref-type="bibr" rid="B176">IUCN 2016</xref>). <italic><tp:taxon-name><tp:taxon-name-part taxon-name-part-type="genus" reg="Solanum">Solanum</tp:taxon-name-part> <tp:taxon-name-part taxon-name-part-type="species" reg="pseudospinosum">pseudospinosum</tp:taxon-name-part></tp:taxon-name></italic> is a relatively narrow endemic with a relatively small <abbrev xmlns:xlink="http://www.w3.org/1999/xlink" xlink:title="Area of Occupancy" id="ABBRID0EPJPM" xlink:type="simple">AOO</abbrev> (48 km<sup>2</sup>, EN) and <abbrev xmlns:xlink="http://www.w3.org/1999/xlink" xlink:title="Extent of Occurrence" id="ABBRID0EVJPM" xlink:type="simple">EOO</abbrev> (4,009 km<sup>2</sup>, EN; Table <xref ref-type="table" rid="T7">7</xref>). Based on this narrow distribution and the fragmented high elevation habitat, it is given a preliminary conservation status of EN (Endangered). Most collections are from the protected area of Mount Cameroon and populations outside this national park will be vulnerable.</p></tp:treatment-sec><tp:treatment-sec sec-type="discussion" id="SECID0E6JPM"><title>Discussion.</title><p>
            <italic><tp:taxon-name><tp:taxon-name-part taxon-name-part-type="genus" reg="Solanum">Solanum</tp:taxon-name-part> <tp:taxon-name-part taxon-name-part-type="species" reg="pseudospinosum">pseudospinosum</tp:taxon-name-part></tp:taxon-name></italic> is a high elevation species that, in our circumscription, only occurs along the so-called Cameroon line that is along the junction of the Congo and West African cratons (<xref ref-type="bibr" rid="B130">Fitton 1987</xref>). We recognise the East African plants identified as <italic><tp:taxon-name><tp:taxon-name-part taxon-name-part-type="genus" reg="Solanum">S.</tp:taxon-name-part> <tp:taxon-name-part taxon-name-part-type="species" reg="pseudospinosum">pseudospinosum</tp:taxon-name-part></tp:taxon-name></italic> by <xref ref-type="bibr" rid="B118">Edmonds (2012)</xref> as high elevation, particularly pubescent populations of the more widespread <italic><tp:taxon-name><tp:taxon-name-part taxon-name-part-type="genus" reg="Solanum">S.</tp:taxon-name-part> <tp:taxon-name-part taxon-name-part-type="species" reg="tarderemotum">tarderemotum</tp:taxon-name-part></tp:taxon-name></italic>. The key characters distinguishing the two species are the pedicel that remains on the plant after fruit drop in <italic><tp:taxon-name><tp:taxon-name-part taxon-name-part-type="genus" reg="Solanum">S.</tp:taxon-name-part> <tp:taxon-name-part taxon-name-part-type="species" reg="pseudospinosum">pseudospinosum</tp:taxon-name-part></tp:taxon-name></italic>, while those of <italic><tp:taxon-name><tp:taxon-name-part taxon-name-part-type="genus" reg="Solanum">S.</tp:taxon-name-part> <tp:taxon-name-part taxon-name-part-type="species" reg="tarderemotum">tarderemotum</tp:taxon-name-part></tp:taxon-name></italic> drop with the berries and the prominent articulations at the bases of the pedicels in <italic><tp:taxon-name><tp:taxon-name-part taxon-name-part-type="genus" reg="Solanum">S.</tp:taxon-name-part> <tp:taxon-name-part taxon-name-part-type="species" reg="tarderemotum">tarderemotum</tp:taxon-name-part></tp:taxon-name></italic>. Other differences of <italic><tp:taxon-name><tp:taxon-name-part taxon-name-part-type="genus" reg="Solanum">S.</tp:taxon-name-part> <tp:taxon-name-part taxon-name-part-type="species" reg="pseudospinosum">pseudospinosum</tp:taxon-name-part></tp:taxon-name></italic>, but less easy to see, are the elongate, spathulate calyx lobes in fruit (those of <italic><tp:taxon-name><tp:taxon-name-part taxon-name-part-type="genus" reg="Solanum">S.</tp:taxon-name-part> <tp:taxon-name-part taxon-name-part-type="species" reg="tarderemotum">tarderemotum</tp:taxon-name-part></tp:taxon-name></italic> are less hyaline and usually pointed) and the few-flowered congested inflorescences (as opposed to elongate, rather evenly spaced flowers along the rhachis in <italic><tp:taxon-name><tp:taxon-name-part taxon-name-part-type="genus" reg="Solanum">S.</tp:taxon-name-part> <tp:taxon-name-part taxon-name-part-type="species" reg="tarderemotum">tarderemotum</tp:taxon-name-part></tp:taxon-name></italic>). <italic><tp:taxon-name><tp:taxon-name-part taxon-name-part-type="genus" reg="Solanum">Solanum</tp:taxon-name-part> <tp:taxon-name-part taxon-name-part-type="species" reg="pseudospinosum">pseudospinosum</tp:taxon-name-part></tp:taxon-name></italic> is also sympatric with wild populations of <italic><tp:taxon-name><tp:taxon-name-part taxon-name-part-type="genus" reg="Solanum">S.</tp:taxon-name-part> <tp:taxon-name-part taxon-name-part-type="species" reg="scabrum">scabrum</tp:taxon-name-part></tp:taxon-name></italic> from which it can be distinguished by the dense spreading pubescence, the presence of stone cells in the fruit and the somewhat accrescent calyx lobes appressed to the berry.</p><p>The Cameroon line along which <italic><tp:taxon-name><tp:taxon-name-part taxon-name-part-type="genus" reg="Solanum">Solanum</tp:taxon-name-part> <tp:taxon-name-part taxon-name-part-type="species" reg="pseudospinosum">pseudospinosum</tp:taxon-name-part></tp:taxon-name></italic> occurs runs from the island of Bioko to the Tchabal Mbabo plateau and is of volcanic origin with activity beginning the Cretaceous period, but peaking in the Pliocene and continuing to the present (<xref ref-type="bibr" rid="B407">Wright et al. 1985</xref>). The island of Bioko is Pliocene in age (<xref ref-type="bibr" rid="B407">Wright et al. 1985</xref>) and has been connected and separated from the mainland several times throughout the Pleistocene. <xref ref-type="bibr" rid="B341">Smith et al. (2000)</xref> found only weak relationships between populations of two bird species along the Cameroon line, suggesting they evolved by allopatry. Plant diversity in this area is amongst the highest in tropical Africa (<xref ref-type="bibr" rid="B344">Sosef et al. 2017</xref>), but despite having within it some well-sampled units (e.g. Mount Cameroon), the northern extent of the escarpment is very poorly sampled (<xref ref-type="bibr" rid="B344">Sosef et al. 2017</xref>: 12, fig. 7). Better field knowledge of the distribution of <italic><tp:taxon-name><tp:taxon-name-part taxon-name-part-type="genus" reg="Solanum">S.</tp:taxon-name-part> <tp:taxon-name-part taxon-name-part-type="species" reg="pseudospinosum">pseudospinosum</tp:taxon-name-part></tp:taxon-name></italic>, coupled with better knowledge of its habitat preferences and genetic structure, will help unravel the evolutionary history of this narrowly endemic species.</p><p>
            <italic><tp:taxon-name><tp:taxon-name-part taxon-name-part-type="genus" reg="Solanum">Solanum</tp:taxon-name-part> <tp:taxon-name-part taxon-name-part-type="species" reg="pseudospinosum">pseudospinosum</tp:taxon-name-part></tp:taxon-name></italic> is a tetraploid species with unknown parentage (<xref ref-type="bibr" rid="B273">Olet et al. 2015</xref>). The species has not been included in any previous crossing and molecular studies that have focused on understanding the parental origin of the hexaploid species <italic><tp:taxon-name><tp:taxon-name-part taxon-name-part-type="genus" reg="Solanum">S.</tp:taxon-name-part> <tp:taxon-name-part taxon-name-part-type="species" reg="nigrum">nigrum</tp:taxon-name-part></tp:taxon-name></italic> and <italic><tp:taxon-name><tp:taxon-name-part taxon-name-part-type="genus" reg="Solanum">S.</tp:taxon-name-part> <tp:taxon-name-part taxon-name-part-type="species" reg="scabrum">scabrum</tp:taxon-name-part></tp:taxon-name></italic> (e.g. <xref ref-type="bibr" rid="B104">Edmonds 1977</xref>, <xref ref-type="bibr" rid="B106">1979a</xref>; <xref ref-type="bibr" rid="B140">Ganapathi and Rao 1985</xref>, <xref ref-type="bibr" rid="B142">1986b</xref>, <xref ref-type="bibr" rid="B143">1986c</xref>, <xref ref-type="bibr" rid="B145">1987a</xref>, <xref ref-type="bibr" rid="B146">1987b</xref>; <xref ref-type="bibr" rid="B178">Jacoby et al. 2003</xref>; <xref ref-type="bibr" rid="B177">Jacoby and Labuschagne 2006</xref>; <xref ref-type="bibr" rid="B377">van der Walt et al. 2008</xref>; <xref ref-type="bibr" rid="B285">Poczai and Hyvönen 2011</xref>). It could represent one of the tetraploid parents of the hexaploids and should be included in further studies focused on understanding the origin of the polyploids.</p><p>All of the species described by <xref ref-type="bibr" rid="B26">Bitter (1912a)</xref> and here recognised as synonyms of <italic><tp:taxon-name><tp:taxon-name-part taxon-name-part-type="genus" reg="Solanum">S.</tp:taxon-name-part> <tp:taxon-name-part taxon-name-part-type="species" reg="pseudospinosum">pseudospinosum</tp:taxon-name-part></tp:taxon-name></italic> were described from collections housed at B that were destroyed in World War II (<xref ref-type="bibr" rid="B388">Vorontsova and Knapp 2010</xref>) and we have placed these in synonymy based on their very detailed descriptions. It is to be hoped that duplicates of these collections will eventually be found in herbaria not yet investigated or digitised. The differences between this species and that of C.H. Wright were very small, based on leaf size and on numbers of stone cells; we consider these minor differences insignificant.</p><p>
            <bold>Specimens examined. Cameroon</bold>. N slope of Cameroun Mountain, 7 Apr 1985, <italic>Thomas 4642</italic> (MO); <bold>Nord-Ouest</bold>: Piste Acha-Abaw au Lac Oku, 40 km NE Bamenda, 5 Dec 1974, <italic>Letouzey 13444</italic> (K); <bold>Sud-Ouest</bold>: Mt. Cameroon, above Buea, nr Hut 2, 1 Apr 1952, <italic>Boughey GC6933</italic> (K); Mt. Cameroon, Johann-Albrechtshöhe, 30 Jan 1962, <italic>Breteler et al. MC39</italic> (K); Mt. Cameroon, 9 Oct 1992, <italic>Cheek</italic> &amp; <italic>Sidwell 3664</italic> (K, SCA, WAG, YA); Mt. Cameroon, 4 Nov 1993, <italic>Cheek et al. 5352</italic> (K); Mt. Cameroon, 17 Feb 1927, <italic>Dalziel 8335</italic> (E, K); Mt. Cameroon, nr Hut 2, Jan 1967, <italic>Guile</italic>, <italic>1560</italic> (MO); Bamenda, Southern Cameroons, Bamenda Division, Bafut-Ngemba forest reserve, 23 Feb 1958, <italic>Hepper 2146</italic> (K); Mt. Cameroon, beside Hut 2, 6 Apr 1937, <italic>Hutchinson</italic> &amp; <italic>Metcalfe 54</italic> (K); Mt. Cameroon, To no 3 Hut, Jan 1931, <italic>Maitland 1301</italic> (K); Mt. Cameroon, Feb 1931, <italic>Maitland 1333</italic> (K); Mt. Cameroon, Jan 1862, <italic>Mann 1321</italic> (K); Mt. Cameroon, NW de Buea, 31 Mar 1981, <italic>Meijer 15435</italic> (MO); Mt. Cameroon, Kamerun-Berg, oberhalb Buea, 22 Dec 1928, <italic>Mildbraed 10888 a</italic> (K); Mt. Cameroon, Hut 2, 21 Dec 1958, <italic>Morton 758</italic> (K); Mt. Cameroon 2 mi W of Mann’s Spring, 29 Dec 1958, <italic>Morton K874</italic> (K); Mt. Cameroon, around Mann’s Spring, 3 Dec 1996, <italic>Nning et al. 52</italic> (K, MO, SCA, YA); Mt. Cameroon, Bokwango, 5 Oct 1992, <italic>Thomas 9348</italic> (K).</p><p>
            <bold>Equatorial Guinea</bold>. <bold>Bioko</bold>: cumbre del pico Basilé, 3 Jul 1986, <italic>Fernández-Casas 10156B</italic> (K, MO); Carretera del pico Basilé, 10 Jul 1986, <italic>Fernández-Casas 10313</italic> (BM, K); <bold>Bioko Norte</bold>: Pico Basilé, Distr. Barney, cruce de la Virgen de Bisila, 12 Dec 2007, <italic>Cabezas et al. 907</italic> (MA); Cumbre del pico Basilé, 8 Oct 1986, <italic>do Carvalho 2544</italic> (BM, H, K, MA, MO); Cumbre del pico Basilé, 3 Jul 1986, <italic>Fernández-Casas 10157</italic> (BM, K, MO); Pico Basilé, cumbre del pico, 5 Feb 1989, <italic>Fernández-Casas 11184</italic> (K, MA).</p></tp:treatment-sec><tp:treatment-sec><!--Section generated to contain objects referenced in tp:taxon-treatment.--><table-wrap id="T7" position="float" orientation="portrait"><label>Table 7.</label><caption><p>Preliminary conservation assessments for the Old World members of the Morelloid clade. For details, see Materials and Methods and individual species treatments. Preliminary assessments are based on <abbrev xmlns:xlink="http://www.w3.org/1999/xlink" xlink:title="Extent of Occurrence" id="ABBRID0EM4CK" xlink:type="simple">EOO</abbrev> (Extent of Occurrence) only (see Materials and Methods) and have been calculated for worldwide ranges for each species. The conservation status of species known to be introduced in the Old World has been assessed considering native range only and is discussed under each species treatments.</p></caption><table id="TID0ESABI" rules="all"><tbody><tr><td rowspan="1" colspan="1">
                  <bold>Species</bold>
                </td><td rowspan="1" colspan="1">
                  <bold>Preliminary conservation assessment (<xref ref-type="bibr" rid="B176">IUCN 2016</xref>)</bold>
                </td><td rowspan="1" colspan="1">
                  <bold><abbrev xmlns:xlink="http://www.w3.org/1999/xlink" xlink:title="Extent of Occurrence" id="ABBRID0EL5CK" xlink:type="simple">EOO</abbrev> (km<sup>2</sup>) [worldwide range</bold>]</td></tr><tr><td rowspan="1" colspan="1">
                  <bold><italic><tp:taxon-name><tp:taxon-name-part taxon-name-part-type="genus" reg="Solanum">Solanum</tp:taxon-name-part> <tp:taxon-name-part taxon-name-part-type="species" reg="alpinum">alpinum</tp:taxon-name-part></tp:taxon-name></italic></bold>
                </td><td rowspan="1" colspan="1">VU (Vulnerable)</td><td rowspan="1" colspan="1">18,806</td></tr><tr><td rowspan="1" colspan="1">
                  <italic><tp:taxon-name><tp:taxon-name-part taxon-name-part-type="genus" reg="Solanum">Solanum</tp:taxon-name-part> <tp:taxon-name-part taxon-name-part-type="species" reg="americanum">americanum</tp:taxon-name-part></tp:taxon-name></italic>.</td><td rowspan="1" colspan="1">LC (Least Concern)</td><td rowspan="1" colspan="1">51,956,485</td></tr><tr><td rowspan="1" colspan="1">
                  <italic><tp:taxon-name><tp:taxon-name-part taxon-name-part-type="genus" reg="Solanum">Solanum</tp:taxon-name-part> <tp:taxon-name-part taxon-name-part-type="species" reg="chenopodioides">chenopodioides</tp:taxon-name-part></tp:taxon-name></italic>
                </td><td rowspan="1" colspan="1">LC (Least Concern)</td><td rowspan="1" colspan="1">78,693,743</td></tr><tr><td rowspan="1" colspan="1">
                  <italic><tp:taxon-name><tp:taxon-name-part taxon-name-part-type="genus" reg="Solanum">Solanum</tp:taxon-name-part> <tp:taxon-name-part taxon-name-part-type="species" reg="furcatum">furcatum</tp:taxon-name-part></tp:taxon-name></italic>
                </td><td rowspan="1" colspan="1">LC (Least Concern)</td><td rowspan="1" colspan="1">105,324,815</td></tr><tr><td rowspan="1" colspan="1">
                  <bold><italic><tp:taxon-name><tp:taxon-name-part taxon-name-part-type="genus" reg="Solanum">Solanum</tp:taxon-name-part> <tp:taxon-name-part taxon-name-part-type="species" reg="hirtulum">hirtulum</tp:taxon-name-part></tp:taxon-name></italic></bold>
                </td><td rowspan="1" colspan="1">NT (Near-Threatened)</td><td rowspan="1" colspan="1">26,035</td></tr><tr><td rowspan="1" colspan="1">
                  <italic><tp:taxon-name><tp:taxon-name-part taxon-name-part-type="genus" reg="Solanum">Solanum</tp:taxon-name-part> <tp:taxon-name-part taxon-name-part-type="species" reg="memphiticum">memphiticum</tp:taxon-name-part></tp:taxon-name></italic>
                </td><td rowspan="1" colspan="1">LC (Least Concern)</td><td rowspan="1" colspan="1">4,489,278</td></tr><tr><td rowspan="1" colspan="1">
                  <italic><tp:taxon-name><tp:taxon-name-part taxon-name-part-type="genus" reg="Solanum">Solanum</tp:taxon-name-part> <tp:taxon-name-part taxon-name-part-type="species" reg="nigrum">nigrum</tp:taxon-name-part></tp:taxon-name></italic>
                </td><td rowspan="1" colspan="1">LC (Least Concern)</td><td rowspan="1" colspan="1">202,319,396</td></tr><tr><td rowspan="1" colspan="1">
                  <italic><tp:taxon-name><tp:taxon-name-part taxon-name-part-type="genus" reg="Solanum">Solanum</tp:taxon-name-part> <tp:taxon-name-part taxon-name-part-type="species" reg="nitidibaccatum">nitidibaccatum</tp:taxon-name-part></tp:taxon-name></italic>
                </td><td rowspan="1" colspan="1">LC (Least Concern)</td><td rowspan="1" colspan="1">83,736,975</td></tr><tr><td rowspan="1" colspan="1">
                  <italic><tp:taxon-name><tp:taxon-name-part taxon-name-part-type="genus" reg="Solanum">Solanum</tp:taxon-name-part> <tp:taxon-name-part taxon-name-part-type="species" reg="opacum">opacum</tp:taxon-name-part></tp:taxon-name></italic>
                </td><td rowspan="1" colspan="1">LC (Least Concern)</td><td rowspan="1" colspan="1">78,180,634</td></tr><tr><td rowspan="1" colspan="1">
                  <italic><tp:taxon-name><tp:taxon-name-part taxon-name-part-type="genus" reg="Solanum">Solanum</tp:taxon-name-part> <tp:taxon-name-part taxon-name-part-type="species" reg="palitans">palitans</tp:taxon-name-part></tp:taxon-name></italic>
                </td><td rowspan="1" colspan="1">LC(Least Concern)</td><td rowspan="1" colspan="1">24,975,848</td></tr><tr><td rowspan="1" colspan="1">
                  <bold><italic><tp:taxon-name><tp:taxon-name-part taxon-name-part-type="genus" reg="Solanum">Solanum</tp:taxon-name-part> <tp:taxon-name-part taxon-name-part-type="species" reg="pseudospinosum">pseudospinosum</tp:taxon-name-part></tp:taxon-name></italic></bold>
                </td><td rowspan="1" colspan="1">EN (Endangered)</td><td rowspan="1" colspan="1">4,009</td></tr><tr><td rowspan="1" colspan="1">
                  <italic><tp:taxon-name><tp:taxon-name-part taxon-name-part-type="genus" reg="Solanum">Solanum</tp:taxon-name-part> <tp:taxon-name-part taxon-name-part-type="species" reg="pygmaeum">pygmaeum</tp:taxon-name-part></tp:taxon-name></italic>
                </td><td rowspan="1" colspan="1">LC (Least Concern)</td><td rowspan="1" colspan="1">16,699,600</td></tr><tr><td rowspan="1" colspan="1">
                  <italic><tp:taxon-name><tp:taxon-name-part taxon-name-part-type="genus" reg="Solanum">Solanum</tp:taxon-name-part> <tp:taxon-name-part taxon-name-part-type="species" reg="retroflexum">retroflexum</tp:taxon-name-part></tp:taxon-name></italic>
                </td><td rowspan="1" colspan="1">LC (Least Concern)</td><td rowspan="1" colspan="1">19,067,920</td></tr><tr><td rowspan="1" colspan="1">
                  <italic><tp:taxon-name><tp:taxon-name-part taxon-name-part-type="genus" reg="Solanum">Solanum</tp:taxon-name-part> <tp:taxon-name-part taxon-name-part-type="species" reg="sarrachoides">sarrachoides</tp:taxon-name-part></tp:taxon-name></italic>
                </td><td rowspan="1" colspan="1">LC (Least Concern)</td><td rowspan="1" colspan="1">114,305,743</td></tr><tr><td rowspan="1" colspan="1">
                  <italic><tp:taxon-name><tp:taxon-name-part taxon-name-part-type="genus" reg="Solanum">Solanum</tp:taxon-name-part> <tp:taxon-name-part taxon-name-part-type="species" reg="scabrum">scabrum</tp:taxon-name-part></tp:taxon-name></italic>
                </td><td rowspan="1" colspan="1">LC (Least Concern)</td><td rowspan="1" colspan="1">49,116,048</td></tr><tr><td rowspan="1" colspan="1">
                  <italic><tp:taxon-name><tp:taxon-name-part taxon-name-part-type="genus" reg="Solanum">Solanum</tp:taxon-name-part> <tp:taxon-name-part taxon-name-part-type="species" reg="tarderemotum">tarderemotum</tp:taxon-name-part></tp:taxon-name></italic>
                </td><td rowspan="1" colspan="1">LC (Least Concern)</td><td rowspan="1" colspan="1">22,131,524</td></tr><tr><td rowspan="1" colspan="1">
                  <italic><tp:taxon-name><tp:taxon-name-part taxon-name-part-type="genus" reg="Solanum">Solanum</tp:taxon-name-part> <tp:taxon-name-part taxon-name-part-type="species" reg="triflorum">triflorum</tp:taxon-name-part></tp:taxon-name></italic>
                </td><td rowspan="1" colspan="1">LC(Least Concern)</td><td rowspan="1" colspan="1">91,711,479</td></tr><tr><td rowspan="1" colspan="1">
                  <bold><italic><tp:taxon-name><tp:taxon-name-part taxon-name-part-type="genus" reg="Solanum">Solanum</tp:taxon-name-part> <tp:taxon-name-part taxon-name-part-type="species" reg="umalilaense">umalilaense</tp:taxon-name-part></tp:taxon-name></italic></bold>
                </td><td rowspan="1" colspan="1">EN [DD] (Endangered or Data Deficient)</td><td rowspan="1" colspan="1">2,559</td></tr><tr><td rowspan="1" colspan="1">
                  <italic><tp:taxon-name><tp:taxon-name-part taxon-name-part-type="genus" reg="Solanum">Solanum</tp:taxon-name-part> <tp:taxon-name-part taxon-name-part-type="species" reg="villosum">villosum</tp:taxon-name-part></tp:taxon-name></italic>
                </td><td rowspan="1" colspan="1">LC (Least Concern)</td><td rowspan="1" colspan="1">364,611,726</td></tr></tbody></table></table-wrap></tp:treatment-sec><ref-list><ref id="B249"><mixed-citation xmlns:xlink="http://www.w3.org/1999/xlink" xlink:type="simple">
          <person-group><name name-style="western"><surname>Morton</surname><given-names>JK</given-names></name></person-group> (<year>1993</year>) <article-title>Chromosome numbers and polyploidy in the flora of Cameroon Mountain.</article-title> <source>Opera Botanica</source> <volume>121</volume>: <fpage>159</fpage>–<lpage>172</lpage>.</mixed-citation></ref><ref id="B176"><mixed-citation xmlns:xlink="http://www.w3.org/1999/xlink" xlink:type="simple">
          <institution xlink:type="simple">IUCN</institution> (<year>2016</year>) Guidelines for Using the IUCN Red List Categories and Criteria. Version 12. Prepared by the Standards and Petitions Subcommittee. <ext-link xlink:type="simple" ext-link-type="uri" xlink:href="http://www.iucnredlist.org/documents/RedListGuidelines.pdf">http://www.iucnredlist.org/documents/RedListGuidelines.pdf</ext-link></mixed-citation></ref><ref id="B130"><mixed-citation xmlns:xlink="http://www.w3.org/1999/xlink" xlink:type="simple">
          <person-group><name name-style="western"><surname>Fitton</surname><given-names>JG</given-names></name></person-group> (<year>1987</year>) <article-title>The Cameroon line, West Africa: a comparison between oceanic and continental alkaline volcanism.</article-title> <source>Geological Society Special Publication</source> <volume>30</volume>: <fpage>273</fpage>–<lpage>291</lpage>.</mixed-citation></ref><ref id="B118"><mixed-citation xmlns:xlink="http://www.w3.org/1999/xlink" xlink:type="simple">
          <person-group><name name-style="western"><surname>Edmonds</surname><given-names>JM</given-names></name></person-group> (<year>2012</year>) <article-title><italic><tp:taxon-name><tp:taxon-name-part taxon-name-part-type="genus">Solanum</tp:taxon-name-part></tp:taxon-name></italic> spp.</article-title> In: <person-group><name name-style="western"><surname>Beentje</surname><given-names>H</given-names></name></person-group> (<role>Ed.</role>) <issue-title>Flora of Tropical East Africa Solanaceae.</issue-title> <source>Royal Botanic Gardens, Kew</source>, <fpage>105</fpage>–<lpage>125</lpage>.</mixed-citation></ref><ref id="B407"><mixed-citation xmlns:xlink="http://www.w3.org/1999/xlink" xlink:type="simple">
          <person-group><name name-style="western"><surname>Wright</surname><given-names>JB</given-names></name><name name-style="western"><surname>Hastings</surname><given-names>DA</given-names></name><name name-style="western"><surname>Jones</surname><given-names>WB</given-names></name><name name-style="western"><surname>Williams</surname><given-names>HR</given-names></name></person-group> (<year>1985</year>) Geologyand Mineral Resources of West Africa. George Allen &amp; Unwin Publishers, London.</mixed-citation></ref><ref id="B341"><mixed-citation xmlns:xlink="http://www.w3.org/1999/xlink" xlink:type="simple">
          <person-group><name name-style="western"><surname>Smith</surname><given-names>TB</given-names></name><name name-style="western"><surname>Holder</surname><given-names>K</given-names></name><name name-style="western"><surname>Girman</surname><given-names>D</given-names></name><name name-style="western"><surname>O’Keefe</surname><given-names>K</given-names></name><name name-style="western"><surname>Larison</surname><given-names>B</given-names></name><name name-style="western"><surname>Chan</surname><given-names>Y</given-names></name></person-group> (<year>2000</year>) <article-title>Comparative avian phylogeography of Cameroon and Equatorial Guinea mountains: Implications for conservation.</article-title> <source>Molecular Ecology</source> <volume>9</volume>(<issue>10</issue>): <fpage>1505</fpage>–<lpage>1516</lpage>. <ext-link xlink:type="simple" ext-link-type="doi" xlink:href="10.1046/j.1365-294x.2000.01032.x">https://doi.org/10.1046/j.1365-294x.2000.01032.x</ext-link></mixed-citation></ref><ref id="B344"><mixed-citation xmlns:xlink="http://www.w3.org/1999/xlink" xlink:type="simple">
          <person-group><name name-style="western"><surname>Sosef</surname><given-names>MSM</given-names></name><name name-style="western"><surname>Dauby</surname><given-names>G</given-names></name><name name-style="western"><surname>Blach-Overgaard</surname><given-names>A</given-names></name><name name-style="western"><surname>van der Burgt</surname><given-names>X</given-names></name><name name-style="western"><surname>Catarino</surname><given-names>L</given-names></name><name name-style="western"><surname>Damen</surname><given-names>T</given-names></name><name name-style="western"><surname>Deblauwe</surname><given-names>V</given-names></name><name name-style="western"><surname>Dessein</surname><given-names>S</given-names></name><name name-style="western"><surname>Dransfield</surname><given-names>J</given-names></name><name name-style="western"><surname>Droissart</surname><given-names>V</given-names></name><name name-style="western"><surname>Duarte</surname><given-names>MC</given-names></name><name name-style="western"><surname>Engledow</surname><given-names>H</given-names></name><name name-style="western"><surname>Fadeur</surname><given-names>G</given-names></name><name name-style="western"><surname>Figueira</surname><given-names>R</given-names></name><name name-style="western"><surname>Gereau</surname><given-names>RE</given-names></name><name name-style="western"><surname>Hardy</surname><given-names>OJ</given-names></name><name name-style="western"><surname>Harris</surname><given-names>DJ</given-names></name><name name-style="western"><surname>de Heij</surname><given-names>J</given-names></name><name name-style="western"><surname>Janssens</surname><given-names>S</given-names></name><name name-style="western"><surname>Klomberg</surname><given-names>Y</given-names></name><name name-style="western"><surname>Ley</surname><given-names>AC</given-names></name><name name-style="western"><surname>Mackinder</surname><given-names>BA</given-names></name><name name-style="western"><surname>Meerts</surname><given-names>P</given-names></name><name name-style="western"><surname>van de Poel</surname><given-names>JL</given-names></name><name name-style="western"><surname>Sonké</surname><given-names>B</given-names></name><name name-style="western"><surname>Stévart</surname><given-names>T</given-names></name><name name-style="western"><surname>Stoffelen</surname><given-names>P</given-names></name><name name-style="western"><surname>Svenning</surname><given-names>J-C</given-names></name><name name-style="western"><surname>Sepulchre</surname><given-names>P</given-names></name><name name-style="western"><surname>Zaiss</surname><given-names>R</given-names></name><name name-style="western"><surname>Wieringa</surname><given-names>JJ</given-names></name><name name-style="western"><surname>Couvreur</surname><given-names>TLP</given-names></name></person-group> (<year>2017</year>) Exploring the floristic diversity of tropical Africa. BMC Biology 15(1): 15. <ext-link xlink:type="simple" ext-link-type="doi" xlink:href="10.1186/s12915-017-0356-8">https://doi.org/10.1186/s12915-017-0356-8</ext-link></mixed-citation></ref><ref id="B273"><mixed-citation xmlns:xlink="http://www.w3.org/1999/xlink" xlink:type="simple">
          <person-group><name name-style="western"><surname>Olet</surname><given-names>EA</given-names></name><name name-style="western"><surname>Lye</surname><given-names>KA</given-names></name><name name-style="western"><surname>Stedje</surname><given-names>B</given-names></name></person-group> (<year>2015</year>) <article-title>Crossing relationships and chromosome numbers of <tp:taxon-name><tp:taxon-name-part taxon-name-part-type="genus">Solanum</tp:taxon-name-part> <tp:taxon-name-part taxon-name-part-type="infraspecific-rank">section</tp:taxon-name-part> <tp:taxon-name-part taxon-name-part-type="section">Solanum</tp:taxon-name-part></tp:taxon-name> in Uganda.</article-title> <source>Nordic Journal of Botany</source> <volume>33</volume>(<issue>4</issue>): <fpage>472</fpage>–<lpage>483</lpage>. <ext-link xlink:type="simple" ext-link-type="doi" xlink:href="10.1111/njb.00592">https://doi.org/10.1111/njb.00592</ext-link></mixed-citation></ref><ref id="B104"><mixed-citation xmlns:xlink="http://www.w3.org/1999/xlink" xlink:type="simple">
          <person-group><name name-style="western"><surname>Edmonds</surname><given-names>JM</given-names></name></person-group> (<year>1977</year>) <article-title>Taxonomic studies on <tp:taxon-name><tp:taxon-name-part taxon-name-part-type="genus">Solanum</tp:taxon-name-part> <tp:taxon-name-part taxon-name-part-type="authority">L.</tp:taxon-name-part> <tp:taxon-name-part taxon-name-part-type="infraspecific-rank">section</tp:taxon-name-part> <tp:taxon-name-part taxon-name-part-type="section">Solanum</tp:taxon-name-part></tp:taxon-name> (Maurella).</article-title> <source>Botanical Journal of the Linnean Society</source> <volume>75</volume>(<issue>2</issue>): <fpage>141</fpage>–<lpage>178</lpage>. <ext-link xlink:type="simple" ext-link-type="doi" xlink:href="10.1111/j.1095-8339.1977.tb01482.x">https://doi.org/10.1111/j.1095-8339.1977.tb01482.x</ext-link></mixed-citation></ref><ref id="B106"><mixed-citation xmlns:xlink="http://www.w3.org/1999/xlink" xlink:type="simple">
          <person-group><name name-style="western"><surname>Edmonds</surname><given-names>JM</given-names></name></person-group> (<year>1979a</year>) <article-title>Biosystematics of <tp:taxon-name><tp:taxon-name-part taxon-name-part-type="genus">Solanum</tp:taxon-name-part> <tp:taxon-name-part taxon-name-part-type="authority">L.,</tp:taxon-name-part> <tp:taxon-name-part taxon-name-part-type="infraspecific-rank">section</tp:taxon-name-part> <tp:taxon-name-part taxon-name-part-type="section">Solanum</tp:taxon-name-part></tp:taxon-name> (Maurella).</article-title> In: <person-group><name name-style="western"><surname>Hawkes</surname><given-names>JG</given-names></name><name name-style="western"><surname>Lester</surname><given-names>RN</given-names></name><name name-style="western"><surname>Skelding</surname><given-names>AD</given-names></name></person-group> (<role>Eds</role>) <issue-title>Biology and Taxonomy of the Solanaceae.</issue-title> <source>Linnean Society of London, Academic Press, London</source>, <fpage>529</fpage>–<lpage>548</lpage>.</mixed-citation></ref><ref id="B140"><mixed-citation xmlns:xlink="http://www.w3.org/1999/xlink" xlink:type="simple">
          <person-group><name name-style="western"><surname>Ganapathi</surname><given-names>A</given-names></name><name name-style="western"><surname>Rao</surname><given-names>GR</given-names></name></person-group> (<year>1985</year>) Spontaneous triploidy in <italic><tp:taxon-name><tp:taxon-name-part taxon-name-part-type="genus">Solanum</tp:taxon-name-part> <tp:taxon-name-part taxon-name-part-type="species">nigrum</tp:taxon-name-part></tp:taxon-name></italic> L. complex. Current Science 54: 1242.</mixed-citation></ref><ref id="B142"><mixed-citation xmlns:xlink="http://www.w3.org/1999/xlink" xlink:type="simple">
          <person-group><name name-style="western"><surname>Ganapathi</surname><given-names>A</given-names></name><name name-style="western"><surname>Rao</surname><given-names>GR</given-names></name></person-group> (<year>1986b</year>) <article-title>A note on origin and cytology of a heptaploid plant of <tp:taxon-name><tp:taxon-name-part taxon-name-part-type="genus">Solanum</tp:taxon-name-part> <tp:taxon-name-part taxon-name-part-type="infraspecific-rank">section</tp:taxon-name-part> <tp:taxon-name-part taxon-name-part-type="section">Solanum.</tp:taxon-name-part></tp:taxon-name></article-title> <source>Current Science</source> <volume>55</volume>: <fpage>867</fpage>–<lpage>868</lpage>.</mixed-citation></ref><ref id="B143"><mixed-citation xmlns:xlink="http://www.w3.org/1999/xlink" xlink:type="simple">
          <person-group><name name-style="western"><surname>Ganapathi</surname><given-names>A</given-names></name><name name-style="western"><surname>Rao</surname><given-names>GR</given-names></name></person-group> (<year>1986c</year>) <article-title>The crossability and genetic relationship between <italic><tp:taxon-name><tp:taxon-name-part taxon-name-part-type="genus">Solanum</tp:taxon-name-part> <tp:taxon-name-part taxon-name-part-type="species">retroflexum</tp:taxon-name-part></tp:taxon-name></italic> Dun. and <italic><tp:taxon-name><tp:taxon-name-part taxon-name-part-type="genus">S.</tp:taxon-name-part> <tp:taxon-name-part taxon-name-part-type="species">nigrum</tp:taxon-name-part></tp:taxon-name></italic> L.</article-title> <source>Cytologia</source> <volume>51</volume>(<issue>4</issue>): <fpage>757</fpage>–<lpage>762</lpage>. <ext-link xlink:type="simple" ext-link-type="doi" xlink:href="10.1508/cytologia.51.757">https://doi.org/10.1508/cytologia.51.757</ext-link></mixed-citation></ref><ref id="B145"><mixed-citation xmlns:xlink="http://www.w3.org/1999/xlink" xlink:type="simple">
          <person-group><name name-style="western"><surname>Ganapathi</surname><given-names>A</given-names></name><name name-style="western"><surname>Rao</surname><given-names>GR</given-names></name></person-group> (<year>1987a</year>) <article-title>Phylogenetic relationships in the evolution of <italic><tp:taxon-name><tp:taxon-name-part taxon-name-part-type="genus">Solanum</tp:taxon-name-part> <tp:taxon-name-part taxon-name-part-type="species">scabrum.</tp:taxon-name-part></tp:taxon-name></italic></article-title> <source>Genome</source> <volume>29</volume>(<issue>4</issue>): <fpage>639</fpage>–<lpage>642</lpage>. <ext-link xlink:type="simple" ext-link-type="doi" xlink:href="10.1139/g87-107">https://doi.org/10.1139/g87-107</ext-link></mixed-citation></ref><ref id="B146"><mixed-citation xmlns:xlink="http://www.w3.org/1999/xlink" xlink:type="simple">
          <person-group><name name-style="western"><surname>Ganapathi</surname><given-names>A</given-names></name><name name-style="western"><surname>Rao</surname><given-names>GR</given-names></name></person-group> (<year>1987b</year>) Cytogenetics of a pentaploid hybrid of <italic><tp:taxon-name><tp:taxon-name-part taxon-name-part-type="genus">Solanum</tp:taxon-name-part> <tp:taxon-name-part taxon-name-part-type="species">scabrum</tp:taxon-name-part></tp:taxon-name></italic> Mill. and <italic><tp:taxon-name><tp:taxon-name-part taxon-name-part-type="genus">S.</tp:taxon-name-part> <tp:taxon-name-part taxon-name-part-type="species">villosum</tp:taxon-name-part></tp:taxon-name></italic> Mill. Current Science 56: 1024.</mixed-citation></ref><ref id="B178"><mixed-citation xmlns:xlink="http://www.w3.org/1999/xlink" xlink:type="simple">
          <person-group><name name-style="western"><surname>Jacoby</surname><given-names>A</given-names></name><name name-style="western"><surname>Labuschagne</surname><given-names>MT</given-names></name><name name-style="western"><surname>Viljoen</surname><given-names>CD</given-names></name></person-group> (<year>2003</year>) <article-title>Genetic relationships between Southern African <italic><tp:taxon-name><tp:taxon-name-part taxon-name-part-type="genus">Solanum</tp:taxon-name-part> <tp:taxon-name-part taxon-name-part-type="species">retroflexum</tp:taxon-name-part></tp:taxon-name></italic> Dun and other related species measured by morphological and DNA markers.</article-title> <source>Euphytica</source> <volume>132</volume>(<issue>1</issue>): <fpage>109</fpage>–<lpage>113</lpage>. <ext-link xlink:type="simple" ext-link-type="doi" xlink:href="10.1023/A:1024657827796">https://doi.org/10.1023/A:1024657827796</ext-link></mixed-citation></ref><ref id="B177"><mixed-citation xmlns:xlink="http://www.w3.org/1999/xlink" xlink:type="simple">
          <person-group><name name-style="western"><surname>Jacoby</surname><given-names>A</given-names></name><name name-style="western"><surname>Labuschagne</surname><given-names>MT</given-names></name></person-group> (<year>2006</year>) <article-title>Hybridization studies of five species of the <italic><tp:taxon-name><tp:taxon-name-part taxon-name-part-type="genus">Solanum</tp:taxon-name-part> <tp:taxon-name-part taxon-name-part-type="species">nigrum</tp:taxon-name-part></tp:taxon-name></italic> complex found in South Africa and two cocktail tomato cultivars.</article-title> <source>Euphytica</source> <volume>149</volume>(<issue>3</issue>): <fpage>303</fpage>–<lpage>307</lpage>. <ext-link xlink:type="simple" ext-link-type="doi" xlink:href="10.1007/s10681-005-9078-z">https://doi.org/10.1007/s10681-005-9078-z</ext-link></mixed-citation></ref><ref id="B377"><mixed-citation xmlns:xlink="http://www.w3.org/1999/xlink" xlink:type="simple">
          <person-group><name name-style="western"><surname>van der Walt</surname><given-names>E</given-names></name><name name-style="western"><surname>van Schalkwyk</surname><given-names>A</given-names></name><name name-style="western"><surname>Berger</surname><given-names>DK</given-names></name></person-group> (<year>2008</year>) Genetic relationships between South African <italic><tp:taxon-name><tp:taxon-name-part taxon-name-part-type="genus">Solanum</tp:taxon-name-part> <tp:taxon-name-part taxon-name-part-type="species">retroflexum</tp:taxon-name-part></tp:taxon-name></italic> and other related species using partial 18S sequencing. South African Journal of Botany 74(2): 391. <ext-link xlink:type="simple" ext-link-type="doi" xlink:href="10.1016/j.sajb.2008.01.162">https://doi.org/10.1016/j.sajb.2008.01.162</ext-link></mixed-citation></ref><ref id="B285"><mixed-citation xmlns:xlink="http://www.w3.org/1999/xlink" xlink:type="simple">
          <person-group><name name-style="western"><surname>Poczai</surname><given-names>P</given-names></name><name name-style="western"><surname>Hyvönen</surname><given-names>J</given-names></name></person-group> (<year>2011</year>) On the origin of <italic><tp:taxon-name><tp:taxon-name-part taxon-name-part-type="genus">Solanum</tp:taxon-name-part> <tp:taxon-name-part taxon-name-part-type="species">nigrum</tp:taxon-name-part></tp:taxon-name></italic>: Can networks help? Molecular Biology Reports 38(2): 1171–1185. <ext-link xlink:type="simple" ext-link-type="doi" xlink:href="10.1007/s11033-010-0215-y">https://doi.org/10.1007/s11033-010-0215-y</ext-link></mixed-citation></ref><ref id="B26"><mixed-citation xmlns:xlink="http://www.w3.org/1999/xlink" xlink:type="simple">
          <person-group><name name-style="western"><surname>Bitter</surname><given-names>G</given-names></name></person-group> (<year>1912a</year>) <article-title><tp:taxon-name><tp:taxon-name-part taxon-name-part-type="genus">Solana</tp:taxon-name-part></tp:taxon-name> nova vel <tp:taxon-name><tp:taxon-name-part taxon-name-part-type="genus"/><tp:taxon-name-part taxon-name-part-type="species">minus</tp:taxon-name-part></tp:taxon-name> cognita I.</article-title> <source>Repertorium Specierum Novarum Regni Vegetabilis</source> <volume>10</volume>(<issue>33–36</issue>): <fpage>529</fpage>–<lpage>565</lpage>. <ext-link xlink:type="simple" ext-link-type="doi" xlink:href="10.1002/fedr.19120103305">https://doi.org/10.1002/fedr.19120103305</ext-link></mixed-citation></ref><ref id="B388"><mixed-citation xmlns:xlink="http://www.w3.org/1999/xlink" xlink:type="simple">
          <person-group><name name-style="western"><surname>Vorontsova</surname><given-names>MS</given-names></name><name name-style="western"><surname>Knapp</surname><given-names>S</given-names></name></person-group> (<year>2010</year>) <article-title>Lost Berlin (B) types of <italic><tp:taxon-name><tp:taxon-name-part taxon-name-part-type="genus">Solanum</tp:taxon-name-part></tp:taxon-name></italic> (<tp:taxon-name><tp:taxon-name-part taxon-name-part-type="genus">Solanaceae</tp:taxon-name-part></tp:taxon-name>) – found in Göttingen (GOET).</article-title> <source>Taxon</source> <volume>59</volume>: <fpage>1585</fpage>–<lpage>1601</lpage>.</mixed-citation></ref></ref-list></tp:taxon-treatment>
