# Supplementary material for: A revision of the Old World Black Nightshades (Morelloid clade of Solanum L., Solanaceae)
Source: PhytoKeys. 2018 Jul 25;(106):1–223. doi: 10.3897/phytokeys.106.21991 (PMC6070582; doi:10.3897/phytokeys.106.21991)
Supplement: XML Treatment for Solanum retroflexum [file phytokeys.106.21991-treatment13.xml]

<!DOCTYPE tp:taxon-treatment
  PUBLIC "-//TaxonX//DTD Taxonomic Treatment Publishing DTD v0 20100105//EN" "tax-treatment-NSO.dtd">
<tp:taxon-treatment xmlns:tp="http://www.plazi.org/taxpub"><tp:treatment-meta><kwd-group><label>Taxon classification</label><kwd><named-content xmlns:xlink="http://www.w3.org/1999/xlink" content-type="kingdom">Plantae</named-content></kwd><kwd><named-content xmlns:xlink="http://www.w3.org/1999/xlink" content-type="order">Solanales</named-content></kwd><kwd><named-content xmlns:xlink="http://www.w3.org/1999/xlink" content-type="family">Solanaceae</named-content></kwd></kwd-group><mixed-citation publication-type="journal"><person-group><name><surname>Särkinen</surname><given-names>Tiina</given-names></name><name><surname>Poczai</surname><given-names>Peter</given-names></name><name><surname>Barboza</surname><given-names>Gloria E.</given-names></name><name><surname>van der Weerden</surname><given-names>Gerard M.</given-names></name><name><surname>Baden</surname><given-names>Maria</given-names></name><name><surname>Knapp</surname><given-names>Sandra</given-names></name></person-group><article-title>A revision of the Old World Black Nightshades (Morelloid clade of <italic><tp:taxon-name><tp:taxon-name-part taxon-name-part-type="genus" reg="Solanum">Solanum</tp:taxon-name-part></tp:taxon-name></italic> L., <tp:taxon-name><tp:taxon-name-part taxon-name-part-type="genus" reg="Solanaceae">Solanaceae</tp:taxon-name-part></tp:taxon-name>)</article-title><source>PhytoKeys</source><day>25</day><month>7</month><year>2018</year><volume>2018</volume><issue>106</issue><fpage>1</fpage><lpage>223</lpage><pub-id pub-id-type="doi">10.3897/phytokeys.106.21991</pub-id></mixed-citation></tp:treatment-meta><tp:nomenclature><label>13.</label><tp:taxon-name>
            <tp:taxon-name-part taxon-name-part-type="genus" reg="Solanum">Solanum</tp:taxon-name-part>
            <tp:taxon-name-part taxon-name-part-type="species" reg="retroflexum">retroflexum</tp:taxon-name-part>
          </tp:taxon-name><tp:taxon-authority>Dunal, Prodr. [A. P. de Candolle] 13(1): 50. 1852</tp:taxon-authority><xref ref-type="fig" rid="F40">Figures 40</xref><xref ref-type="fig" rid="F41">, 41</xref><tp:nomenclature-citation-list><tp:nomenclature-citation><tp:taxon-name>
                <tp:taxon-name-part taxon-name-part-type="genus" reg="Solanum">Solanum</tp:taxon-name-part> <tp:taxon-name-part taxon-name-part-type="species" reg="retroflexum">retroflexum</tp:taxon-name-part> <tp:taxon-name-part taxon-name-part-type="authority">Dunal</tp:taxon-name-part> <tp:taxon-name-part taxon-name-part-type="infraspecific-rank">var.</tp:taxon-name-part> <tp:taxon-name-part taxon-name-part-type="variety" reg="angustifolium">angustifolium</tp:taxon-name-part></tp:taxon-name><comment>Dunal, Prodr. [A. P. de Candolle] 13(1): 50. 1852.</comment></tp:nomenclature-citation><tp:nomenclature-citation><tp:taxon-name><tp:taxon-name-part taxon-name-part-type="genus" reg="Solanum"/><tp:taxon-name-part taxon-name-part-type="species" reg="retroflexum"/></tp:taxon-name><comment>Type. South Africa. Eastern Cape: Graaff Reinet (“Graafreynet”), 3000-4000 ft, 1838, <italic>J.F. Drège 7864b</italic> (holotype: G-DC [G00144331]; isotypes: K [K000414172], S [acc. # S-G-5707]). </comment></tp:nomenclature-citation><tp:nomenclature-citation><tp:taxon-name>
                <tp:taxon-name-part taxon-name-part-type="genus" reg="Solanum">Solanum</tp:taxon-name-part> <tp:taxon-name-part taxon-name-part-type="species" reg="retroflexum">retroflexum</tp:taxon-name-part> <tp:taxon-name-part taxon-name-part-type="authority">Dunal</tp:taxon-name-part> <tp:taxon-name-part taxon-name-part-type="infraspecific-rank">var.</tp:taxon-name-part> <tp:taxon-name-part taxon-name-part-type="variety" reg="latifolium">latifolium</tp:taxon-name-part></tp:taxon-name><comment>Dunal, Prodr. [A. P. de Candolle] 13(1): 50. 1852.</comment></tp:nomenclature-citation><tp:nomenclature-citation><tp:taxon-name><tp:taxon-name-part taxon-name-part-type="genus" reg="Solanum"/><tp:taxon-name-part taxon-name-part-type="species" reg="retroflexum"/></tp:taxon-name><comment>Type. South Africa. Western Cape: Paarlberg, 1000-2000 ft, 1838, <italic>J.F. Drège 7864a</italic> (lectotype, designated here: G-DC [G00144331]; isolectotypes: BM [BM000943868], K [K000414175], P [P00341909]). </comment></tp:nomenclature-citation><tp:nomenclature-citation><tp:taxon-name>
                <tp:taxon-name-part taxon-name-part-type="genus" reg="Solanum">Solanum</tp:taxon-name-part> <tp:taxon-name-part taxon-name-part-type="species" reg="burbankii">burbankii</tp:taxon-name-part></tp:taxon-name><comment>Bitter, Repert. Spec. Nov. Regni Veg. 12: 83. 1913, as ‘<tp:taxon-name><tp:taxon-name-part taxon-name-part-type="genus" reg="Burbanki">Burbanki</tp:taxon-name-part></tp:taxon-name>’.</comment></tp:nomenclature-citation><tp:nomenclature-citation><tp:taxon-name><tp:taxon-name-part taxon-name-part-type="genus" reg="Solanum"/><tp:taxon-name-part taxon-name-part-type="species" reg="retroflexum"/></tp:taxon-name><comment>Type. Cultivated in Germany at Bremen, the seeds originally from Hamburg Botanical Garden thought to have been sent by Luther Burbank from United States of America. California, Santa Rosa (no specimens cited; no original material found); Cultivated in St. Louis, Missouri (USA) in the garden of Mr. Waldstein, seeds from Childs, 1 Sep 1909, <italic>Anon. [Waldstein] s.n.</italic> (neotype, designated here: MO [MO-3002957, acc. # 6651350]). </comment></tp:nomenclature-citation><tp:nomenclature-citation><tp:taxon-name>
                <tp:taxon-name-part taxon-name-part-type="genus" reg="Solanum">Solanum</tp:taxon-name-part> <tp:taxon-name-part taxon-name-part-type="species" reg="nigrum">nigrum</tp:taxon-name-part> <tp:taxon-name-part taxon-name-part-type="authority">L.</tp:taxon-name-part> <tp:taxon-name-part taxon-name-part-type="infraspecific-rank">var.</tp:taxon-name-part> <tp:taxon-name-part taxon-name-part-type="variety" reg="probstii">probstii</tp:taxon-name-part></tp:taxon-name><comment>Polg., Mitteil. Naturfor. Gesellsch. Solothurn 8: 71. 1928.</comment></tp:nomenclature-citation><tp:nomenclature-citation><tp:taxon-name><tp:taxon-name-part taxon-name-part-type="genus" reg="Solanum"/><tp:taxon-name-part taxon-name-part-type="species" reg="retroflexum"/></tp:taxon-name><comment>Type. Switzerland. Solothurn: Degend. K.K. [= Wollkompost der Kammgarnfabrik Derendingen], [in protologue “22, 24, 26, 27”], 24 Aug 1926, <italic>R. Probst s.n.</italic> (syntypes; no herbarium cited; lectotype, designated here: BP [acc. # 485285]). </comment></tp:nomenclature-citation><tp:nomenclature-citation><tp:taxon-name>
                <tp:taxon-name-part taxon-name-part-type="genus" reg="Solanum">Solanum</tp:taxon-name-part> <tp:taxon-name-part taxon-name-part-type="species" reg="burbankii">burbankii</tp:taxon-name-part> <tp:taxon-name-part taxon-name-part-type="authority">Bitter</tp:taxon-name-part> <tp:taxon-name-part taxon-name-part-type="infraspecific-rank">var.</tp:taxon-name-part> <tp:taxon-name-part taxon-name-part-type="variety" reg="glabrescens">glabrescens</tp:taxon-name-part></tp:taxon-name><comment>Polg., Mitteil. Naturfor. Gesellsch. Solothurn 8: 72. 1928.</comment></tp:nomenclature-citation><tp:nomenclature-citation><tp:taxon-name><tp:taxon-name-part taxon-name-part-type="genus" reg="Solanum"/><tp:taxon-name-part taxon-name-part-type="species" reg="retroflexum"/></tp:taxon-name><comment>Type. Switzerland. Solothurn: Degend. K.K. [= Wollkompost der Kammgarnfabrik Derendingen], [in protologue “22, 27”], 20 Oct 1922, <italic>R. Probst s.n.</italic> (syntypes; no herbarium cited; lectotype, designated here: BP [acc. # 485327]). </comment></tp:nomenclature-citation></tp:nomenclature-citation-list></tp:nomenclature><tp:treatment-sec sec-type="material" id="SECID0E1KAO"><title>Type.</title><p>South Africa. Eastern Cape: Graaff Reinet (“Graafeynet”), 3000–4000 ft, 1838, <italic>J.F. Drège 7864b</italic> (lectotype designated here: G-DC [G00144331]; isolectotypes: K [K000414172], S [acc. # S-G-5707]).</p></tp:treatment-sec><tp:treatment-sec sec-type="description" id="SECID0ECLAO"><title>Description.</title><p>Annual to perennial prostrate to erect herbs to 0.6 m tall, subwoody and branching at base. Stems sprawling, terete or ridged, 0.3–0.6 cm in diameter, if stems ridged the ridges sometimes spinescent, green to yellowish-brown, older stems straw coloured, not markedly hollow; new growth sparsely to densely pubescent with simple, spreading, uniseriate, translucent, glandular and/or eglandular trichomes, these 1–5(-8)-celled, 0.1–0.8 mm long; older stems glabrescent. Sympodial units difoliate, the leaves not geminate. Leaves simple, (0.5-) 1.5–7.5 cm long, 1.5–5.5 cm wide, rhomboidal to lanceolate, membranous, green, slightly discolorous, without smell; adaxial surface green, sparsely to densely pubescent with simple uniseriate trichomes like those on stem evenly spread along lamina and veins; abaxial surface slightly paler, more densely pubescent along veins and lamina; major veins 3–7 pairs; base truncate then abruptly attenuate along the petiole; margins shallowly toothed, the teeth rounded; apex acute, the tip sometimes rounded; petioles (0.5-) 1.5–3.5 cm long, sparsely to densely pubescent with simple uniseriate trichomes like those of the stems. Inflorescences 1.8–3.0 cm long, internodal, simple, sub-umbelliform, with 3–7 flowers clustered towards the tip of the rhachis, sparsely to densely pubescent with glandular and/or eglandular simple uniseriate trichomes like those on stems; peduncle 1.5–3.5 cm long, erect; pedicels 1.0–1.5 cm long, 0.3–0.6 mm in diameter at the base, 0.4–0.6 mm in diameter at the apex, recurving but not fully reflexed, pubescent like the peduncle, becoming woody, green or yellow-brown, articulated at the base; pedicel scars spaced 0–0.5 mm apart. Buds globose, the corolla 1/3 exserted from the calyx before anthesis. Flowers 5-merous, all perfect. Calyx tube 1.0–1.7 mm long, campanulate, the lobes equal, 1.0–1.5 mm long, less than 1 mm wide, oblong with rounded tips, green, sparsely pubescent with simple uniseriate trichomes like of the inflorescence. Corolla 11–16 mm in diameter, white, with a yellow basal star, stellate, lobed to 1/2–2/3 towards the base, the lobes 5.0–6.0 mm long, 2.5–2.7 mm wide, spreading to reflexed, densely papillate-pubescent abaxially with simple uniseriate trichomes, these denser on tips and margins. Stamens equal; filament tube minute; free portion of the filaments 1.2–1.5 mm long, glabrous or adaxially pubescent with tangled 6–8-celled simple uniseriate trichomes; anthers 1.3–1.8(-2.0) mm long, 1.0–1.5 mm wide, ellipsoid, yellow, poricidal at the tips, the pores lengthening to slits with age and drying, the connective becoming brownish in dry material. Ovary rounded, glabrous; style 1.9–2.2 mm long, slightly curved, pubescent with simple uniseriate trichomes 0.2–0.5 mm long in the basal 1/3 where included in the anther cone, exserted 0.5–1.5 mm beyond anther cone; stigma capitate, the surface minutely papillate. Fruit a globose berry, 6–10 mm in diameter, purple-black at maturity, the pericarp thin, matte with a glaucous cast; fruiting pedicels 1.0–1.5 cm long, 0.4–0.6 mm in diameter at the base, 1.0–1.2 mm at apex, becoming woody, recurving to deflexed, pale green to yellow-brown, spaced 0–0.5 mm apart, not falling with the fruit, remaining on the plant and persistent on older inflorescences; fruiting calyx not accrescent, the tube 1.0–1.5 mm long, the lobes 1.5–2.0 mm long, strongly reflexed. Seeds (5-)12–35 per berry, 1.6–1.8 mm long, 1.3–1.5 mm wide, flattened and tear-drop shaped with a subapical hilum, yellow to brown, the surfaces minutely pitted, the testal cells rectangular to pentagonal in outline. Stone cells absent. Chromosome number: <italic>2n</italic>=4x=48 (<xref ref-type="bibr" rid="B168">Henderson 1974</xref>; <xref ref-type="bibr" rid="B299">Randell and Symon 1976</xref>; <xref ref-type="bibr" rid="B104">Edmonds 1977</xref>, <xref ref-type="bibr" rid="B110">1983</xref>; <xref ref-type="bibr" rid="B364">Symon 1981</xref>; <xref ref-type="bibr" rid="B177">Jacoby and Labuschagne 2006</xref>).</p><fig id="F40" position="float" orientation="portrait"><label>Figure 40.</label><caption><p>
                <italic><tp:taxon-name><tp:taxon-name-part taxon-name-part-type="genus" reg="Solanum">Solanum</tp:taxon-name-part> <tp:taxon-name-part taxon-name-part-type="species" reg="retroflexum">retroflexum</tp:taxon-name-part></tp:taxon-name></italic> <bold>A</bold> Habit <bold>B</bold> Flower. Drawing by M.L. Szent-Ivany, first published in <xref ref-type="bibr" rid="B364">Symon (1981)</xref>, courtesy of the Board of the Botanic Gardens and State Herbarium (Adelaide, South Australia), reproduced with permission.</p></caption><graphic xmlns:xlink="http://www.w3.org/1999/xlink" xlink:href="phytokeys-106-001-g040.jpg" position="float" orientation="portrait" xlink:type="simple" id="oo_218743.jpg"/></fig><fig id="F41" position="float" orientation="portrait"><label>Figure 41.</label><caption><p>
                <italic><tp:taxon-name><tp:taxon-name-part taxon-name-part-type="genus" reg="Solanum">Solanum</tp:taxon-name-part> <tp:taxon-name-part taxon-name-part-type="species" reg="retroflexum">retroflexum</tp:taxon-name-part></tp:taxon-name></italic> <bold>A</bold> Habit <bold>B</bold> Glandular indumentum present in some individuals <bold>C</bold> Flowers <bold>D</bold> Mature, slightly ovoid dull black-purple fruits with reflexed calyx lobes (<bold>A, C</bold> Nijmegen acc. A1450022; <bold>B</bold> Nijmegen acc. 944750163; <bold>C</bold> Nijmegen acc. A14750023; <bold>D</bold> Nijmegen acc. A14750025). Photos by S. Knapp and G. van der Weerden.</p></caption><graphic xmlns:xlink="http://www.w3.org/1999/xlink" xlink:href="phytokeys-106-001-g041.jpg" position="float" orientation="portrait" xlink:type="simple" id="oo_218744.jpg"/></fig></tp:treatment-sec><tp:treatment-sec sec-type="distribution" id="SECID0EKOAO"><title>Distribution</title><p>(Figure <xref ref-type="fig" rid="F42">42</xref>). Endemic to southern Africa but has been introduced to Australia and was introduced as a garden plant to North America in the early 20<sup>th</sup> century and now globally available through commercial seeds from online sources under the name “Garden Huckleberry”.</p><fig id="F42" position="float" orientation="portrait"><label>Figure 42.</label><caption><p>Distribution of <italic><tp:taxon-name><tp:taxon-name-part taxon-name-part-type="genus" reg="Solanum">Solanum</tp:taxon-name-part> <tp:taxon-name-part taxon-name-part-type="species" reg="retroflexum">retroflexum</tp:taxon-name-part></tp:taxon-name></italic> in the native range in Southern Africa (black circles) and in its non-native range (white squares).</p></caption><graphic xmlns:xlink="http://www.w3.org/1999/xlink" xlink:href="phytokeys-106-001-g042.jpg" position="float" orientation="portrait" xlink:type="simple" id="oo_218745.jpg"/></fig></tp:treatment-sec><tp:treatment-sec sec-type="ecology" id="SECID0EOPAO"><title>Ecology.</title><p>Grows in disturbed soil at watering holes, along dry watercourses, in shady places, in long grass, in <italic><tp:taxon-name><tp:taxon-name-part taxon-name-part-type="genus" reg="Euphorbia">Euphorbia</tp:taxon-name-part> <tp:taxon-name-part taxon-name-part-type="species" reg="candelabrum">candelabrum</tp:taxon-name-part></tp:taxon-name></italic>-<italic><tp:taxon-name><tp:taxon-name-part taxon-name-part-type="genus" reg="Buxus">Buxus</tp:taxon-name-part></tp:taxon-name></italic> zone, in dry hillsides and in disturbed areas along roads; between sea level and 1,800 (-2,300) m elevation.</p></tp:treatment-sec><tp:treatment-sec sec-type="Common names" id="SECID0EGQAO"><title>Common names.</title><p>South Africa: mofhswe, nastegaal/nastergal, umsobo, gsoba, msoba (<xref ref-type="bibr" rid="B165">Heiser 1969</xref>); Zimbabwe: m’Sungula, muSungu sungu.</p></tp:treatment-sec><tp:treatment-sec sec-type="Uses" id="SECID0EQQAO"><title>Uses.</title><p>Berries used raw and for jam (<xref ref-type="bibr" rid="B385">Viljoen 2011</xref>); leaves eaten as a pot-herb vegetable.</p></tp:treatment-sec><tp:treatment-sec sec-type="Preliminary conservation status" id="SECID0E1QAO"><title>Preliminary conservation status</title><p>(<xref ref-type="bibr" rid="B176">IUCN 2016</xref>). <italic><tp:taxon-name><tp:taxon-name-part taxon-name-part-type="genus" reg="Solanum">Solanum</tp:taxon-name-part> <tp:taxon-name-part taxon-name-part-type="species" reg="retroflexum">retroflexum</tp:taxon-name-part></tp:taxon-name></italic> is widespread and can be assigned a preliminary status of LC (Least Concern; Table <xref ref-type="table" rid="T7">7</xref>). Taking into account only collections from within the native range in Africa, the <abbrev xmlns:xlink="http://www.w3.org/1999/xlink" xlink:title="Extent of Occurrence" id="ABBRID0ETRAO" xlink:type="simple">EOO</abbrev> is still very large (2,929,097 km<sup>2</sup>) and the assessment does not change.</p></tp:treatment-sec><tp:treatment-sec sec-type="discussion" id="SECID0EZRAO"><title>Discussion.</title><p>
            <italic><tp:taxon-name><tp:taxon-name-part taxon-name-part-type="genus" reg="Solanum">Solanum</tp:taxon-name-part> <tp:taxon-name-part taxon-name-part-type="species" reg="retroflexum">retroflexum</tp:taxon-name-part></tp:taxon-name></italic> is a species that shows great variation in its indumentum, varying from nearly glabrous to densely pubescent with either eglandular or glandular trichomes. AFLP studies have shown that specimens of <italic><tp:taxon-name><tp:taxon-name-part taxon-name-part-type="genus" reg="Solanum">S.</tp:taxon-name-part> <tp:taxon-name-part taxon-name-part-type="species" reg="retroflexum">retroflexum</tp:taxon-name-part></tp:taxon-name></italic> with different indumentum types are genetically highly similar (<xref ref-type="bibr" rid="B227">Manoko 2007</xref>, as <italic><tp:taxon-name><tp:taxon-name-part taxon-name-part-type="genus" reg="Solanum">S.</tp:taxon-name-part> <tp:taxon-name-part taxon-name-part-type="species" reg="hirsutum">hirsutum</tp:taxon-name-part></tp:taxon-name></italic> (Vahl) Dunal, here recognised as a synonym of <italic><tp:taxon-name><tp:taxon-name-part taxon-name-part-type="genus" reg="Solanum">S.</tp:taxon-name-part> <tp:taxon-name-part taxon-name-part-type="species" reg="memphiticum">memphiticum</tp:taxon-name-part></tp:taxon-name></italic>). Developmental studies have shown that papillate glandular hairs are present on all young parts of <italic><tp:taxon-name><tp:taxon-name-part taxon-name-part-type="genus" reg="Solanum">Solanum</tp:taxon-name-part></tp:taxon-name></italic> plants (<xref ref-type="bibr" rid="B334">Seithe 1962</xref>, <xref ref-type="bibr" rid="B335">1979</xref>; see Morphology above), suggesting that, in the absence of other distinguishing features, glandular pubescence might not be taxonomically significant. We circumscribe <italic><tp:taxon-name><tp:taxon-name-part taxon-name-part-type="genus" reg="Solanum">S.</tp:taxon-name-part> <tp:taxon-name-part taxon-name-part-type="species" reg="retroflexum">retroflexum</tp:taxon-name-part></tp:taxon-name></italic> here to include both eglandular and glandular populations; this character is polymorphic in most species of morelloids in the Old World, perhaps due to genetic lability due to polyploidy.</p><p>The species can be distinguished from other Old World morelloids based on the combination of characters of few-flowered inflorescences with 3–7 flowers, relatively long filaments (1.2–1.5 mm long) compared to anther length (1.3–1.8(-2.0) mm), strongly reflexed calyx lobes in fruit and matte purple-black berries that lack stone cells and drop without the pedicels. Leaf shape is generally rhomboidal, which is characteristic of the species and helpful in distinguishing it from closely related <italic><tp:taxon-name><tp:taxon-name-part taxon-name-part-type="genus" reg="Solanum">S.</tp:taxon-name-part> <tp:taxon-name-part taxon-name-part-type="species" reg="nigrum">nigrum</tp:taxon-name-part></tp:taxon-name></italic> and <italic><tp:taxon-name><tp:taxon-name-part taxon-name-part-type="genus" reg="Solanum">S.</tp:taxon-name-part> <tp:taxon-name-part taxon-name-part-type="species" reg="villosum">villosum</tp:taxon-name-part></tp:taxon-name></italic>. Calyx lobes are generally longer than in <italic><tp:taxon-name><tp:taxon-name-part taxon-name-part-type="genus" reg="Solanum">S.</tp:taxon-name-part> <tp:taxon-name-part taxon-name-part-type="species" reg="villosum">villosum</tp:taxon-name-part></tp:taxon-name></italic>, <italic><tp:taxon-name><tp:taxon-name-part taxon-name-part-type="genus" reg="Solanum">S.</tp:taxon-name-part> <tp:taxon-name-part taxon-name-part-type="species" reg="scabrum">scabrum</tp:taxon-name-part></tp:taxon-name></italic> or <italic><tp:taxon-name><tp:taxon-name-part taxon-name-part-type="genus" reg="Solanum">S.</tp:taxon-name-part> <tp:taxon-name-part taxon-name-part-type="species" reg="nigrum">nigrum</tp:taxon-name-part></tp:taxon-name></italic>. It can be distinguished from the morphologically similar <italic><tp:taxon-name><tp:taxon-name-part taxon-name-part-type="genus" reg="Solanum">S.</tp:taxon-name-part> <tp:taxon-name-part taxon-name-part-type="species" reg="villosum">villosum</tp:taxon-name-part></tp:taxon-name></italic> based on its opaque purple-black fruit, its pedicels that remain behind after fruits drop, deeply stellate corolla with long corolla lobes and the long filaments as compared to anther length.</p><p>
            <italic><tp:taxon-name><tp:taxon-name-part taxon-name-part-type="genus" reg="Solanum">Solanum</tp:taxon-name-part> <tp:taxon-name-part taxon-name-part-type="species" reg="retroflexum">retroflexum</tp:taxon-name-part></tp:taxon-name></italic> is cultivated commercially in South Africa in KwaZulu-Natal and Free State for jam production (<xref ref-type="bibr" rid="B385">Viljoen 2011</xref>) and farmers select individual plants with large berries to propagate for the next season. In one farm in KwaZulu-Natal, 10 tonnes of berries harvested were used to make 20,000 jars of “Umsobo” jam, most marketed in the Gauteng area. On other farms, <italic><tp:taxon-name><tp:taxon-name-part taxon-name-part-type="genus" reg="Solanum">S.</tp:taxon-name-part> <tp:taxon-name-part taxon-name-part-type="species" reg="retroflexum">retroflexum</tp:taxon-name-part></tp:taxon-name></italic> is cultivated along with <italic><tp:taxon-name><tp:taxon-name-part taxon-name-part-type="genus" reg="Solanum">S.</tp:taxon-name-part> <tp:taxon-name-part taxon-name-part-type="species" reg="chenopodioides">chenopodioides</tp:taxon-name-part></tp:taxon-name></italic> and <italic><tp:taxon-name><tp:taxon-name-part taxon-name-part-type="genus" reg="Solanum">S.</tp:taxon-name-part> <tp:taxon-name-part taxon-name-part-type="species" reg="americanum">americanum</tp:taxon-name-part></tp:taxon-name></italic> and putative hybrid plants were found (<xref ref-type="bibr" rid="B385">Viljoen 2011</xref>). Leaves of <italic><tp:taxon-name><tp:taxon-name-part taxon-name-part-type="genus" reg="Solanum">S.</tp:taxon-name-part> <tp:taxon-name-part taxon-name-part-type="species" reg="retroflexum">retroflexum</tp:taxon-name-part></tp:taxon-name></italic> are also produced under irrigation in Limpopo province, for the commercial market in the local area (<xref ref-type="bibr" rid="B376">van Averbeke et al. 2007</xref>). The markets for both leaves and fruits are controlled by small scale rural traders in South Africa.</p><p>
            <italic><tp:taxon-name><tp:taxon-name-part taxon-name-part-type="genus" reg="Solanum">Solanum</tp:taxon-name-part> <tp:taxon-name-part taxon-name-part-type="species" reg="retroflexum">retroflexum</tp:taxon-name-part></tp:taxon-name></italic> is a tetraploid species with unclear parentage. Previous studies have suggested that one of the contributing parents of the tetraploid <italic><tp:taxon-name><tp:taxon-name-part taxon-name-part-type="genus" reg="Solanum">S.</tp:taxon-name-part> <tp:taxon-name-part taxon-name-part-type="species" reg="retroflexum">retroflexum</tp:taxon-name-part></tp:taxon-name></italic> is the diploid <italic><tp:taxon-name><tp:taxon-name-part taxon-name-part-type="genus" reg="Solanum">S.</tp:taxon-name-part> <tp:taxon-name-part taxon-name-part-type="species" reg="americanum">americanum</tp:taxon-name-part></tp:taxon-name></italic> (<xref ref-type="bibr" rid="B104">Edmonds 1977</xref>), supported by crossing studies showing vigorous hybrids between the autotetraploid <italic><tp:taxon-name><tp:taxon-name-part taxon-name-part-type="genus" reg="Solanum">S.</tp:taxon-name-part> <tp:taxon-name-part taxon-name-part-type="species" reg="villosum">villosum</tp:taxon-name-part></tp:taxon-name></italic> derived from <italic><tp:taxon-name><tp:taxon-name-part taxon-name-part-type="genus" reg="Solanum">S.</tp:taxon-name-part> <tp:taxon-name-part taxon-name-part-type="species" reg="americanum">americanum</tp:taxon-name-part></tp:taxon-name></italic> and <italic><tp:taxon-name><tp:taxon-name-part taxon-name-part-type="genus" reg="Solanum">S.</tp:taxon-name-part> <tp:taxon-name-part taxon-name-part-type="species" reg="retroflexum">retroflexum</tp:taxon-name-part></tp:taxon-name></italic> (<xref ref-type="bibr" rid="B138">Ganapathi 1987</xref>). <xref ref-type="bibr" rid="B177">Jacoby and Labuschagne (2006)</xref>, however, reported that crosses of <italic><tp:taxon-name><tp:taxon-name-part taxon-name-part-type="genus" reg="Solanum">S.</tp:taxon-name-part> <tp:taxon-name-part taxon-name-part-type="species" reg="chenopodioides">chenopodioides</tp:taxon-name-part></tp:taxon-name></italic> and <italic><tp:taxon-name><tp:taxon-name-part taxon-name-part-type="genus" reg="Solanum">S.</tp:taxon-name-part> <tp:taxon-name-part taxon-name-part-type="species" reg="retroflexum">retroflexum</tp:taxon-name-part></tp:taxon-name></italic> are much more successful than crosses between <italic><tp:taxon-name><tp:taxon-name-part taxon-name-part-type="genus" reg="Solanum">S.</tp:taxon-name-part> <tp:taxon-name-part taxon-name-part-type="species" reg="retroflexum">retroflexum</tp:taxon-name-part></tp:taxon-name></italic> and <italic><tp:taxon-name><tp:taxon-name-part taxon-name-part-type="genus" reg="Solanum">S.</tp:taxon-name-part> <tp:taxon-name-part taxon-name-part-type="species" reg="americanum">americanum</tp:taxon-name-part></tp:taxon-name></italic>. Ganapathi &amp; Rao (1980) also reported weak chromosome pairing at low frequency in hybrids between <italic><tp:taxon-name><tp:taxon-name-part taxon-name-part-type="genus" reg="Solanum">S.</tp:taxon-name-part> <tp:taxon-name-part taxon-name-part-type="species" reg="retroflexum">retroflexum</tp:taxon-name-part></tp:taxon-name></italic> and <italic><tp:taxon-name><tp:taxon-name-part taxon-name-part-type="genus" reg="Solanum">S.</tp:taxon-name-part> <tp:taxon-name-part taxon-name-part-type="species" reg="americanum">americanum</tp:taxon-name-part></tp:taxon-name></italic>. Molecular studies suggest that either <italic><tp:taxon-name><tp:taxon-name-part taxon-name-part-type="genus" reg="Solanum">S.</tp:taxon-name-part> <tp:taxon-name-part taxon-name-part-type="species" reg="chenopodioides">chenopodioides</tp:taxon-name-part></tp:taxon-name></italic> or <italic><tp:taxon-name><tp:taxon-name-part taxon-name-part-type="genus" reg="Solanum">S.</tp:taxon-name-part> <tp:taxon-name-part taxon-name-part-type="species" reg="nitidibaccatum">nitidibaccatum</tp:taxon-name-part></tp:taxon-name></italic> are the likely parental species of <italic><tp:taxon-name><tp:taxon-name-part taxon-name-part-type="genus" reg="Solanum">S.</tp:taxon-name-part> <tp:taxon-name-part taxon-name-part-type="species" reg="retroflexum">retroflexum</tp:taxon-name-part></tp:taxon-name></italic> (<xref ref-type="bibr" rid="B178">Jacoby et al. 2003</xref>; <xref ref-type="bibr" rid="B377">van der Walt et al. 2008</xref>; <xref ref-type="bibr" rid="B285">Poczai and Hyvönen 2011</xref>). Further molecular studies are needed to fully establish the parental species of <italic><tp:taxon-name><tp:taxon-name-part taxon-name-part-type="genus" reg="Solanum">S.</tp:taxon-name-part> <tp:taxon-name-part taxon-name-part-type="species" reg="retroflexum">retroflexum</tp:taxon-name-part></tp:taxon-name></italic>, but the current data from molecular and crossing studies suggests that <italic><tp:taxon-name><tp:taxon-name-part taxon-name-part-type="genus" reg="Solanum">S.</tp:taxon-name-part> <tp:taxon-name-part taxon-name-part-type="species" reg="chenopodioides">chenopodioides</tp:taxon-name-part></tp:taxon-name></italic> or <italic><tp:taxon-name><tp:taxon-name-part taxon-name-part-type="genus" reg="Solanum">S.</tp:taxon-name-part> <tp:taxon-name-part taxon-name-part-type="species" reg="nitidibaccatum">nitidibaccatum</tp:taxon-name-part></tp:taxon-name></italic> are the likely best candidates.</p><p>
            <italic><tp:taxon-name><tp:taxon-name-part taxon-name-part-type="genus" reg="Solanum">Solanum</tp:taxon-name-part> <tp:taxon-name-part taxon-name-part-type="species" reg="retroflexum">retroflexum</tp:taxon-name-part></tp:taxon-name></italic> or one of its close relatives has been suggested to have contributed to the origin of the hexaploid <italic><tp:taxon-name><tp:taxon-name-part taxon-name-part-type="genus" reg="Solanum">S.</tp:taxon-name-part> <tp:taxon-name-part taxon-name-part-type="species" reg="nigrum">nigrum</tp:taxon-name-part></tp:taxon-name></italic> (<xref ref-type="bibr" rid="B143">Ganapathi and Rao 1986c</xref>). Most current evidence suggests, however, that <italic><tp:taxon-name><tp:taxon-name-part taxon-name-part-type="genus" reg="Solanum">S.</tp:taxon-name-part> <tp:taxon-name-part taxon-name-part-type="species" reg="villosum">villosum</tp:taxon-name-part></tp:taxon-name></italic> and <italic><tp:taxon-name><tp:taxon-name-part taxon-name-part-type="genus" reg="Solanum">S.</tp:taxon-name-part> <tp:taxon-name-part taxon-name-part-type="species" reg="americanum">americanum</tp:taxon-name-part></tp:taxon-name></italic> were the parents of <italic><tp:taxon-name><tp:taxon-name-part taxon-name-part-type="genus" reg="Solanum">S.</tp:taxon-name-part> <tp:taxon-name-part taxon-name-part-type="species" reg="nigrum">nigrum</tp:taxon-name-part></tp:taxon-name></italic> (<xref ref-type="bibr" rid="B106">Edmonds 1979a</xref>; <xref ref-type="bibr" rid="B142">Ganapathi and Rao 1986b</xref>; <xref ref-type="bibr" rid="B285">Poczai and Hyvönen 2011</xref>).</p><p>In describing <italic><tp:taxon-name><tp:taxon-name-part taxon-name-part-type="genus" reg="Solanum">S.</tp:taxon-name-part> <tp:taxon-name-part taxon-name-part-type="species" reg="retroflexum">retroflexum</tp:taxon-name-part></tp:taxon-name></italic>, <xref ref-type="bibr" rid="B101">Dunal (1852)</xref> cited two elements; one from Saudi Arabia (“in Arabia circa Taifa”) and the other from South Africa (“caput Bona Spei, Drege”). He then used two different collections held at G-DC to describe the varieties. The specimen from Saudi Arabia corresponds to <italic><tp:taxon-name><tp:taxon-name-part taxon-name-part-type="genus" reg="Solanum">S.</tp:taxon-name-part> <tp:taxon-name-part taxon-name-part-type="species" reg="villosum">villosum</tp:taxon-name-part></tp:taxon-name></italic> (P00055172), so we have used the flowering collection (<italic>Drège 7864b</italic>) at G-DC (G00144331) that is also the holotype of var. <tp:taxon-name><tp:taxon-name-part taxon-name-part-type="genus" reg="Solanum"/><tp:taxon-name-part taxon-name-part-type="species" reg="nigrum"/><tp:taxon-name-part taxon-name-part-type="variety" reg="angustifolium">angustifolium</tp:taxon-name-part></tp:taxon-name> as the lectotype of <italic><tp:taxon-name><tp:taxon-name-part taxon-name-part-type="genus" reg="Solanum">S.</tp:taxon-name-part> <tp:taxon-name-part taxon-name-part-type="species" reg="retroflexum">retroflexum</tp:taxon-name-part></tp:taxon-name></italic>, making the two names homotypic.</p><p>
            <italic><tp:taxon-name><tp:taxon-name-part taxon-name-part-type="genus" reg="Solanum">Solanum</tp:taxon-name-part> <tp:taxon-name-part taxon-name-part-type="species" reg="burbankii">burbankii</tp:taxon-name-part></tp:taxon-name></italic> was described from living material sent to Bitter (“colui ipso in horto Bremeno complures per annos e seminibus ab horto Hamburgensi acceptis” [grew in the Bremen garden for several years from seeds originally accepted from Hamburg]) and thought to have been from California (<xref ref-type="bibr" rid="B29">Bitter 1913b</xref>) and thus, perhaps, from Luther Burbank himself. <xref ref-type="bibr" rid="B29">Bitter (1913b)</xref> cites no herbarium specimens in the protologue; if they were in either Bremen or Berlin, they were destroyed during the Second World War and we have found no specimens in Göttingen where some small fragments of collections are found (<xref ref-type="bibr" rid="B388">Vorontsova and Knapp 2010</xref>). From the description of a somewhat pubescent plant (“utrinque sparsim breviter pilosa”) with pruinose berries with no stone cells, in which the calyx lobes are strongly reflexed at fruit maturity, we are certain Bitter is describing a sparsely pubescent form of <italic><tp:taxon-name><tp:taxon-name-part taxon-name-part-type="genus" reg="Solanum">S.</tp:taxon-name-part> <tp:taxon-name-part taxon-name-part-type="species" reg="retroflexum">retroflexum</tp:taxon-name-part></tp:taxon-name></italic>. We have selected a neotype for <italic><tp:taxon-name><tp:taxon-name-part taxon-name-part-type="genus" reg="Solanum">S.</tp:taxon-name-part> <tp:taxon-name-part taxon-name-part-type="species" reg="burbankii">burbankii</tp:taxon-name-part></tp:taxon-name></italic> from specimens grown in St. Louis, Missouri that were obtained from the original distributor of Burbank’s “wonderberry” seeds, J.L. Childs of New York. These specimens are almost certainly amongst those seen by William Trelease during his part in the newspaper war that was waged over the identity of the “wonderberry” in the early part of the 19<sup>th</sup> century (see <xref ref-type="bibr" rid="B165">Heiser 1969</xref>) and match the description well. Several collections grown in Mr. Waldstein’s garden are held at MO and we have chosen the sheet with the best fruiting material as the neotype.</p><p>The Swiss botanist Rudolf Probst worked extensively on the adventive flora found around woollen mills in Solothurn (Switzerland) and sent much of his <italic><tp:taxon-name><tp:taxon-name-part taxon-name-part-type="genus" reg="Solanum">Solanum</tp:taxon-name-part></tp:taxon-name></italic> material to the Hungarian botanist Sandor Polgár, apparently both as specimens and as seeds. In his various publications (<xref ref-type="bibr" rid="B296">Probst 1928</xref>, <xref ref-type="bibr" rid="B297">1938</xref>), he quoted verbatim from Polgár’s letters, attributing both names and descriptions to Polgár for <tp:taxon-name><tp:taxon-name-part taxon-name-part-type="genus" reg="Solanum">S.</tp:taxon-name-part> <tp:taxon-name-part taxon-name-part-type="species" reg="nigrum">nigrum</tp:taxon-name-part> <tp:taxon-name-part taxon-name-part-type="infraspecific-rank">var.</tp:taxon-name-part> <tp:taxon-name-part taxon-name-part-type="variety" reg="probstii">probstii</tp:taxon-name-part></tp:taxon-name> and <tp:taxon-name><tp:taxon-name-part taxon-name-part-type="genus" reg="Solanum">S.</tp:taxon-name-part> <tp:taxon-name-part taxon-name-part-type="species" reg="burbankii">burbankii</tp:taxon-name-part> <tp:taxon-name-part taxon-name-part-type="infraspecific-rank">var.</tp:taxon-name-part> <tp:taxon-name-part taxon-name-part-type="variety" reg="glabrescens">glabrescens</tp:taxon-name-part></tp:taxon-name>. The numbers he cites in the protologues apparently refer to years of collection (e.g. “22, 24, 26, 27”), but we are not certain; because of the labels on specimens in BP seen and annotated by Polgár, we are assuming Probst sent herbarium specimens rather than seeds. We are therefore considering this material as lectotypes for these two names, both of which correspond to <italic><tp:taxon-name><tp:taxon-name-part taxon-name-part-type="genus" reg="Solanum">S.</tp:taxon-name-part> <tp:taxon-name-part taxon-name-part-type="species" reg="retroflexum">retroflexum</tp:taxon-name-part></tp:taxon-name></italic>. The letter quoted verbatim in the protologue of <tp:taxon-name><tp:taxon-name-part taxon-name-part-type="genus" reg="Solanum">S.</tp:taxon-name-part> <tp:taxon-name-part taxon-name-part-type="species" reg="nigrum">nigrum</tp:taxon-name-part> <tp:taxon-name-part taxon-name-part-type="infraspecific-rank">var.</tp:taxon-name-part> <tp:taxon-name-part taxon-name-part-type="variety" reg="probstii">probstii</tp:taxon-name-part></tp:taxon-name> is mounted on a sheet with a collection date (29 Jul 1929) later than the description, so we select another Probst collection from 24 Aug 1926 and annotated by Polgár (BP acc. # 485285) as the lectotype for this name. The specimen collected by Probst on 20 Oct 1922 (BP acc. # 485327) has elements of the text repeated in the protologue attached to it and we designate this as the lectotype for <tp:taxon-name><tp:taxon-name-part taxon-name-part-type="genus" reg="Solanum">S.</tp:taxon-name-part> <tp:taxon-name-part taxon-name-part-type="species" reg="burbankii">burbankii</tp:taxon-name-part> <tp:taxon-name-part taxon-name-part-type="infraspecific-rank">var.</tp:taxon-name-part> <tp:taxon-name-part taxon-name-part-type="variety" reg="glabrescens">glabrescens</tp:taxon-name-part></tp:taxon-name>.</p></tp:treatment-sec><tp:treatment-sec sec-type="material" id="SECID0E6HBO"><title>Selected specimens examined.</title><p>
            <bold>Australia</bold>. <bold>New South Wales</bold>: Bouddi, 1970, <italic>Edmonds C74</italic> (K); <bold>Queensland</bold>: Somerset, Kentville, 28 Oct 1965, <italic>Henderson 123</italic> (BRI, K); <bold>South Australia</bold>: Lower Eyre Peninsula, Sec[tion] 10, Hundred of Flinders, 13 Nov 1966, <italic>Alcock 1268</italic> (AD); Pilli Waterhole, sect. 10, Hundred of Flinders, 27 Apr 1968, <italic>Alcock 2099</italic> (AD, CANB, K); <bold>Victoria</bold>: Mildura, Hattah/Kulkyne National Park, 11 Feb 1989, <italic>Browne s.n.</italic> (AD).</p><p>
            <bold>Botswana</bold>. Livingstone’s Cave, Melepelele, 35 mi NW of Gaberone, 21 Apr 1974, <italic>Mott 236 C</italic> (K).</p><p>
            <bold>Lesotho</bold>. <bold>Leribe</bold>: LHDA Phase 1A, 13 Jan 1996, <italic>Phillipson 4757</italic> (MO); Basutoland, <italic>Dieterlen 157</italic> (BM, K); Kolonyama plateau W border, 4 Oct 1969, <italic>Williamson 48</italic> (K).</p><p>
            <bold>Malawi</bold>. <bold>Southern</bold>: Blantyre, Ndirande Mountain, 2 May 1970, <italic>Brummitt 10323</italic> (K);</p><p>
            <bold>Mozambique</bold>. <bold>Zambezia</bold>: Mocuba, ao km 40, estrada de Milange, 18 Mar 1943, <italic>Torre 4957</italic> (MO);</p><p>
            <bold>Namibia</bold>. Erongo Mountains, 28 Jun 1916, <italic>Pearson 9834</italic> (K); <bold>Khomas</bold>: Windhuk Bergland, regio Finkenstein, 13 Dec 1963, <italic>Seydel 3783</italic> (A, K, MO).</p><p>
            <bold>South Africa. Eastern Cape</bold>: turnoff to Carlisle Bridge from Grt Riebeek East Rd, Grahamstown grid, 31 Mar 1974, <italic>Bayliss BRI-B-761</italic> (A, K); Annes Villa, Zuurberg, 2 Oct 1975, <italic>Bayliss 7182</italic> (A, MO); Graaff Reniet, <italic>Bolus 50</italic> (F, K); SA Nr camp site 1 km E of Steilkop, New Agatha Forest Reserve, 21 Apr 1971, <italic>Scheepers 54</italic> (EA); <bold>Free State</bold>: Fauresmith, Apr 1937, <italic>Henrici 3080</italic> (K); Mequatling’s Nek, Apr 1972, <italic>Jacobs 8533</italic> (K); <bold>Gauteng</bold>: Pretoria, Carlisle Bridge, Albany, 2 Apr 1978, <italic>Bayliss 8679</italic> (MO); Burttholm, Verreniging, 25 Apr 1918, <italic>Burtt Davy 17658</italic> (K); Magaliesberge, Pretoria District, 8 Jun 1955, <italic>Schlieben 7009</italic> (F, K, MO); <bold>KwaZulu-Natal</bold>: 2829 (Harrismith) Drakensberg, Royal Natal National Park, 19 Jan 1987, <italic>Goldblatt</italic> &amp; <italic>Manning 8416</italic> (MO); Drakensberg Range, Tugela Valley &amp; Mont-aux-Source, 3 Apr 1934, <italic>Humbert 14849</italic> (MA); Distr. Alexandra, Station Dumisa, Campbellson, 17 Dec 1912, <italic>Rudatis 1805</italic> (W); Ngome, 15 Dec 1969, <italic>Strey 9409</italic> (E, EA, K); <bold>Limpopo</bold>: Duiwelskop, grid no. 3219CA, Clamvillham District, 15 Oct 1983, <italic>Bean 1366</italic> (MO); New Agatha Forest Reserve, nr campsite 1 km E of Steilkop, 21 Apr 1971, <italic>Múller</italic> &amp; <italic>Schespere 54</italic> (K); <bold>Mpumalanga</bold>: Ermelo, Nooitgedacht Research Station, 19 Jan 1976, <italic>Balsinhas 2901</italic> (K, MO); Namaqualand, Klipfontein, 23 Dec 1949, <italic>MacDonald 117</italic> (BM); Bei der Stadt Lydenburg, Mar 1884, <italic>Wilms 1022 a</italic> (BM, E); <bold>North West</bold>: head of Helskloof, Hottentosparadyskloof, 28 Aug 1977, <italic>Thompson &amp; Le Roux 134</italic> (K); Magaliesberg, Jackson’s kiln, 28 Feb 1957, <italic>Vueeden 97</italic> (K); <bold>Northern Cape</bold>: Westeljike bellings van Rebunie, Calvinia, 27 Dec 1977, <italic>Hanekom 2499</italic> (K); Namaqualand, Ai-Ansi, 1 Jan 1950, <italic>MacDonald 137</italic> (BM); <bold>Western Cape</bold>: Pro Spei (Cape of Good Hope), 1771, <italic>Banks</italic> &amp; <italic>Solander s.n.</italic> (BM); Nr drift of Cayman’s River, George, <italic>Barkly s.n.</italic> (BM); Table Mountain, <italic>Burchell 856</italic> (K); Simon’s Bay, Cape of Good Hope, 1853, <italic>Wright s.n.</italic> (GH).</p><p>
            <bold>Swaziland</bold>. Ukulula, Mbabane Dist, 13 Mar 1955, <italic>Compton 25011</italic> (K).</p><p>
            <bold>Zambia</bold>. <bold>Central</bold>: <bold>Copperbelt</bold>: Kitwe, 15 Jan 1960, <italic>Fanshawe</italic>, <italic>F-5353</italic> (K); <bold>Northern</bold>: Kaloswe, Koloswe, 16 Jul 1930, <italic>Hutchinson</italic> &amp; <italic>Gillett 3767</italic> (K); <bold>Zimbabwe</bold>. Owelo Teachers College, 11 Nov 1966, <italic>Biegel 1413</italic> (K); Vumba, Clouds Downs, 29 Feb 1960, <italic>Head 170</italic> (BM); sin. loc, <italic>Hislop Z-155</italic> (K); Bulawayo, Jan 1898, <italic>Rand 171</italic> (BM); <bold>Bulawayo</bold>: Bulawayo, garden, 9 Oct 1946, <italic>Best 499</italic> (K); <bold>Harare</bold>: Harare, Salisbury Expt. Station, 26 May 1943, <italic>Arnold 10206</italic> (K); Harare, Salisbury Botanic Garden, 30 Jan 1969, <italic>Muller 743</italic> (K); <bold>Manicaland</bold>: Umtali, Nuza plateau, Mutasa Distr., Oct 1934, <italic>Gilliland 974</italic> (BM, K); Nyanga, Inyanga Distr., 11 Jan 1931, <italic>Norlindh</italic> &amp; <italic>Weimarck 4199</italic> (BM, MO); <bold>Mashonaland Central</bold>: Mazowe, southern Rhodesia, Mazoe, Umvukwes, Ruorka Ranche, 17 Dec 1952, <italic>Wild 3961</italic> (MO); <bold>Mashonaland East</bold>: Pasture Research Station, Marandellas, 28 Mar 1934, <italic>Brain 10574</italic> (MO); <bold>Masvingo</bold>: Victoria, Rhodesia, 1909, <italic>Monro 1024</italic> (BM); <bold>Matabeleland North</bold>: Makoholi Experiment Station, Victoria District, 13 Mar 1978, <italic>Senderayi 226</italic> (K); <bold>Matabeleland South</bold>: Matobo, Farm Beana, Kobila, Apr 1957, <italic>Miller 4341</italic> (K); Gwanda, Tuli Experimental Station Reservior in pasture block, 16 Jan 1965, <italic>Norris-Rogers 599</italic> (K); <bold>Midlands</bold>: Sable Park, QueQue District, 13 Mar 1978, <italic>Chipunga 168</italic> (MO).</p></tp:treatment-sec><tp:treatment-sec><!--Section generated to contain objects referenced in tp:taxon-treatment.--><table-wrap id="T7" position="float" orientation="portrait"><label>Table 7.</label><caption><p>Preliminary conservation assessments for the Old World members of the Morelloid clade. For details, see Materials and Methods and individual species treatments. Preliminary assessments are based on <abbrev xmlns:xlink="http://www.w3.org/1999/xlink" xlink:title="Extent of Occurrence" id="ABBRID0EM4CK" xlink:type="simple">EOO</abbrev> (Extent of Occurrence) only (see Materials and Methods) and have been calculated for worldwide ranges for each species. The conservation status of species known to be introduced in the Old World has been assessed considering native range only and is discussed under each species treatments.</p></caption><table id="TID0ESABI" rules="all"><tbody><tr><td rowspan="1" colspan="1">
                  <bold>Species</bold>
                </td><td rowspan="1" colspan="1">
                  <bold>Preliminary conservation assessment (<xref ref-type="bibr" rid="B176">IUCN 2016</xref>)</bold>
                </td><td rowspan="1" colspan="1">
                  <bold><abbrev xmlns:xlink="http://www.w3.org/1999/xlink" xlink:title="Extent of Occurrence" id="ABBRID0EL5CK" xlink:type="simple">EOO</abbrev> (km<sup>2</sup>) [worldwide range</bold>]</td></tr><tr><td rowspan="1" colspan="1">
                  <bold><italic><tp:taxon-name><tp:taxon-name-part taxon-name-part-type="genus" reg="Solanum">Solanum</tp:taxon-name-part> <tp:taxon-name-part taxon-name-part-type="species" reg="alpinum">alpinum</tp:taxon-name-part></tp:taxon-name></italic></bold>
                </td><td rowspan="1" colspan="1">VU (Vulnerable)</td><td rowspan="1" colspan="1">18,806</td></tr><tr><td rowspan="1" colspan="1">
                  <italic><tp:taxon-name><tp:taxon-name-part taxon-name-part-type="genus" reg="Solanum">Solanum</tp:taxon-name-part> <tp:taxon-name-part taxon-name-part-type="species" reg="americanum">americanum</tp:taxon-name-part></tp:taxon-name></italic>.</td><td rowspan="1" colspan="1">LC (Least Concern)</td><td rowspan="1" colspan="1">51,956,485</td></tr><tr><td rowspan="1" colspan="1">
                  <italic><tp:taxon-name><tp:taxon-name-part taxon-name-part-type="genus" reg="Solanum">Solanum</tp:taxon-name-part> <tp:taxon-name-part taxon-name-part-type="species" reg="chenopodioides">chenopodioides</tp:taxon-name-part></tp:taxon-name></italic>
                </td><td rowspan="1" colspan="1">LC (Least Concern)</td><td rowspan="1" colspan="1">78,693,743</td></tr><tr><td rowspan="1" colspan="1">
                  <italic><tp:taxon-name><tp:taxon-name-part taxon-name-part-type="genus" reg="Solanum">Solanum</tp:taxon-name-part> <tp:taxon-name-part taxon-name-part-type="species" reg="furcatum">furcatum</tp:taxon-name-part></tp:taxon-name></italic>
                </td><td rowspan="1" colspan="1">LC (Least Concern)</td><td rowspan="1" colspan="1">105,324,815</td></tr><tr><td rowspan="1" colspan="1">
                  <bold><italic><tp:taxon-name><tp:taxon-name-part taxon-name-part-type="genus" reg="Solanum">Solanum</tp:taxon-name-part> <tp:taxon-name-part taxon-name-part-type="species" reg="hirtulum">hirtulum</tp:taxon-name-part></tp:taxon-name></italic></bold>
                </td><td rowspan="1" colspan="1">NT (Near-Threatened)</td><td rowspan="1" colspan="1">26,035</td></tr><tr><td rowspan="1" colspan="1">
                  <italic><tp:taxon-name><tp:taxon-name-part taxon-name-part-type="genus" reg="Solanum">Solanum</tp:taxon-name-part> <tp:taxon-name-part taxon-name-part-type="species" reg="memphiticum">memphiticum</tp:taxon-name-part></tp:taxon-name></italic>
                </td><td rowspan="1" colspan="1">LC (Least Concern)</td><td rowspan="1" colspan="1">4,489,278</td></tr><tr><td rowspan="1" colspan="1">
                  <italic><tp:taxon-name><tp:taxon-name-part taxon-name-part-type="genus" reg="Solanum">Solanum</tp:taxon-name-part> <tp:taxon-name-part taxon-name-part-type="species" reg="nigrum">nigrum</tp:taxon-name-part></tp:taxon-name></italic>
                </td><td rowspan="1" colspan="1">LC (Least Concern)</td><td rowspan="1" colspan="1">202,319,396</td></tr><tr><td rowspan="1" colspan="1">
                  <italic><tp:taxon-name><tp:taxon-name-part taxon-name-part-type="genus" reg="Solanum">Solanum</tp:taxon-name-part> <tp:taxon-name-part taxon-name-part-type="species" reg="nitidibaccatum">nitidibaccatum</tp:taxon-name-part></tp:taxon-name></italic>
                </td><td rowspan="1" colspan="1">LC (Least Concern)</td><td rowspan="1" colspan="1">83,736,975</td></tr><tr><td rowspan="1" colspan="1">
                  <italic><tp:taxon-name><tp:taxon-name-part taxon-name-part-type="genus" reg="Solanum">Solanum</tp:taxon-name-part> <tp:taxon-name-part taxon-name-part-type="species" reg="opacum">opacum</tp:taxon-name-part></tp:taxon-name></italic>
                </td><td rowspan="1" colspan="1">LC (Least Concern)</td><td rowspan="1" colspan="1">78,180,634</td></tr><tr><td rowspan="1" colspan="1">
                  <italic><tp:taxon-name><tp:taxon-name-part taxon-name-part-type="genus" reg="Solanum">Solanum</tp:taxon-name-part> <tp:taxon-name-part taxon-name-part-type="species" reg="palitans">palitans</tp:taxon-name-part></tp:taxon-name></italic>
                </td><td rowspan="1" colspan="1">LC(Least Concern)</td><td rowspan="1" colspan="1">24,975,848</td></tr><tr><td rowspan="1" colspan="1">
                  <bold><italic><tp:taxon-name><tp:taxon-name-part taxon-name-part-type="genus" reg="Solanum">Solanum</tp:taxon-name-part> <tp:taxon-name-part taxon-name-part-type="species" reg="pseudospinosum">pseudospinosum</tp:taxon-name-part></tp:taxon-name></italic></bold>
                </td><td rowspan="1" colspan="1">EN (Endangered)</td><td rowspan="1" colspan="1">4,009</td></tr><tr><td rowspan="1" colspan="1">
                  <italic><tp:taxon-name><tp:taxon-name-part taxon-name-part-type="genus" reg="Solanum">Solanum</tp:taxon-name-part> <tp:taxon-name-part taxon-name-part-type="species" reg="pygmaeum">pygmaeum</tp:taxon-name-part></tp:taxon-name></italic>
                </td><td rowspan="1" colspan="1">LC (Least Concern)</td><td rowspan="1" colspan="1">16,699,600</td></tr><tr><td rowspan="1" colspan="1">
                  <italic><tp:taxon-name><tp:taxon-name-part taxon-name-part-type="genus" reg="Solanum">Solanum</tp:taxon-name-part> <tp:taxon-name-part taxon-name-part-type="species" reg="retroflexum">retroflexum</tp:taxon-name-part></tp:taxon-name></italic>
                </td><td rowspan="1" colspan="1">LC (Least Concern)</td><td rowspan="1" colspan="1">19,067,920</td></tr><tr><td rowspan="1" colspan="1">
                  <italic><tp:taxon-name><tp:taxon-name-part taxon-name-part-type="genus" reg="Solanum">Solanum</tp:taxon-name-part> <tp:taxon-name-part taxon-name-part-type="species" reg="sarrachoides">sarrachoides</tp:taxon-name-part></tp:taxon-name></italic>
                </td><td rowspan="1" colspan="1">LC (Least Concern)</td><td rowspan="1" colspan="1">114,305,743</td></tr><tr><td rowspan="1" colspan="1">
                  <italic><tp:taxon-name><tp:taxon-name-part taxon-name-part-type="genus" reg="Solanum">Solanum</tp:taxon-name-part> <tp:taxon-name-part taxon-name-part-type="species" reg="scabrum">scabrum</tp:taxon-name-part></tp:taxon-name></italic>
                </td><td rowspan="1" colspan="1">LC (Least Concern)</td><td rowspan="1" colspan="1">49,116,048</td></tr><tr><td rowspan="1" colspan="1">
                  <italic><tp:taxon-name><tp:taxon-name-part taxon-name-part-type="genus" reg="Solanum">Solanum</tp:taxon-name-part> <tp:taxon-name-part taxon-name-part-type="species" reg="tarderemotum">tarderemotum</tp:taxon-name-part></tp:taxon-name></italic>
                </td><td rowspan="1" colspan="1">LC (Least Concern)</td><td rowspan="1" colspan="1">22,131,524</td></tr><tr><td rowspan="1" colspan="1">
                  <italic><tp:taxon-name><tp:taxon-name-part taxon-name-part-type="genus" reg="Solanum">Solanum</tp:taxon-name-part> <tp:taxon-name-part taxon-name-part-type="species" reg="triflorum">triflorum</tp:taxon-name-part></tp:taxon-name></italic>
                </td><td rowspan="1" colspan="1">LC(Least Concern)</td><td rowspan="1" colspan="1">91,711,479</td></tr><tr><td rowspan="1" colspan="1">
                  <bold><italic><tp:taxon-name><tp:taxon-name-part taxon-name-part-type="genus" reg="Solanum">Solanum</tp:taxon-name-part> <tp:taxon-name-part taxon-name-part-type="species" reg="umalilaense">umalilaense</tp:taxon-name-part></tp:taxon-name></italic></bold>
                </td><td rowspan="1" colspan="1">EN [DD] (Endangered or Data Deficient)</td><td rowspan="1" colspan="1">2,559</td></tr><tr><td rowspan="1" colspan="1">
                  <italic><tp:taxon-name><tp:taxon-name-part taxon-name-part-type="genus" reg="Solanum">Solanum</tp:taxon-name-part> <tp:taxon-name-part taxon-name-part-type="species" reg="villosum">villosum</tp:taxon-name-part></tp:taxon-name></italic>
                </td><td rowspan="1" colspan="1">LC (Least Concern)</td><td rowspan="1" colspan="1">364,611,726</td></tr></tbody></table></table-wrap></tp:treatment-sec><ref-list><ref id="B364"><mixed-citation xmlns:xlink="http://www.w3.org/1999/xlink" xlink:type="simple">
          <person-group><name name-style="western"><surname>Symon</surname><given-names>DE</given-names></name></person-group> (<year>1981</year>) <article-title>A revision of the genus <italic><tp:taxon-name><tp:taxon-name-part taxon-name-part-type="genus">Solanum</tp:taxon-name-part></tp:taxon-name></italic> in Australia.</article-title> <source>Journal of the Adelaide Botanic Gardens</source> <volume>4</volume>: <fpage>1</fpage>–<lpage>367</lpage>.</mixed-citation></ref><ref id="B168"><mixed-citation xmlns:xlink="http://www.w3.org/1999/xlink" xlink:type="simple">
          <person-group><name name-style="western"><surname>Henderson</surname><given-names>RJF</given-names></name></person-group> (<year>1974</year>) <article-title><italic><tp:taxon-name><tp:taxon-name-part taxon-name-part-type="genus">Solanum</tp:taxon-name-part> <tp:taxon-name-part taxon-name-part-type="species">nigrum</tp:taxon-name-part></tp:taxon-name></italic> L. (<tp:taxon-name><tp:taxon-name-part taxon-name-part-type="genus">Solanaceae</tp:taxon-name-part></tp:taxon-name>) and related species in Australia.</article-title> <source>Contributions from the Queensland Herbarium</source> <volume>16</volume>: <fpage>1</fpage>–<lpage>78</lpage>.</mixed-citation></ref><ref id="B299"><mixed-citation xmlns:xlink="http://www.w3.org/1999/xlink" xlink:type="simple">
          <person-group><name name-style="western"><surname>Randell</surname><given-names>BR</given-names></name><name name-style="western"><surname>Symon</surname><given-names>DE</given-names></name></person-group> (<year>1976</year>) <article-title>Chromosome numbers in Australian <italic><tp:taxon-name><tp:taxon-name-part taxon-name-part-type="genus">Solanum</tp:taxon-name-part></tp:taxon-name></italic> species.</article-title> <source>Australian Journal of Botany</source> <volume>24</volume>(<issue>3</issue>): <fpage>369</fpage>–<lpage>379</lpage>. <ext-link xlink:type="simple" ext-link-type="doi" xlink:href="10.1071/BT9760369">https://doi.org/10.1071/BT9760369</ext-link></mixed-citation></ref><ref id="B104"><mixed-citation xmlns:xlink="http://www.w3.org/1999/xlink" xlink:type="simple">
          <person-group><name name-style="western"><surname>Edmonds</surname><given-names>JM</given-names></name></person-group> (<year>1977</year>) <article-title>Taxonomic studies on <tp:taxon-name><tp:taxon-name-part taxon-name-part-type="genus">Solanum</tp:taxon-name-part> <tp:taxon-name-part taxon-name-part-type="authority">L.</tp:taxon-name-part> <tp:taxon-name-part taxon-name-part-type="infraspecific-rank">section</tp:taxon-name-part> <tp:taxon-name-part taxon-name-part-type="section">Solanum</tp:taxon-name-part></tp:taxon-name> (Maurella).</article-title> <source>Botanical Journal of the Linnean Society</source> <volume>75</volume>(<issue>2</issue>): <fpage>141</fpage>–<lpage>178</lpage>. <ext-link xlink:type="simple" ext-link-type="doi" xlink:href="10.1111/j.1095-8339.1977.tb01482.x">https://doi.org/10.1111/j.1095-8339.1977.tb01482.x</ext-link></mixed-citation></ref><ref id="B110"><mixed-citation xmlns:xlink="http://www.w3.org/1999/xlink" xlink:type="simple">
          <person-group><name name-style="western"><surname>Edmonds</surname><given-names>JM</given-names></name></person-group> (<year>1983</year>) <article-title>Seed coat structure and development in <tp:taxon-name><tp:taxon-name-part taxon-name-part-type="genus">Solanum</tp:taxon-name-part> <tp:taxon-name-part taxon-name-part-type="authority">L.</tp:taxon-name-part> <tp:taxon-name-part taxon-name-part-type="infraspecific-rank">section</tp:taxon-name-part> <tp:taxon-name-part taxon-name-part-type="section">Solanum</tp:taxon-name-part></tp:taxon-name> (<tp:taxon-name><tp:taxon-name-part taxon-name-part-type="genus">Solanaceae</tp:taxon-name-part></tp:taxon-name>).</article-title> <source>Botanical Journal of the Linnean Society</source> <volume>87</volume>(<issue>3</issue>): <fpage>229</fpage>–<lpage>246</lpage>. <ext-link xlink:type="simple" ext-link-type="doi" xlink:href="10.1111/j.1095-8339.1983.tb00992.x">https://doi.org/10.1111/j.1095-8339.1983.tb00992.x</ext-link></mixed-citation></ref><ref id="B177"><mixed-citation xmlns:xlink="http://www.w3.org/1999/xlink" xlink:type="simple">
          <person-group><name name-style="western"><surname>Jacoby</surname><given-names>A</given-names></name><name name-style="western"><surname>Labuschagne</surname><given-names>MT</given-names></name></person-group> (<year>2006</year>) <article-title>Hybridization studies of five species of the <italic><tp:taxon-name><tp:taxon-name-part taxon-name-part-type="genus">Solanum</tp:taxon-name-part> <tp:taxon-name-part taxon-name-part-type="species">nigrum</tp:taxon-name-part></tp:taxon-name></italic> complex found in South Africa and two cocktail tomato cultivars.</article-title> <source>Euphytica</source> <volume>149</volume>(<issue>3</issue>): <fpage>303</fpage>–<lpage>307</lpage>. <ext-link xlink:type="simple" ext-link-type="doi" xlink:href="10.1007/s10681-005-9078-z">https://doi.org/10.1007/s10681-005-9078-z</ext-link></mixed-citation></ref><ref id="B165"><mixed-citation xmlns:xlink="http://www.w3.org/1999/xlink" xlink:type="simple">
          <person-group><name name-style="western"><surname>Heiser</surname><given-names>CB</given-names></name></person-group> (<year>1969</year>) Nightshades, the paradoxical plants. WH Freeman and Co, San Francisco.</mixed-citation></ref><ref id="B385"><mixed-citation xmlns:xlink="http://www.w3.org/1999/xlink" xlink:type="simple">
          <person-group><name name-style="western"><surname>Viljoen</surname><given-names>E</given-names></name></person-group> (<year>2011</year>) Morphology and genetic relationships in members of the <italic><tp:taxon-name><tp:taxon-name-part taxon-name-part-type="genus">Solanum</tp:taxon-name-part> <tp:taxon-name-part taxon-name-part-type="species">nigrum</tp:taxon-name-part></tp:taxon-name></italic> L. complex used for jam production in the Highveld of South Africa. MSc thesis, Biotechnology, University of Pretoria, Pretoria, 1–242.</mixed-citation></ref><ref id="B176"><mixed-citation xmlns:xlink="http://www.w3.org/1999/xlink" xlink:type="simple">
          <institution xlink:type="simple">IUCN</institution> (<year>2016</year>) Guidelines for Using the IUCN Red List Categories and Criteria. Version 12. Prepared by the Standards and Petitions Subcommittee. <ext-link xlink:type="simple" ext-link-type="uri" xlink:href="http://www.iucnredlist.org/documents/RedListGuidelines.pdf">http://www.iucnredlist.org/documents/RedListGuidelines.pdf</ext-link></mixed-citation></ref><ref id="B227"><mixed-citation xmlns:xlink="http://www.w3.org/1999/xlink" xlink:type="simple">
          <person-group><name name-style="western"><surname>Manoko</surname><given-names>MLK</given-names></name></person-group> (<year>2007</year>) A systematic study of African <tp:taxon-name><tp:taxon-name-part taxon-name-part-type="genus">Solanum</tp:taxon-name-part> <tp:taxon-name-part taxon-name-part-type="authority">L.</tp:taxon-name-part> <tp:taxon-name-part taxon-name-part-type="infraspecific-rank">section</tp:taxon-name-part> <tp:taxon-name-part taxon-name-part-type="section">Solanum</tp:taxon-name-part></tp:taxon-name> (<tp:taxon-name><tp:taxon-name-part taxon-name-part-type="genus">Solanaceae</tp:taxon-name-part></tp:taxon-name>). PhD Thesis, Radboud University, Nijmegen, The Netherlands, <ext-link xlink:type="simple" ext-link-type="uri" xlink:href="http://dare.ubn.kun.nl/bitstream/2066/30032/1/30032.pdf">http://dare.ubn.kun.nl/bitstream/2066/30032/1/30032.pdf</ext-link></mixed-citation></ref><ref id="B334"><mixed-citation xmlns:xlink="http://www.w3.org/1999/xlink" xlink:type="simple">
          <person-group><name name-style="western"><surname>Seithe</surname><given-names>A</given-names></name></person-group> (<year>1962</year>) <article-title>Die Haararten der Gattung <italic><tp:taxon-name><tp:taxon-name-part taxon-name-part-type="genus">Solanum</tp:taxon-name-part></tp:taxon-name></italic> L. und ihre taxonomische Verwertung.</article-title> <source>Botanische Jahrbücher für Systematik, Pflanzengeschichte und Pflanzengeographie</source> <volume>81</volume>: <fpage>261</fpage>–<lpage>336</lpage>.</mixed-citation></ref><ref id="B335"><mixed-citation xmlns:xlink="http://www.w3.org/1999/xlink" xlink:type="simple">
          <person-group><name name-style="western"><surname>Seithe</surname><given-names>A</given-names></name></person-group> (<year>1979</year>) <article-title>Hair types as taxonomic characters in <italic><tp:taxon-name><tp:taxon-name-part taxon-name-part-type="genus">Solanum</tp:taxon-name-part></tp:taxon-name></italic>.</article-title> In: <person-group><name name-style="western"><surname>Hawkes</surname><given-names>JG</given-names></name><name name-style="western"><surname>Lester</surname><given-names>RN</given-names></name><name name-style="western"><surname>Skelding</surname><given-names>AD</given-names></name></person-group> (<role>Eds</role>) <issue-title>The biology and taxonomy of the Solanaceae.</issue-title> <source>Academic Press, London</source>, <fpage>307</fpage>–<lpage>319</lpage>.</mixed-citation></ref><ref id="B376"><mixed-citation xmlns:xlink="http://www.w3.org/1999/xlink" xlink:type="simple">
          <person-group><name name-style="western"><surname>van Averbeke</surname><given-names>W</given-names></name><name name-style="western"><surname>Tshikalange</surname><given-names>TE</given-names></name><name name-style="western"><surname>Juma</surname><given-names>KA</given-names></name></person-group> (<year>2007</year>) <article-title>The commodity systems of <tp:taxon-name><tp:taxon-name-part taxon-name-part-type="genus">Brassica</tp:taxon-name-part> <tp:taxon-name-part taxon-name-part-type="species">rapa</tp:taxon-name-part> <tp:taxon-name-part taxon-name-part-type="authority">L.</tp:taxon-name-part> <tp:taxon-name-part taxon-name-part-type="infraspecific-rank">subsp.</tp:taxon-name-part> <tp:taxon-name-part taxon-name-part-type="subspecies">chinensis</tp:taxon-name-part></tp:taxon-name> and <italic><tp:taxon-name><tp:taxon-name-part taxon-name-part-type="genus">Solanum</tp:taxon-name-part> <tp:taxon-name-part taxon-name-part-type="species">retroflexum</tp:taxon-name-part></tp:taxon-name></italic> Dun. in Vhembe, Limpopo province, South Africa. Water S.A.</article-title> <volume>33</volume>: <fpage>349</fpage>–<lpage>354</lpage>.</mixed-citation></ref><ref id="B138"><mixed-citation xmlns:xlink="http://www.w3.org/1999/xlink" xlink:type="simple">
          <person-group><name name-style="western"><surname>Ganapathi</surname><given-names>A</given-names></name></person-group> (<year>1987</year>) <article-title>Phyletic relationship of some tetraploid taxa of the <tp:taxon-name><tp:taxon-name-part taxon-name-part-type="genus">Solanum</tp:taxon-name-part> <tp:taxon-name-part taxon-name-part-type="authority">L.</tp:taxon-name-part> <tp:taxon-name-part taxon-name-part-type="infraspecific-rank">section</tp:taxon-name-part> <tp:taxon-name-part taxon-name-part-type="section">Solanum</tp:taxon-name-part></tp:taxon-name> (Maurella).</article-title> <source>Israel Journal of Botany</source> <volume>36</volume>: <fpage>31</fpage>–<lpage>39</lpage>.</mixed-citation></ref><ref id="B178"><mixed-citation xmlns:xlink="http://www.w3.org/1999/xlink" xlink:type="simple">
          <person-group><name name-style="western"><surname>Jacoby</surname><given-names>A</given-names></name><name name-style="western"><surname>Labuschagne</surname><given-names>MT</given-names></name><name name-style="western"><surname>Viljoen</surname><given-names>CD</given-names></name></person-group> (<year>2003</year>) <article-title>Genetic relationships between Southern African <italic><tp:taxon-name><tp:taxon-name-part taxon-name-part-type="genus">Solanum</tp:taxon-name-part> <tp:taxon-name-part taxon-name-part-type="species">retroflexum</tp:taxon-name-part></tp:taxon-name></italic> Dun and other related species measured by morphological and DNA markers.</article-title> <source>Euphytica</source> <volume>132</volume>(<issue>1</issue>): <fpage>109</fpage>–<lpage>113</lpage>. <ext-link xlink:type="simple" ext-link-type="doi" xlink:href="10.1023/A:1024657827796">https://doi.org/10.1023/A:1024657827796</ext-link></mixed-citation></ref><ref id="B377"><mixed-citation xmlns:xlink="http://www.w3.org/1999/xlink" xlink:type="simple">
          <person-group><name name-style="western"><surname>van der Walt</surname><given-names>E</given-names></name><name name-style="western"><surname>van Schalkwyk</surname><given-names>A</given-names></name><name name-style="western"><surname>Berger</surname><given-names>DK</given-names></name></person-group> (<year>2008</year>) Genetic relationships between South African <italic><tp:taxon-name><tp:taxon-name-part taxon-name-part-type="genus">Solanum</tp:taxon-name-part> <tp:taxon-name-part taxon-name-part-type="species">retroflexum</tp:taxon-name-part></tp:taxon-name></italic> and other related species using partial 18S sequencing. South African Journal of Botany 74(2): 391. <ext-link xlink:type="simple" ext-link-type="doi" xlink:href="10.1016/j.sajb.2008.01.162">https://doi.org/10.1016/j.sajb.2008.01.162</ext-link></mixed-citation></ref><ref id="B285"><mixed-citation xmlns:xlink="http://www.w3.org/1999/xlink" xlink:type="simple">
          <person-group><name name-style="western"><surname>Poczai</surname><given-names>P</given-names></name><name name-style="western"><surname>Hyvönen</surname><given-names>J</given-names></name></person-group> (<year>2011</year>) On the origin of <italic><tp:taxon-name><tp:taxon-name-part taxon-name-part-type="genus">Solanum</tp:taxon-name-part> <tp:taxon-name-part taxon-name-part-type="species">nigrum</tp:taxon-name-part></tp:taxon-name></italic>: Can networks help? Molecular Biology Reports 38(2): 1171–1185. <ext-link xlink:type="simple" ext-link-type="doi" xlink:href="10.1007/s11033-010-0215-y">https://doi.org/10.1007/s11033-010-0215-y</ext-link></mixed-citation></ref><ref id="B143"><mixed-citation xmlns:xlink="http://www.w3.org/1999/xlink" xlink:type="simple">
          <person-group><name name-style="western"><surname>Ganapathi</surname><given-names>A</given-names></name><name name-style="western"><surname>Rao</surname><given-names>GR</given-names></name></person-group> (<year>1986c</year>) <article-title>The crossability and genetic relationship between <italic><tp:taxon-name><tp:taxon-name-part taxon-name-part-type="genus">Solanum</tp:taxon-name-part> <tp:taxon-name-part taxon-name-part-type="species">retroflexum</tp:taxon-name-part></tp:taxon-name></italic> Dun. and <italic><tp:taxon-name><tp:taxon-name-part taxon-name-part-type="genus">S.</tp:taxon-name-part> <tp:taxon-name-part taxon-name-part-type="species">nigrum</tp:taxon-name-part></tp:taxon-name></italic> L.</article-title> <source>Cytologia</source> <volume>51</volume>(<issue>4</issue>): <fpage>757</fpage>–<lpage>762</lpage>. <ext-link xlink:type="simple" ext-link-type="doi" xlink:href="10.1508/cytologia.51.757">https://doi.org/10.1508/cytologia.51.757</ext-link></mixed-citation></ref><ref id="B106"><mixed-citation xmlns:xlink="http://www.w3.org/1999/xlink" xlink:type="simple">
          <person-group><name name-style="western"><surname>Edmonds</surname><given-names>JM</given-names></name></person-group> (<year>1979a</year>) <article-title>Biosystematics of <tp:taxon-name><tp:taxon-name-part taxon-name-part-type="genus">Solanum</tp:taxon-name-part> <tp:taxon-name-part taxon-name-part-type="authority">L.,</tp:taxon-name-part> <tp:taxon-name-part taxon-name-part-type="infraspecific-rank">section</tp:taxon-name-part> <tp:taxon-name-part taxon-name-part-type="section">Solanum</tp:taxon-name-part></tp:taxon-name> (Maurella).</article-title> In: <person-group><name name-style="western"><surname>Hawkes</surname><given-names>JG</given-names></name><name name-style="western"><surname>Lester</surname><given-names>RN</given-names></name><name name-style="western"><surname>Skelding</surname><given-names>AD</given-names></name></person-group> (<role>Eds</role>) <issue-title>Biology and Taxonomy of the Solanaceae.</issue-title> <source>Linnean Society of London, Academic Press, London</source>, <fpage>529</fpage>–<lpage>548</lpage>.</mixed-citation></ref><ref id="B142"><mixed-citation xmlns:xlink="http://www.w3.org/1999/xlink" xlink:type="simple">
          <person-group><name name-style="western"><surname>Ganapathi</surname><given-names>A</given-names></name><name name-style="western"><surname>Rao</surname><given-names>GR</given-names></name></person-group> (<year>1986b</year>) <article-title>A note on origin and cytology of a heptaploid plant of <tp:taxon-name><tp:taxon-name-part taxon-name-part-type="genus">Solanum</tp:taxon-name-part> <tp:taxon-name-part taxon-name-part-type="infraspecific-rank">section</tp:taxon-name-part> <tp:taxon-name-part taxon-name-part-type="section">Solanum.</tp:taxon-name-part></tp:taxon-name></article-title> <source>Current Science</source> <volume>55</volume>: <fpage>867</fpage>–<lpage>868</lpage>.</mixed-citation></ref><ref id="B101"><mixed-citation xmlns:xlink="http://www.w3.org/1999/xlink" xlink:type="simple">
          <person-group><name name-style="western"><surname>Dunal</surname><given-names>MF</given-names></name></person-group> (<year>1852</year>) <tp:taxon-name><tp:taxon-name-part taxon-name-part-type="genus">Solanaceae</tp:taxon-name-part></tp:taxon-name>. In: Candolle AP de (Ed.) <tp:taxon-name><tp:taxon-name-part taxon-name-part-type="genus">Prodromus</tp:taxon-name-part></tp:taxon-name> systematis naturalis regni vegetabilis 13(1): 1–690. V. Masson, Paris.</mixed-citation></ref><ref id="B29"><mixed-citation xmlns:xlink="http://www.w3.org/1999/xlink" xlink:type="simple">
          <person-group><name name-style="western"><surname>Bitter</surname><given-names>G</given-names></name></person-group> (<year>1913b</year>) <article-title><tp:taxon-name><tp:taxon-name-part taxon-name-part-type="genus">Solana</tp:taxon-name-part></tp:taxon-name> nova vel <tp:taxon-name><tp:taxon-name-part taxon-name-part-type="genus"/><tp:taxon-name-part taxon-name-part-type="species">minus</tp:taxon-name-part></tp:taxon-name> cognita X. XXVII. Morellae novae vel criticae.</article-title> <source>Repertorium Specierum Novarum Regni Vegetabilis</source> <volume>12</volume>: <fpage>75</fpage>–<lpage>89</lpage>.</mixed-citation></ref><ref id="B388"><mixed-citation xmlns:xlink="http://www.w3.org/1999/xlink" xlink:type="simple">
          <person-group><name name-style="western"><surname>Vorontsova</surname><given-names>MS</given-names></name><name name-style="western"><surname>Knapp</surname><given-names>S</given-names></name></person-group> (<year>2010</year>) <article-title>Lost Berlin (B) types of <italic><tp:taxon-name><tp:taxon-name-part taxon-name-part-type="genus">Solanum</tp:taxon-name-part></tp:taxon-name></italic> (<tp:taxon-name><tp:taxon-name-part taxon-name-part-type="genus">Solanaceae</tp:taxon-name-part></tp:taxon-name>) – found in Göttingen (GOET).</article-title> <source>Taxon</source> <volume>59</volume>: <fpage>1585</fpage>–<lpage>1601</lpage>.</mixed-citation></ref><ref id="B296"><mixed-citation xmlns:xlink="http://www.w3.org/1999/xlink" xlink:type="simple">
          <person-group><name name-style="western"><surname>Probst</surname><given-names>R</given-names></name></person-group> (<year>1928</year>) <article-title>Dritter Beitrag zur Adventivflora von Solothurn und Umgebung.</article-title> <source>Mitteilungen der Naturforschenden Gesellschaft Solothurn</source> <volume>8</volume>: <fpage>41</fpage>–<lpage>82</lpage>.</mixed-citation></ref><ref id="B297"><mixed-citation xmlns:xlink="http://www.w3.org/1999/xlink" xlink:type="simple">
          <person-group><name name-style="western"><surname>Probst</surname><given-names>R</given-names></name></person-group> (<year>1938</year>) <article-title>Sechster Beitrag zur Adventivflora von Solothurn und Umgebung mit Berücksichtigung der Adventiflora von Olten bis Aarau.</article-title> <source>Mitteilungen der Naturforschenden Gesellschaft Solothurn</source> <volume>12</volume>: <fpage>3</fpage>–<lpage>39</lpage>.</mixed-citation></ref></ref-list></tp:taxon-treatment>
