# Supplementary material for: A revision of the Old World Black Nightshades (Morelloid clade of Solanum L., Solanaceae)
Source: PhytoKeys. 2018 Jul 25;(106):1–223. doi: 10.3897/phytokeys.106.21991 (PMC6070582; doi:10.3897/phytokeys.106.21991)
Supplement: XML Treatment for Solanum sarrachoides [file phytokeys.106.21991-treatment14.xml]

<!DOCTYPE tp:taxon-treatment
  PUBLIC "-//TaxonX//DTD Taxonomic Treatment Publishing DTD v0 20100105//EN" "tax-treatment-NSO.dtd">
<tp:taxon-treatment xmlns:tp="http://www.plazi.org/taxpub"><tp:treatment-meta><kwd-group><label>Taxon classification</label><kwd><named-content xmlns:xlink="http://www.w3.org/1999/xlink" content-type="kingdom">Plantae</named-content></kwd><kwd><named-content xmlns:xlink="http://www.w3.org/1999/xlink" content-type="order">Solanales</named-content></kwd><kwd><named-content xmlns:xlink="http://www.w3.org/1999/xlink" content-type="family">Solanaceae</named-content></kwd></kwd-group><mixed-citation publication-type="journal"><person-group><name><surname>Särkinen</surname><given-names>Tiina</given-names></name><name><surname>Poczai</surname><given-names>Peter</given-names></name><name><surname>Barboza</surname><given-names>Gloria E.</given-names></name><name><surname>van der Weerden</surname><given-names>Gerard M.</given-names></name><name><surname>Baden</surname><given-names>Maria</given-names></name><name><surname>Knapp</surname><given-names>Sandra</given-names></name></person-group><article-title>A revision of the Old World Black Nightshades (Morelloid clade of <italic><tp:taxon-name><tp:taxon-name-part taxon-name-part-type="genus" reg="Solanum">Solanum</tp:taxon-name-part></tp:taxon-name></italic> L., <tp:taxon-name><tp:taxon-name-part taxon-name-part-type="genus" reg="Solanaceae">Solanaceae</tp:taxon-name-part></tp:taxon-name>)</article-title><source>PhytoKeys</source><day>25</day><month>7</month><year>2018</year><volume>2018</volume><issue>106</issue><fpage>1</fpage><lpage>223</lpage><pub-id pub-id-type="doi">10.3897/phytokeys.106.21991</pub-id></mixed-citation></tp:treatment-meta><tp:nomenclature><label>14.</label><tp:taxon-name>
            <tp:taxon-name-part taxon-name-part-type="genus" reg="Solanum">Solanum</tp:taxon-name-part>
            <tp:taxon-name-part taxon-name-part-type="species" reg="sarrachoides">sarrachoides</tp:taxon-name-part>
          </tp:taxon-name><tp:taxon-authority>Sendtn., Fl. Bras. (Martius) 10: 18, tab. 1, fig. 1–8. 1846</tp:taxon-authority><xref ref-type="fig" rid="F43">Figures 43</xref><xref ref-type="fig" rid="F44">, 44</xref><tp:nomenclature-citation-list><tp:nomenclature-citation><tp:taxon-name>
                <tp:taxon-name-part taxon-name-part-type="genus" reg="Solanum">Solanum</tp:taxon-name-part> <tp:taxon-name-part taxon-name-part-type="species" reg="justischmidtii">justischmidtii</tp:taxon-name-part></tp:taxon-name><comment>E.H.L.Krause, Deutschl. Fl. (Sturm), ed. 2, 10: 72. 1903.</comment></tp:nomenclature-citation><tp:nomenclature-citation><tp:taxon-name><tp:taxon-name-part taxon-name-part-type="genus" reg="Solanum"/><tp:taxon-name-part taxon-name-part-type="species" reg="sarrachoides"/></tp:taxon-name><comment>Type. Germany. Hamburg: Hamburg, <italic>J. Schmidt s.n.</italic> (lectotype, designated by <xref ref-type="bibr" rid="B113">Edmonds 1986</xref>, pg. 17: HBG [n.v.]). </comment></tp:nomenclature-citation><tp:nomenclature-citation><tp:taxon-name>
                <tp:taxon-name-part taxon-name-part-type="genus" reg="Solanum">Solanum</tp:taxon-name-part> <tp:taxon-name-part taxon-name-part-type="species" reg="sarachidium">sarachidium</tp:taxon-name-part></tp:taxon-name><comment>Bitter, Repert. Spec. Nov. Regni Veg. 11: 211. 1912.</comment></tp:nomenclature-citation><tp:nomenclature-citation><tp:taxon-name><tp:taxon-name-part taxon-name-part-type="genus" reg="Solanum"/><tp:taxon-name-part taxon-name-part-type="species" reg="sarrachoides"/></tp:taxon-name><comment>Type. Paraguay. "Gran Chaco: Loma Clavel", Nov 1903, <italic>T. Rojas 2493</italic> (lectotype, designated by <xref ref-type="bibr" rid="B113">Edmonds 1986</xref>, pg. 17: BM [BM000087577]) ; isolectotype: G [G00306752]. </comment></tp:nomenclature-citation><tp:nomenclature-citation><tp:taxon-name>
                <tp:taxon-name-part taxon-name-part-type="genus" reg="Solanum">Solanum</tp:taxon-name-part> <tp:taxon-name-part taxon-name-part-type="species" reg="sarrachoides">sarrachoides</tp:taxon-name-part> <tp:taxon-name-part taxon-name-part-type="authority">Sendtn.</tp:taxon-name-part> <tp:taxon-name-part taxon-name-part-type="infraspecific-rank">var.</tp:taxon-name-part> <tp:taxon-name-part taxon-name-part-type="variety" reg="sarachidium">sarachidium</tp:taxon-name-part></tp:taxon-name><comment>(Bitter) C.V.Morton, Revis. Argentine Sp. <tp:taxon-name><tp:taxon-name-part taxon-name-part-type="genus" reg="Solanum">Solanum</tp:taxon-name-part></tp:taxon-name> 122. 1976.</comment></tp:nomenclature-citation><tp:nomenclature-citation><tp:taxon-name><tp:taxon-name-part taxon-name-part-type="genus" reg="Solanum"/><tp:taxon-name-part taxon-name-part-type="species" reg="sarrachoides"/></tp:taxon-name><comment>Type. Based on <tp:taxon-name><tp:taxon-name-part taxon-name-part-type="genus" reg="Solanum">Solanum</tp:taxon-name-part> <tp:taxon-name-part taxon-name-part-type="species" reg="sarachidium">sarachidium</tp:taxon-name-part></tp:taxon-name> Bitter </comment></tp:nomenclature-citation></tp:nomenclature-citation-list></tp:nomenclature><tp:treatment-sec sec-type="material" id="SECID0EGTBO"><title>Type.</title><p>Brazil. “Brasilia australis”, <italic>F. Sellow s.n.</italic> (lectotype, designated by <xref ref-type="bibr" rid="B113">Edmonds 1986</xref>, pg. 16: P [P00371162]).</p></tp:treatment-sec><tp:treatment-sec sec-type="description" id="SECID0ESTBO"><title>Description.</title><p>Annual erect to decumbent herbs 30–70 cm tall, rarely to 1 m, somewhat branching at base. Stems sprawling, terete, green, not markedly hollow; new growth densely viscid-pubescent with simple, spreading, uniseriate, translucent, glandular trichomes, the trichomes of two lengths, the shorter 1–4-celled, 0.2–0.5 mm long and the longer 5–14-celled, 1–2 mm long, both with glandular apical cells; older stems glabrescent. Sympodial units difoliate, the leaves not geminate. Leaves simple, 3.0–7.5 cm long, 3.0–6.0 cm wide, broadly ovate, thin and membranous, concolorous, without smell; adaxial and abaxial surfaces sparsely to densely pubescent with spreading, simple, uniseriate glandular trichomes like those of the stem, evenly distributed on lamina and veins; major veins 3–4 pairs; base truncate to cordate, sometimes asymmetric; margins entire or regularly sinuate-dentate; apex acute; petioles 0.5–3.2 cm long, sparsely pubescent with trichomes like those of the stem and leaves. Inflorescences 0.7–1.7 cm long, usually leaf-opposed but occasionally internodal, simple, sub-umbelliform, with 2–5(-7) flowers clustered at the tip, sparsely pubescent with spreading trichomes like those of the stems; peduncle 0.7–1.0 cm long, straight; pedicels 5–7 mm long, 0.1–0.2 mm in diameter at the base, 0.3–0.4 mm in diameter at the apex, straight and spreading, articulated at the base; pedicel scars spaced ca. 0(-1) mm apart. Buds globose, the corolla included within the calyx lobes and only the tip of the bud showing. Flowers 5-merous, all perfect. Calyx tube 0.5–1.0 mm long, conical, the lobes 1.5–2.0 mm long, 0.5–0.7 mm wide, lanceolate to narrowly ovate with acute apices, sparsely pubescent with 1–4-celled spreading glandular trichomes like those on the pedicels but shorter. Corolla 5–8 mm in diameter, white with a yellow-green central eye, pentagonal-stellate, lobed 1/2–1/3 of the way to the base, the lobes 3.0–4.5 mm long, 5.0–7.0 mm wide, spreading at anthesis, sparsely papillate-pubescent abaxially with glandular 1–4-celled simple uniseriate trichomes and eglandular papillae, the denser along margins, tips and midvein. Stamens equal; filament tube minute; free portion of the filaments 1.0–1.5 mm long, adaxially sparsely pubescent with tangled uniseriate 4–6-celled simple trichomes; anthers 1.2–2.0 mm long, 0.4–0.8 mm wide, ellipsoid, yellow, poricidal at the tips, the pores lengthening to slits with age and drying. Ovary globose, glabrous; style 3.0–3.5 mm long, densely pubescent with 2–3-celled simple uniseriate trichomes in the lower 1/2–2/3 where included in the anther cone, not usually exserted beyond the anther cone; stigma capitate, minutely papillate, green in live plants. Fruit a globose berry, 6–9 mm in diameter, green-brownish grey at maturity, the pericarp thin and dull to somewhat shiny; fruiting pedicels 5–9 mm long, 0.2–0.3 mm in diameter at the base and at the apex, spaced 0–1 mm apart, reflexed, dropping with mature fruits, not persistent; fruiting calyx accrescent, becoming papery in mature fruit, the tube 3–4 mm long, the lobes 5.5–8.0 mm long and 3.5–4.0 mm wide, the tips slightly reflexed or spreading. Seeds (23-)59–69(-93) per berry, 1.3–1.7 mm long, 1.0–1.5 mm wide, flattened and tear-drop shaped with a subapical hilum, pale yellow, the surfaces minutely pitted, the testal cells pentagonal in outline. Stone cells 4–6 per berry, (0.5) 0.8–1 mm in diameter. Chromosome number: 2<italic>n</italic>=2<italic>x</italic>=24 (<xref ref-type="bibr" rid="B103">Edmonds 1972</xref>, <xref ref-type="bibr" rid="B104">1977</xref>; <xref ref-type="bibr" rid="B47">Bukenya 1996</xref>; <xref ref-type="bibr" rid="B252">Moyetta et al. 2013</xref>; <xref ref-type="bibr" rid="B273">Olet et al. 2015</xref>).</p><fig id="F43" position="float" orientation="portrait"><label>Figure 43.</label><caption><p>
                <italic><tp:taxon-name><tp:taxon-name-part taxon-name-part-type="genus" reg="Solanum">Solanum</tp:taxon-name-part> <tp:taxon-name-part taxon-name-part-type="species" reg="sarrachoides">sarrachoides</tp:taxon-name-part></tp:taxon-name></italic> <bold>A</bold> Habit <bold>B</bold> Detail of adaxial leaf surface <bold>C</bold> Detail of abaxial leaf surface <bold>D</bold> Bud <bold>E</bold> Flower <bold>F</bold> Fruiting habit <bold>G</bold> Maturing fruit (<bold>A–E</bold> <italic>Macoun s.n.</italic>; <bold>F–G</bold> <italic>Ahles 55038</italic>). Drawing by R. Wise.</p></caption><graphic xmlns:xlink="http://www.w3.org/1999/xlink" xlink:href="phytokeys-106-001-g043.jpg" position="float" orientation="portrait" xlink:type="simple" id="oo_218746.jpg"/></fig><fig id="F44" position="float" orientation="portrait"><label>Figure 44.</label><caption><p>
                <italic><tp:taxon-name><tp:taxon-name-part taxon-name-part-type="genus" reg="Solanum">Solanum</tp:taxon-name-part> <tp:taxon-name-part taxon-name-part-type="species" reg="sarrachoides">sarrachoides</tp:taxon-name-part></tp:taxon-name></italic> <bold>A</bold> Habit <bold>B</bold> Inflorescence <bold>C</bold> Flowers at full anthesis <bold>D</bold> Developing fruits (unvouchered photos). Photos by D.G.Smith, S. Martín de la Vega, and B.W.Wells Association.</p></caption><graphic xmlns:xlink="http://www.w3.org/1999/xlink" xlink:href="phytokeys-106-001-g044.jpg" position="float" orientation="portrait" xlink:type="simple" id="oo_218748.jpg"/></fig></tp:treatment-sec><tp:treatment-sec sec-type="distribution" id="SECID0E5WBO"><title>Distribution</title><p>(Figure <xref ref-type="fig" rid="F45">45</xref>). Native to southern South America, but has been introduced globally as an agricultural weed.</p><fig id="F45" position="float" orientation="portrait"><label>Figure 45.</label><caption><p>Distribution of <italic><tp:taxon-name><tp:taxon-name-part taxon-name-part-type="genus" reg="Solanum">Solanum</tp:taxon-name-part> <tp:taxon-name-part taxon-name-part-type="species" reg="sarrachoides">sarrachoides</tp:taxon-name-part></tp:taxon-name></italic> in its non-native range in the Old World.</p></caption><graphic xmlns:xlink="http://www.w3.org/1999/xlink" xlink:href="phytokeys-106-001-g045.jpg" position="float" orientation="portrait" xlink:type="simple" id="oo_218749.jpg"/></fig></tp:treatment-sec><tp:treatment-sec sec-type="ecology" id="SECID0EAYBO"><title>Ecology.</title><p>Grows in urban areas, along riversides and other disturbed areas; between sea level and 2,300 m elevation in its native range, between sea level and 800 (1,400) m in the introduced range.</p></tp:treatment-sec><tp:treatment-sec sec-type="Common names" id="SECID0EFYBO"><title>Common names.</title><p>South Africa: umrobe wezinja; Sweden: Klibbnattskatta (<xref ref-type="bibr" rid="B251">Mossberg et al. 2003</xref>); United Kingdom: leafy-fruited nightshade (<xref ref-type="bibr" rid="B351">Stace 2010</xref>).</p></tp:treatment-sec><tp:treatment-sec sec-type="Uses" id="SECID0ETYBO"><title>Uses.</title><p>None recorded.</p></tp:treatment-sec><tp:treatment-sec sec-type="Preliminary conservation status" id="SECID0EYYBO"><title>Preliminary conservation status</title><p>(<xref ref-type="bibr" rid="B176">IUCN 2016</xref>). <italic><tp:taxon-name><tp:taxon-name-part taxon-name-part-type="genus" reg="Solanum">Solanum</tp:taxon-name-part> <tp:taxon-name-part taxon-name-part-type="species" reg="sarrachoides">sarrachoides</tp:taxon-name-part></tp:taxon-name></italic> is not a weedy species and has not spread far despite various introductions across the world; in its native range, it is widespread (<abbrev xmlns:xlink="http://www.w3.org/1999/xlink" xlink:title="Extent of Occurrence" id="ABBRID0ENZBO" xlink:type="simple">EOO</abbrev> 2,089,288 km<sup>2</sup>) and can be assigned a preliminary status of LC (Least Concern; Table <xref ref-type="table" rid="T7">7</xref>).</p></tp:treatment-sec><tp:treatment-sec sec-type="discussion" id="SECID0EXZBO"><title>Discussion.</title><p>
            <italic><tp:taxon-name><tp:taxon-name-part taxon-name-part-type="genus" reg="Solanum">Solanum</tp:taxon-name-part> <tp:taxon-name-part taxon-name-part-type="species" reg="sarrachoides">sarrachoides</tp:taxon-name-part></tp:taxon-name></italic> is morphologically similar to <italic><tp:taxon-name><tp:taxon-name-part taxon-name-part-type="genus" reg="Solanum">S.</tp:taxon-name-part> <tp:taxon-name-part taxon-name-part-type="species" reg="nitidibaccatum">nitidibaccatum</tp:taxon-name-part></tp:taxon-name></italic>. The two taxa can be distinguished based on generally truncate leaf bases, leaf-opposed inflorescences that are umbellate to sub-umbellate with fewer flowers (2–5, rarely 6–7), shorter calyx lobes 1.5–2.0 mm long and a corolla with yellow-green central eye in <italic><tp:taxon-name><tp:taxon-name-part taxon-name-part-type="genus" reg="Solanum">S.</tp:taxon-name-part> <tp:taxon-name-part taxon-name-part-type="species" reg="sarrachoides">sarrachoides</tp:taxon-name-part></tp:taxon-name></italic>, compared to <italic><tp:taxon-name><tp:taxon-name-part taxon-name-part-type="genus" reg="Solanum">S.</tp:taxon-name-part> <tp:taxon-name-part taxon-name-part-type="species" reg="nitidibaccatum">nitidibaccatum</tp:taxon-name-part></tp:taxon-name></italic> which has attenuate to cuneate leaf bases, internodal inflorescences that are racemose with more flowers (4–8, occasionally up to 9–10), longer calyx lobes 1.7–2.5 mm long and a corolla with yellow-green central eye with black-purple “V”- or “U”-shaped margins. The buds of <italic><tp:taxon-name><tp:taxon-name-part taxon-name-part-type="genus" reg="Solanum">S.</tp:taxon-name-part> <tp:taxon-name-part taxon-name-part-type="species" reg="sarrachoides">sarrachoides</tp:taxon-name-part></tp:taxon-name></italic> are included in the calyx until just before anthesis and the berries are usually matte instead of shiny as they are in <italic><tp:taxon-name><tp:taxon-name-part taxon-name-part-type="genus" reg="Solanum">S.</tp:taxon-name-part> <tp:taxon-name-part taxon-name-part-type="species" reg="nitidibaccatum">nitidibaccatum</tp:taxon-name-part></tp:taxon-name></italic>.</p><p>
            <italic><tp:taxon-name><tp:taxon-name-part taxon-name-part-type="genus" reg="Solanum">Solanum</tp:taxon-name-part> <tp:taxon-name-part taxon-name-part-type="species" reg="sarrachoides">sarrachoides</tp:taxon-name-part></tp:taxon-name></italic> is a diploid species native to north-eastern and central Argentina, Paraguay and southernmost Brazil. The introduction of the species to Europe and North America is largely due to trade with South America and the importation of seeds and grain together with the practice of spreading wool waste ('shoddy') as manure and, based on herbarium records, seems to have been introduced some time at the beginning of the 20<sup>th</sup> century. Despite its introduction in the early 1900s, the species remains relatively uncommon in both Europe and North America, with sporadic records from elsewhere, including South Africa (e.g. Eastern Cape, <italic>Phillipson &amp; Hobson 5256</italic>). <italic><tp:taxon-name><tp:taxon-name-part taxon-name-part-type="genus" reg="Solanum">Solanum</tp:taxon-name-part> <tp:taxon-name-part taxon-name-part-type="species" reg="sarrachoides">sarrachoides</tp:taxon-name-part></tp:taxon-name></italic> has not spread to Australasia; all literature records (e.g. <xref ref-type="bibr" rid="B161">Healy 1974</xref>; <xref ref-type="bibr" rid="B168">Henderson 1974</xref>; <xref ref-type="bibr" rid="B265">Ogg et al. 1981</xref>; <xref ref-type="bibr" rid="B326">Schilling 1981</xref>; <xref ref-type="bibr" rid="B364">Symon 1981</xref>) suggest that material from Australasia refers to material we recognise as <italic><tp:taxon-name><tp:taxon-name-part taxon-name-part-type="genus" reg="Solanum">S.</tp:taxon-name-part> <tp:taxon-name-part taxon-name-part-type="species" reg="nitidibaccatum">nitidibaccatum</tp:taxon-name-part></tp:taxon-name></italic>.</p><p>Within the Old World, <italic><tp:taxon-name><tp:taxon-name-part taxon-name-part-type="genus" reg="Solanum">S.</tp:taxon-name-part> <tp:taxon-name-part taxon-name-part-type="species" reg="sarrachoides">sarrachoides</tp:taxon-name-part></tp:taxon-name></italic> has often been confused with <italic><tp:taxon-name><tp:taxon-name-part taxon-name-part-type="genus" reg="Solanum">S.</tp:taxon-name-part> <tp:taxon-name-part taxon-name-part-type="species" reg="nitidibaccatum">nitidibaccatum</tp:taxon-name-part></tp:taxon-name></italic> and records of <italic><tp:taxon-name><tp:taxon-name-part taxon-name-part-type="genus" reg="Solanum">S.</tp:taxon-name-part> <tp:taxon-name-part taxon-name-part-type="species" reg="sarrachoides">sarrachoides</tp:taxon-name-part></tp:taxon-name></italic> or <italic><tp:taxon-name><tp:taxon-name-part taxon-name-part-type="genus" reg="Solanum">S.</tp:taxon-name-part> <tp:taxon-name-part taxon-name-part-type="species" reg="nitidibaccatum">nitidibaccatum</tp:taxon-name-part></tp:taxon-name></italic> in literature should be taken with caution due to common misidentification of voucher material. Many regional treatments do not separate between these morphologically very similar species (e.g. <xref ref-type="bibr" rid="B354">Stebbins and Paddock 1949</xref>).</p><p>
            <xref ref-type="bibr" rid="B113">Edmonds (1986)</xref> provides a discussion of the complex synonymy and lectotypification of <italic><tp:taxon-name><tp:taxon-name-part taxon-name-part-type="genus" reg="Solanum">S.</tp:taxon-name-part> <tp:taxon-name-part taxon-name-part-type="species" reg="sarrachoides">sarrachoides.</tp:taxon-name-part></tp:taxon-name></italic> The species epithet is often seen spelled as “<italic>sarachoides</italic>”, because Sendtner was thought to have named this species after the genus <italic><tp:taxon-name><tp:taxon-name-part taxon-name-part-type="genus" reg="Saracha">Saracha</tp:taxon-name-part></tp:taxon-name></italic> Ruiz &amp; Pav. (after the taxa now part of the genus <italic><tp:taxon-name><tp:taxon-name-part taxon-name-part-type="genus" reg="Jaltomata">Jaltomata</tp:taxon-name-part></tp:taxon-name></italic> Schltdl.), but in <italic>Flora Brasiliensis</italic> (<xref ref-type="bibr" rid="B336">Sendtner 1846</xref>), he used both “<italic>Saracha</italic>” and “<italic>Sarracha</italic>” and <xref ref-type="bibr" rid="B113">Edmonds (1986)</xref> determined that the name is correctly spelled <italic><tp:taxon-name><tp:taxon-name-part taxon-name-part-type="genus" reg="Solanum">S.</tp:taxon-name-part> <tp:taxon-name-part taxon-name-part-type="species" reg="sarrachoides">sarrachoides</tp:taxon-name-part></tp:taxon-name></italic> following the original publication.</p></tp:treatment-sec><tp:treatment-sec sec-type="material" id="SECID0EKBCO"><title>Selected specimens examined.</title><p>
            <bold>Austria</bold>. <bold>Steiermark</bold>: Fussee, Mistablagerumgsplatz, 26 Aug 1950, <italic>Rechinger s.n.</italic> (MA).</p><p>
            <bold>France</bold>. <bold>Grand Est</bold>: Bas-Rhin, Strasbourg, Petrolhafen in Strassburg, 18 Oct 1953, <italic>Aellen s.n.</italic> (W); <bold>Nouvelle Aquitaine</bold>: Gironde, Gironde, Bassem, 19 Sep 1924, <italic>D’Alleizette s.n.</italic> (W); Gironde, Bordeaux, 6 Sep 1926, <italic>Herb. Guiol s.n.</italic> (BM).</p><p>
            <bold>Germany</bold>. Neuft, [Speten], 20 Sep 1917, <italic>Boutz s.n.</italic> (B); <bold>Hamburg</bold>: Hamburg, bei Wandobek, Sep 1900, <italic>Schmidt s.n.</italic> (W); <bold>Hessen</bold>: Herdingen, Rheinwerfl, 26 Sep 1920, <italic>Boutz s.n.</italic> (B).</p><p>
            <bold>South Africa. Eastern Cape</bold>: Amatole Mountains, Elandsberg, Coolin farm, 20 Mar 1986, <italic>Phillipson 1353</italic> (K, MO); Rooiberge, nr Graaf Reinet Rooiskuur dam on Roodeberg Farm, 17 Dec 2000, <italic>Phillipson</italic> &amp; <italic>Hobson 5256</italic> (K, MO).</p><p>
            <bold>Spain</bold>. <bold>Andalucia</bold>: Granada, Cacín, 9 Nov 1970, <italic>Pérez Raya s.n.</italic> (MA); <bold>Castilla-La Mancha</bold>: Toledo, Montalbán, embalse de Castrejón, 18 Apr 1983, <italic>López s.n.</italic> (MA).</p><p>
            <bold>Sweden</bold>. <bold>Götaland</bold>: Skåne, Malmö, Sep 1906, <italic>Hylmö s.n.</italic> (BM); Västra Götaland, Mölndal, Svenska Oljeslageriet, 30 Aug 1936, <italic>Blom s.n.</italic> (BM); Västra Götaland, Angered, Agnesbergskvarn, 31 Aug 1938, <italic>Blom s.n.</italic> (W); Västra Götaland, Molndal, Sveska Oljeslageriet, 30 Aug 1936, <italic>Blom 1376</italic> (CORD, K, W); Västergötland, Asfroued Au, Sjoliageu, 10 Sep 1966, <italic>Westfelt s.n.</italic> (BM).</p><p>
            <bold>United Kingdom. England</bold>: Bedfordshire, Cabbage field at Flitton, 8 Oct 1974, <italic>Hanson 107a</italic> (BM); Essex, Wasteground Dagenham, 2 Oct 1927, <italic>Melville s.n.</italic> (K); Essex, Dagenham, 6 Oct 1945, <italic>Sandwith</italic> &amp; <italic>Milne-Redhead s.n.</italic> (BM, K); Essex, Barking Tip, 12 Sep 1953, <italic>Welch 5298</italic> (BM); Gloucestershire, Avonmouth Docks, 29 Aug 1922, <italic>Polgár s.n.</italic> (BM); Hertfordshire, Wheathampstead, 14 Oct 1962, <italic>Dony 4165</italic> (BM).</p></tp:treatment-sec><tp:treatment-sec><!--Section generated to contain objects referenced in tp:taxon-treatment.--><table-wrap id="T7" position="float" orientation="portrait"><label>Table 7.</label><caption><p>Preliminary conservation assessments for the Old World members of the Morelloid clade. For details, see Materials and Methods and individual species treatments. Preliminary assessments are based on <abbrev xmlns:xlink="http://www.w3.org/1999/xlink" xlink:title="Extent of Occurrence" id="ABBRID0EM4CK" xlink:type="simple">EOO</abbrev> (Extent of Occurrence) only (see Materials and Methods) and have been calculated for worldwide ranges for each species. The conservation status of species known to be introduced in the Old World has been assessed considering native range only and is discussed under each species treatments.</p></caption><table id="TID0ESABI" rules="all"><tbody><tr><td rowspan="1" colspan="1">
                  <bold>Species</bold>
                </td><td rowspan="1" colspan="1">
                  <bold>Preliminary conservation assessment (<xref ref-type="bibr" rid="B176">IUCN 2016</xref>)</bold>
                </td><td rowspan="1" colspan="1">
                  <bold><abbrev xmlns:xlink="http://www.w3.org/1999/xlink" xlink:title="Extent of Occurrence" id="ABBRID0EL5CK" xlink:type="simple">EOO</abbrev> (km<sup>2</sup>) [worldwide range</bold>]</td></tr><tr><td rowspan="1" colspan="1">
                  <bold><italic><tp:taxon-name><tp:taxon-name-part taxon-name-part-type="genus" reg="Solanum">Solanum</tp:taxon-name-part> <tp:taxon-name-part taxon-name-part-type="species" reg="alpinum">alpinum</tp:taxon-name-part></tp:taxon-name></italic></bold>
                </td><td rowspan="1" colspan="1">VU (Vulnerable)</td><td rowspan="1" colspan="1">18,806</td></tr><tr><td rowspan="1" colspan="1">
                  <italic><tp:taxon-name><tp:taxon-name-part taxon-name-part-type="genus" reg="Solanum">Solanum</tp:taxon-name-part> <tp:taxon-name-part taxon-name-part-type="species" reg="americanum">americanum</tp:taxon-name-part></tp:taxon-name></italic>.</td><td rowspan="1" colspan="1">LC (Least Concern)</td><td rowspan="1" colspan="1">51,956,485</td></tr><tr><td rowspan="1" colspan="1">
                  <italic><tp:taxon-name><tp:taxon-name-part taxon-name-part-type="genus" reg="Solanum">Solanum</tp:taxon-name-part> <tp:taxon-name-part taxon-name-part-type="species" reg="chenopodioides">chenopodioides</tp:taxon-name-part></tp:taxon-name></italic>
                </td><td rowspan="1" colspan="1">LC (Least Concern)</td><td rowspan="1" colspan="1">78,693,743</td></tr><tr><td rowspan="1" colspan="1">
                  <italic><tp:taxon-name><tp:taxon-name-part taxon-name-part-type="genus" reg="Solanum">Solanum</tp:taxon-name-part> <tp:taxon-name-part taxon-name-part-type="species" reg="furcatum">furcatum</tp:taxon-name-part></tp:taxon-name></italic>
                </td><td rowspan="1" colspan="1">LC (Least Concern)</td><td rowspan="1" colspan="1">105,324,815</td></tr><tr><td rowspan="1" colspan="1">
                  <bold><italic><tp:taxon-name><tp:taxon-name-part taxon-name-part-type="genus" reg="Solanum">Solanum</tp:taxon-name-part> <tp:taxon-name-part taxon-name-part-type="species" reg="hirtulum">hirtulum</tp:taxon-name-part></tp:taxon-name></italic></bold>
                </td><td rowspan="1" colspan="1">NT (Near-Threatened)</td><td rowspan="1" colspan="1">26,035</td></tr><tr><td rowspan="1" colspan="1">
                  <italic><tp:taxon-name><tp:taxon-name-part taxon-name-part-type="genus" reg="Solanum">Solanum</tp:taxon-name-part> <tp:taxon-name-part taxon-name-part-type="species" reg="memphiticum">memphiticum</tp:taxon-name-part></tp:taxon-name></italic>
                </td><td rowspan="1" colspan="1">LC (Least Concern)</td><td rowspan="1" colspan="1">4,489,278</td></tr><tr><td rowspan="1" colspan="1">
                  <italic><tp:taxon-name><tp:taxon-name-part taxon-name-part-type="genus" reg="Solanum">Solanum</tp:taxon-name-part> <tp:taxon-name-part taxon-name-part-type="species" reg="nigrum">nigrum</tp:taxon-name-part></tp:taxon-name></italic>
                </td><td rowspan="1" colspan="1">LC (Least Concern)</td><td rowspan="1" colspan="1">202,319,396</td></tr><tr><td rowspan="1" colspan="1">
                  <italic><tp:taxon-name><tp:taxon-name-part taxon-name-part-type="genus" reg="Solanum">Solanum</tp:taxon-name-part> <tp:taxon-name-part taxon-name-part-type="species" reg="nitidibaccatum">nitidibaccatum</tp:taxon-name-part></tp:taxon-name></italic>
                </td><td rowspan="1" colspan="1">LC (Least Concern)</td><td rowspan="1" colspan="1">83,736,975</td></tr><tr><td rowspan="1" colspan="1">
                  <italic><tp:taxon-name><tp:taxon-name-part taxon-name-part-type="genus" reg="Solanum">Solanum</tp:taxon-name-part> <tp:taxon-name-part taxon-name-part-type="species" reg="opacum">opacum</tp:taxon-name-part></tp:taxon-name></italic>
                </td><td rowspan="1" colspan="1">LC (Least Concern)</td><td rowspan="1" colspan="1">78,180,634</td></tr><tr><td rowspan="1" colspan="1">
                  <italic><tp:taxon-name><tp:taxon-name-part taxon-name-part-type="genus" reg="Solanum">Solanum</tp:taxon-name-part> <tp:taxon-name-part taxon-name-part-type="species" reg="palitans">palitans</tp:taxon-name-part></tp:taxon-name></italic>
                </td><td rowspan="1" colspan="1">LC(Least Concern)</td><td rowspan="1" colspan="1">24,975,848</td></tr><tr><td rowspan="1" colspan="1">
                  <bold><italic><tp:taxon-name><tp:taxon-name-part taxon-name-part-type="genus" reg="Solanum">Solanum</tp:taxon-name-part> <tp:taxon-name-part taxon-name-part-type="species" reg="pseudospinosum">pseudospinosum</tp:taxon-name-part></tp:taxon-name></italic></bold>
                </td><td rowspan="1" colspan="1">EN (Endangered)</td><td rowspan="1" colspan="1">4,009</td></tr><tr><td rowspan="1" colspan="1">
                  <italic><tp:taxon-name><tp:taxon-name-part taxon-name-part-type="genus" reg="Solanum">Solanum</tp:taxon-name-part> <tp:taxon-name-part taxon-name-part-type="species" reg="pygmaeum">pygmaeum</tp:taxon-name-part></tp:taxon-name></italic>
                </td><td rowspan="1" colspan="1">LC (Least Concern)</td><td rowspan="1" colspan="1">16,699,600</td></tr><tr><td rowspan="1" colspan="1">
                  <italic><tp:taxon-name><tp:taxon-name-part taxon-name-part-type="genus" reg="Solanum">Solanum</tp:taxon-name-part> <tp:taxon-name-part taxon-name-part-type="species" reg="retroflexum">retroflexum</tp:taxon-name-part></tp:taxon-name></italic>
                </td><td rowspan="1" colspan="1">LC (Least Concern)</td><td rowspan="1" colspan="1">19,067,920</td></tr><tr><td rowspan="1" colspan="1">
                  <italic><tp:taxon-name><tp:taxon-name-part taxon-name-part-type="genus" reg="Solanum">Solanum</tp:taxon-name-part> <tp:taxon-name-part taxon-name-part-type="species" reg="sarrachoides">sarrachoides</tp:taxon-name-part></tp:taxon-name></italic>
                </td><td rowspan="1" colspan="1">LC (Least Concern)</td><td rowspan="1" colspan="1">114,305,743</td></tr><tr><td rowspan="1" colspan="1">
                  <italic><tp:taxon-name><tp:taxon-name-part taxon-name-part-type="genus" reg="Solanum">Solanum</tp:taxon-name-part> <tp:taxon-name-part taxon-name-part-type="species" reg="scabrum">scabrum</tp:taxon-name-part></tp:taxon-name></italic>
                </td><td rowspan="1" colspan="1">LC (Least Concern)</td><td rowspan="1" colspan="1">49,116,048</td></tr><tr><td rowspan="1" colspan="1">
                  <italic><tp:taxon-name><tp:taxon-name-part taxon-name-part-type="genus" reg="Solanum">Solanum</tp:taxon-name-part> <tp:taxon-name-part taxon-name-part-type="species" reg="tarderemotum">tarderemotum</tp:taxon-name-part></tp:taxon-name></italic>
                </td><td rowspan="1" colspan="1">LC (Least Concern)</td><td rowspan="1" colspan="1">22,131,524</td></tr><tr><td rowspan="1" colspan="1">
                  <italic><tp:taxon-name><tp:taxon-name-part taxon-name-part-type="genus" reg="Solanum">Solanum</tp:taxon-name-part> <tp:taxon-name-part taxon-name-part-type="species" reg="triflorum">triflorum</tp:taxon-name-part></tp:taxon-name></italic>
                </td><td rowspan="1" colspan="1">LC(Least Concern)</td><td rowspan="1" colspan="1">91,711,479</td></tr><tr><td rowspan="1" colspan="1">
                  <bold><italic><tp:taxon-name><tp:taxon-name-part taxon-name-part-type="genus" reg="Solanum">Solanum</tp:taxon-name-part> <tp:taxon-name-part taxon-name-part-type="species" reg="umalilaense">umalilaense</tp:taxon-name-part></tp:taxon-name></italic></bold>
                </td><td rowspan="1" colspan="1">EN [DD] (Endangered or Data Deficient)</td><td rowspan="1" colspan="1">2,559</td></tr><tr><td rowspan="1" colspan="1">
                  <italic><tp:taxon-name><tp:taxon-name-part taxon-name-part-type="genus" reg="Solanum">Solanum</tp:taxon-name-part> <tp:taxon-name-part taxon-name-part-type="species" reg="villosum">villosum</tp:taxon-name-part></tp:taxon-name></italic>
                </td><td rowspan="1" colspan="1">LC (Least Concern)</td><td rowspan="1" colspan="1">364,611,726</td></tr></tbody></table></table-wrap></tp:treatment-sec><ref-list><ref id="B113"><mixed-citation xmlns:xlink="http://www.w3.org/1999/xlink" xlink:type="simple">
          <person-group><name name-style="western"><surname>Edmonds</surname><given-names>JM</given-names></name></person-group> (<year>1986</year>) <article-title>Biosystematics of <italic><tp:taxon-name><tp:taxon-name-part taxon-name-part-type="genus">Solanum</tp:taxon-name-part> <tp:taxon-name-part taxon-name-part-type="species">sarrachoides</tp:taxon-name-part></tp:taxon-name></italic> Sendtn. and <italic><tp:taxon-name><tp:taxon-name-part taxon-name-part-type="genus">S.</tp:taxon-name-part> <tp:taxon-name-part taxon-name-part-type="species">physalifolium</tp:taxon-name-part></tp:taxon-name></italic> Rusby (<italic><tp:taxon-name><tp:taxon-name-part taxon-name-part-type="genus">S.</tp:taxon-name-part> <tp:taxon-name-part taxon-name-part-type="species">nitidibaccatum</tp:taxon-name-part></tp:taxon-name></italic> Bitter).</article-title> <source>Botanical Journal of the Linnean Society</source> <volume>92</volume>(<issue>1</issue>): <fpage>1</fpage>–<lpage>38</lpage>. <ext-link xlink:type="simple" ext-link-type="doi" xlink:href="10.1111/j.1095-8339.1986.tb01425.x">https://doi.org/10.1111/j.1095-8339.1986.tb01425.x</ext-link></mixed-citation></ref><ref id="B103"><mixed-citation xmlns:xlink="http://www.w3.org/1999/xlink" xlink:type="simple">
          <person-group><name name-style="western"><surname>Edmonds</surname><given-names>JM</given-names></name></person-group> (<year>1972</year>) <article-title>A synopsis of the taxonomy of <tp:taxon-name><tp:taxon-name-part taxon-name-part-type="genus">Solanum</tp:taxon-name-part> <tp:taxon-name-part taxon-name-part-type="infraspecific-rank">sect.</tp:taxon-name-part> <tp:taxon-name-part taxon-name-part-type="section">Solanum</tp:taxon-name-part></tp:taxon-name> (Maurella) in South America.</article-title> <source>Kew Bulletin</source> <volume>27</volume>(<issue>1</issue>): <fpage>95</fpage>–<lpage>114</lpage>. <ext-link xlink:type="simple" ext-link-type="doi" xlink:href="10.2307/4117874">https://doi.org/10.2307/4117874</ext-link></mixed-citation></ref><ref id="B104"><mixed-citation xmlns:xlink="http://www.w3.org/1999/xlink" xlink:type="simple">
          <person-group><name name-style="western"><surname>Edmonds</surname><given-names>JM</given-names></name></person-group> (<year>1977</year>) <article-title>Taxonomic studies on <tp:taxon-name><tp:taxon-name-part taxon-name-part-type="genus">Solanum</tp:taxon-name-part> <tp:taxon-name-part taxon-name-part-type="authority">L.</tp:taxon-name-part> <tp:taxon-name-part taxon-name-part-type="infraspecific-rank">section</tp:taxon-name-part> <tp:taxon-name-part taxon-name-part-type="section">Solanum</tp:taxon-name-part></tp:taxon-name> (Maurella).</article-title> <source>Botanical Journal of the Linnean Society</source> <volume>75</volume>(<issue>2</issue>): <fpage>141</fpage>–<lpage>178</lpage>. <ext-link xlink:type="simple" ext-link-type="doi" xlink:href="10.1111/j.1095-8339.1977.tb01482.x">https://doi.org/10.1111/j.1095-8339.1977.tb01482.x</ext-link></mixed-citation></ref><ref id="B47"><mixed-citation xmlns:xlink="http://www.w3.org/1999/xlink" xlink:type="simple">
          <person-group><name name-style="western"><surname>Bukenya</surname><given-names>ZR</given-names></name></person-group> (<year>1996</year>) <article-title>Uses, chromosome number and distribution of <italic><tp:taxon-name><tp:taxon-name-part taxon-name-part-type="genus">Solanum</tp:taxon-name-part></tp:taxon-name></italic> species in Uganda.</article-title> In: <person-group><name name-style="western"><surname>Van der Maesen</surname><given-names>LJG</given-names></name><name name-style="western"><surname>van Medenbach de Rooy</surname><given-names>JM</given-names></name></person-group> (<role>Eds</role>) <issue-title>The Biodiversity of African Plants.</issue-title> <source>Kluwer Academic Publishers, The Netherlands</source>, <fpage>33</fpage>–<lpage>37</lpage>.</mixed-citation></ref><ref id="B252"><mixed-citation xmlns:xlink="http://www.w3.org/1999/xlink" xlink:type="simple">
          <person-group><name name-style="western"><surname>Moyetta</surname><given-names>NR</given-names></name><name name-style="western"><surname>Stiefkens</surname><given-names>LB</given-names></name><name name-style="western"><surname>Bernardello</surname><given-names>G</given-names></name></person-group> (<year>2013</year>) <article-title>Karyotypes of South American species of the Morelloid and Dulcamaroid clades (<italic><tp:taxon-name><tp:taxon-name-part taxon-name-part-type="genus">Solanum</tp:taxon-name-part></tp:taxon-name></italic>, <tp:taxon-name><tp:taxon-name-part taxon-name-part-type="genus">Solanaceae</tp:taxon-name-part></tp:taxon-name>).</article-title> <source>Caryologia</source> <volume>66</volume>(<issue>4</issue>): <fpage>333</fpage>–<lpage>345</lpage>. <ext-link xlink:type="simple" ext-link-type="doi" xlink:href="10.1080/00087114.2013.855389">https://doi.org/10.1080/00087114.2013.855389</ext-link></mixed-citation></ref><ref id="B273"><mixed-citation xmlns:xlink="http://www.w3.org/1999/xlink" xlink:type="simple">
          <person-group><name name-style="western"><surname>Olet</surname><given-names>EA</given-names></name><name name-style="western"><surname>Lye</surname><given-names>KA</given-names></name><name name-style="western"><surname>Stedje</surname><given-names>B</given-names></name></person-group> (<year>2015</year>) <article-title>Crossing relationships and chromosome numbers of <tp:taxon-name><tp:taxon-name-part taxon-name-part-type="genus">Solanum</tp:taxon-name-part> <tp:taxon-name-part taxon-name-part-type="infraspecific-rank">section</tp:taxon-name-part> <tp:taxon-name-part taxon-name-part-type="section">Solanum</tp:taxon-name-part></tp:taxon-name> in Uganda.</article-title> <source>Nordic Journal of Botany</source> <volume>33</volume>(<issue>4</issue>): <fpage>472</fpage>–<lpage>483</lpage>. <ext-link xlink:type="simple" ext-link-type="doi" xlink:href="10.1111/njb.00592">https://doi.org/10.1111/njb.00592</ext-link></mixed-citation></ref><ref id="B251"><mixed-citation xmlns:xlink="http://www.w3.org/1999/xlink" xlink:type="simple">
          <person-group><name name-style="western"><surname>Mossberg</surname><given-names>B</given-names></name><name name-style="western"><surname>Stenberg</surname><given-names>L</given-names></name><name name-style="western"><surname>Karlsson</surname><given-names>T</given-names></name></person-group> (<year>2003</year>) Den nya Nordiska floran. Wahlstrom &amp; Widstrand, Stockholm.</mixed-citation></ref><ref id="B351"><mixed-citation xmlns:xlink="http://www.w3.org/1999/xlink" xlink:type="simple">
          <person-group><name name-style="western"><surname>Stace</surname><given-names>C</given-names></name></person-group> (<year>2010</year>) New flora of the British Isles (3<sup>rd</sup> edn). Cambridge University Press, Cambridge.</mixed-citation></ref><ref id="B176"><mixed-citation xmlns:xlink="http://www.w3.org/1999/xlink" xlink:type="simple">
          <institution xlink:type="simple">IUCN</institution> (<year>2016</year>) Guidelines for Using the IUCN Red List Categories and Criteria. Version 12. Prepared by the Standards and Petitions Subcommittee. <ext-link xlink:type="simple" ext-link-type="uri" xlink:href="http://www.iucnredlist.org/documents/RedListGuidelines.pdf">http://www.iucnredlist.org/documents/RedListGuidelines.pdf</ext-link></mixed-citation></ref><ref id="B161"><mixed-citation xmlns:xlink="http://www.w3.org/1999/xlink" xlink:type="simple">
          <person-group><name name-style="western"><surname>Healy</surname><given-names>AJ</given-names></name></person-group> (<year>1974</year>) Identification of nightshades (<italic><tp:taxon-name><tp:taxon-name-part taxon-name-part-type="genus">Atropa</tp:taxon-name-part></tp:taxon-name></italic> and <italic><tp:taxon-name><tp:taxon-name-part taxon-name-part-type="genus">Solanum</tp:taxon-name-part></tp:taxon-name></italic>) in New Zealand. Proceedings of the 27<sup>th</sup> New Zealand Weed and Pest Control Conference: 41–58.</mixed-citation></ref><ref id="B168"><mixed-citation xmlns:xlink="http://www.w3.org/1999/xlink" xlink:type="simple">
          <person-group><name name-style="western"><surname>Henderson</surname><given-names>RJF</given-names></name></person-group> (<year>1974</year>) <article-title><italic><tp:taxon-name><tp:taxon-name-part taxon-name-part-type="genus">Solanum</tp:taxon-name-part> <tp:taxon-name-part taxon-name-part-type="species">nigrum</tp:taxon-name-part></tp:taxon-name></italic> L. (<tp:taxon-name><tp:taxon-name-part taxon-name-part-type="genus">Solanaceae</tp:taxon-name-part></tp:taxon-name>) and related species in Australia.</article-title> <source>Contributions from the Queensland Herbarium</source> <volume>16</volume>: <fpage>1</fpage>–<lpage>78</lpage>.</mixed-citation></ref><ref id="B265"><mixed-citation xmlns:xlink="http://www.w3.org/1999/xlink" xlink:type="simple">
          <person-group><name name-style="western"><surname>Ogg</surname><given-names>Jr AG</given-names></name><name name-style="western"><surname>Rogers</surname><given-names>BS</given-names></name><name name-style="western"><surname>Schilling</surname><given-names>EE</given-names></name></person-group> (<year>1981</year>) <article-title>Characterization of black nightshade (<italic><tp:taxon-name><tp:taxon-name-part taxon-name-part-type="genus">Solanum</tp:taxon-name-part> <tp:taxon-name-part taxon-name-part-type="species">nigrum</tp:taxon-name-part></tp:taxon-name></italic>) and related species in the United States.</article-title> <source>Weed Science</source> <volume>29</volume>: <fpage>27</fpage>–<lpage>32</lpage>.</mixed-citation></ref><ref id="B326"><mixed-citation xmlns:xlink="http://www.w3.org/1999/xlink" xlink:type="simple">
          <person-group><name name-style="western"><surname>Schilling</surname><given-names>EE</given-names></name></person-group> (<year>1981</year>) <article-title>Systematics of <tp:taxon-name><tp:taxon-name-part taxon-name-part-type="genus">Solanum</tp:taxon-name-part> <tp:taxon-name-part taxon-name-part-type="infraspecific-rank">sect.</tp:taxon-name-part> <tp:taxon-name-part taxon-name-part-type="section">Solanum</tp:taxon-name-part></tp:taxon-name> (<tp:taxon-name><tp:taxon-name-part taxon-name-part-type="genus">Solanaceae</tp:taxon-name-part></tp:taxon-name>) in North America.</article-title> <source>Systematic Botany</source> <volume>6</volume>(<issue>2</issue>): <fpage>172</fpage>–<lpage>185</lpage>. <ext-link xlink:type="simple" ext-link-type="doi" xlink:href="10.2307/2418547">https://doi.org/10.2307/2418547</ext-link></mixed-citation></ref><ref id="B364"><mixed-citation xmlns:xlink="http://www.w3.org/1999/xlink" xlink:type="simple">
          <person-group><name name-style="western"><surname>Symon</surname><given-names>DE</given-names></name></person-group> (<year>1981</year>) <article-title>A revision of the genus <italic><tp:taxon-name><tp:taxon-name-part taxon-name-part-type="genus">Solanum</tp:taxon-name-part></tp:taxon-name></italic> in Australia.</article-title> <source>Journal of the Adelaide Botanic Gardens</source> <volume>4</volume>: <fpage>1</fpage>–<lpage>367</lpage>.</mixed-citation></ref><ref id="B354"><mixed-citation xmlns:xlink="http://www.w3.org/1999/xlink" xlink:type="simple">
          <person-group><name name-style="western"><surname>Stebbins</surname><given-names>GL</given-names></name><name name-style="western"><surname>Paddock</surname><given-names>EF</given-names></name></person-group> (<year>1949</year>) <article-title>The <italic><tp:taxon-name><tp:taxon-name-part taxon-name-part-type="genus">Solanum</tp:taxon-name-part> <tp:taxon-name-part taxon-name-part-type="species">nigrum</tp:taxon-name-part></tp:taxon-name></italic> complex in Pacific North America.</article-title> <source>Madrono</source> <volume>10</volume>: <fpage>70</fpage>–<lpage>80</lpage>.</mixed-citation></ref><ref id="B336"><mixed-citation xmlns:xlink="http://www.w3.org/1999/xlink" xlink:type="simple">
          <person-group><name name-style="western"><surname>Sendtner</surname></name></person-group> (<year>1846</year>) <article-title><tp:taxon-name><tp:taxon-name-part taxon-name-part-type="genus">Solanaceae</tp:taxon-name-part></tp:taxon-name> et <tp:taxon-name>Cestrineae</tp:taxon-name>.</article-title> <source>Flora Brasiliensis</source> <volume>10</volume>: <fpage>1</fpage>–<lpage>231</lpage>.</mixed-citation></ref></ref-list></tp:taxon-treatment>
