# Supplementary material for: A revision of the Old World Black Nightshades (Morelloid clade of Solanum L., Solanaceae)
Source: PhytoKeys. 2018 Jul 25;(106):1–223. doi: 10.3897/phytokeys.106.21991 (PMC6070582; doi:10.3897/phytokeys.106.21991)
Supplement: XML Treatment for Solanum scabrum [file phytokeys.106.21991-treatment15.xml]

<!DOCTYPE tp:taxon-treatment
  PUBLIC "-//TaxonX//DTD Taxonomic Treatment Publishing DTD v0 20100105//EN" "tax-treatment-NSO.dtd">
<tp:taxon-treatment xmlns:tp="http://www.plazi.org/taxpub"><tp:treatment-meta><kwd-group><label>Taxon classification</label><kwd><named-content xmlns:xlink="http://www.w3.org/1999/xlink" content-type="kingdom">Plantae</named-content></kwd><kwd><named-content xmlns:xlink="http://www.w3.org/1999/xlink" content-type="order">Solanales</named-content></kwd><kwd><named-content xmlns:xlink="http://www.w3.org/1999/xlink" content-type="family">Solanaceae</named-content></kwd></kwd-group><mixed-citation publication-type="journal"><person-group><name><surname>Särkinen</surname><given-names>Tiina</given-names></name><name><surname>Poczai</surname><given-names>Peter</given-names></name><name><surname>Barboza</surname><given-names>Gloria E.</given-names></name><name><surname>van der Weerden</surname><given-names>Gerard M.</given-names></name><name><surname>Baden</surname><given-names>Maria</given-names></name><name><surname>Knapp</surname><given-names>Sandra</given-names></name></person-group><article-title>A revision of the Old World Black Nightshades (Morelloid clade of <italic><tp:taxon-name><tp:taxon-name-part taxon-name-part-type="genus" reg="Solanum">Solanum</tp:taxon-name-part></tp:taxon-name></italic> L., <tp:taxon-name><tp:taxon-name-part taxon-name-part-type="genus" reg="Solanaceae">Solanaceae</tp:taxon-name-part></tp:taxon-name>)</article-title><source>PhytoKeys</source><day>25</day><month>7</month><year>2018</year><volume>2018</volume><issue>106</issue><fpage>1</fpage><lpage>223</lpage><pub-id pub-id-type="doi">10.3897/phytokeys.106.21991</pub-id></mixed-citation></tp:treatment-meta><tp:nomenclature><label>15.</label><tp:taxon-name>
            <tp:taxon-name-part taxon-name-part-type="genus" reg="Solanum">Solanum</tp:taxon-name-part>
            <tp:taxon-name-part taxon-name-part-type="species" reg="scabrum">scabrum</tp:taxon-name-part>
          </tp:taxon-name><tp:taxon-authority>Mill., Gard. Dict. ed. 8, no. 6. 1768</tp:taxon-authority><xref ref-type="fig" rid="F46">Figures 46</xref><xref ref-type="fig" rid="F47">, 47</xref><tp:nomenclature-citation-list><tp:nomenclature-citation><tp:taxon-name>
                <tp:taxon-name-part taxon-name-part-type="genus" reg="Solanum">Solanum</tp:taxon-name-part> <tp:taxon-name-part taxon-name-part-type="species" reg="nigrum">nigrum</tp:taxon-name-part> <tp:taxon-name-part taxon-name-part-type="authority">L.</tp:taxon-name-part> <tp:taxon-name-part taxon-name-part-type="infraspecific-rank">var.</tp:taxon-name-part> <tp:taxon-name-part taxon-name-part-type="variety" reg="guineense">guineense</tp:taxon-name-part></tp:taxon-name><comment>L., Sp. Pl. 186. 1753.</comment></tp:nomenclature-citation><tp:nomenclature-citation><tp:taxon-name><tp:taxon-name-part taxon-name-part-type="genus" reg="Solanum"/><tp:taxon-name-part taxon-name-part-type="species" reg="scabrum"/></tp:taxon-name><comment>Type. “Solanum guineense fructu magno instar cerasi nigerrimo umbellato” cultivated in England, at James Sherard’s garden in Eltham (Hortus Elthamensis) (lectotype, designated by <xref ref-type="bibr" rid="B107">Edmonds 1979b</xref>, pg. 224: Dillenius, Hort. Eltham. 2: 366, t. 274, f. 354. 1732). </comment></tp:nomenclature-citation><tp:nomenclature-citation><tp:taxon-name>
                <tp:taxon-name-part taxon-name-part-type="genus" reg="Solanum">Solanum</tp:taxon-name-part> <tp:taxon-name-part taxon-name-part-type="species" reg="guineense">guineense</tp:taxon-name-part></tp:taxon-name><comment>(L.) Mill., Gard. Dict., ed. 8, no. 7. 1768, nom. illeg., not <tp:taxon-name><tp:taxon-name-part taxon-name-part-type="genus" reg="Solanum">Solanum</tp:taxon-name-part> <tp:taxon-name-part taxon-name-part-type="species" reg="guineense">guineense</tp:taxon-name-part></tp:taxon-name> L. (1753)</comment></tp:nomenclature-citation><tp:nomenclature-citation><tp:taxon-name><tp:taxon-name-part taxon-name-part-type="genus" reg="Solanum"/><tp:taxon-name-part taxon-name-part-type="species" reg="scabrum"/></tp:taxon-name><comment>Type. Based on <tp:taxon-name><tp:taxon-name-part taxon-name-part-type="genus" reg="Solanum">Solanum</tp:taxon-name-part> <tp:taxon-name-part taxon-name-part-type="species" reg="nigrum">nigrum</tp:taxon-name-part> <tp:taxon-name-part taxon-name-part-type="authority">L.</tp:taxon-name-part> <tp:taxon-name-part taxon-name-part-type="infraspecific-rank">var.</tp:taxon-name-part> <tp:taxon-name-part taxon-name-part-type="variety" reg="guineense">guineense</tp:taxon-name-part></tp:taxon-name> L. </comment></tp:nomenclature-citation><tp:nomenclature-citation><tp:taxon-name>
                <tp:taxon-name-part taxon-name-part-type="genus" reg="Solanum">Solanum</tp:taxon-name-part> <tp:taxon-name-part taxon-name-part-type="species" reg="melanocerasum">melanocerasum</tp:taxon-name-part></tp:taxon-name><comment>All., Auct. Syn. Meth. Stirp. Hort. Regii Taur. 664. 1774.</comment></tp:nomenclature-citation><tp:nomenclature-citation><tp:taxon-name><tp:taxon-name-part taxon-name-part-type="genus" reg="Solanum"/><tp:taxon-name-part taxon-name-part-type="species" reg="scabrum"/></tp:taxon-name><comment>Type. “Solanum guineense, fructo magno, instar cerasi nigerrimo, umbellato” cultivated in England at John Sherard’s garden in Eltham (Hortus Elthamensis), <italic>Herb. Dillenius 336</italic> (neotype, designated by <xref ref-type="bibr" rid="B118">Edmonds 2012</xref>, pg. 129 [as lectotype]: OXF [Dill. HE-274-234]). </comment></tp:nomenclature-citation><tp:nomenclature-citation><tp:taxon-name>
                <tp:taxon-name-part taxon-name-part-type="genus" reg="Solanum">Solanum</tp:taxon-name-part> <tp:taxon-name-part taxon-name-part-type="species" reg="guineense">guineense</tp:taxon-name-part></tp:taxon-name><comment>(L.) Lam. Tabl. Encycl. 2: 18. 1794, nom. illeg., not <tp:taxon-name><tp:taxon-name-part taxon-name-part-type="genus" reg="Solanum">Solanum</tp:taxon-name-part> <tp:taxon-name-part taxon-name-part-type="species" reg="guineense">guineense</tp:taxon-name-part></tp:taxon-name> L. (1753), <tp:taxon-name><tp:taxon-name-part taxon-name-part-type="genus" reg="Solanum">Solanum</tp:taxon-name-part> <tp:taxon-name-part taxon-name-part-type="species" reg="guineense">guineense</tp:taxon-name-part></tp:taxon-name> (L.) Mill. (1768)</comment></tp:nomenclature-citation><tp:nomenclature-citation><tp:taxon-name><tp:taxon-name-part taxon-name-part-type="genus" reg="Solanum"/><tp:taxon-name-part taxon-name-part-type="species" reg="scabrum"/></tp:taxon-name><comment>Type. Based on <tp:taxon-name><tp:taxon-name-part taxon-name-part-type="genus" reg="Solanum">Solanum</tp:taxon-name-part> <tp:taxon-name-part taxon-name-part-type="species" reg="nigrum">nigrum</tp:taxon-name-part> <tp:taxon-name-part taxon-name-part-type="authority">L.</tp:taxon-name-part> <tp:taxon-name-part taxon-name-part-type="infraspecific-rank">var.</tp:taxon-name-part> <tp:taxon-name-part taxon-name-part-type="variety" reg="guineense">guineense</tp:taxon-name-part></tp:taxon-name> L. </comment></tp:nomenclature-citation><tp:nomenclature-citation><tp:taxon-name>
                <tp:taxon-name-part taxon-name-part-type="genus" reg="Solanum">Solanum</tp:taxon-name-part> <tp:taxon-name-part taxon-name-part-type="species" reg="triangulare">triangulare</tp:taxon-name-part></tp:taxon-name><comment>Lam., Tabl. Encycl. 2: 18. 1794.</comment></tp:nomenclature-citation><tp:nomenclature-citation><tp:taxon-name><tp:taxon-name-part taxon-name-part-type="genus" reg="Solanum"/><tp:taxon-name-part taxon-name-part-type="species" reg="scabrum"/></tp:taxon-name><comment>Type. “Ex Ind. Orient”, <italic>Herb. Lamarck s.n.</italic> (lectotype, designated by <xref ref-type="bibr" rid="B71">D’Arcy 1974a</xref>, pg 735 [as type]: P-LAM [P00357626]). </comment></tp:nomenclature-citation><tp:nomenclature-citation><tp:taxon-name>
                <tp:taxon-name-part taxon-name-part-type="genus" reg="Solanum">Solanum</tp:taxon-name-part> <tp:taxon-name-part taxon-name-part-type="species" reg="quadrangulare">quadrangulare</tp:taxon-name-part> <tp:taxon-name-part taxon-name-part-type="authority">Lam.</tp:taxon-name-part> <tp:taxon-name-part taxon-name-part-type="infraspecific-rank">var.</tp:taxon-name-part> <tp:taxon-name-part taxon-name-part-type="variety" reg="triangulare">triangulare</tp:taxon-name-part></tp:taxon-name><comment>(Lam) Pers., Sys. 225. 1805.</comment></tp:nomenclature-citation><tp:nomenclature-citation><tp:taxon-name><tp:taxon-name-part taxon-name-part-type="genus" reg="Solanum"/><tp:taxon-name-part taxon-name-part-type="species" reg="scabrum"/></tp:taxon-name><comment>Type. Based on <tp:taxon-name><tp:taxon-name-part taxon-name-part-type="genus" reg="Solanum">Solanum</tp:taxon-name-part> <tp:taxon-name-part taxon-name-part-type="species" reg="triangulare">triangulare</tp:taxon-name-part></tp:taxon-name> Lam. </comment></tp:nomenclature-citation><tp:nomenclature-citation><tp:taxon-name>
                <tp:taxon-name-part taxon-name-part-type="genus" reg="Solanum">Solanum</tp:taxon-name-part> <tp:taxon-name-part taxon-name-part-type="species" reg="melanocerasum">melanocerasum</tp:taxon-name-part></tp:taxon-name><comment>Willd., Enum. Pl. (Willdenow) 1: 237. 1809, nom. illeg., not <tp:taxon-name><tp:taxon-name-part taxon-name-part-type="genus" reg="Solanum">Solanum</tp:taxon-name-part> <tp:taxon-name-part taxon-name-part-type="species" reg="melanocerasum">melanocerasum</tp:taxon-name-part></tp:taxon-name> All. (1773)</comment></tp:nomenclature-citation><tp:nomenclature-citation><tp:taxon-name><tp:taxon-name-part taxon-name-part-type="genus" reg="Solanum"/><tp:taxon-name-part taxon-name-part-type="species" reg="scabrum"/></tp:taxon-name><comment>Type. Cultivated in Berlin Botanical Garden, from “Europa australi” [southern Europe] (no original material labelled as “melanocerasum” found in B-W; neotype, designated here: B-W [BW04368010]). </comment></tp:nomenclature-citation><tp:nomenclature-citation><tp:taxon-name>
                <tp:taxon-name-part taxon-name-part-type="genus" reg="Solanum">Solanum</tp:taxon-name-part> <tp:taxon-name-part taxon-name-part-type="species" reg="pterocaulum">pterocaulum</tp:taxon-name-part></tp:taxon-name><comment>Dunal, Hist. Nat. <tp:taxon-name><tp:taxon-name-part taxon-name-part-type="genus" reg="Solanum">Solanum</tp:taxon-name-part></tp:taxon-name> 153. 1813, nom. illeg. superfl.</comment></tp:nomenclature-citation><tp:nomenclature-citation><tp:taxon-name><tp:taxon-name-part taxon-name-part-type="genus" reg="Solanum"/><tp:taxon-name-part taxon-name-part-type="species" reg="scabrum"/></tp:taxon-name><comment>Type. Based on <tp:taxon-name><tp:taxon-name-part taxon-name-part-type="genus" reg="Solanum">Solanum</tp:taxon-name-part> <tp:taxon-name-part taxon-name-part-type="species" reg="scabrum">scabrum</tp:taxon-name-part></tp:taxon-name> Mill. (cited in synonymy). </comment></tp:nomenclature-citation><tp:nomenclature-citation><tp:taxon-name>
                <tp:taxon-name-part taxon-name-part-type="genus" reg="Solanum">Solanum</tp:taxon-name-part> <tp:taxon-name-part taxon-name-part-type="species" reg="fistulosum">fistulosum</tp:taxon-name-part></tp:taxon-name><comment>Dunal, Encycl. [J. Lamarck &amp; al.] Suppl. 3: 749. 1814.</comment></tp:nomenclature-citation><tp:nomenclature-citation><tp:taxon-name><tp:taxon-name-part taxon-name-part-type="genus" reg="Solanum"/><tp:taxon-name-part taxon-name-part-type="species" reg="scabrum"/></tp:taxon-name><comment>Type. “Originaire de l’Isle de France [Mauritius], est cultivée en Amerique [Brazil]”, <italic>Herb. Richard s.n.</italic> (lectotype, designated by <xref ref-type="bibr" rid="B71">D’Arcy 1974a</xref>, pg. 735: P [P00335259]). </comment></tp:nomenclature-citation><tp:nomenclature-citation><tp:taxon-name>
                <tp:taxon-name-part taxon-name-part-type="genus" reg="Solanum">Solanum</tp:taxon-name-part> <tp:taxon-name-part taxon-name-part-type="species" reg="memphiticum">memphiticum</tp:taxon-name-part></tp:taxon-name><comment>Mart., Pl. Hort. Erlang. 63. 1814, nom. illeg., not <tp:taxon-name><tp:taxon-name-part taxon-name-part-type="genus" reg="Solanum">Solanum</tp:taxon-name-part> <tp:taxon-name-part taxon-name-part-type="species" reg="memphiticum">memphiticum</tp:taxon-name-part></tp:taxon-name> J.F.Gmel. (1791)</comment></tp:nomenclature-citation><tp:nomenclature-citation><tp:taxon-name><tp:taxon-name-part taxon-name-part-type="genus" reg="Solanum"/><tp:taxon-name-part taxon-name-part-type="species" reg="scabrum"/></tp:taxon-name><comment>Type. Cultivated in Erlangen, Bavaria, Germany, origins not known (no specimens cited; no original material located, possibly at ER?). </comment></tp:nomenclature-citation><tp:nomenclature-citation><tp:taxon-name>
                <tp:taxon-name-part taxon-name-part-type="genus" reg="Solanum">Solanum</tp:taxon-name-part> <tp:taxon-name-part taxon-name-part-type="species" reg="nigrum">nigrum</tp:taxon-name-part> <tp:taxon-name-part taxon-name-part-type="authority">L.</tp:taxon-name-part> <tp:taxon-name-part taxon-name-part-type="infraspecific-rank">var.</tp:taxon-name-part> <tp:taxon-name-part taxon-name-part-type="variety" reg="melanocerasum">melanocerasum</tp:taxon-name-part></tp:taxon-name><comment>(Willd.) Dunal, Solan. Syn. 12. 1816.</comment></tp:nomenclature-citation><tp:nomenclature-citation><tp:taxon-name><tp:taxon-name-part taxon-name-part-type="genus" reg="Solanum"/><tp:taxon-name-part taxon-name-part-type="species" reg="scabrum"/></tp:taxon-name><comment>Type. Based on <tp:taxon-name><tp:taxon-name-part taxon-name-part-type="genus" reg="Solanum">Solanum</tp:taxon-name-part> <tp:taxon-name-part taxon-name-part-type="species" reg="melanocerasum">melanocerasum</tp:taxon-name-part></tp:taxon-name> Willd. </comment></tp:nomenclature-citation><tp:nomenclature-citation><tp:taxon-name>
                <tp:taxon-name-part taxon-name-part-type="genus" reg="Solanum">Solanum</tp:taxon-name-part> <tp:taxon-name-part taxon-name-part-type="species" reg="nitens">nitens</tp:taxon-name-part></tp:taxon-name><comment>Opiz, Oekon.-techn. Fl. Böhm. [Berchtold &amp; al.] 3(2): XXI. 1843.</comment></tp:nomenclature-citation><tp:nomenclature-citation><tp:taxon-name><tp:taxon-name-part taxon-name-part-type="genus" reg="Solanum"/><tp:taxon-name-part taxon-name-part-type="species" reg="scabrum"/></tp:taxon-name><comment>Type. Czech Republic. Prague, “in Semubackern por dem Reuthore Prag”, <italic>P.M. Opiz 10/840</italic> (no herbaria cited; no original material found, perhaps at PR?). </comment></tp:nomenclature-citation><tp:nomenclature-citation><tp:taxon-name>
                <tp:taxon-name-part taxon-name-part-type="genus" reg="Solanum">Solanum</tp:taxon-name-part> <tp:taxon-name-part taxon-name-part-type="species" reg="oleraceum">oleraceum</tp:taxon-name-part> <tp:taxon-name-part taxon-name-part-type="authority">Dunal</tp:taxon-name-part> <tp:taxon-name-part taxon-name-part-type="infraspecific-rank">var.</tp:taxon-name-part> <tp:taxon-name-part taxon-name-part-type="variety" reg="macrocarpum">macrocarpum</tp:taxon-name-part></tp:taxon-name><comment>Dunal, Prodr. [A. P. de Candolle] 13(1): 50. 1852.</comment></tp:nomenclature-citation><tp:nomenclature-citation><tp:taxon-name><tp:taxon-name-part taxon-name-part-type="genus" reg="Solanum"/><tp:taxon-name-part taxon-name-part-type="species" reg="scabrum"/></tp:taxon-name><comment>Type. Brazil. Bahia: Ilheus, 1841, <italic>C.F.P. Martius 1255</italic> (lectotype, designated by <xref ref-type="bibr" rid="B103">Edmonds 1972</xref>, pg. 108 [as holotype]: G-DC [G00144295]; isolectotype: P [P00366815]). </comment></tp:nomenclature-citation><tp:nomenclature-citation><tp:taxon-name>
                <tp:taxon-name-part taxon-name-part-type="genus" reg="Solanum">Solanum</tp:taxon-name-part> <tp:taxon-name-part taxon-name-part-type="species" reg="tinctorium">tinctorium</tp:taxon-name-part></tp:taxon-name><comment>Welw., Apont. 590. 1859 [1858].</comment></tp:nomenclature-citation><tp:nomenclature-citation><tp:taxon-name><tp:taxon-name-part taxon-name-part-type="genus" reg="Solanum"/><tp:taxon-name-part taxon-name-part-type="species" reg="scabrum"/></tp:taxon-name><comment>Type. Angola. Golungo Alto, 1856, <italic>F.M.J. Welwitsch 6103</italic> (lectotype, designated here: BM [BM000942995]; isolectotypes: BM [BM000942996], K [K001029777]). </comment></tp:nomenclature-citation><tp:nomenclature-citation><tp:taxon-name>
                <tp:taxon-name-part taxon-name-part-type="genus" reg="Solanum">Solanum</tp:taxon-name-part> <tp:taxon-name-part taxon-name-part-type="species" reg="nigrum">nigrum</tp:taxon-name-part> <tp:taxon-name-part taxon-name-part-type="authority">L.</tp:taxon-name-part> <tp:taxon-name-part taxon-name-part-type="infraspecific-rank">var.</tp:taxon-name-part> <tp:taxon-name-part taxon-name-part-type="variety" reg="pterocaulum">pterocaulum</tp:taxon-name-part></tp:taxon-name><comment>(Dunal) Schur, Enum. Pl. Transsilv. 478. 1866, as ‘<tp:taxon-name><tp:taxon-name-part taxon-name-part-type="genus" reg="Solanum"/><tp:taxon-name-part taxon-name-part-type="species" reg="pterocaulon">pterocaulon</tp:taxon-name-part></tp:taxon-name>’.</comment></tp:nomenclature-citation><tp:nomenclature-citation><tp:taxon-name><tp:taxon-name-part taxon-name-part-type="genus" reg="Solanum"/><tp:taxon-name-part taxon-name-part-type="species" reg="scabrum"/></tp:taxon-name><comment>Type. Based on <tp:taxon-name><tp:taxon-name-part taxon-name-part-type="genus" reg="Solanum">S.</tp:taxon-name-part> <tp:taxon-name-part taxon-name-part-type="species" reg="pterocaulum">pterocaulum</tp:taxon-name-part></tp:taxon-name> Dunal [“excl. German floras”] </comment></tp:nomenclature-citation><tp:nomenclature-citation><tp:taxon-name>
                <tp:taxon-name-part taxon-name-part-type="genus" reg="Solanum">Solanum</tp:taxon-name-part> <tp:taxon-name-part taxon-name-part-type="species" reg="boerhaavii">boerhaavii</tp:taxon-name-part></tp:taxon-name><comment>Thell., Rep. Bot. Soc.&amp; Exchange Club Brit. Isles 8: 187. 1927, as “<tp:taxon-name><tp:taxon-name-part taxon-name-part-type="genus" reg="Boerhaavii">Boerhaavii</tp:taxon-name-part></tp:taxon-name>”.</comment></tp:nomenclature-citation><tp:nomenclature-citation><tp:taxon-name><tp:taxon-name-part taxon-name-part-type="genus" reg="Solanum"/><tp:taxon-name-part taxon-name-part-type="species" reg="scabrum"/></tp:taxon-name><comment>Type. Based on <tp:taxon-name><tp:taxon-name-part taxon-name-part-type="genus" reg="Solanum">Solanum</tp:taxon-name-part> <tp:taxon-name-part taxon-name-part-type="species" reg="nigrum">nigrum</tp:taxon-name-part> <tp:taxon-name-part taxon-name-part-type="authority">L.</tp:taxon-name-part> <tp:taxon-name-part taxon-name-part-type="infraspecific-rank">var.</tp:taxon-name-part> <tp:taxon-name-part taxon-name-part-type="variety" reg="guineense">guineense</tp:taxon-name-part></tp:taxon-name> L. [as replacement name for <tp:taxon-name><tp:taxon-name-part taxon-name-part-type="genus" reg="Solanum">Solanum</tp:taxon-name-part> <tp:taxon-name-part taxon-name-part-type="species" reg="guineense">guineense</tp:taxon-name-part></tp:taxon-name> (L.) Mill.] </comment></tp:nomenclature-citation><tp:nomenclature-citation><tp:taxon-name>
                <tp:taxon-name-part taxon-name-part-type="genus" reg="Solanum">Solanum</tp:taxon-name-part> <tp:taxon-name-part taxon-name-part-type="species" reg="nigrum">nigrum</tp:taxon-name-part> <tp:taxon-name-part taxon-name-part-type="authority">L.</tp:taxon-name-part> <tp:taxon-name-part taxon-name-part-type="infraspecific-rank">var.</tp:taxon-name-part> <tp:taxon-name-part taxon-name-part-type="variety" reg="pterocaulum">pterocaulum</tp:taxon-name-part></tp:taxon-name><comment>(Dunal) Domin, Biblioth. Bot. 89: 1127. 1928.</comment></tp:nomenclature-citation><tp:nomenclature-citation><tp:taxon-name><tp:taxon-name-part taxon-name-part-type="genus" reg="Solanum"/><tp:taxon-name-part taxon-name-part-type="species" reg="scabrum"/></tp:taxon-name><comment>Type. Based on <tp:taxon-name><tp:taxon-name-part taxon-name-part-type="genus" reg="Solanum">S.</tp:taxon-name-part> <tp:taxon-name-part taxon-name-part-type="species" reg="pterocaulum">pterocaulum</tp:taxon-name-part></tp:taxon-name> Dunal </comment></tp:nomenclature-citation><tp:nomenclature-citation><tp:taxon-name>
                <tp:taxon-name-part taxon-name-part-type="genus" reg="Solanum">Solanum</tp:taxon-name-part> <tp:taxon-name-part taxon-name-part-type="species" reg="intrusum">intrusum</tp:taxon-name-part></tp:taxon-name><comment>Soria, Baileya 7: 33. 1959.</comment></tp:nomenclature-citation><tp:nomenclature-citation><tp:taxon-name><tp:taxon-name-part taxon-name-part-type="genus" reg="Solanum"/><tp:taxon-name-part taxon-name-part-type="species" reg="scabrum"/></tp:taxon-name><comment>Type. Based on (replacement name for) <tp:taxon-name><tp:taxon-name-part taxon-name-part-type="genus" reg="Solanum">Solanum</tp:taxon-name-part> <tp:taxon-name-part taxon-name-part-type="species" reg="nigrum">nigrum</tp:taxon-name-part> <tp:taxon-name-part taxon-name-part-type="authority">L.</tp:taxon-name-part> <tp:taxon-name-part taxon-name-part-type="infraspecific-rank">var.</tp:taxon-name-part> <tp:taxon-name-part taxon-name-part-type="variety" reg="guineense">guineense</tp:taxon-name-part></tp:taxon-name> L., and <tp:taxon-name><tp:taxon-name-part taxon-name-part-type="genus" reg="Solanum">Solanum</tp:taxon-name-part> <tp:taxon-name-part taxon-name-part-type="species" reg="guineense">guineense</tp:taxon-name-part></tp:taxon-name> (L.) Lam. </comment></tp:nomenclature-citation><tp:nomenclature-citation><tp:taxon-name>
                <tp:taxon-name-part taxon-name-part-type="genus" reg="Solanum">Solanum</tp:taxon-name-part> <tp:taxon-name-part taxon-name-part-type="species" reg="scabrum">scabrum</tp:taxon-name-part> <tp:taxon-name-part taxon-name-part-type="authority">Mill.</tp:taxon-name-part> <tp:taxon-name-part taxon-name-part-type="infraspecific-rank">subsp.</tp:taxon-name-part> <tp:taxon-name-part taxon-name-part-type="subspecies" reg="laevis">laevis</tp:taxon-name-part></tp:taxon-name><comment>Olet, Novon 16(4): 510. 2006.</comment></tp:nomenclature-citation><tp:nomenclature-citation><tp:taxon-name><tp:taxon-name-part taxon-name-part-type="genus" reg="Solanum"/><tp:taxon-name-part taxon-name-part-type="species" reg="scabrum"/></tp:taxon-name><comment>Type. Uganda. Buganda: Kampala district, Kawempe div., Kawempe North, Kalerwe, Tula road, 1220 m, 14 Feb 2001, <italic>E.A. Olet 88</italic> (holotype: MHU; isotypes: H, K, MO [ex descr.]). </comment></tp:nomenclature-citation></tp:nomenclature-citation-list></tp:nomenclature><tp:treatment-sec sec-type="material" id="SECID0E6YCO"><title>Type.</title><p>Cultivated in Chelsea Physic Garden, said in protologue to “grow naturally in North America”, <italic>Herb. Miller s.n.</italic> (lectotype, designated by <xref ref-type="bibr" rid="B168">Henderson 1974</xref>, pg. 61 [as type]: BM [BM000847083]).</p></tp:treatment-sec><tp:treatment-sec sec-type="description" id="SECID0ELZCO"><title>Description.</title><p>Annual or short-lived erect or ascending perennial herbs to 1.5 m tall, often woody at the base. Stems spreading, terete, ridged or winged, green to purple, if ridged or winged the stems later spinescent, older stems with or without prominent pseudospines, usually somewhat hollow; new growth puberulent with simple, spreading, uniseriate, translucent, eglandular trichomes, these 2–8-celled, 0.3–0.8 mm long; older stems glabrescent. Sympodial units difoliate, the leaves usually not geminate, but if leaves paired, then one is usually smaller. Leaves simple, 4–15(-20) cm long, 3–10(-16) cm wide, broadly ovate to elliptic, very variable in size depending on cultivars and growth conditions, membranous to somewhat fleshy, green to dark green to somewhat purple coloured above, slightly paler below, without smell; adaxial and abaxial surfaces glabrous or sparsely pubescent with simple uniseriate trichomes like those on the stem mainly along veins and scattered along lamina; major veins 3–6(-8) pairs, paler green or often purple tinged; base abruptly acute or truncate, narrowly winged on to the petiole; margins entire or rarely shallowly sinuate; apex rounded to acute; petioles 1–5(-8) cm long, glabrous or sparsely pubescent with simple uniseriate trichomes like those of the stem. Inflorescences 1–2(-4) cm long, internodal, simple, furcate or many times branched (in cultivars), sub-umbelliform, with 4–10(-30+) flowers clustered towards the tip(s) of the rhachis, glabrous or sparsely pubescent with simple uniseriate trichomes like those on the stem; peduncle 1–5(-8) cm long, erect and thick, much thickened at apex, subwoody; pedicels 0.4–1 cm long, 0.3–0.5 mm in diameter at the base, 0.75–0.9 mm in diameter at the apex, abruptly expanding to the calyx tube, stout, erect and/or spreading, articulated at the base; pedicel scars tightly clustered near the tip of the rhachis, spaced 0–2 mm apart, sometimes with short stumps ca. 0.5–1.0 mm long. Buds globose to subglobose, the corolla exserted 1/2–1/3 from the calyx tube before anthesis. Flowers 5-merous or occasionally fasciated and 6–7-merous in cultivars, all perfect. Calyx tube 0.9–1.1 mm long, abruptly cup-shaped with a broad base, the lobes slightly unequal, 0.9–1.5 mm long, 0.8–1.4 mm wide, broadly deltate with a rounded tip, green or purple-tinged, glabrous or sparsely pubescent with simple uniseriate trichomes like those of the pedicels, the margins often drying scarious and white. Corolla 7–12 mm in diameter, white, purple-tinged or occasionally lilac to dark purple, with a yellow basal star, stellate, lobed ca. 1/2 way to the base, the lobes 2.5–4 mm long, 1.5–3 mm wide, spreading or reflexed, densely papillate on tips and margins. Stamens equal; filament tube very short, to 0.1 mm long; free portion of the filaments 0.5–0.8 mm long, glabrous or pubescent with tangled uniseriate simple trichomes; anthers 2–3 mm long, ellipsoid or slightly tapering towards the tips, yellow, orange or brown, poricidal at the tips, the pores lengthening to slits with age and drying, the connective often becoming brownish-black in dry specimens. Ovary rounded, glabrous; style 2.5–5 mm long, densely pubescent with simple uniseriate trichomes 0.2–0.5 mm long in the basal 1/2 where included in the anther cone, exserted beyond anthers 0–1.5 mm; stigma capitate, the surface minutely papillate. Fruit a globose to depressed-globose berry, 10–20 mm in diameter, purplish-black at maturity, the pericarp thick, shiny or somewhat matte, not transparent; fruiting pedicels 0.7–1.5(-2.0) cm long, 0.5–1 mm in diameter at the base, 1.1–1.5 mm in diameter at the apex, stout, erect and spreading, purple or brown, usually not falling with the fruit, remaining on the plant and often persistent on older inflorescences; fruiting calyx not accrescent, the tube 1.5–2 mm long, usually tearing unevenly, the lobes 2–3 mm long, usually with thicker white margins in dry material, appressed or spreading to slightly reflexed. Seeds (20-)100–150 per berry, 2–2.8 mm long, 1.5–1.8 mm wide, flattened and tear-drop shaped with a subapical hilum, yellow-brown or purple, the surfaces minutely pitted, thin and the embryo clearly visible, the testal cells rectangular to pentagonal in outline. Stone cells absent. Chromosome number: <italic>2n</italic>=6x=72 (<xref ref-type="bibr" rid="B343">Soria and Heiser 1961</xref> [as <italic><tp:taxon-name><tp:taxon-name-part taxon-name-part-type="genus" reg="Solanum">S.</tp:taxon-name-part> <tp:taxon-name-part taxon-name-part-type="species" reg="melanocerasum">melanocerasum</tp:taxon-name-part></tp:taxon-name></italic>]; <xref ref-type="bibr" rid="B167">Heiser et al. 1965</xref> [as <italic><tp:taxon-name><tp:taxon-name-part taxon-name-part-type="genus" reg="Solanum">S.</tp:taxon-name-part> <tp:taxon-name-part taxon-name-part-type="species" reg="melanocerasum">melanocerasum</tp:taxon-name-part></tp:taxon-name></italic>]; <xref ref-type="bibr" rid="B168">Henderson 1974</xref>; <xref ref-type="bibr" rid="B104">Edmonds 1977</xref>, <xref ref-type="bibr" rid="B110">1983</xref>; <xref ref-type="bibr" rid="B364">Symon 1981</xref>; <xref ref-type="bibr" rid="B177">Jacoby and Labuschagne 2006</xref>; <xref ref-type="bibr" rid="B47">Bukenya 1996</xref>; <xref ref-type="bibr" rid="B273">Olet et al. 2015</xref>).</p><fig id="F46" position="float" orientation="portrait"><label>Figure 46.</label><caption><p>
                <italic><tp:taxon-name><tp:taxon-name-part taxon-name-part-type="genus" reg="Solanum">Solanum</tp:taxon-name-part> <tp:taxon-name-part taxon-name-part-type="species" reg="scabrum">scabrum</tp:taxon-name-part></tp:taxon-name></italic> <bold>A</bold> Habit of wild form <bold>B</bold> Flower of wild form <bold>C</bold> Infructescence of wild form <bold>D</bold> Habit of cultivated form <bold>E</bold> Inflorescence of cultivated form <bold>F</bold> Fruit of cultivated form <bold>G</bold> Seed (<bold>A–C</bold> <italic>Pilz 2108</italic>; <bold>D–G</bold> <italic>Nee 16088</italic>). Scale bar: 4 cm (<bold>A, D</bold>), 3.3 mm (<bold>B</bold>), 1.5 cm (<bold>C, F</bold>), 7 mm (<bold>E</bold>) and 2 mm (<bold>G</bold>). Drawing by L. Smith.</p></caption><graphic xmlns:xlink="http://www.w3.org/1999/xlink" xlink:href="phytokeys-106-001-g046.jpg" position="float" orientation="portrait" xlink:type="simple" id="oo_218750.jpg"/></fig><fig id="F47" position="float" orientation="portrait"><label>Figure 47.</label><caption><p>
                <italic><tp:taxon-name><tp:taxon-name-part taxon-name-part-type="genus" reg="Solanum">Solanum</tp:taxon-name-part> <tp:taxon-name-part taxon-name-part-type="species" reg="scabrum">scabrum</tp:taxon-name-part></tp:taxon-name></italic> <bold>A</bold> Common habit <bold>B</bold> Habit in taller varieties <bold>C</bold> Flowers of the larger berried variety at full anthesis <bold>D</bold> Fruits of a larger berried variety <bold>E</bold> Flowers of the smaller berried variety at full anthesis <bold>F</bold> Fruits of a smaller berried variety (<bold>A</bold> Nijmegen acc. BG13; <bold>B</bold> Nijmegen acc. A34750072; <bold>C</bold> Nijmegen acc. GB22; <bold>D</bold> Nijmegen acc. H065; <bold>E</bold> Nijmegen acc. A34750067; <bold>F</bold> Nijmegen acc. 2010/3). Photos by S. Knapp.</p></caption><graphic xmlns:xlink="http://www.w3.org/1999/xlink" xlink:href="phytokeys-106-001-g047.jpg" position="float" orientation="portrait" xlink:type="simple" id="oo_218751.jpg"/></fig></tp:treatment-sec><tp:treatment-sec sec-type="distribution" id="SECID0EV5CO"><title>Distribution</title><p>(Figure <xref ref-type="fig" rid="F48">48</xref>). Native to tropical Africa, but introduced worldwide as a cultivated plant.</p><fig id="F48" position="float" orientation="portrait"><label>Figure 48.</label><caption><p>Distribution of <italic><tp:taxon-name><tp:taxon-name-part taxon-name-part-type="genus" reg="Solanum">Solanum</tp:taxon-name-part> <tp:taxon-name-part taxon-name-part-type="species" reg="scabrum">scabrum</tp:taxon-name-part></tp:taxon-name></italic> in its native range.</p></caption><graphic xmlns:xlink="http://www.w3.org/1999/xlink" xlink:href="phytokeys-106-001-g048.jpg" position="float" orientation="portrait" xlink:type="simple" id="oo_218752.jpg"/></fig></tp:treatment-sec><tp:treatment-sec sec-type="ecology" id="SECID0EX6CO"><title>Ecology.</title><p>Grows in open areas, in a wide variety of habitats, in wet forests or drier areas, along roads and at field edges; often cultivated; between sea level and 2,300 m elevation.</p></tp:treatment-sec><tp:treatment-sec sec-type="Common names" id="SECID0E36CO"><title>Common names.</title><p>Benin: odu, ogomo, feibii (<xref ref-type="bibr" rid="B125">Essou and Hermans 2006</xref>); Cameroon: houlohada, legume vert, njebanyoon, ossan, tindar noon, wikitiniho, zom/zoum; China: mu long kui (<xref ref-type="bibr" rid="B411">Zhang et al. 1994</xref>); Côte d’Ivoire: foue; Equatorial Guinea: hierba mora, nahú, seba [Bubi people], sisa; Ghana: nsusua; Madagascar: anamamy, brede; Nigeria: awa ibo, gautan kaji, kumbi, odu, ogunmo, ugumakbe; São Tome e Principe: losua; Sierra Leone: a-kempa,borisuguli, filami, kemba, kembei, kholekoleden-na, magboli, reinpa, timbainyi; Slovenia: čučoried kovitý (<xref ref-type="bibr" rid="B20">Bertová and Goliašová 1993</xref>); South Africa: nastagal; South Sudan. nzuobire; Tanzania: isonga (Kinyakyusa language); Uganda: eshwiga, eshwiga enzungu, kujikuji, nswiga ya kizungu; United Kingdom: garden huckleberry (<xref ref-type="bibr" rid="B351">Stace 2010</xref>).</p></tp:treatment-sec><tp:treatment-sec sec-type="Uses" id="SECID0ESADO"><title>Uses.</title><p>Leaves used as greens (spinach) and cooked, sold in markets; berries used as ink; in Benin, the powdered leaves are used to cure dysentery (<xref ref-type="bibr" rid="B125">Essou and Hermans 2006</xref>).</p></tp:treatment-sec><tp:treatment-sec sec-type="Preliminary conservation status" id="SECID0E3ADO"><title>Preliminary conservation status</title><p>(<xref ref-type="bibr" rid="B176">IUCN 2016</xref>). <italic><tp:taxon-name><tp:taxon-name-part taxon-name-part-type="genus" reg="Solanum">Solanum</tp:taxon-name-part> <tp:taxon-name-part taxon-name-part-type="species" reg="scabrum">scabrum</tp:taxon-name-part></tp:taxon-name></italic> is widespread across Africa and an important leafy vegetable in cultivation; it can be assigned a preliminary status of LC (Least Concern; Table <xref ref-type="table" rid="T7">7</xref>), but it may become important to conserve local populations in order to preserve genetic variation for plant breeding.</p></tp:treatment-sec><tp:treatment-sec sec-type="discussion" id="SECID0EVBDO"><title>Discussion.</title><p>
            <italic><tp:taxon-name><tp:taxon-name-part taxon-name-part-type="genus" reg="Solanum">Solanum</tp:taxon-name-part> <tp:taxon-name-part taxon-name-part-type="species" reg="scabrum">scabrum</tp:taxon-name-part></tp:taxon-name></italic> is the most commonly cultivated and widespread of the African black nightshades. It is the most important indigenous leafy vegetable in the black nightshade group and is commonly known as the African nightshade (<xref ref-type="bibr" rid="B119">Edmonds and Chweya 1997</xref>; <xref ref-type="bibr" rid="B88">Dinssa et al. 2016</xref>). <italic><tp:taxon-name><tp:taxon-name-part taxon-name-part-type="genus" reg="Solanum">Solanum</tp:taxon-name-part> <tp:taxon-name-part taxon-name-part-type="species" reg="scabrum">scabrum</tp:taxon-name-part></tp:taxon-name></italic> shows great variation in growth form, leaf shape and size and berry number, in part due to the significant local variation introduced by human selection in cultivated populations.</p><p>The species has also been introduced to Europe, North America, Australia and New Zealand. In the United States of America, <italic><tp:taxon-name><tp:taxon-name-part taxon-name-part-type="genus" reg="Solanum">S.</tp:taxon-name-part> <tp:taxon-name-part taxon-name-part-type="species" reg="scabrum">scabrum</tp:taxon-name-part></tp:taxon-name></italic> is known as “Garden Huckleberry” and its identity, origin and suitability to human consumption were the subject of great interest in the 1960s (as <italic><tp:taxon-name><tp:taxon-name-part taxon-name-part-type="genus" reg="Solanum">S.</tp:taxon-name-part> <tp:taxon-name-part taxon-name-part-type="species" reg="guineense">guineense</tp:taxon-name-part></tp:taxon-name></italic>, e.g. <xref ref-type="bibr" rid="B342">Soria and Heiser 1959</xref>, <xref ref-type="bibr" rid="B343">1961</xref>; <xref ref-type="bibr" rid="B165">Heiser 1969</xref>).</p><p>Different cultivars are recognised, the late flowering plants cultivated for their larger abundance of leaves with smaller number of fruits and earlier flowering plants that have larger inflorescences which are cultivated for their fruits (<xref ref-type="bibr" rid="B227">Manoko 2007</xref>). Cultivated forms of <italic><tp:taxon-name><tp:taxon-name-part taxon-name-part-type="genus" reg="Solanum">S.</tp:taxon-name-part> <tp:taxon-name-part taxon-name-part-type="species" reg="scabrum">scabrum</tp:taxon-name-part></tp:taxon-name></italic> stand out as quite distinctive; all forms have larger flowers and anthers that are often brownish in colour, while the forms cultivated for their leaves have larger, longer petiolate leaves and those cultivated for their fruits have larger, more numerous and shinier berries (the size of cherries) on erect or spreading pedicels. The pericarp in <italic><tp:taxon-name><tp:taxon-name-part taxon-name-part-type="genus" reg="Solanum">S.</tp:taxon-name-part> <tp:taxon-name-part taxon-name-part-type="species" reg="scabrum">scabrum</tp:taxon-name-part></tp:taxon-name></italic> berries in all varieties is quite thick compared to other black nightshades, but mature berries of cultivars show variation in anthocyanin content where some individuals have dark purple mesocarp and others pale green. One of the major limitations to cultivation of <italic><tp:taxon-name><tp:taxon-name-part taxon-name-part-type="genus" reg="Solanum">S.</tp:taxon-name-part> <tp:taxon-name-part taxon-name-part-type="species" reg="scabrum">scabrum</tp:taxon-name-part></tp:taxon-name></italic> as a leaf vegetable is the relatively low leaf yield due to early flowering and excessive fruiting (<xref ref-type="bibr" rid="B267">Ojiewo et al. 2013</xref>; <xref ref-type="bibr" rid="B266">Ojiewo et al. 2006</xref>). In response to this, enhanced varieties are being developed and new registered varieties are being released (<xref ref-type="bibr" rid="B266">Ojiewo et al. 2006</xref>; <xref ref-type="bibr" rid="B267">Ojiewo et al. 2013</xref>) such as “Medium leaf long-lasting” released in Kenya in 2006. Breeding is also focussing on local variation and drought resistance (<xref ref-type="bibr" rid="B88">Dinssa et al. 2016</xref>).</p><p>The presumed wild forms were described at the infraspecific rank by <xref ref-type="bibr" rid="B272">Olet et al. (2006)</xref> as subsp. <tp:taxon-name><tp:taxon-name-part taxon-name-part-type="genus" reg="Solanum"/><tp:taxon-name-part taxon-name-part-type="species" reg="scabrum"/><tp:taxon-name-part taxon-name-part-type="subspecies" reg="laevis">laevis</tp:taxon-name-part></tp:taxon-name>. This differs from the cultivated forms in having narrower leaves and smaller fruits that are globose rather than subglobose. <xref ref-type="bibr" rid="B84">Dehmer (2001)</xref> and <xref ref-type="bibr" rid="B270">Olet et al. (2011)</xref> have shown, however, that these differences are not reflected in relationships based on AFLP molecular markers. These wild forms of <italic><tp:taxon-name><tp:taxon-name-part taxon-name-part-type="genus" reg="Solanum">S.</tp:taxon-name-part> <tp:taxon-name-part taxon-name-part-type="species" reg="scabrum">scabrum</tp:taxon-name-part></tp:taxon-name></italic> have often been called <italic><tp:taxon-name><tp:taxon-name-part taxon-name-part-type="genus" reg="Solanum">S.</tp:taxon-name-part> <tp:taxon-name-part taxon-name-part-type="species" reg="nigrum">nigrum</tp:taxon-name-part></tp:taxon-name></italic> (e.g. <xref ref-type="bibr" rid="B115">Edmonds 2006a</xref>, <xref ref-type="bibr" rid="B116">2006b</xref>, <xref ref-type="bibr" rid="B118">2012</xref>), but they differ from true <italic><tp:taxon-name><tp:taxon-name-part taxon-name-part-type="genus" reg="Solanum">S.</tp:taxon-name-part> <tp:taxon-name-part taxon-name-part-type="species" reg="nigrum">nigrum</tp:taxon-name-part></tp:taxon-name></italic> which, in Africa only occurs in the north along the Mediterranean, in their congested inflorescences, spreading pedicels, calyx lobes that tear unevenly and long-petiolate leaves. <xref ref-type="bibr" rid="B270">Olet et al. (2011)</xref> clearly demonstrated that the wild forms of <italic><tp:taxon-name><tp:taxon-name-part taxon-name-part-type="genus" reg="Solanum">S.</tp:taxon-name-part> <tp:taxon-name-part taxon-name-part-type="species" reg="scabrum">scabrum</tp:taxon-name-part></tp:taxon-name></italic> are genetically closely related with cultivated <italic><tp:taxon-name><tp:taxon-name-part taxon-name-part-type="genus" reg="Solanum">S.</tp:taxon-name-part> <tp:taxon-name-part taxon-name-part-type="species" reg="scabrum">scabrum</tp:taxon-name-part></tp:taxon-name></italic> accessions and form a distinct cluster away from European <italic><tp:taxon-name><tp:taxon-name-part taxon-name-part-type="genus" reg="Solanum">S.</tp:taxon-name-part> <tp:taxon-name-part taxon-name-part-type="species" reg="nigrum">nigrum</tp:taxon-name-part></tp:taxon-name></italic>.</p><p>
            <italic><tp:taxon-name><tp:taxon-name-part taxon-name-part-type="genus" reg="Solanum">Solanum</tp:taxon-name-part> <tp:taxon-name-part taxon-name-part-type="species" reg="scabrum">scabrum</tp:taxon-name-part></tp:taxon-name></italic> can be distinguished from the somewhat similar <italic><tp:taxon-name><tp:taxon-name-part taxon-name-part-type="genus" reg="Solanum">S.</tp:taxon-name-part> <tp:taxon-name-part taxon-name-part-type="species" reg="americanum">americanum</tp:taxon-name-part></tp:taxon-name></italic> by its larger anthers (2–3 mm long versus 0.8–1.5 mm long). In both these species, as well as <italic><tp:taxon-name><tp:taxon-name-part taxon-name-part-type="genus" reg="Solanum">S.</tp:taxon-name-part> <tp:taxon-name-part taxon-name-part-type="species" reg="retroflexum">retroflexum</tp:taxon-name-part></tp:taxon-name></italic>, the berries usually lack stone cells (some populations of <italic><tp:taxon-name><tp:taxon-name-part taxon-name-part-type="genus" reg="Solanum">S.</tp:taxon-name-part> <tp:taxon-name-part taxon-name-part-type="species" reg="americanum">americanum</tp:taxon-name-part></tp:taxon-name></italic> can have up to 4 stone cells) and drop without the pedicels at maturity, leaving the pedicels behind on old inflorescences. In both <italic><tp:taxon-name><tp:taxon-name-part taxon-name-part-type="genus" reg="Solanum">S.</tp:taxon-name-part> <tp:taxon-name-part taxon-name-part-type="species" reg="scabrum">scabrum</tp:taxon-name-part></tp:taxon-name></italic> and <italic><tp:taxon-name><tp:taxon-name-part taxon-name-part-type="genus" reg="Solanum">S.</tp:taxon-name-part> <tp:taxon-name-part taxon-name-part-type="species" reg="americanum">americanum</tp:taxon-name-part></tp:taxon-name></italic>, berries are purple-black and shiny, while <italic><tp:taxon-name><tp:taxon-name-part taxon-name-part-type="genus" reg="Solanum">S.</tp:taxon-name-part> <tp:taxon-name-part taxon-name-part-type="species" reg="retroflexum">retroflexum</tp:taxon-name-part></tp:taxon-name></italic> has dull purple-black berries with a distinct grey bloom. The pedicels of <italic><tp:taxon-name><tp:taxon-name-part taxon-name-part-type="genus" reg="Solanum">S.</tp:taxon-name-part> <tp:taxon-name-part taxon-name-part-type="species" reg="scabrum">scabrum</tp:taxon-name-part></tp:taxon-name></italic> are usually erect or spreading.</p><p>Plants described as <italic><tp:taxon-name><tp:taxon-name-part taxon-name-part-type="genus" reg="Solanum">S.</tp:taxon-name-part> <tp:taxon-name-part taxon-name-part-type="species" reg="fistulosum">fistulosum</tp:taxon-name-part></tp:taxon-name></italic> and <tp:taxon-name><tp:taxon-name-part taxon-name-part-type="genus" reg="Solanum">S.</tp:taxon-name-part> <tp:taxon-name-part taxon-name-part-type="species" reg="oleraceum">oleraceum</tp:taxon-name-part> <tp:taxon-name-part taxon-name-part-type="infraspecific-rank">var.</tp:taxon-name-part> <tp:taxon-name-part taxon-name-part-type="variety" reg="macrocarpon">macrocarpon</tp:taxon-name-part></tp:taxon-name> by <xref ref-type="bibr" rid="B99">Dunal (1814</xref>, <xref ref-type="bibr" rid="B101">1852</xref> respectively, see synonymy) from Brazil were almost certainly taken there from western Africa by enslaved people and were either collected from home gardens or became established in the New world.</p><p>
            <italic><tp:taxon-name><tp:taxon-name-part taxon-name-part-type="genus" reg="Solanum">Solanum</tp:taxon-name-part> <tp:taxon-name-part taxon-name-part-type="species" reg="scabrum">scabrum</tp:taxon-name-part></tp:taxon-name></italic> is closely related to <italic><tp:taxon-name><tp:taxon-name-part taxon-name-part-type="genus" reg="Solanum">S.</tp:taxon-name-part> <tp:taxon-name-part taxon-name-part-type="species" reg="nigrum">nigrum</tp:taxon-name-part></tp:taxon-name></italic> and <italic><tp:taxon-name><tp:taxon-name-part taxon-name-part-type="genus" reg="Solanum">S.</tp:taxon-name-part> <tp:taxon-name-part taxon-name-part-type="species" reg="villosum">villosum</tp:taxon-name-part></tp:taxon-name></italic> based on molecular data (<xref ref-type="bibr" rid="B227">Manoko 2007</xref>; <xref ref-type="bibr" rid="B285">Poczai and Hyvönen 2011</xref>). The close relationship amongst these polyploids indicates that they might share the same diploid parent. The idea that <italic><tp:taxon-name><tp:taxon-name-part taxon-name-part-type="genus" reg="Solanum">S.</tp:taxon-name-part> <tp:taxon-name-part taxon-name-part-type="species" reg="villosum">villosum</tp:taxon-name-part></tp:taxon-name></italic> is the likely tetraploid parent of the hexaploids <italic><tp:taxon-name><tp:taxon-name-part taxon-name-part-type="genus" reg="Solanum">S.</tp:taxon-name-part> <tp:taxon-name-part taxon-name-part-type="species" reg="nigrum">nigrum</tp:taxon-name-part></tp:taxon-name></italic> and <italic><tp:taxon-name><tp:taxon-name-part taxon-name-part-type="genus" reg="Solanum">S.</tp:taxon-name-part> <tp:taxon-name-part taxon-name-part-type="species" reg="scabrum">scabrum</tp:taxon-name-part></tp:taxon-name></italic> has also been supported by evidence from crossing experiments and cytological studies (<xref ref-type="bibr" rid="B343">Soria and Heiser 1961</xref>; <xref ref-type="bibr" rid="B167">Heiser et al. 1965</xref>; <xref ref-type="bibr" rid="B302">Rao et al. 1971</xref>; <xref ref-type="bibr" rid="B182">Jardine and Edmonds 1974</xref>; <xref ref-type="bibr" rid="B104">Edmonds 1977</xref>, <xref ref-type="bibr" rid="B105">1978</xref>; <xref ref-type="bibr" rid="B120">Edmonds and Glidewell 1977</xref>; <xref ref-type="bibr" rid="B105">Edmonds 1978</xref>). Two possibilities still remain: one of the hexaploid species (<italic><tp:taxon-name><tp:taxon-name-part taxon-name-part-type="genus" reg="Solanum">S.</tp:taxon-name-part> <tp:taxon-name-part taxon-name-part-type="species" reg="nigrum">nigrum</tp:taxon-name-part></tp:taxon-name></italic> and <italic><tp:taxon-name><tp:taxon-name-part taxon-name-part-type="genus" reg="Solanum">S.</tp:taxon-name-part> <tp:taxon-name-part taxon-name-part-type="species" reg="scabrum">scabrum</tp:taxon-name-part></tp:taxon-name></italic>) evolved first and gave rise to the other or that the two hexaploids originated from the same parents independently (<xref ref-type="bibr" rid="B285">Poczai and Hyvönen 2011</xref>). These two scenarios will be difficult to distinguish based on molecular data due to the complexity caused by high ploidy level.</p><p>The nomenclature and typification of the various synonyms of <italic><tp:taxon-name><tp:taxon-name-part taxon-name-part-type="genus" reg="Solanum">S.</tp:taxon-name-part> <tp:taxon-name-part taxon-name-part-type="species" reg="scabrum">scabrum</tp:taxon-name-part></tp:taxon-name></italic> and the earliest name applied to the taxon, have been extensively discussed by others (e.g. <xref ref-type="bibr" rid="B153">Gras 1863</xref>; <xref ref-type="bibr" rid="B373">Thellung 1927</xref>; <xref ref-type="bibr" rid="B293">Polgár 1939</xref>; <xref ref-type="bibr" rid="B354">Stebbins and Paddock 1949</xref>; <xref ref-type="bibr" rid="B342">Soria and Heiser 1959</xref>; <xref ref-type="bibr" rid="B162">Heine 1960</xref>; <xref ref-type="bibr" rid="B107">Edmonds 1979b</xref>). We merely add additional notes for our lectotypifications designated here or for those that have been designated inadvertently (e.g. <xref ref-type="bibr" rid="B295">Prado et al. 2015</xref>).</p><p>
            <xref ref-type="bibr" rid="B118">Edmonds (2012)</xref> designated a specimen in the Dillenian herbarium at OXF as the lectotype for <italic><tp:taxon-name><tp:taxon-name-part taxon-name-part-type="genus" reg="Solanum">S.</tp:taxon-name-part> <tp:taxon-name-part taxon-name-part-type="species" reg="melanocerasum">melanocerasum</tp:taxon-name-part></tp:taxon-name></italic> All.; Allioni did not cite and probably never saw these specimens; this is correctable to neotype.</p><p>
            <xref ref-type="bibr" rid="B71">D’Arcy (1974a</xref>: 737) inadvertently lectotypifed <italic><tp:taxon-name><tp:taxon-name-part taxon-name-part-type="genus" reg="Solanum">S.</tp:taxon-name-part> <tp:taxon-name-part taxon-name-part-type="species" reg="guineense">guineense</tp:taxon-name-part></tp:taxon-name></italic> Lam. by citing a specimen in “Herb. <italic>Lam. s.n.</italic> (P)” as “Type”; this corresponds to a specimen in the Lamarck herbarium (P00357674) that is labelled “Solanum nigrum guineense L. planta glabra.. fructu magno nigro. Sol. guineense Lam. Ill”, suggesting that Lamarck was basing his name on Linnaeus’ <tp:taxon-name><tp:taxon-name-part taxon-name-part-type="genus" reg="Solanum">S.</tp:taxon-name-part> <tp:taxon-name-part taxon-name-part-type="species" reg="nigrum">nigrum</tp:taxon-name-part> <tp:taxon-name-part taxon-name-part-type="infraspecific-rank">var.</tp:taxon-name-part> <tp:taxon-name-part taxon-name-part-type="variety" reg="guineense">guineense</tp:taxon-name-part></tp:taxon-name>. In the protologue, <xref ref-type="bibr" rid="B207">Lamarck (1794)</xref> indirectly referred to Linnaeus, through citing the single element in the protologue of <tp:taxon-name><tp:taxon-name-part taxon-name-part-type="genus" reg="Solanum">S.</tp:taxon-name-part> <tp:taxon-name-part taxon-name-part-type="species" reg="nigrum">nigrum</tp:taxon-name-part> <tp:taxon-name-part taxon-name-part-type="infraspecific-rank">var.</tp:taxon-name-part> <tp:taxon-name-part taxon-name-part-type="variety" reg="guineense">guineense</tp:taxon-name-part></tp:taxon-name>, the illustration in <xref ref-type="bibr" rid="B87">Dillenius (1732)</xref>. We are therefore treating these two names (<tp:taxon-name><tp:taxon-name-part taxon-name-part-type="genus" reg="Solanum">S.</tp:taxon-name-part> <tp:taxon-name-part taxon-name-part-type="species" reg="nigrum">nigrum</tp:taxon-name-part> <tp:taxon-name-part taxon-name-part-type="infraspecific-rank">var.</tp:taxon-name-part> <tp:taxon-name-part taxon-name-part-type="variety" reg="guineense">guineense</tp:taxon-name-part></tp:taxon-name> L. and <italic><tp:taxon-name><tp:taxon-name-part taxon-name-part-type="genus" reg="Solanum">S.</tp:taxon-name-part> <tp:taxon-name-part taxon-name-part-type="species" reg="guineense">guineense</tp:taxon-name-part></tp:taxon-name></italic> Lam.) as homotypic, rendering <xref ref-type="bibr" rid="B71">D’Arcy’s (1974a)</xref> lectotypification superfluous.</p><p>
            <xref ref-type="bibr" rid="B207">Lamarck’s (1794)</xref> <italic><tp:taxon-name><tp:taxon-name-part taxon-name-part-type="genus" reg="Solanum">S.</tp:taxon-name-part> <tp:taxon-name-part taxon-name-part-type="species" reg="triangulare">triangulare</tp:taxon-name-part></tp:taxon-name></italic> has traditionally been considered a synonym of <italic><tp:taxon-name><tp:taxon-name-part taxon-name-part-type="genus" reg="Solanum">S.</tp:taxon-name-part> <tp:taxon-name-part taxon-name-part-type="species" reg="africanum">africanum</tp:taxon-name-part></tp:taxon-name></italic> Mill. (a member of the Dulcamaroid clade, <xref ref-type="bibr" rid="B199">Knapp 2013</xref>); the protologue cites two elements, only one of which “?” represents <italic><tp:taxon-name><tp:taxon-name-part taxon-name-part-type="genus" reg="Solanum">S.</tp:taxon-name-part> <tp:taxon-name-part taxon-name-part-type="species" reg="africanum">africanum</tp:taxon-name-part></tp:taxon-name></italic> and was questioned as only possibly being the same by Lamarck. The other cited element of <italic><tp:taxon-name><tp:taxon-name-part taxon-name-part-type="genus" reg="Solanum">S.</tp:taxon-name-part> <tp:taxon-name-part taxon-name-part-type="species" reg="triangulare">triangulare</tp:taxon-name-part></tp:taxon-name></italic> is an illustration from <italic>Herbarium Amboinense</italic> (<xref ref-type="bibr" rid="B318">Rumphius 1750</xref>) that represents <italic><tp:taxon-name><tp:taxon-name-part taxon-name-part-type="genus" reg="Solanum">S.</tp:taxon-name-part> <tp:taxon-name-part taxon-name-part-type="species" reg="americanum">americanum</tp:taxon-name-part></tp:taxon-name></italic>. <xref ref-type="bibr" rid="B71">D’Arcy (1974a)</xref>, however, cited the specimen in Lamarck’s herbarium (“Lamarck s.n. (P)”; P00357626) as “Type” and we must accept this as a valid lectotypification. This specimen is of a narrow-leaved plant of <italic><tp:taxon-name><tp:taxon-name-part taxon-name-part-type="genus" reg="Solanum">S.</tp:taxon-name-part> <tp:taxon-name-part taxon-name-part-type="species" reg="scabrum">scabrum.</tp:taxon-name-part></tp:taxon-name></italic></p><p>
            <xref ref-type="bibr" rid="B405">Willdenow (1809)</xref> did not specifically reference Allioni’s epithet in his protologue, so we are treating it as a new name. There is no material in the Willdenow herbarium labelled as <italic><tp:taxon-name><tp:taxon-name-part taxon-name-part-type="genus" reg="Solanum">S.</tp:taxon-name-part> <tp:taxon-name-part taxon-name-part-type="species" reg="melanocerasum">melanocerasum</tp:taxon-name-part></tp:taxon-name></italic>, but a specimen (B-W04368010) of <italic><tp:taxon-name><tp:taxon-name-part taxon-name-part-type="genus" reg="Solanum">S.</tp:taxon-name-part> <tp:taxon-name-part taxon-name-part-type="species" reg="scabrum">scabrum</tp:taxon-name-part></tp:taxon-name></italic> (labelled as “S. guineense” and “ex horto proprio W”) was clearly grown in Berlin and seen by Willdenow. We designate this as the neotype for <italic><tp:taxon-name><tp:taxon-name-part taxon-name-part-type="genus" reg="Solanum">S.</tp:taxon-name-part> <tp:taxon-name-part taxon-name-part-type="species" reg="melanocerasum">melanocerasum</tp:taxon-name-part></tp:taxon-name></italic> Willd.</p><p>
            <italic><tp:taxon-name><tp:taxon-name-part taxon-name-part-type="genus" reg="Solanum">Solanum</tp:taxon-name-part> <tp:taxon-name-part taxon-name-part-type="species" reg="pterocaulum">pterocaulum</tp:taxon-name-part></tp:taxon-name></italic> is illegitimate because <xref ref-type="bibr" rid="B98">Dunal (1813)</xref> cited <italic><tp:taxon-name><tp:taxon-name-part taxon-name-part-type="genus" reg="Solanum">S.</tp:taxon-name-part> <tp:taxon-name-part taxon-name-part-type="species" reg="scabrum">scabrum</tp:taxon-name-part></tp:taxon-name></italic> in synonymy. In the <italic><tp:taxon-name><tp:taxon-name-part taxon-name-part-type="genus" reg="Prodromus">Prodromus</tp:taxon-name-part></tp:taxon-name></italic> (<xref ref-type="bibr" rid="B101">Dunal 1852</xref>), his use of ‘<italic><tp:taxon-name><tp:taxon-name-part taxon-name-part-type="genus" reg="Solanum"/><tp:taxon-name-part taxon-name-part-type="species" reg="pterocaulon">pterocaulon</tp:taxon-name-part></tp:taxon-name></italic>’ was simply an orthographic variant and is correctable (see <xref ref-type="bibr" rid="B240">McNeill et al.. 2012</xref>, Art. 61.5 and associated provisions in Art. 61); it does not alter the legitimacy of the name.</p><p>No original material has been traced for <italic><tp:taxon-name><tp:taxon-name-part taxon-name-part-type="genus" reg="Solanum">S.</tp:taxon-name-part> <tp:taxon-name-part taxon-name-part-type="species" reg="memphiticum">memphiticum</tp:taxon-name-part></tp:taxon-name></italic> Mart., but the emphasis placed on the dark purplish colour of the stems and leaves by <xref ref-type="bibr" rid="B234">Martius (1814)</xref> in the protologue, coupled with the petiolate nature of the leaves and the erect peduncles, suggests this plant was <italic><tp:taxon-name><tp:taxon-name-part taxon-name-part-type="genus" reg="Solanum">S.</tp:taxon-name-part> <tp:taxon-name-part taxon-name-part-type="species" reg="scabrum">scabrum.</tp:taxon-name-part></tp:taxon-name></italic></p><p>Of the several species in this group described by P.M. Opiz (see discussion under <italic><tp:taxon-name><tp:taxon-name-part taxon-name-part-type="genus" reg="Solanum">S.</tp:taxon-name-part> <tp:taxon-name-part taxon-name-part-type="species" reg="nigrum">nigrum</tp:taxon-name-part></tp:taxon-name></italic>), we are convinced from the description that <italic><tp:taxon-name><tp:taxon-name-part taxon-name-part-type="genus" reg="Solanum">S.</tp:taxon-name-part> <tp:taxon-name-part taxon-name-part-type="species" reg="nitens">nitens</tp:taxon-name-part></tp:taxon-name></italic> is a synonym of <italic><tp:taxon-name><tp:taxon-name-part taxon-name-part-type="genus" reg="Solanum">S.</tp:taxon-name-part> <tp:taxon-name-part taxon-name-part-type="species" reg="scabrum">scabrum</tp:taxon-name-part></tp:taxon-name></italic>, rather than of <italic><tp:taxon-name><tp:taxon-name-part taxon-name-part-type="genus" reg="Solanum">S.</tp:taxon-name-part> <tp:taxon-name-part taxon-name-part-type="species" reg="nigrum">nigrum</tp:taxon-name-part></tp:taxon-name></italic>, although <xref ref-type="bibr" rid="B274">Opiz (1843)</xref> places it in his “superspecies” <italic><tp:taxon-name><tp:taxon-name-part taxon-name-part-type="genus" reg="Solanum">S.</tp:taxon-name-part> <tp:taxon-name-part taxon-name-part-type="species" reg="nigrum">nigrum</tp:taxon-name-part></tp:taxon-name></italic>. The mention of shiny berries on erect pedicels is distinctive; we have yet to confirm this with specimens from Opiz’s herbarium at PR.</p><p>The lectotype (G00144295) chosen for <tp:taxon-name><tp:taxon-name-part taxon-name-part-type="genus" reg="Solanum">S.</tp:taxon-name-part> <tp:taxon-name-part taxon-name-part-type="species" reg="oleraceum">oleraceum</tp:taxon-name-part> <tp:taxon-name-part taxon-name-part-type="infraspecific-rank">var.</tp:taxon-name-part> <tp:taxon-name-part taxon-name-part-type="variety" reg="macrocarpum">macrocarpum</tp:taxon-name-part></tp:taxon-name> is the better preserved of the two duplicates of <italic>Martius 1225</italic> cited by <xref ref-type="bibr" rid="B101">Dunal (1852)</xref>.</p><p>The lectotype chosen for <italic><tp:taxon-name><tp:taxon-name-part taxon-name-part-type="genus" reg="Solanum">S.</tp:taxon-name-part> <tp:taxon-name-part taxon-name-part-type="species" reg="tinctorium">tinctorium</tp:taxon-name-part></tp:taxon-name></italic> (<italic>Welwitsch 6103</italic>) is the more clearly duplicated of the collections cited in the protologue; we have selected the best preserved sheet (BM000942995) as the lectotype. The name apparently comes from the staining berries that were used as ink.</p></tp:treatment-sec><tp:treatment-sec sec-type="material" id="SECID0EQ6DO"><title>Selected specimens examined.</title><p>
            <bold>Angola</bold>. <bold>Bengo</bold>: Ambriz, Abriz, Dec 1872, <italic>Monteiro s.n.</italic> (K); <bold>Benguela</bold>: Hochland zwischen Ganda und Caconda, Dec 1933, <italic>Hundt 797</italic> (BM); <bold>Cuanza Norte</bold>: Varzea do Isidoro ad rivum Cuango, Dto. Golungo Alto, Jul 1855, <italic>Welwitsch 6100</italic> (BM); <bold>Malanje</bold>: Distr. Pungo Andongo, prope Lusillo, Jan 1857, <italic>Welwitsch 6108</italic> (BM); <bold>Namibe</bold>: Mofsamedes, Herb. Moira, Habit Cavalheiros, Jul 1859, <italic>Welwitsch 6033</italic> (BM).</p><p>
            <bold>Benin</bold>. <bold>Atlantique</bold>: Wida, Dahomey, 26 Aug 1903, <italic>Estève 111</italic> (BM).</p><p>
            <bold>Botswana</bold>. <bold>Ghanzi</bold>: Ghanzi camp, 4 May 1969, <italic>Brown 6019</italic> (K); Ghanzi camp, 4 May 1969, <italic>Cole 6019</italic> (K); <bold>North West</bold>: Mutsoi NE of Nokaneng, 21 Mar 1967, <italic>Lambrecht 90</italic> (K).</p><p>
            <bold>Burkina Faso</bold>. <bold>Seno</bold>: Dori Dam, 16 Oct 2007, <italic>Sanou &amp; Leonard BUR-596</italic> (K).</p><p>
            <bold>Cameroon</bold>. <bold>Adamaoua</bold>: Mayo-Banyo, Mambilla Plateau Cameroon, around Somie village, 21 Jun 2009, <italic>Komaromi 48</italic> (K); <bold>Centre</bold>: Mimboman area, Yaounde, 16 Sep 1986, <italic>Manning 235</italic> (MO); <bold>Extreme-Nord</bold>: Monts Mandara, Hossere Oupay, 15 km NNO de Mokolo, 15 Sep 1964, <italic>Letouzey 6880</italic> (K, P); <bold>Littoral</bold>: Donala, 16 Aug 1986, <italic>Johns 86-481</italic> (K); <bold>Nord-Ouest</bold>: Mezam, Above Bamenda, 20 Jan 1928, <italic>Migeod 358</italic> (BM, K); <bold>Sud-Ouest</bold>: Mt Kupe, Kupe Village, 24 May 1996, <italic>Ryan 289</italic> (K, MO, P).</p><p>
            <bold>Central African Republic</bold>. Mboukou Griko, Territoire du Haut-Obangi, 24 Sep 1902, <italic>Chevalier 5518</italic> (K).</p><p>
            <bold>Comoros</bold>. <bold>Anjouan</bold>: Anjouan (Comoro-Insel Johanna), Jun 1875, <italic>Hildebrandt 1626[b</italic>] (BM, W); <bold>Moheli Island</bold>: Moheli, NE center of island, 14 Aug 1987, <italic>D’Arcy 17617</italic> (MO, P); 1 Nov 1990, <italic>D’Arcy 17765</italic> (MO); <bold>Njazídja</bold>: Grande Comore, 9 Aug 1981, <italic>Doutrelepont 1203</italic> (MO, P).</p><p>
            <bold>Côte d’Ivoire</bold>. <bold>Abidjan</bold>: Adjame, 31 May 1973, <italic>De Koning 1747</italic> (MO); <bold>Dimbokro</bold>: c. 5 km W of Dimbokro, 13 Oct 1975, <italic>van der Burg 1177</italic> (MO); <bold>M’Bahiakro</bold>: Koffi-Akakro (s. Prikro), 25 Jul 1973, <italic>Smittenberg-Visser 61</italic> (MO); <bold>Montagnes</bold>: Man, 6 km N nr Yebegouin, 27 Jan 1984, <italic>Hepper</italic> &amp; <italic>Maley 7849</italic> (K).</p><p>
            <bold>Democratic Republic of the Congo</bold>. <bold>Katanga</bold>: Lukonzolwa, Moero, 1933, <italic>Quarré 3297</italic> (K); Kongolo, 5 Feb 1920, <italic>Schantz 646</italic> (K); <bold>Kinshasa</bold>: Maluku, Route Menkao-Kingankati, 5 Nov 1971, <italic>Breyne 2227</italic> (MO); <bold>Nord-Kivu</bold>: Lubarika, 1953, <italic>Gilon 315[a</italic>] (MO); <bold>Orientale</bold>: Ituri, w.v. Albert-See, Oct 1934, <italic>Gusinde s.n.</italic> (W); Yangambi, 26 Jul 1938, <italic>Louis 10507</italic> (K, P); <bold>Sud Kivu</bold>: Kizozi, Jul 1933, <italic>Lejeune 55</italic> (K).</p><p>
            <bold>Egypt</bold>. <bold>Giza</bold>: Faculty of Agriculture, Giza, 13 Jun 1971, <italic>Sisi s.n.</italic> (MO).</p><p>
            <bold>Equatorial Guinea</bold>. <bold>Annobon</bold>: Pico de Fogo, SW side, 25 Jul 1959, <italic>Melville 188</italic> (BM, K, MA, P); <bold>Bioko</bold>: entre Moca y Riaba por el camino viejo, 20 Feb 1989, <italic>Fernández-Casas 11820</italic> (K, MA, MO, P); <bold>Bioko Norte</bold>: Pico Basilé, Carretera del pico Basile, 28 Mar 1990, <italic>Do Carvalho 4305</italic> (K, MA, MO, P); <bold>Bioko Sur</bold>: Moca, camino de Ureca, 18 Feb 1989, <italic>Fernández-Casas 11725</italic> (K, MA, MO).</p><p>
            <bold>Eritrea</bold>. <bold>Maekel</bold>: Asmara, 1 May 1892, <italic>Terracciano</italic> &amp; <italic>Pappi 187 [2206</italic>] (FT); <bold>Semienawi Keyih Bahri</bold>: Asmara, Beless, Hamasen, 4 May 1892, <italic>Terracciano</italic> &amp; <italic>Pappi 2536</italic> (FT).</p><p>
            <bold>Gabon</bold>. <bold>Estuaire</bold>: Jardin Cenarest, Libreville, Poubelle, 16 Jan 1986, <italic>Louis 1990</italic> (MO).</p><p>
            <bold>Ghana. Ashanti</bold>: nr Mampong, Ashanti, 7 Aug 1963, <italic>Darko 5115</italic> (K); <bold>Central</bold>: Aswansi, W.P, 12 Oct 1954, <italic>Darko 1032</italic> (K); <bold>Eastern</bold>: Akosombo, 25 May 1970, <italic>Enti 1723</italic> (MO); Akwapim, Mampong Scarp, 14 Jun 1953, <italic>Morton s.n.</italic> (K); <bold>Greater Accra</bold>: Accra, May 1961, <italic>Irvine 5095</italic> (K); <bold>Volta</bold>: Adzido, Keta, 16 Sep 1960, <italic>Akpabla 2117</italic> (K).</p><p>
            <bold>Guinea</bold>. <bold>Nzérékoré</bold>: Lola, Mt. Nimba, 1 Nov 2012, <italic>Diabate</italic> &amp; <italic>Mas 1419</italic> (MO).</p><p>
            <bold>Indonesia</bold>. <bold>Java</bold>: Central Java, Mt. Slamet, 15 Mar 2004, <italic>Hoover et al. 89</italic> (A); <bold>Seram</bold>: Manusela National Park, 12 Sep 1987, <italic>Argent C87-179</italic> (A, E); <bold>Sumatra</bold>: E of Berastagi, Karo Highlands, 4 Jun 1928, <italic>Si Toroes 407</italic> (A, GH).</p><p>
            <bold>Lesotho</bold>. Sehlabathebe, 4 Jan 1973, <italic>Bayliss 5476</italic> (MO).</p><p>
            <bold>Liberia</bold>. <bold>Central</bold>: 3 mi NE of Suacoco, Gbarnga, 7 Feb 1951, <italic>Daniel 117</italic> (B, BM, MO); <bold>Grand Gedeh</bold>: Tchien, Mim Timber Co (Fijnhout), 16 May 1970, <italic>de Koning 519</italic> (MO); <bold>Lofa</bold>: mi along rd to Wologesi, 15 Jul 1970, <italic>Jansen 2015</italic> (K, MO, P); <bold>Nimba</bold>: Nimba Mountains, 27 Jul 1962, <italic>Leeuwenberg</italic> &amp; <italic>Voorhoeve 4668</italic> (B, K, MO, P).</p><p>
            <bold>Madagascar</bold>. <bold>Antananarivo</bold>: Grande Terre-Ouangani, Apendzo-Jivany. Barakani, 7 May 2002, <italic>Barthelat et al. 885</italic> (K, MO, P); <bold>Antsiranana</bold>: Mt. d’Ambre, partie centrale, Prov. Diego-Suarez, 11 Nov 2007, <italic>Gautier 5198</italic> (K, MO); <bold>Fianarantsoa</bold>: Ankafana, 1880, <italic>Cowan s.n.</italic> (BM); 10 km W of Ivato on Route 35, 25 Jan 1975, <italic>Croat 29606</italic> (MO); <bold>Toamasina</bold>: au km 26 de la route de Tamatave, 18 Oct 1951, <italic>Benoist 147</italic> (P); <bold>Toliara</bold>: Beroroha, Vallée du Mangoky et de l’<tp:taxon-name>Isahaina</tp:taxon-name> aux environs de Beroroha, Oct 1933, <italic>Humbert 11309</italic> (K, MO, P); Andohahela RNI, Mt. Trafonaomby, Taolagnaro, 7 Apr 1994, <italic>Randriamampionona 692</italic> (MO, P).</p><p>
            <bold>Malawi</bold>. <bold>Central</bold>: Salima Distr., Liganga village A. Mpemba, 14 Jun 1985, <italic>Kwatha et al. 210</italic> (MO); Salima Distr., Luwadzi stream, 14 Jun 1985, <italic>Salubeni et al. 4242</italic> (MO); <bold>Northern</bold>: Nkhata Bay, Musalowa village, Chizumulu Island, 25 Mar 1989, <italic>Balaka</italic> &amp; <italic>Patel 2025</italic> (K, MO); <bold>Southern</bold>: Malawe Hill, W of Port Herald, 23 Mar 1960, <italic>Phipps 2653</italic> (K, MO).</p><p>
            <bold>Mauritania</bold>. <bold>Trarza</bold>: Rosso Administrative area, Village Rosso, 9 Oct 1962, <italic>Adam 18728</italic> (MO).</p><p>
            <bold>Mozambique</bold>. <bold>Baroma</bold>: N’kanya, N of Zambesi River, 25 Jul 1950, <italic>Chase 2857</italic> (BM); <bold>Cabo Delgado</bold>: Pemba, Jun 1909, <italic>Rogers 8256</italic> (K); <bold>Manica</bold>: Lower slopes of Chimanimani Mountains, Apr 1967, <italic>Westwater 192954</italic> (K).</p><p>
            <bold>Namibia</bold>. Onjossariviers, im Ufergestrupp, 21 Jun 1957, <italic>Seydel 1162</italic> (A, K).</p><p>
            <bold>New Zealand</bold>. <bold>North Island</bold>: Bay of Plenty, Ohope, Whakatane Ecological Region, Taneatua Ecological District, 13 Mar 1979, <italic>Grant s.n.</italic> (AK).</p><p>
            <bold>Nigeria</bold>. <bold>Delta</bold>: [Ogwashi-Ukwu], 25 Nov 1912, <italic>Thomas 2042</italic> (K); <bold>Edo</bold>: Nikrowa Forest Reserve, Mid-west State, Iyekovia Distr., 8 Oct 1973, <italic><tp:taxon-name><tp:taxon-name-part taxon-name-part-type="genus" reg="Daramola">Daramola</tp:taxon-name-part></tp:taxon-name> FHI-72483</italic> (K, MO); <bold>Enugu</bold>: 10 mi E of Erugu, Mar 1948, <italic>Irvine 3607</italic> (K); <bold>Gongola</bold>: Gemu Distr., Mambilla plateau, 18 Aug 1977, <italic>Fagbemi 438</italic> (MO); <bold>Jos</bold>: Naraguta, <italic>Lely 31</italic> (K); <bold>Kaduna</bold>: Zaria, 1975, <italic>Magaji MG-725</italic> (K); <bold>Kano</bold>: Kano, Wudil Distr, 50 km SE of the city of Kano, 16 Mar 1988, <italic>Etkin 63[b</italic>] (MO); <bold>Kogi</bold>: Odu, SW Nigeria, <italic>Van Eyenhuisen 7</italic> (K); <bold>Lagos</bold>: Lagos, <italic>Dalziel 1188a</italic> (K); Lagos, <italic>Dalziel 1188b</italic> (K); <bold>Niger</bold>: Nupe, <italic>Barter 1054</italic> (K, P); <bold>Ondo</bold>: between Ikare and Oke-Agbe, Ikare District, 2 May 1979, <italic><tp:taxon-name><tp:taxon-name-part taxon-name-part-type="genus" reg="Daramola">Daramola</tp:taxon-name-part></tp:taxon-name></italic> &amp; <italic>Osanyinlusi 154</italic> (K); <bold>Oyo</bold>: Ibadan, 7 km W of Polytechnic, 11 Jun 1977, <italic>Pilz 2108</italic> (K, MO); <bold>Taraba</bold>: State of Gongola, Distr. Mambilla Plateau, Nguroje township, 23 May 1982, <italic>Odewo 130</italic> (MO).</p><p>
            <bold>São Tome e Principe</bold>. Bom Sucesso, 27 Jan 1949, <italic>Espírito Santo 218</italic> (BM); Vanhulst (Macambrará), 28 Oct 1932, <italic>Exell 89</italic> (BM).</p><p>
            <bold>Senegal</bold>. In paludilb[us] N’Boro nec non ins[ula] Bonavista, 1838, <italic>Brunner 108</italic> (BM, G, W); Sin. loc., 1828, <italic>Perrottet 555</italic> (BM, W); <italic>Perrottet 556</italic> (BM);</p><p>
            <bold>Seychelles</bold>. Morne Blanc, 2 Oct 1970, <italic>Schlieben 11670</italic> (B, K).</p><p>
            <bold>Sierra Leone</bold>. <bold>Eastern</bold>: Kailahun, Musaia, 19 Dec 1946, <italic>Deighton 4571</italic> (K); <bold>Northern</bold>: Port Loko, Rokupr, Magbema, 18 Apr 1959, <italic>Jordan</italic>, <italic>1059</italic> (K); Yonibana, 12 Nov 1914, <italic>Thomas 4909</italic> (W); <bold>Western</bold>: Freetown, 28 Apr 1965, <italic>Morton s.n.</italic> (K).</p><p>
            <bold>South Africa. Eastern Cape</bold>: Grahamstown, 7 Sep 1970, <italic>Bayliss 4594</italic> (A); <bold>KwaZulu-Natal</bold>: 2632 CD Bella Vista grid, between Ndumu Store and the Game Reserve, 30 Oct 1969, <italic>Moll 4138</italic> (A, K); <bold>Limpopo</bold>: Mopani, Shiluvane, Aug 1899, <italic>Junod 575</italic> (K); <bold>North West</bold>: Okawango Delta, Okavango Delta, Delta camp, 16 Jun 1994, <italic>Cole 923</italic> (K); <bold>Northern Cape</bold>: Augrabies Falls National Park, Orange river bank, 14 Mar 1978, <italic>Balsinhas</italic> &amp; <italic>Harding 3290</italic> (K, MO); <bold>Western Cape</bold>: Dowweklip, Voelklip, Hermanus, 6 Jun 1980, <italic>Williams 287</italic> (K, MO); Skeleton Ravine, 3 Oct 1897, <italic>Wolley-Dod 3180</italic> (K).</p><p>
            <bold>South Sudan</bold>. <bold>Bahr El Ghazal</bold>: Anglo-Egyptian Sudan, Bahr El Ghazal Prov., Ibba, 10 Mar 1934, <italic>Dandy 624</italic> (BM, EA); <bold>Equatoria</bold>: R. Napere, 25 Nov 1937, <italic>Wyld 347</italic> (BM).</p><p>
            <bold>Tanzania</bold>. <bold>Dodoma</bold>: Mpwapwa, Mbuga Village, Kibakwe Division, Mbuga Ward, 31 May 2005, <italic>Kindeketa et al. 2549</italic> (EA, MO); <bold>Iringa</bold>: Ruaha National Park, FTEA region T7, top of Mpululu mountain, 21 May 1968, <italic>Renvoize</italic> &amp; <italic>Abdallah 2312</italic> (EA, K); <bold>Kagera</bold>: Bukoba, 30 Oct 1992, <italic>Breteler 11599</italic> (MO); <bold>Mbeya</bold>: Rungwe, Ngumbulu Village, NE part of Rungwe Forest Reserve, 14 Mar 2008, <italic>Abeid et al. 2848</italic> (MO); <bold>Morogoro</bold>: Tanganyika, Ulugurus, Jan 1935, <italic>Bruce 524</italic> (BM, K); <bold>Shinyanga</bold>: Shinyanga, Nov 1938, <italic>Koritschoner 2191</italic> (EA, K).</p><p>
            <bold>Togo</bold>. Lomé, 22 Sep 1976, <italic>Ern et al. 883</italic> (B); slopes of Bauman Peak, 14 Aug 1962, <italic>Morton A4277</italic> (MO).</p><p>
            <bold>Uganda</bold>. <bold>Central</bold>: Kyadondo Mengo (U4); Nr Kanyanya, 16 Jun 1990, <italic>Rwaburindore 2992</italic> (MO); <bold>Mengo</bold>: Distr. W. Mengo, 4 mi Gayaza rd, 5 Jul 1980, <italic>Rwaburindore 701</italic> (MO); <bold>Northern</bold>: Yumbe, 26 Nov 1941, <italic>Thomas 4070</italic> (EA, K); <bold>Western</bold>: Kigezi DFI, 28 Aug 1972, <italic>Goode G3-72</italic> (K); Kigezi, Bugangari, Rhuzumbura, Kigezi, Feb 1949, <italic>Purseglove 2712</italic> (EA, K).</p><p>
            <bold>United Kingdom. England</bold>: Hertfordshire, Rye Meads Sewage Works, nr Rye House, 1 Oct 1996, <italic>Hanson s.n.</italic> (K).</p><p>
            <bold>Zimbabwe</bold>. <bold>Mashonaland Central</bold>: Imayanga, Nyamaropa TTk, 16 Jan 1967, <italic>Biegel 1767</italic> (MO); <bold>Matabeleland North</bold>: Binga Distr., Sanyam R. and Zambezi R. confluence, Sep 1955, <italic>Davies 1514</italic> (MO); <bold>Matabeleland North</bold>: Binga, Chizarira Game Reserve, Busi River, 10 Nov 1971, <italic>Thomson 481</italic> (K); <bold>Wankie</bold>: Wankie Distr., Victoria Falls, Elephant Hills Hotel, 19 Dec 1978, <italic>Mshasha 144</italic> (MO).</p></tp:treatment-sec><tp:treatment-sec><!--Section generated to contain objects referenced in tp:taxon-treatment.--><table-wrap id="T7" position="float" orientation="portrait"><label>Table 7.</label><caption><p>Preliminary conservation assessments for the Old World members of the Morelloid clade. For details, see Materials and Methods and individual species treatments. Preliminary assessments are based on <abbrev xmlns:xlink="http://www.w3.org/1999/xlink" xlink:title="Extent of Occurrence" id="ABBRID0EM4CK" xlink:type="simple">EOO</abbrev> (Extent of Occurrence) only (see Materials and Methods) and have been calculated for worldwide ranges for each species. The conservation status of species known to be introduced in the Old World has been assessed considering native range only and is discussed under each species treatments.</p></caption><table id="TID0ESABI" rules="all"><tbody><tr><td rowspan="1" colspan="1">
                  <bold>Species</bold>
                </td><td rowspan="1" colspan="1">
                  <bold>Preliminary conservation assessment (<xref ref-type="bibr" rid="B176">IUCN 2016</xref>)</bold>
                </td><td rowspan="1" colspan="1">
                  <bold><abbrev xmlns:xlink="http://www.w3.org/1999/xlink" xlink:title="Extent of Occurrence" id="ABBRID0EL5CK" xlink:type="simple">EOO</abbrev> (km<sup>2</sup>) [worldwide range</bold>]</td></tr><tr><td rowspan="1" colspan="1">
                  <bold><italic><tp:taxon-name><tp:taxon-name-part taxon-name-part-type="genus" reg="Solanum">Solanum</tp:taxon-name-part> <tp:taxon-name-part taxon-name-part-type="species" reg="alpinum">alpinum</tp:taxon-name-part></tp:taxon-name></italic></bold>
                </td><td rowspan="1" colspan="1">VU (Vulnerable)</td><td rowspan="1" colspan="1">18,806</td></tr><tr><td rowspan="1" colspan="1">
                  <italic><tp:taxon-name><tp:taxon-name-part taxon-name-part-type="genus" reg="Solanum">Solanum</tp:taxon-name-part> <tp:taxon-name-part taxon-name-part-type="species" reg="americanum">americanum</tp:taxon-name-part></tp:taxon-name></italic>.</td><td rowspan="1" colspan="1">LC (Least Concern)</td><td rowspan="1" colspan="1">51,956,485</td></tr><tr><td rowspan="1" colspan="1">
                  <italic><tp:taxon-name><tp:taxon-name-part taxon-name-part-type="genus" reg="Solanum">Solanum</tp:taxon-name-part> <tp:taxon-name-part taxon-name-part-type="species" reg="chenopodioides">chenopodioides</tp:taxon-name-part></tp:taxon-name></italic>
                </td><td rowspan="1" colspan="1">LC (Least Concern)</td><td rowspan="1" colspan="1">78,693,743</td></tr><tr><td rowspan="1" colspan="1">
                  <italic><tp:taxon-name><tp:taxon-name-part taxon-name-part-type="genus" reg="Solanum">Solanum</tp:taxon-name-part> <tp:taxon-name-part taxon-name-part-type="species" reg="furcatum">furcatum</tp:taxon-name-part></tp:taxon-name></italic>
                </td><td rowspan="1" colspan="1">LC (Least Concern)</td><td rowspan="1" colspan="1">105,324,815</td></tr><tr><td rowspan="1" colspan="1">
                  <bold><italic><tp:taxon-name><tp:taxon-name-part taxon-name-part-type="genus" reg="Solanum">Solanum</tp:taxon-name-part> <tp:taxon-name-part taxon-name-part-type="species" reg="hirtulum">hirtulum</tp:taxon-name-part></tp:taxon-name></italic></bold>
                </td><td rowspan="1" colspan="1">NT (Near-Threatened)</td><td rowspan="1" colspan="1">26,035</td></tr><tr><td rowspan="1" colspan="1">
                  <italic><tp:taxon-name><tp:taxon-name-part taxon-name-part-type="genus" reg="Solanum">Solanum</tp:taxon-name-part> <tp:taxon-name-part taxon-name-part-type="species" reg="memphiticum">memphiticum</tp:taxon-name-part></tp:taxon-name></italic>
                </td><td rowspan="1" colspan="1">LC (Least Concern)</td><td rowspan="1" colspan="1">4,489,278</td></tr><tr><td rowspan="1" colspan="1">
                  <italic><tp:taxon-name><tp:taxon-name-part taxon-name-part-type="genus" reg="Solanum">Solanum</tp:taxon-name-part> <tp:taxon-name-part taxon-name-part-type="species" reg="nigrum">nigrum</tp:taxon-name-part></tp:taxon-name></italic>
                </td><td rowspan="1" colspan="1">LC (Least Concern)</td><td rowspan="1" colspan="1">202,319,396</td></tr><tr><td rowspan="1" colspan="1">
                  <italic><tp:taxon-name><tp:taxon-name-part taxon-name-part-type="genus" reg="Solanum">Solanum</tp:taxon-name-part> <tp:taxon-name-part taxon-name-part-type="species" reg="nitidibaccatum">nitidibaccatum</tp:taxon-name-part></tp:taxon-name></italic>
                </td><td rowspan="1" colspan="1">LC (Least Concern)</td><td rowspan="1" colspan="1">83,736,975</td></tr><tr><td rowspan="1" colspan="1">
                  <italic><tp:taxon-name><tp:taxon-name-part taxon-name-part-type="genus" reg="Solanum">Solanum</tp:taxon-name-part> <tp:taxon-name-part taxon-name-part-type="species" reg="opacum">opacum</tp:taxon-name-part></tp:taxon-name></italic>
                </td><td rowspan="1" colspan="1">LC (Least Concern)</td><td rowspan="1" colspan="1">78,180,634</td></tr><tr><td rowspan="1" colspan="1">
                  <italic><tp:taxon-name><tp:taxon-name-part taxon-name-part-type="genus" reg="Solanum">Solanum</tp:taxon-name-part> <tp:taxon-name-part taxon-name-part-type="species" reg="palitans">palitans</tp:taxon-name-part></tp:taxon-name></italic>
                </td><td rowspan="1" colspan="1">LC(Least Concern)</td><td rowspan="1" colspan="1">24,975,848</td></tr><tr><td rowspan="1" colspan="1">
                  <bold><italic><tp:taxon-name><tp:taxon-name-part taxon-name-part-type="genus" reg="Solanum">Solanum</tp:taxon-name-part> <tp:taxon-name-part taxon-name-part-type="species" reg="pseudospinosum">pseudospinosum</tp:taxon-name-part></tp:taxon-name></italic></bold>
                </td><td rowspan="1" colspan="1">EN (Endangered)</td><td rowspan="1" colspan="1">4,009</td></tr><tr><td rowspan="1" colspan="1">
                  <italic><tp:taxon-name><tp:taxon-name-part taxon-name-part-type="genus" reg="Solanum">Solanum</tp:taxon-name-part> <tp:taxon-name-part taxon-name-part-type="species" reg="pygmaeum">pygmaeum</tp:taxon-name-part></tp:taxon-name></italic>
                </td><td rowspan="1" colspan="1">LC (Least Concern)</td><td rowspan="1" colspan="1">16,699,600</td></tr><tr><td rowspan="1" colspan="1">
                  <italic><tp:taxon-name><tp:taxon-name-part taxon-name-part-type="genus" reg="Solanum">Solanum</tp:taxon-name-part> <tp:taxon-name-part taxon-name-part-type="species" reg="retroflexum">retroflexum</tp:taxon-name-part></tp:taxon-name></italic>
                </td><td rowspan="1" colspan="1">LC (Least Concern)</td><td rowspan="1" colspan="1">19,067,920</td></tr><tr><td rowspan="1" colspan="1">
                  <italic><tp:taxon-name><tp:taxon-name-part taxon-name-part-type="genus" reg="Solanum">Solanum</tp:taxon-name-part> <tp:taxon-name-part taxon-name-part-type="species" reg="sarrachoides">sarrachoides</tp:taxon-name-part></tp:taxon-name></italic>
                </td><td rowspan="1" colspan="1">LC (Least Concern)</td><td rowspan="1" colspan="1">114,305,743</td></tr><tr><td rowspan="1" colspan="1">
                  <italic><tp:taxon-name><tp:taxon-name-part taxon-name-part-type="genus" reg="Solanum">Solanum</tp:taxon-name-part> <tp:taxon-name-part taxon-name-part-type="species" reg="scabrum">scabrum</tp:taxon-name-part></tp:taxon-name></italic>
                </td><td rowspan="1" colspan="1">LC (Least Concern)</td><td rowspan="1" colspan="1">49,116,048</td></tr><tr><td rowspan="1" colspan="1">
                  <italic><tp:taxon-name><tp:taxon-name-part taxon-name-part-type="genus" reg="Solanum">Solanum</tp:taxon-name-part> <tp:taxon-name-part taxon-name-part-type="species" reg="tarderemotum">tarderemotum</tp:taxon-name-part></tp:taxon-name></italic>
                </td><td rowspan="1" colspan="1">LC (Least Concern)</td><td rowspan="1" colspan="1">22,131,524</td></tr><tr><td rowspan="1" colspan="1">
                  <italic><tp:taxon-name><tp:taxon-name-part taxon-name-part-type="genus" reg="Solanum">Solanum</tp:taxon-name-part> <tp:taxon-name-part taxon-name-part-type="species" reg="triflorum">triflorum</tp:taxon-name-part></tp:taxon-name></italic>
                </td><td rowspan="1" colspan="1">LC(Least Concern)</td><td rowspan="1" colspan="1">91,711,479</td></tr><tr><td rowspan="1" colspan="1">
                  <bold><italic><tp:taxon-name><tp:taxon-name-part taxon-name-part-type="genus" reg="Solanum">Solanum</tp:taxon-name-part> <tp:taxon-name-part taxon-name-part-type="species" reg="umalilaense">umalilaense</tp:taxon-name-part></tp:taxon-name></italic></bold>
                </td><td rowspan="1" colspan="1">EN [DD] (Endangered or Data Deficient)</td><td rowspan="1" colspan="1">2,559</td></tr><tr><td rowspan="1" colspan="1">
                  <italic><tp:taxon-name><tp:taxon-name-part taxon-name-part-type="genus" reg="Solanum">Solanum</tp:taxon-name-part> <tp:taxon-name-part taxon-name-part-type="species" reg="villosum">villosum</tp:taxon-name-part></tp:taxon-name></italic>
                </td><td rowspan="1" colspan="1">LC (Least Concern)</td><td rowspan="1" colspan="1">364,611,726</td></tr></tbody></table></table-wrap></tp:treatment-sec><ref-list><ref id="B107"><mixed-citation xmlns:xlink="http://www.w3.org/1999/xlink" xlink:type="simple">
          <person-group><name name-style="western"><surname>Edmonds</surname><given-names>JM</given-names></name></person-group> (<year>1979b</year>) <article-title>Nomenclatural notes on some species of <italic><tp:taxon-name><tp:taxon-name-part taxon-name-part-type="genus">Solanum</tp:taxon-name-part></tp:taxon-name></italic> L. found in Europe.</article-title> <source>Botanical Journal of the Linnean Society</source> <volume>78</volume>(<issue>3</issue>): <fpage>213</fpage>–<lpage>233</lpage>. <ext-link xlink:type="simple" ext-link-type="doi" xlink:href="10.1111/j.1095-8339.1979.tb02194.x">https://doi.org/10.1111/j.1095-8339.1979.tb02194.x</ext-link></mixed-citation></ref><ref id="B118"><mixed-citation xmlns:xlink="http://www.w3.org/1999/xlink" xlink:type="simple">
          <person-group><name name-style="western"><surname>Edmonds</surname><given-names>JM</given-names></name></person-group> (<year>2012</year>) <article-title><italic><tp:taxon-name><tp:taxon-name-part taxon-name-part-type="genus">Solanum</tp:taxon-name-part></tp:taxon-name></italic> spp.</article-title> In: <person-group><name name-style="western"><surname>Beentje</surname><given-names>H</given-names></name></person-group> (<role>Ed.</role>) <issue-title>Flora of Tropical East Africa Solanaceae.</issue-title> <source>Royal Botanic Gardens, Kew</source>, <fpage>105</fpage>–<lpage>125</lpage>.</mixed-citation></ref><ref id="B71"><mixed-citation xmlns:xlink="http://www.w3.org/1999/xlink" xlink:type="simple">
          <person-group><name name-style="western"><surname>D’Arcy</surname><given-names>WG</given-names></name></person-group> (<year>1974a</year>) <article-title>[“1973”]) <tp:taxon-name><tp:taxon-name-part taxon-name-part-type="genus">Solanaceae</tp:taxon-name-part></tp:taxon-name>, Flora of Panama. Part 9.</article-title> <source>Annals of the Missouri Botanical Garden</source> <volume>60</volume>: <fpage>573</fpage>–<lpage>780</lpage>.</mixed-citation></ref><ref id="B103"><mixed-citation xmlns:xlink="http://www.w3.org/1999/xlink" xlink:type="simple">
          <person-group><name name-style="western"><surname>Edmonds</surname><given-names>JM</given-names></name></person-group> (<year>1972</year>) <article-title>A synopsis of the taxonomy of <tp:taxon-name><tp:taxon-name-part taxon-name-part-type="genus">Solanum</tp:taxon-name-part> <tp:taxon-name-part taxon-name-part-type="infraspecific-rank">sect.</tp:taxon-name-part> <tp:taxon-name-part taxon-name-part-type="section">Solanum</tp:taxon-name-part></tp:taxon-name> (Maurella) in South America.</article-title> <source>Kew Bulletin</source> <volume>27</volume>(<issue>1</issue>): <fpage>95</fpage>–<lpage>114</lpage>. <ext-link xlink:type="simple" ext-link-type="doi" xlink:href="10.2307/4117874">https://doi.org/10.2307/4117874</ext-link></mixed-citation></ref><ref id="B168"><mixed-citation xmlns:xlink="http://www.w3.org/1999/xlink" xlink:type="simple">
          <person-group><name name-style="western"><surname>Henderson</surname><given-names>RJF</given-names></name></person-group> (<year>1974</year>) <article-title><italic><tp:taxon-name><tp:taxon-name-part taxon-name-part-type="genus">Solanum</tp:taxon-name-part> <tp:taxon-name-part taxon-name-part-type="species">nigrum</tp:taxon-name-part></tp:taxon-name></italic> L. (<tp:taxon-name><tp:taxon-name-part taxon-name-part-type="genus">Solanaceae</tp:taxon-name-part></tp:taxon-name>) and related species in Australia.</article-title> <source>Contributions from the Queensland Herbarium</source> <volume>16</volume>: <fpage>1</fpage>–<lpage>78</lpage>.</mixed-citation></ref><ref id="B343"><mixed-citation xmlns:xlink="http://www.w3.org/1999/xlink" xlink:type="simple">
          <person-group><name name-style="western"><surname>Soria</surname><given-names>J</given-names></name><name name-style="western"><surname>Heiser</surname><given-names>CB</given-names></name></person-group> (<year>1961</year>) <article-title>A statistical study of relationships of certain species of the <italic><tp:taxon-name><tp:taxon-name-part taxon-name-part-type="genus">Solanum</tp:taxon-name-part> <tp:taxon-name-part taxon-name-part-type="species">nigrum</tp:taxon-name-part></tp:taxon-name></italic> complex.</article-title> <source>Economic Botany</source> <volume>15</volume>(<issue>3</issue>): <fpage>245</fpage>–<lpage>255</lpage>. <ext-link xlink:type="simple" ext-link-type="doi" xlink:href="10.1007/BF02862165">https://doi.org/10.1007/BF02862165</ext-link></mixed-citation></ref><ref id="B167"><mixed-citation xmlns:xlink="http://www.w3.org/1999/xlink" xlink:type="simple">
          <person-group><name name-style="western"><surname>Heiser</surname><given-names>CB Jr</given-names></name><name name-style="western"><surname>Soria</surname><given-names>J</given-names></name><name name-style="western"><surname>Burton</surname><given-names>DL</given-names></name></person-group> (<year>1965</year>) <article-title>A numerical taxonomic study of <italic><tp:taxon-name><tp:taxon-name-part taxon-name-part-type="genus">Solanum</tp:taxon-name-part></tp:taxon-name></italic> species and hybrids.</article-title> <source>American Naturalist</source> <volume>99</volume>(<issue>909</issue>): <fpage>471</fpage>–<lpage>488</lpage>. <ext-link xlink:type="simple" ext-link-type="doi" xlink:href="10.1086/282392">https://doi.org/10.1086/282392</ext-link></mixed-citation></ref><ref id="B104"><mixed-citation xmlns:xlink="http://www.w3.org/1999/xlink" xlink:type="simple">
          <person-group><name name-style="western"><surname>Edmonds</surname><given-names>JM</given-names></name></person-group> (<year>1977</year>) <article-title>Taxonomic studies on <tp:taxon-name><tp:taxon-name-part taxon-name-part-type="genus">Solanum</tp:taxon-name-part> <tp:taxon-name-part taxon-name-part-type="authority">L.</tp:taxon-name-part> <tp:taxon-name-part taxon-name-part-type="infraspecific-rank">section</tp:taxon-name-part> <tp:taxon-name-part taxon-name-part-type="section">Solanum</tp:taxon-name-part></tp:taxon-name> (Maurella).</article-title> <source>Botanical Journal of the Linnean Society</source> <volume>75</volume>(<issue>2</issue>): <fpage>141</fpage>–<lpage>178</lpage>. <ext-link xlink:type="simple" ext-link-type="doi" xlink:href="10.1111/j.1095-8339.1977.tb01482.x">https://doi.org/10.1111/j.1095-8339.1977.tb01482.x</ext-link></mixed-citation></ref><ref id="B110"><mixed-citation xmlns:xlink="http://www.w3.org/1999/xlink" xlink:type="simple">
          <person-group><name name-style="western"><surname>Edmonds</surname><given-names>JM</given-names></name></person-group> (<year>1983</year>) <article-title>Seed coat structure and development in <tp:taxon-name><tp:taxon-name-part taxon-name-part-type="genus">Solanum</tp:taxon-name-part> <tp:taxon-name-part taxon-name-part-type="authority">L.</tp:taxon-name-part> <tp:taxon-name-part taxon-name-part-type="infraspecific-rank">section</tp:taxon-name-part> <tp:taxon-name-part taxon-name-part-type="section">Solanum</tp:taxon-name-part></tp:taxon-name> (<tp:taxon-name><tp:taxon-name-part taxon-name-part-type="genus">Solanaceae</tp:taxon-name-part></tp:taxon-name>).</article-title> <source>Botanical Journal of the Linnean Society</source> <volume>87</volume>(<issue>3</issue>): <fpage>229</fpage>–<lpage>246</lpage>. <ext-link xlink:type="simple" ext-link-type="doi" xlink:href="10.1111/j.1095-8339.1983.tb00992.x">https://doi.org/10.1111/j.1095-8339.1983.tb00992.x</ext-link></mixed-citation></ref><ref id="B364"><mixed-citation xmlns:xlink="http://www.w3.org/1999/xlink" xlink:type="simple">
          <person-group><name name-style="western"><surname>Symon</surname><given-names>DE</given-names></name></person-group> (<year>1981</year>) <article-title>A revision of the genus <italic><tp:taxon-name><tp:taxon-name-part taxon-name-part-type="genus">Solanum</tp:taxon-name-part></tp:taxon-name></italic> in Australia.</article-title> <source>Journal of the Adelaide Botanic Gardens</source> <volume>4</volume>: <fpage>1</fpage>–<lpage>367</lpage>.</mixed-citation></ref><ref id="B177"><mixed-citation xmlns:xlink="http://www.w3.org/1999/xlink" xlink:type="simple">
          <person-group><name name-style="western"><surname>Jacoby</surname><given-names>A</given-names></name><name name-style="western"><surname>Labuschagne</surname><given-names>MT</given-names></name></person-group> (<year>2006</year>) <article-title>Hybridization studies of five species of the <italic><tp:taxon-name><tp:taxon-name-part taxon-name-part-type="genus">Solanum</tp:taxon-name-part> <tp:taxon-name-part taxon-name-part-type="species">nigrum</tp:taxon-name-part></tp:taxon-name></italic> complex found in South Africa and two cocktail tomato cultivars.</article-title> <source>Euphytica</source> <volume>149</volume>(<issue>3</issue>): <fpage>303</fpage>–<lpage>307</lpage>. <ext-link xlink:type="simple" ext-link-type="doi" xlink:href="10.1007/s10681-005-9078-z">https://doi.org/10.1007/s10681-005-9078-z</ext-link></mixed-citation></ref><ref id="B47"><mixed-citation xmlns:xlink="http://www.w3.org/1999/xlink" xlink:type="simple">
          <person-group><name name-style="western"><surname>Bukenya</surname><given-names>ZR</given-names></name></person-group> (<year>1996</year>) <article-title>Uses, chromosome number and distribution of <italic><tp:taxon-name><tp:taxon-name-part taxon-name-part-type="genus">Solanum</tp:taxon-name-part></tp:taxon-name></italic> species in Uganda.</article-title> In: <person-group><name name-style="western"><surname>Van der Maesen</surname><given-names>LJG</given-names></name><name name-style="western"><surname>van Medenbach de Rooy</surname><given-names>JM</given-names></name></person-group> (<role>Eds</role>) <issue-title>The Biodiversity of African Plants.</issue-title> <source>Kluwer Academic Publishers, The Netherlands</source>, <fpage>33</fpage>–<lpage>37</lpage>.</mixed-citation></ref><ref id="B273"><mixed-citation xmlns:xlink="http://www.w3.org/1999/xlink" xlink:type="simple">
          <person-group><name name-style="western"><surname>Olet</surname><given-names>EA</given-names></name><name name-style="western"><surname>Lye</surname><given-names>KA</given-names></name><name name-style="western"><surname>Stedje</surname><given-names>B</given-names></name></person-group> (<year>2015</year>) <article-title>Crossing relationships and chromosome numbers of <tp:taxon-name><tp:taxon-name-part taxon-name-part-type="genus">Solanum</tp:taxon-name-part> <tp:taxon-name-part taxon-name-part-type="infraspecific-rank">section</tp:taxon-name-part> <tp:taxon-name-part taxon-name-part-type="section">Solanum</tp:taxon-name-part></tp:taxon-name> in Uganda.</article-title> <source>Nordic Journal of Botany</source> <volume>33</volume>(<issue>4</issue>): <fpage>472</fpage>–<lpage>483</lpage>. <ext-link xlink:type="simple" ext-link-type="doi" xlink:href="10.1111/njb.00592">https://doi.org/10.1111/njb.00592</ext-link></mixed-citation></ref><ref id="B125"><mixed-citation xmlns:xlink="http://www.w3.org/1999/xlink" xlink:type="simple">
          <person-group><name name-style="western"><surname>Essou</surname><given-names>J-P</given-names></name><name name-style="western"><surname>Hermans</surname><given-names>MJW</given-names></name></person-group> (<year>2006</year>) <article-title><tp:taxon-name><tp:taxon-name-part taxon-name-part-type="genus">Solanaceae</tp:taxon-name-part></tp:taxon-name>.</article-title> In: <person-group><name name-style="western"><surname>Akoegninou</surname><given-names>A</given-names></name><name name-style="western"><surname>van der Burg</surname><given-names>WJ</given-names></name><name name-style="western"><surname>van der Maesen</surname><given-names>LJG</given-names></name></person-group> (<role>Eds</role>) <issue-title>Flore analytique du Bénin.</issue-title> <source>Universitéd’Abomey-Calavi, Cotonou</source>, <fpage>947</fpage>–<lpage>958</lpage>.</mixed-citation></ref><ref id="B411"><mixed-citation xmlns:xlink="http://www.w3.org/1999/xlink" xlink:type="simple">
          <person-group><name name-style="western"><surname>Zhang</surname><given-names>ZY</given-names></name><name name-style="western"><surname>Lu</surname><given-names>AM</given-names></name><name name-style="western"><surname>D’Arcy</surname><given-names>WG</given-names></name></person-group> (<year>1994</year>) <article-title><tp:taxon-name><tp:taxon-name-part taxon-name-part-type="genus">Solanaceae</tp:taxon-name-part></tp:taxon-name>.</article-title> In: <person-group><name name-style="western"><surname>Wu</surname><given-names>ZY</given-names></name><name name-style="western"><surname>Raven</surname><given-names>PH</given-names></name></person-group> (<role>Eds</role>) <issue-title>Flora of China, Vol.</issue-title> <source>17. Science Press Beijing and Missouri Botanical Garden, St. Louis</source>, <fpage>300</fpage>–<lpage>332</lpage>.</mixed-citation></ref><ref id="B20"><mixed-citation xmlns:xlink="http://www.w3.org/1999/xlink" xlink:type="simple">
          <person-group><name name-style="western"><surname>Bertová</surname><given-names>L</given-names></name><name name-style="western"><surname>GoliaŠová</surname><given-names>K</given-names></name></person-group> (<year>1993</year>) Flóra Slovenska V/1. VEDA, vydavatel’stvo Slovenskej akadémie vied, Bratislava.</mixed-citation></ref><ref id="B351"><mixed-citation xmlns:xlink="http://www.w3.org/1999/xlink" xlink:type="simple">
          <person-group><name name-style="western"><surname>Stace</surname><given-names>C</given-names></name></person-group> (<year>2010</year>) New flora of the British Isles (3<sup>rd</sup> edn). Cambridge University Press, Cambridge.</mixed-citation></ref><ref id="B176"><mixed-citation xmlns:xlink="http://www.w3.org/1999/xlink" xlink:type="simple">
          <institution xlink:type="simple">IUCN</institution> (<year>2016</year>) Guidelines for Using the IUCN Red List Categories and Criteria. Version 12. Prepared by the Standards and Petitions Subcommittee. <ext-link xlink:type="simple" ext-link-type="uri" xlink:href="http://www.iucnredlist.org/documents/RedListGuidelines.pdf">http://www.iucnredlist.org/documents/RedListGuidelines.pdf</ext-link></mixed-citation></ref><ref id="B119"><mixed-citation xmlns:xlink="http://www.w3.org/1999/xlink" xlink:type="simple">
          <person-group><name name-style="western"><surname>Edmonds</surname><given-names>JM</given-names></name><name name-style="western"><surname>Chweya</surname><given-names>JA</given-names></name></person-group> (<year>1997</year>) Black nightshades. <italic><tp:taxon-name><tp:taxon-name-part taxon-name-part-type="genus">Solanum</tp:taxon-name-part> <tp:taxon-name-part taxon-name-part-type="species">nigrum</tp:taxon-name-part></tp:taxon-name></italic> L. and related species. Institute of Plant Genetics and Crop Plant Research Gatersleben/ International Plant Genetic Resources Institute, Rome.</mixed-citation></ref><ref id="B88"><mixed-citation xmlns:xlink="http://www.w3.org/1999/xlink" xlink:type="simple">
          <person-group><name name-style="western"><surname>Dinssa</surname><given-names>FF</given-names></name><name name-style="western"><surname>Hanson</surname><given-names>P</given-names></name><name name-style="western"><surname>Dubois</surname><given-names>T</given-names></name><name name-style="western"><surname>Tenkouano</surname><given-names>A</given-names></name><name name-style="western"><surname>Stoilova</surname><given-names>T</given-names></name><name name-style="western"><surname>Hughes</surname><given-names>JA</given-names></name><name name-style="western"><surname>Keatinge</surname><given-names>JDH</given-names></name></person-group> (<year>2016</year>) <article-title>AVDRC – the World Vegetable Center’s women-oriented improvement and development strategy for traditional African vegetables in sub-Saharan Africa.</article-title> <source>European Journal of Horticultural Science</source> <volume>81</volume>(<issue>2</issue>): <fpage>91</fpage>–<lpage>105</lpage>. <ext-link xlink:type="simple" ext-link-type="doi" xlink:href="10.17660/eJHS.2016/81.2.3">https://doi.org/10.17660/eJHS.2016/81.2.3</ext-link></mixed-citation></ref><ref id="B342"><mixed-citation xmlns:xlink="http://www.w3.org/1999/xlink" xlink:type="simple">
          <person-group><name name-style="western"><surname>Soria</surname><given-names>J</given-names></name><name name-style="western"><surname>Heiser</surname><given-names>CB</given-names></name></person-group> (<year>1959</year>) <article-title>The Garden Huckleberry and the Sunberry.</article-title> <source>Baileya</source> <volume>7</volume>: <fpage>33</fpage>–<lpage>35</lpage>.</mixed-citation></ref><ref id="B165"><mixed-citation xmlns:xlink="http://www.w3.org/1999/xlink" xlink:type="simple">
          <person-group><name name-style="western"><surname>Heiser</surname><given-names>CB</given-names></name></person-group> (<year>1969</year>) Nightshades, the paradoxical plants. WH Freeman and Co, San Francisco.</mixed-citation></ref><ref id="B227"><mixed-citation xmlns:xlink="http://www.w3.org/1999/xlink" xlink:type="simple">
          <person-group><name name-style="western"><surname>Manoko</surname><given-names>MLK</given-names></name></person-group> (<year>2007</year>) A systematic study of African <tp:taxon-name><tp:taxon-name-part taxon-name-part-type="genus">Solanum</tp:taxon-name-part> <tp:taxon-name-part taxon-name-part-type="authority">L.</tp:taxon-name-part> <tp:taxon-name-part taxon-name-part-type="infraspecific-rank">section</tp:taxon-name-part> <tp:taxon-name-part taxon-name-part-type="section">Solanum</tp:taxon-name-part></tp:taxon-name> (<tp:taxon-name><tp:taxon-name-part taxon-name-part-type="genus">Solanaceae</tp:taxon-name-part></tp:taxon-name>). PhD Thesis, Radboud University, Nijmegen, The Netherlands, <ext-link xlink:type="simple" ext-link-type="uri" xlink:href="http://dare.ubn.kun.nl/bitstream/2066/30032/1/30032.pdf">http://dare.ubn.kun.nl/bitstream/2066/30032/1/30032.pdf</ext-link></mixed-citation></ref><ref id="B267"><mixed-citation xmlns:xlink="http://www.w3.org/1999/xlink" xlink:type="simple">
          <person-group><name name-style="western"><surname>Ojiewo</surname><given-names>CO</given-names></name><name name-style="western"><surname>Mbwambo</surname><given-names>O</given-names></name><name name-style="western"><surname>Swai</surname><given-names>I</given-names></name><name name-style="western"><surname>Samali</surname><given-names>S</given-names></name><name name-style="western"><surname>Tilya</surname><given-names>MS</given-names></name><name name-style="western"><surname>Mnzava</surname><given-names>RN</given-names></name><name name-style="western"><surname>Mrosso</surname><given-names>L</given-names></name><name name-style="western"><surname>Minja</surname><given-names>R</given-names></name><name name-style="western"><surname>Oluoch</surname><given-names>M</given-names></name></person-group> (<year>2013</year>) <article-title>Selection, evaluation and release of varieties from genetically diverse African nightshade germplasm.</article-title> <source>International Journal of Plant Breeding</source> <volume>7</volume>: <fpage>76</fpage>–<lpage>89</lpage>.</mixed-citation></ref><ref id="B266"><mixed-citation xmlns:xlink="http://www.w3.org/1999/xlink" xlink:type="simple">
          <person-group><name name-style="western"><surname>Ojiewo</surname><given-names>CO</given-names></name><name name-style="western"><surname>Agong</surname><given-names>SG</given-names></name><name name-style="western"><surname>Murakami</surname><given-names>K</given-names></name><name name-style="western"><surname>Masuda</surname><given-names>M</given-names></name></person-group> (<year>2006</year>) <article-title>Chromosome duplication and ploidy level determination in African nightshade <italic><tp:taxon-name><tp:taxon-name-part taxon-name-part-type="genus">Solanum</tp:taxon-name-part> <tp:taxon-name-part taxon-name-part-type="species">villosum</tp:taxon-name-part></tp:taxon-name></italic> Miller.</article-title> <source>The Journal of Horticultural Science &amp; Biotechnology</source> <volume>81</volume>(<issue>2</issue>): <fpage>183</fpage>–<lpage>188</lpage>. <ext-link xlink:type="simple" ext-link-type="doi" xlink:href="10.1080/14620316.2006.11512048">https://doi.org/10.1080/14620316.2006.11512048</ext-link></mixed-citation></ref><ref id="B272"><mixed-citation xmlns:xlink="http://www.w3.org/1999/xlink" xlink:type="simple">
          <person-group><name name-style="western"><surname>Olet</surname><given-names>EA</given-names></name><name name-style="western"><surname>Heun</surname><given-names>M</given-names></name><name name-style="western"><surname>Lye</surname><given-names>KA</given-names></name></person-group> (<year>2006</year>) A new subspecies of <italic><tp:taxon-name><tp:taxon-name-part taxon-name-part-type="genus">Solanum</tp:taxon-name-part> <tp:taxon-name-part taxon-name-part-type="species">scabrum</tp:taxon-name-part></tp:taxon-name></italic> Miller found in Uganda. Novon 16(4): 508–511. <ext-link xlink:type="simple" ext-link-type="doi" xlink:href="10.3417/1055-3177(2006)16[508:ANSOSS]2.0.CO;2">https://doi.org/10.3417/1055-3177(2006)16[508:ANSOSS]2.0.CO;2</ext-link></mixed-citation></ref><ref id="B84"><mixed-citation xmlns:xlink="http://www.w3.org/1999/xlink" xlink:type="simple">
          <person-group><name name-style="western"><surname>Dehmer</surname><given-names>KJ</given-names></name></person-group> (<year>2001</year>) <article-title>Conclusions on the taxonomy of the <italic><tp:taxon-name><tp:taxon-name-part taxon-name-part-type="genus">Solanum</tp:taxon-name-part> <tp:taxon-name-part taxon-name-part-type="species">nigrum</tp:taxon-name-part></tp:taxon-name></italic> complex by molecular analyes of IPK germplasm accessions.</article-title> In: <person-group><name name-style="western"><surname>van den Berg</surname><given-names>RG</given-names></name><name name-style="western"><surname>Barendse</surname><given-names>GWM</given-names></name><name name-style="western"><surname>van der Weerden</surname><given-names>GM</given-names></name><name name-style="western"><surname>Mariani</surname><given-names>C</given-names></name></person-group> (<role>Eds</role>) <issue-title>Solanaceae V: Advances in taxonomy and utilization.</issue-title> <source>University Press, Nijmegen</source>, <fpage>85</fpage>–<lpage>96</lpage>.</mixed-citation></ref><ref id="B270"><mixed-citation xmlns:xlink="http://www.w3.org/1999/xlink" xlink:type="simple">
          <person-group><name name-style="western"><surname>Olet</surname><given-names>EA</given-names></name><name name-style="western"><surname>Arnstein</surname><given-names>K</given-names></name><name name-style="western"><surname>Heun</surname><given-names>M</given-names></name></person-group> (<year>2011</year>) <article-title>Amplified fragment length polymorphisms (AFLPs) analysis of species of <tp:taxon-name><tp:taxon-name-part taxon-name-part-type="genus">Solanum</tp:taxon-name-part> <tp:taxon-name-part taxon-name-part-type="infraspecific-rank">section</tp:taxon-name-part> <tp:taxon-name-part taxon-name-part-type="section">Solanum</tp:taxon-name-part></tp:taxon-name> (<tp:taxon-name><tp:taxon-name-part taxon-name-part-type="genus">Solanaceae</tp:taxon-name-part></tp:taxon-name>) from Uganda.</article-title> <source>African Journal of Biotechnology</source> <volume>10</volume>: <fpage>6387</fpage>–<lpage>6395</lpage>.</mixed-citation></ref><ref id="B115"><mixed-citation xmlns:xlink="http://www.w3.org/1999/xlink" xlink:type="simple">
          <person-group><name name-style="western"><surname>Edmonds</surname><given-names>JM</given-names></name></person-group> (<year>2006a</year>) <article-title><tp:taxon-name><tp:taxon-name-part taxon-name-part-type="genus">Solanum</tp:taxon-name-part> <tp:taxon-name-part taxon-name-part-type="authority">L.</tp:taxon-name-part> <tp:taxon-name-part taxon-name-part-type="infraspecific-rank">section</tp:taxon-name-part> <tp:taxon-name-part taxon-name-part-type="section">Solanum</tp:taxon-name-part></tp:taxon-name>.</article-title> In: <person-group><name name-style="western"><surname>Thulin</surname><given-names>M</given-names></name></person-group> (<role>Ed.</role>) <issue-title>Flora of Somalia 3.</issue-title> <source>Royal Botanic Gardens, Kew, London</source>, <fpage>207</fpage>–<lpage>208</lpage>.</mixed-citation></ref><ref id="B116"><mixed-citation xmlns:xlink="http://www.w3.org/1999/xlink" xlink:type="simple">
          <person-group><name name-style="western"><surname>Edmonds</surname><given-names>JM</given-names></name></person-group> (<year>2006b</year>) <article-title><tp:taxon-name><tp:taxon-name-part taxon-name-part-type="genus">Solanum</tp:taxon-name-part> <tp:taxon-name-part taxon-name-part-type="authority">L.</tp:taxon-name-part> <tp:taxon-name-part taxon-name-part-type="infraspecific-rank">section</tp:taxon-name-part> <tp:taxon-name-part taxon-name-part-type="section">Solanum</tp:taxon-name-part></tp:taxon-name>.</article-title> In: <person-group><name name-style="western"><surname>Hedberg</surname><given-names>I</given-names></name><name name-style="western"><surname>Edwards</surname><given-names>S</given-names></name></person-group> (<role>Eds</role>) <issue-title>Flora of Ethiopia and Eritrea, Vol 5.</issue-title> <source>Uppsala and Addis Ababa</source>, <fpage>115</fpage>–<lpage>122</lpage>.</mixed-citation></ref><ref id="B99"><mixed-citation xmlns:xlink="http://www.w3.org/1999/xlink" xlink:type="simple">
          <person-group><name name-style="western"><surname>Dunal</surname><given-names>MF</given-names></name></person-group> (<year>1814</year>) <italic><tp:taxon-name><tp:taxon-name-part taxon-name-part-type="genus">Solanum</tp:taxon-name-part></tp:taxon-name></italic>. In: Lamarck J, Poiret JLM (Eds) Encyclopedie methodique. Botanique. Suppl. 3(2): 369–780. Agasse, Paris.</mixed-citation></ref><ref id="B101"><mixed-citation xmlns:xlink="http://www.w3.org/1999/xlink" xlink:type="simple">
          <person-group><name name-style="western"><surname>Dunal</surname><given-names>MF</given-names></name></person-group> (<year>1852</year>) <tp:taxon-name><tp:taxon-name-part taxon-name-part-type="genus">Solanaceae</tp:taxon-name-part></tp:taxon-name>. In: Candolle AP de (Ed.) <tp:taxon-name><tp:taxon-name-part taxon-name-part-type="genus">Prodromus</tp:taxon-name-part></tp:taxon-name> systematis naturalis regni vegetabilis 13(1): 1–690. V. Masson, Paris.</mixed-citation></ref><ref id="B285"><mixed-citation xmlns:xlink="http://www.w3.org/1999/xlink" xlink:type="simple">
          <person-group><name name-style="western"><surname>Poczai</surname><given-names>P</given-names></name><name name-style="western"><surname>Hyvönen</surname><given-names>J</given-names></name></person-group> (<year>2011</year>) On the origin of <italic><tp:taxon-name><tp:taxon-name-part taxon-name-part-type="genus">Solanum</tp:taxon-name-part> <tp:taxon-name-part taxon-name-part-type="species">nigrum</tp:taxon-name-part></tp:taxon-name></italic>: Can networks help? Molecular Biology Reports 38(2): 1171–1185. <ext-link xlink:type="simple" ext-link-type="doi" xlink:href="10.1007/s11033-010-0215-y">https://doi.org/10.1007/s11033-010-0215-y</ext-link></mixed-citation></ref><ref id="B302"><mixed-citation xmlns:xlink="http://www.w3.org/1999/xlink" xlink:type="simple">
          <person-group><name name-style="western"><surname>Rao</surname><given-names>GR</given-names></name><name name-style="western"><surname>Khan</surname><given-names>R</given-names></name><name name-style="western"><surname>Khan</surname><given-names>AH</given-names></name></person-group> (<year>1971</year>) <article-title>Structural hybridity and genetic system of <italic><tp:taxon-name><tp:taxon-name-part taxon-name-part-type="genus">Solanum</tp:taxon-name-part> <tp:taxon-name-part taxon-name-part-type="species">nigrum</tp:taxon-name-part></tp:taxon-name></italic> complex.</article-title> <source>Botanical Magazine Tokyo</source> <volume>84</volume>(<issue>995</issue>): <fpage>335</fpage>–<lpage>338</lpage>. <ext-link xlink:type="simple" ext-link-type="doi" xlink:href="10.15281/jplantres1887.84.335">https://doi.org/10.15281/jplantres1887.84.335</ext-link></mixed-citation></ref><ref id="B182"><mixed-citation xmlns:xlink="http://www.w3.org/1999/xlink" xlink:type="simple">
          <person-group><name name-style="western"><surname>Jardine</surname><given-names>N</given-names></name><name name-style="western"><surname>Edmonds</surname><given-names>JM</given-names></name></person-group> (<year>1974</year>) <article-title>The use of numerical methods to describe population differentiation.</article-title> <source>The New Phytologist</source> <volume>73</volume>(<issue>6</issue>): <fpage>1259</fpage>–<lpage>1277</lpage>. <ext-link xlink:type="simple" ext-link-type="doi" xlink:href="10.1111/j.1469-8137.1974.tb02155.x">https://doi.org/10.1111/j.1469-8137.1974.tb02155.x</ext-link></mixed-citation></ref><ref id="B105"><mixed-citation xmlns:xlink="http://www.w3.org/1999/xlink" xlink:type="simple">
          <person-group><name name-style="western"><surname>Edmonds</surname><given-names>JM</given-names></name></person-group> (<year>1978</year>) <article-title>Numerical taxonomic studies on <tp:taxon-name><tp:taxon-name-part taxon-name-part-type="genus">Solanum</tp:taxon-name-part> <tp:taxon-name-part taxon-name-part-type="authority">L.</tp:taxon-name-part> <tp:taxon-name-part taxon-name-part-type="infraspecific-rank">section</tp:taxon-name-part> <tp:taxon-name-part taxon-name-part-type="section">Solanum</tp:taxon-name-part></tp:taxon-name> (Maurella).</article-title> <source>Botanical Journal of the Linnean Society</source> <volume>76</volume>(<issue>1</issue>): <fpage>27</fpage>–<lpage>51</lpage>. <ext-link xlink:type="simple" ext-link-type="doi" xlink:href="10.1111/j.1095-8339.1978.tb01497.x">https://doi.org/10.1111/j.1095-8339.1978.tb01497.x</ext-link></mixed-citation></ref><ref id="B120"><mixed-citation xmlns:xlink="http://www.w3.org/1999/xlink" xlink:type="simple">
          <person-group><name name-style="western"><surname>Edmonds</surname><given-names>JM</given-names></name><name name-style="western"><surname>Glidewell</surname><given-names>SM</given-names></name></person-group> (<year>1977</year>) <article-title>Acrylamide gel electrophoresis of seed proteins from some <tp:taxon-name><tp:taxon-name-part taxon-name-part-type="genus">Solanum</tp:taxon-name-part> (<tp:taxon-name-part taxon-name-part-type="infraspecific-rank">section</tp:taxon-name-part> <tp:taxon-name-part taxon-name-part-type="section">Solanum</tp:taxon-name-part>)</tp:taxon-name> species.</article-title> <source>Plant Systematics and Evolution</source> <volume>127</volume>(<issue>4</issue>): <fpage>277</fpage>–<lpage>291</lpage>. <ext-link xlink:type="simple" ext-link-type="doi" xlink:href="10.1007/BF00985991">https://doi.org/10.1007/BF00985991</ext-link></mixed-citation></ref><ref id="B153"><mixed-citation xmlns:xlink="http://www.w3.org/1999/xlink" xlink:type="simple">
          <person-group><name name-style="western"><surname>Gras</surname><given-names>A</given-names></name></person-group> (<year>1863</year>) <article-title>Nouvelle note sur quelques rectifications de synonymie.</article-title> <source>Bulletin de la Société botanique de France</source> <volume>10</volume>: <fpage>592</fpage>–<lpage>595</lpage>.</mixed-citation></ref><ref id="B373"><mixed-citation xmlns:xlink="http://www.w3.org/1999/xlink" xlink:type="simple">
          <person-group><name name-style="western"><surname>Thellung</surname><given-names>A</given-names></name></person-group> (<year>1927</year>) Qu’est-ce que le <italic><tp:taxon-name><tp:taxon-name-part taxon-name-part-type="genus">Solanum</tp:taxon-name-part> <tp:taxon-name-part taxon-name-part-type="species">dillenii</tp:taxon-name-part></tp:taxon-name></italic> Schultes? Reports of the Botanical Society and Exchange Club of the British Isles 8: 186–191.</mixed-citation></ref><ref id="B293"><mixed-citation xmlns:xlink="http://www.w3.org/1999/xlink" xlink:type="simple">
          <person-group><name name-style="western"><surname>Polgár</surname><given-names>S</given-names></name></person-group> (<year>1939</year>) <article-title><tp:taxon-name><tp:taxon-name-part taxon-name-part-type="genus">Solanum</tp:taxon-name-part> <tp:taxon-name-part taxon-name-part-type="species">dillenianum</tp:taxon-name-part></tp:taxon-name>.</article-title> <source>Acta Horti Gotoburgensis</source> <volume>13</volume>: <fpage>281</fpage>–<lpage>288</lpage>.</mixed-citation></ref><ref id="B354"><mixed-citation xmlns:xlink="http://www.w3.org/1999/xlink" xlink:type="simple">
          <person-group><name name-style="western"><surname>Stebbins</surname><given-names>GL</given-names></name><name name-style="western"><surname>Paddock</surname><given-names>EF</given-names></name></person-group> (<year>1949</year>) <article-title>The <italic><tp:taxon-name><tp:taxon-name-part taxon-name-part-type="genus">Solanum</tp:taxon-name-part> <tp:taxon-name-part taxon-name-part-type="species">nigrum</tp:taxon-name-part></tp:taxon-name></italic> complex in Pacific North America.</article-title> <source>Madrono</source> <volume>10</volume>: <fpage>70</fpage>–<lpage>80</lpage>.</mixed-citation></ref><ref id="B162"><mixed-citation xmlns:xlink="http://www.w3.org/1999/xlink" xlink:type="simple">
          <person-group><name name-style="western"><surname>Heine</surname><given-names>H</given-names></name></person-group> (<year>1960</year>) <article-title>Notes on <italic><tp:taxon-name><tp:taxon-name-part taxon-name-part-type="genus">Solanum</tp:taxon-name-part></tp:taxon-name></italic>.</article-title> <source>Kew Bulletin</source> <volume>14</volume>(<issue>2</issue>): <fpage>245</fpage>–<lpage>249</lpage>. <ext-link xlink:type="simple" ext-link-type="doi" xlink:href="10.2307/4114799">https://doi.org/10.2307/4114799</ext-link></mixed-citation></ref><ref id="B295"><mixed-citation xmlns:xlink="http://www.w3.org/1999/xlink" xlink:type="simple">
          <person-group><name name-style="western"><surname>Prado</surname><given-names>J</given-names></name><name name-style="western"><surname>Hirai</surname><given-names>RY</given-names></name><name name-style="western"><surname>Moran</surname><given-names>RC</given-names></name></person-group> (<year>2015</year>) (046–048) Proposals concerning inadvertent lectotypifications (and neotypifications). Taxon 64: 651.</mixed-citation></ref><ref id="B207"><mixed-citation xmlns:xlink="http://www.w3.org/1999/xlink" xlink:type="simple">
          <person-group><name name-style="western"><surname>Lamarck</surname><given-names>J-B</given-names></name></person-group> (<year>1794</year>) Tableau encyclopédique et méthodique des trois règnes de la nature. Botanique. Vol. 2. Panckoucke, Paris.</mixed-citation></ref><ref id="B87"><mixed-citation xmlns:xlink="http://www.w3.org/1999/xlink" xlink:type="simple">
          <person-group><name name-style="western"><surname>Dillenius</surname><given-names>JJ</given-names></name></person-group> (<year>1732</year>) Hortus Elthamensis seu plantarum rariorum. Published by the author, London.</mixed-citation></ref><ref id="B199"><mixed-citation xmlns:xlink="http://www.w3.org/1999/xlink" xlink:type="simple">
          <person-group><name name-style="western"><surname>Knapp</surname><given-names>S</given-names></name></person-group> (<year>2013</year>) <article-title>A revision of the Dulcamaroid clade of <italic><tp:taxon-name><tp:taxon-name-part taxon-name-part-type="genus">Solanum</tp:taxon-name-part></tp:taxon-name></italic> L. (<tp:taxon-name><tp:taxon-name-part taxon-name-part-type="genus">Solanaceae</tp:taxon-name-part></tp:taxon-name>).</article-title> <source>PhytoKeys</source> <volume>22</volume>(<issue>0</issue>): <fpage>1</fpage>–<lpage>432</lpage>. <ext-link xlink:type="simple" ext-link-type="doi" xlink:href="10.3897/phytokeys.22.4041">https://doi.org/10.3897/phytokeys.22.4041</ext-link></mixed-citation></ref><ref id="B318"><mixed-citation xmlns:xlink="http://www.w3.org/1999/xlink" xlink:type="simple">
          <person-group><name name-style="western"><surname>Rumphius</surname><given-names>[Rumpf] GE</given-names></name></person-group> (<year>1750</year>) Herbarium amboinense. Vol. 6. F. Changuion &amp; H. Uytwerf, Amsterdam.</mixed-citation></ref><ref id="B405"><mixed-citation xmlns:xlink="http://www.w3.org/1999/xlink" xlink:type="simple">
          <person-group><name name-style="western"><surname>Willdenow</surname><given-names>CL</given-names></name></person-group> (<year>1809</year>) Enumeratio plantarum hortii regii botanici Berolinensis. Taberna Libraria Scholae Realis, Berlin.</mixed-citation></ref><ref id="B98"><mixed-citation xmlns:xlink="http://www.w3.org/1999/xlink" xlink:type="simple">
          <person-group><name name-style="western"><surname>Dunal</surname><given-names>MF</given-names></name></person-group> (<year>1813</year>) Histoire naturelle, médicale et économique des <italic><tp:taxon-name><tp:taxon-name-part taxon-name-part-type="genus">Solanum</tp:taxon-name-part></tp:taxon-name></italic> et des genres qui ont été confundus avec eux. Renaud, Montpellier.</mixed-citation></ref><ref id="B240"><mixed-citation xmlns:xlink="http://www.w3.org/1999/xlink" xlink:type="simple">
          <person-group><name name-style="western"><surname>McNeill</surname><given-names>J</given-names></name><name name-style="western"><surname>Barrie</surname><given-names>FR</given-names></name><name name-style="western"><surname>Buck</surname><given-names>R</given-names></name><name name-style="western"><surname>Demoulin</surname><given-names>V</given-names></name><name name-style="western"><surname>Greuter</surname><given-names>W</given-names></name><name name-style="western"><surname>Hawksworth</surname><given-names>DL</given-names></name><name name-style="western"><surname>Herendeen</surname><given-names>PS</given-names></name><name name-style="western"><surname>Knapp</surname><given-names>S</given-names></name><name name-style="western"><surname>Marhold</surname><given-names>K</given-names></name><name name-style="western"><surname>Prado</surname><given-names>J</given-names></name><name name-style="western"><surname>Prud’homme van Reine</surname><given-names>WF</given-names></name><name name-style="western"><surname>Smith</surname><given-names>GF</given-names></name><name name-style="western"><surname>Weirsema</surname><given-names>JH</given-names></name><name name-style="western"><surname>Turland</surname><given-names>NJ</given-names></name></person-group> (<year>2012</year>) International Code of Nomenclature for algae, fungi, and plants (Melbourne Code) – Regnum Vegetabile 154. Koelz Scientific Books, Königstein.</mixed-citation></ref><ref id="B234"><mixed-citation xmlns:xlink="http://www.w3.org/1999/xlink" xlink:type="simple">
          <person-group><name name-style="western"><surname>Martius</surname><given-names>CFP</given-names></name></person-group> (<year>1814</year>) Plantarum horti academici Erlangensis enumeratio. Hilpertianis, Erlangen.</mixed-citation></ref><ref id="B274"><mixed-citation xmlns:xlink="http://www.w3.org/1999/xlink" xlink:type="simple">
          <person-group><name name-style="western"><surname>Opiz</surname><given-names>PM</given-names></name></person-group> (<year>1843</year>) Deutschlands Nachtschattenarten. In: Berchtold F, Opiz PM (Eds) Oekonomisch-technische Flora Böhmens vol 3. Thomas Thabor, Annakloster.</mixed-citation></ref></ref-list></tp:taxon-treatment>
