# Supplementary material for: A revision of the Old World Black Nightshades (Morelloid clade of Solanum L., Solanaceae)
Source: PhytoKeys. 2018 Jul 25;(106):1–223. doi: 10.3897/phytokeys.106.21991 (PMC6070582; doi:10.3897/phytokeys.106.21991)
Supplement: XML Treatment for Solanum triflorum [file phytokeys.106.21991-treatment17.xml]

<!DOCTYPE tp:taxon-treatment
  PUBLIC "-//TaxonX//DTD Taxonomic Treatment Publishing DTD v0 20100105//EN" "tax-treatment-NSO.dtd">
<tp:taxon-treatment xmlns:tp="http://www.plazi.org/taxpub"><tp:treatment-meta><kwd-group><label>Taxon classification</label><kwd><named-content xmlns:xlink="http://www.w3.org/1999/xlink" content-type="kingdom">Plantae</named-content></kwd><kwd><named-content xmlns:xlink="http://www.w3.org/1999/xlink" content-type="order">Solanales</named-content></kwd><kwd><named-content xmlns:xlink="http://www.w3.org/1999/xlink" content-type="family">Solanaceae</named-content></kwd></kwd-group><mixed-citation publication-type="journal"><person-group><name><surname>Särkinen</surname><given-names>Tiina</given-names></name><name><surname>Poczai</surname><given-names>Peter</given-names></name><name><surname>Barboza</surname><given-names>Gloria E.</given-names></name><name><surname>van der Weerden</surname><given-names>Gerard M.</given-names></name><name><surname>Baden</surname><given-names>Maria</given-names></name><name><surname>Knapp</surname><given-names>Sandra</given-names></name></person-group><article-title>A revision of the Old World Black Nightshades (Morelloid clade of <italic><tp:taxon-name><tp:taxon-name-part taxon-name-part-type="genus" reg="Solanum">Solanum</tp:taxon-name-part></tp:taxon-name></italic> L., <tp:taxon-name><tp:taxon-name-part taxon-name-part-type="genus" reg="Solanaceae">Solanaceae</tp:taxon-name-part></tp:taxon-name>)</article-title><source>PhytoKeys</source><day>25</day><month>7</month><year>2018</year><volume>2018</volume><issue>106</issue><fpage>1</fpage><lpage>223</lpage><pub-id pub-id-type="doi">10.3897/phytokeys.106.21991</pub-id></mixed-citation></tp:treatment-meta><tp:nomenclature><label>17.</label><tp:taxon-name>
            <tp:taxon-name-part taxon-name-part-type="genus" reg="Solanum">Solanum</tp:taxon-name-part>
            <tp:taxon-name-part taxon-name-part-type="species" reg="triflorum">triflorum</tp:taxon-name-part>
          </tp:taxon-name><tp:taxon-authority>Nutt., Gen. N. Amer. Pl. 1: 128. 1818</tp:taxon-authority><xref ref-type="fig" rid="F52">Figures 52</xref><xref ref-type="fig" rid="F53">, 53</xref><tp:nomenclature-citation-list><tp:nomenclature-citation><tp:taxon-name>
                <tp:taxon-name-part taxon-name-part-type="genus" reg="Solanum">Solanum</tp:taxon-name-part> <tp:taxon-name-part taxon-name-part-type="species" reg="triflorum">triflorum</tp:taxon-name-part> <tp:taxon-name-part taxon-name-part-type="authority">Nutt.</tp:taxon-name-part> <tp:taxon-name-part taxon-name-part-type="infraspecific-rank">var.</tp:taxon-name-part> <tp:taxon-name-part taxon-name-part-type="variety" reg="majus">majus</tp:taxon-name-part></tp:taxon-name><comment>Hook., Fl. Bor.-Amer. 2: 90. 1837, as “<italic>major</italic>”.</comment></tp:nomenclature-citation><tp:nomenclature-citation><tp:taxon-name><tp:taxon-name-part taxon-name-part-type="genus" reg="Solanum"/><tp:taxon-name-part taxon-name-part-type="species" reg="triflorum"/></tp:taxon-name><comment>Type. Canada. Saskatchewan: “Carleton House Fort, Saskatchewan River”, <italic>J. Richardson s.n.</italic> (lectotype, designated here: BM [BM000934745]; isolectotype: K [K001159656, large plants]). </comment></tp:nomenclature-citation><tp:nomenclature-citation><tp:taxon-name>
                <tp:taxon-name-part taxon-name-part-type="genus" reg="Solanum">Solanum</tp:taxon-name-part> <tp:taxon-name-part taxon-name-part-type="species" reg="triflorum">triflorum</tp:taxon-name-part> <tp:taxon-name-part taxon-name-part-type="authority">Nutt.</tp:taxon-name-part> <tp:taxon-name-part taxon-name-part-type="infraspecific-rank">var.</tp:taxon-name-part> <tp:taxon-name-part taxon-name-part-type="variety" reg="minus">minus</tp:taxon-name-part></tp:taxon-name><comment>Hook., Fl. Bor.-Amer. 2: 90. 1837, as “<italic>minor</italic>”.</comment></tp:nomenclature-citation><tp:nomenclature-citation><tp:taxon-name><tp:taxon-name-part taxon-name-part-type="genus" reg="Solanum"/><tp:taxon-name-part taxon-name-part-type="species" reg="triflorum"/></tp:taxon-name><comment>Type. Canada. Saskatchewan: “In the Garden (a weed) of Carleton House Fort, entrance of Badger’s Hole, and Saskatchewan River to Edmonton House [protologue]”, <italic>T. Drummond s.n.</italic> (lectotype, designated here: E [E00526685]; isolectotypes: BM [BM000934744], K [K001159656]). </comment></tp:nomenclature-citation><tp:nomenclature-citation><tp:taxon-name>
                <tp:taxon-name-part taxon-name-part-type="genus" reg="Solanum">Solanum</tp:taxon-name-part> <tp:taxon-name-part taxon-name-part-type="species" reg="mendocinum">mendocinum</tp:taxon-name-part></tp:taxon-name><comment>Phil., Anales Univ. Chile 21(2): 403. 1862.</comment></tp:nomenclature-citation><tp:nomenclature-citation><tp:taxon-name><tp:taxon-name-part taxon-name-part-type="genus" reg="Solanum"/><tp:taxon-name-part taxon-name-part-type="species" reg="triflorum"/></tp:taxon-name><comment>Type. Argentina. Mendoza: Mendoza, 1860–1861, <italic>W. Díaz s.n.</italic> (lectotype, designated by <xref ref-type="bibr" rid="B13">Barboza et al. 2013</xref>, pg. 260: SGO [SGO000004580]). </comment></tp:nomenclature-citation><tp:nomenclature-citation><tp:taxon-name>
                <tp:taxon-name-part taxon-name-part-type="genus" reg="Solanum">Solanum</tp:taxon-name-part> <tp:taxon-name-part taxon-name-part-type="species" reg="calophyllum">calophyllum</tp:taxon-name-part></tp:taxon-name><comment>Phil., Anales Univ. Chile 21(2): 403. 1862.</comment></tp:nomenclature-citation><tp:nomenclature-citation><tp:taxon-name><tp:taxon-name-part taxon-name-part-type="genus" reg="Solanum"/><tp:taxon-name-part taxon-name-part-type="species" reg="triflorum"/></tp:taxon-name><comment>Type. Argentina. Mendoza: Mendoza, 1860–1861, <italic>R. Philippi s.n.</italic> (lectotype, designated here [cited as holotype in <xref ref-type="bibr" rid="B13">Barboza et al. 2013</xref>]: SGO [SGO000004552]; isolectotype: G [G00343450]). </comment></tp:nomenclature-citation><tp:nomenclature-citation><tp:taxon-name>
                <tp:taxon-name-part taxon-name-part-type="genus" reg="Solanum">Solanum</tp:taxon-name-part> <tp:taxon-name-part taxon-name-part-type="species" reg="pyrethrifolium">pyrethrifolium</tp:taxon-name-part></tp:taxon-name><comment>Griseb., Abh. Königl. Ges. Wiss. Göttingen 24: 250. 1879.</comment></tp:nomenclature-citation><tp:nomenclature-citation><tp:taxon-name><tp:taxon-name-part taxon-name-part-type="genus" reg="Solanum"/><tp:taxon-name-part taxon-name-part-type="species" reg="triflorum"/></tp:taxon-name><comment>Type. Argentina. Tucumán: Lules, Dec 1873, <italic>P. G. Lorentz &amp; G. Hieronymus</italic> 1132 (lectotype, designated by <xref ref-type="bibr" rid="B248">Morton 1976</xref>, pg. 102: CORD [CORD00006111]; isolectotype: GOET [GOET003594]). </comment></tp:nomenclature-citation><tp:nomenclature-citation><tp:taxon-name>
                <tp:taxon-name-part taxon-name-part-type="genus" reg="Solanum">Solanum</tp:taxon-name-part> <tp:taxon-name-part taxon-name-part-type="species" reg="gaudichaudii">gaudichaudii</tp:taxon-name-part> <tp:taxon-name-part taxon-name-part-type="authority">Dunal</tp:taxon-name-part> <tp:taxon-name-part taxon-name-part-type="infraspecific-rank">var.</tp:taxon-name-part> <tp:taxon-name-part taxon-name-part-type="variety" reg="pyrethrifolium">pyrethrifolium</tp:taxon-name-part></tp:taxon-name><comment>(Griseb.) Kuntze, Revis. Gen. Pl. 3(3): 226. 1898.</comment></tp:nomenclature-citation><tp:nomenclature-citation><tp:taxon-name><tp:taxon-name-part taxon-name-part-type="genus" reg="Solanum"/><tp:taxon-name-part taxon-name-part-type="species" reg="triflorum"/></tp:taxon-name><comment>Type. Based on <tp:taxon-name><tp:taxon-name-part taxon-name-part-type="genus" reg="Solanum">Solanum</tp:taxon-name-part> <tp:taxon-name-part taxon-name-part-type="species" reg="pyrethrifolium">pyrethrifolium</tp:taxon-name-part></tp:taxon-name> Griseb. </comment></tp:nomenclature-citation><tp:nomenclature-citation><tp:taxon-name>
                <tp:taxon-name-part taxon-name-part-type="genus" reg="Solanum">Solanum</tp:taxon-name-part> <tp:taxon-name-part taxon-name-part-type="species" reg="triflorum">triflorum</tp:taxon-name-part> <tp:taxon-name-part taxon-name-part-type="authority">Nutt.</tp:taxon-name-part> <tp:taxon-name-part taxon-name-part-type="infraspecific-rank">var.</tp:taxon-name-part> <tp:taxon-name-part taxon-name-part-type="variety" reg="calophyllum">calophyllum</tp:taxon-name-part></tp:taxon-name><comment>(Phil.) Bitter, Abh. Naturwiss. Vereine Bremen 23: 144. 1914.</comment></tp:nomenclature-citation><tp:nomenclature-citation><tp:taxon-name><tp:taxon-name-part taxon-name-part-type="genus" reg="Solanum"/><tp:taxon-name-part taxon-name-part-type="species" reg="triflorum"/></tp:taxon-name><comment>Type. Based on <tp:taxon-name><tp:taxon-name-part taxon-name-part-type="genus" reg="Solanum">Solanum</tp:taxon-name-part> <tp:taxon-name-part taxon-name-part-type="species" reg="calophyllum">calophyllum</tp:taxon-name-part></tp:taxon-name> Phil. </comment></tp:nomenclature-citation><tp:nomenclature-citation><tp:taxon-name>
                <tp:taxon-name-part taxon-name-part-type="genus" reg="Solanum">Solanum</tp:taxon-name-part> <tp:taxon-name-part taxon-name-part-type="species" reg="triflorum">triflorum</tp:taxon-name-part> <tp:taxon-name-part taxon-name-part-type="authority">Nutt.</tp:taxon-name-part> <tp:taxon-name-part taxon-name-part-type="infraspecific-rank">var.</tp:taxon-name-part> <tp:taxon-name-part taxon-name-part-type="variety" reg="pyrethrifolium">pyrethrifolium</tp:taxon-name-part></tp:taxon-name><comment>(Griseb.) Bitter ex Probst, Mitteil. Naturfor. Gesellsch. Solothurn 9: 41. 1932.</comment></tp:nomenclature-citation><tp:nomenclature-citation><tp:taxon-name><tp:taxon-name-part taxon-name-part-type="genus" reg="Solanum"/><tp:taxon-name-part taxon-name-part-type="species" reg="triflorum"/></tp:taxon-name><comment>Type. Based on <tp:taxon-name><tp:taxon-name-part taxon-name-part-type="genus" reg="Solanum">Solanum</tp:taxon-name-part> <tp:taxon-name-part taxon-name-part-type="species" reg="pyrethrifolium">pyrethrifolium</tp:taxon-name-part></tp:taxon-name> Griseb. </comment></tp:nomenclature-citation><tp:nomenclature-citation><tp:taxon-name>
                <tp:taxon-name-part taxon-name-part-type="genus" reg="Solanum">Solanum</tp:taxon-name-part> <tp:taxon-name-part taxon-name-part-type="species" reg="ponticum">ponticum</tp:taxon-name-part></tp:taxon-name><comment>Prodan, Bul. Fac. Agron. Cluj 7: 49. 1938.</comment></tp:nomenclature-citation><tp:nomenclature-citation><tp:taxon-name><tp:taxon-name-part taxon-name-part-type="genus" reg="Solanum"/><tp:taxon-name-part taxon-name-part-type="species" reg="triflorum"/></tp:taxon-name><comment>Type. Romania. Satul noi, in arenosis, <italic>I.E. Nyárádu s.n.</italic> (no original material located; BUCA?, CLA?). </comment></tp:nomenclature-citation><tp:nomenclature-citation><tp:taxon-name>
                <tp:taxon-name-part taxon-name-part-type="genus" reg="Solanum">Solanum</tp:taxon-name-part> <tp:taxon-name-part taxon-name-part-type="species" reg="triflorum">triflorum</tp:taxon-name-part> <tp:taxon-name-part taxon-name-part-type="authority">Nutt.</tp:taxon-name-part> <tp:taxon-name-part taxon-name-part-type="infraspecific-rank">var.</tp:taxon-name-part> <tp:taxon-name-part taxon-name-part-type="variety" reg="ponticum">ponticum</tp:taxon-name-part></tp:taxon-name><comment>(Prodan) Borza, Bul. Grad. Bot. Univ. Cluj 22: 20. 1942.</comment></tp:nomenclature-citation><tp:nomenclature-citation><tp:taxon-name><tp:taxon-name-part taxon-name-part-type="genus" reg="Solanum"/><tp:taxon-name-part taxon-name-part-type="species" reg="triflorum"/></tp:taxon-name><comment>Type. Based on <tp:taxon-name><tp:taxon-name-part taxon-name-part-type="genus" reg="Solanum">Solanum</tp:taxon-name-part> <tp:taxon-name-part taxon-name-part-type="species" reg="ponticum">ponticum</tp:taxon-name-part></tp:taxon-name> Prodan </comment></tp:nomenclature-citation><tp:nomenclature-citation><tp:taxon-name>
                <tp:taxon-name-part taxon-name-part-type="genus" reg="Solanum">Solanum</tp:taxon-name-part> <tp:taxon-name-part taxon-name-part-type="species" reg="triflorum">triflorum</tp:taxon-name-part> <tp:taxon-name-part taxon-name-part-type="authority">Nutt.</tp:taxon-name-part> <tp:taxon-name-part taxon-name-part-type="infraspecific-rank">var.</tp:taxon-name-part> <tp:taxon-name-part taxon-name-part-type="variety" reg="dentatum">dentatum</tp:taxon-name-part></tp:taxon-name><comment>Ooststr., Gorteria 3: 90. 1966.</comment></tp:nomenclature-citation><tp:nomenclature-citation><tp:taxon-name><tp:taxon-name-part taxon-name-part-type="genus" reg="Solanum"/><tp:taxon-name-part taxon-name-part-type="species" reg="triflorum"/></tp:taxon-name><comment>Type. Netherlands. Gelderland: Nijmegen, bij molen aan de Graafsweg, Jul 1938, <italic>B. Reichgelt &amp; T.J. Reichgelt s.n. [Herb. Kern &amp; Reichgelt 4610</italic>] (holotype: L [L3384989 [old barcode L0860668], acc. # 951.219 101]). </comment></tp:nomenclature-citation><tp:nomenclature-citation><tp:taxon-name>
                <tp:taxon-name-part taxon-name-part-type="genus" reg="Solanum">Solanum</tp:taxon-name-part> <tp:taxon-name-part taxon-name-part-type="species" reg="triflorum">triflorum</tp:taxon-name-part> <tp:taxon-name-part taxon-name-part-type="authority">Nutt.</tp:taxon-name-part> <tp:taxon-name-part taxon-name-part-type="infraspecific-rank">forma</tp:taxon-name-part> <tp:taxon-name-part taxon-name-part-type="form" reg="malvinum">malvinum</tp:taxon-name-part></tp:taxon-name><comment>De Langhe &amp; D’hose, Belg. J. Bot. 119(2): 160. 1987 [“1986”].</comment></tp:nomenclature-citation><tp:nomenclature-citation><tp:taxon-name><tp:taxon-name-part taxon-name-part-type="genus" reg="Solanum"/><tp:taxon-name-part taxon-name-part-type="species" reg="triflorum"/></tp:taxon-name><comment>Type. Belgium. Antwerpen, 14 Oct 1984, <italic>J.-E. De Langhe &amp; R. D’hose s.n. [219/84</italic>] (holotype: “in herbario De Langhe sub numero 219/84”, not seen, BR?). </comment></tp:nomenclature-citation></tp:nomenclature-citation-list></tp:nomenclature><tp:treatment-sec sec-type="material" id="SECID0EVPGO"><title>Type.</title><p>United States of America. North Dakota: Nr Fort Mandan, <italic>Anon. [Lewis &amp; Clark] s.n.</italic> (lectotype, designated by <xref ref-type="bibr" rid="B13">Barboza et al. 2013</xref>, pg. 260: PH [PH00030496]).</p></tp:treatment-sec><tp:treatment-sec sec-type="description" id="SECID0EBQGO"><title>Description.</title><p>Annual, decumbent and prostrate herbs to 40 cm tall, much branched at the base, to 70 cm in diameter. Stems decumbent to ascending, terete, green, forming adventitious roots at the nodes, not markedly hollow; new growth glabrous to sparsely pubescent with simple, spreading, uniseriate, translucent, eglandular trichomes, these (3-)4–10-celled, 0.5–2.0 mm long, occasionally with a few glandular trichomes with a 1-many-celled apical gland; older stems glabrescent. Sympodial units difoliate or trifoliate, the leaves not geminate. Leaves simple and shallowly lobed to deeply pinnatifid, (0.5-)2.0–4.0(-5.0) cm long, 0.2–2.9 cm wide, narrowly elliptic to oblong- to ovate-elliptic, fleshy in texture, concolorous, without smell; adaxial surface glabrous to sparsely pubescent with simple, uniseriate trichomes like those on stem, scattered along lamina and more densely along the veins; abaxial surface more densely pubescent on veins and lamina; major veins 3–6 pairs, not clearly evident abaxially; base cuneate, decurrent on the petiole; sinuate-lobate to deeply pinnatifid to near-pinnate, with 3–6 linear to triangular pairs of lobes; apex acute; petioles (0.5-)1.0–2.0(-2.4) cm long, pubescent with simple uniseriate trichomes like those of the stems. Inflorescences 1.0–2.0 cm long, internodal, simple, umbelliform to sub-umbelliform, with 1–5(-6) flowers clustered near the tip, glabrous to sparsely pubescent with spreading trichomes like those of the stems; peduncle 0.8–3.5 cm long, straight, often with apical leafy “bracteoles”; pedicels 3–12 mm long, 0.4–0.5 mm in diameter at the base and 0.4–0.5 mm at apex, straight and spreading, articulated at the base; pedicel scars spaced 0(-0.5) mm apart. Buds narrowly ellipsoid or occasionally narrowly ovoid, the corolla exserted 1/5–2/5 from the calyx tube before anthesis. Flowers 5-merous, all perfect. Calyx tube 1.0–1.5 mm long, conical, the lobes 2.5–3.5(-7) mm long, 0.8–1.0(-4) mm wide, triangular-oblong with acute apices, densely pubescent with simple, uniseriate eglandular trichomes like those of the stem. Corolla 10–14 mm in diameter, white to lilac with a yellow-green central eye with black-purple colouration at the base, stellate, lobed 1/2–1/3 to the base, the lobes 4.0–5.0 mm long, 1.8–2.2 mm wide, reflexed at anthesis, densely pubescent abaxially with short simple uniseriate eglandular trichomes like those on stems and leaves. Stamens equal; filament tube minute; free portion of the filaments 0.6–1.0 mm long, adaxially sparsely pubescent with tangled simple, uniseriate trichomes; anthers 2.8–3.1 mm long, 0.4–0.5 mm wide, narrowly ellipsoid, pale yellow, poricidal at the tips, the pores lengthening to slits with age and drying. Ovary globose, glabrous; style 2.5–3.5 mm long, densely pubescent with 2–3-celled simple uniseriate trichomes in the lower half, not exserted beyond the anther cone; stigma capitate, minutely papillate, green in live plants. Fruit a globose berry, 8–10(-20) mm in diameter, fleshy, dark green at maturity, the pericarp usually shiny; fruiting pedicels 12–17 mm long, 0.5–1.0 mm in diameter at the base, 1.0–1.5 mm at apex, spaced 0–0.5(-1.0) mm apart, reflexed and becoming woody, dropping with mature fruits, not persistent; fruiting calyx not markedly accrescent but the lobes slightly elongating in fruit, the tube less than 1 mm long, the lobes (4.0-)4.5–5.5(-8.0) mm long, strongly reflexed to spreading. Seeds 40–60 per berry, 2.0–2.5 mm long, 1.7–2.0 mm wide, subglobose, yellow, the surfaces minutely pitted, the testal cells pentagonal in outline. Stone cells 13–30, 1.0–1.5 mm in diameter. Chromosome number: 2<italic>n</italic>=2<italic>x</italic>=24 (<xref ref-type="bibr" rid="B250">Moscone 1992</xref>; <xref ref-type="bibr" rid="B252">Moyetta et al. 2013</xref>).</p><fig id="F52" position="float" orientation="portrait"><label>Figure 52.</label><caption><p>
                <italic><tp:taxon-name><tp:taxon-name-part taxon-name-part-type="genus" reg="Solanum">Solanum</tp:taxon-name-part> <tp:taxon-name-part taxon-name-part-type="species" reg="triflorum">triflorum</tp:taxon-name-part></tp:taxon-name></italic> <bold>A</bold> Flowering habit <bold>B</bold> Fruiting habit <bold>C</bold> Flowering branch <bold>D</bold> Detail of adaxial leaf surface <bold>E</bold> Detail of adaxial leaf surface <bold>F</bold> Bud <bold>G</bold> Flower <bold>H</bold> Fruit (<bold>A, C, F–G</bold> <italic>Donat 55</italic>; <bold>B, D–E, H</bold> <italic>Baker 577</italic>). Drawing by R. Wise.</p></caption><graphic xmlns:xlink="http://www.w3.org/1999/xlink" xlink:href="phytokeys-106-001-g052.jpg" position="float" orientation="portrait" xlink:type="simple" id="oo_218756.jpg"/></fig><fig id="F53" position="float" orientation="portrait"><label>Figure 53.</label><caption><p>
                <italic><tp:taxon-name><tp:taxon-name-part taxon-name-part-type="genus" reg="Solanum">Solanum</tp:taxon-name-part> <tp:taxon-name-part taxon-name-part-type="species" reg="triflorum">triflorum</tp:taxon-name-part></tp:taxon-name></italic> <bold>A</bold> Habit <bold>B</bold> Flowering habit <bold>C</bold> Flower and flower bud <bold>D</bold> Flower. (<bold>A, D</bold> <italic>Barboza et al. 2345</italic>; <bold>B–C</bold> <italic>Sérsic 5040</italic>). Photos by G. Barboza and A. Sérsic.</p></caption><graphic xmlns:xlink="http://www.w3.org/1999/xlink" xlink:href="phytokeys-106-001-g053.jpg" position="float" orientation="portrait" xlink:type="simple" id="oo_218757.jpg"/></fig></tp:treatment-sec><tp:treatment-sec sec-type="distribution" id="SECID0ELTGO"><title>Distribution</title><p>(Figure <xref ref-type="fig" rid="F54">54</xref>). Native to the Americas with an amphitropical distribution between temperate South and North America. Introduced outside its native range in Europe, South Africa and Australia, probably with agricultural seed or wool waste.</p><fig id="F54" position="float" orientation="portrait"><label>Figure 54.</label><caption><p>Distribution of <italic><tp:taxon-name><tp:taxon-name-part taxon-name-part-type="genus" reg="Solanum">Solanum</tp:taxon-name-part> <tp:taxon-name-part taxon-name-part-type="species" reg="triflorum">triflorum</tp:taxon-name-part></tp:taxon-name></italic> in its non-native range in the Old World.</p></caption><graphic xmlns:xlink="http://www.w3.org/1999/xlink" xlink:href="phytokeys-106-001-g054.jpg" position="float" orientation="portrait" xlink:type="simple" id="oo_218758.jpg"/></fig></tp:treatment-sec><tp:treatment-sec sec-type="ecology" id="SECID0ENUGO"><title>Ecology.</title><p>Grows across a wide range of habitats, along road sides, sandy soils, in cultivations and in salt plains; between sea level and 2,300 (-2,900) m elevation in its native range, between sea level and 1,800 m in the introduced range.</p></tp:treatment-sec><tp:treatment-sec sec-type="Common names" id="SECID0ESUGO"><title>Common names.</title><p>Australia: cut-leaf nightshade (<xref ref-type="bibr" rid="B391">Walsh and Entwisle 1999</xref>), three-flowered nightshade (<xref ref-type="bibr" rid="B158">Harden 1993</xref>); United Kingdom: small nightshade (<xref ref-type="bibr" rid="B351">Stace 2010</xref>).</p></tp:treatment-sec><tp:treatment-sec sec-type="Uses" id="SECID0EEVGO"><title>Uses.</title><p>None recorded; a weed of agriculture.</p></tp:treatment-sec><tp:treatment-sec sec-type="Preliminary conservation status" id="SECID0EJVGO"><title>Preliminary conservation status</title><p>(<xref ref-type="bibr" rid="B176">IUCN 2016</xref>). <italic><tp:taxon-name><tp:taxon-name-part taxon-name-part-type="genus" reg="Solanum">Solanum</tp:taxon-name-part> <tp:taxon-name-part taxon-name-part-type="species" reg="triflorum">triflorum</tp:taxon-name-part></tp:taxon-name></italic> is a weedy species that is invasive where introduced; it has a large <abbrev xmlns:xlink="http://www.w3.org/1999/xlink" xlink:title="Extent of Occurrence" id="ABBRID0E5VGO" xlink:type="simple">EOO</abbrev> and can be assigned a preliminary status of LC (Least Concern; Table <xref ref-type="table" rid="T7">7</xref>). The <abbrev xmlns:xlink="http://www.w3.org/1999/xlink" xlink:title="Extent of Occurrence" id="ABBRID0EGWGO" xlink:type="simple">EOO</abbrev>, based on native range only, is also very large (19,993,876 km<sup>2</sup>), mainly due to the disjunct distribution between North America and southern South America.</p></tp:treatment-sec><tp:treatment-sec sec-type="discussion" id="SECID0EMWGO"><title>Discussion.</title><p>
            <italic><tp:taxon-name><tp:taxon-name-part taxon-name-part-type="genus" reg="Solanum">Solanum</tp:taxon-name-part> <tp:taxon-name-part taxon-name-part-type="species" reg="triflorum">triflorum</tp:taxon-name-part></tp:taxon-name></italic> is a weed of agricultural areas and appears not to spread aggressively based on collection numbers (see <xref ref-type="bibr" rid="B200">Knapp 2018</xref>). It is easily distinguished from other species in the Old World by its usually deeply lobed leaves that are often pinnatifid, but are sometimes only shallowly lobed (see <xref ref-type="bibr" rid="B378">van Ooststroom 1966</xref>; description of var. <tp:taxon-name><tp:taxon-name-part taxon-name-part-type="genus" reg="Solanum"/><tp:taxon-name-part taxon-name-part-type="species" reg="triflorum"/><tp:taxon-name-part taxon-name-part-type="variety" reg="dentatum">dentatum</tp:taxon-name-part></tp:taxon-name>), the usual presence of a bracteole in the inflorescence, very narrowly elliptic buds and berries with &gt; 30 stone cells per berry.</p><p>In its native range, <italic><tp:taxon-name><tp:taxon-name-part taxon-name-part-type="genus" reg="Solanum">S.</tp:taxon-name-part> <tp:taxon-name-part taxon-name-part-type="species" reg="triflorum">triflorum</tp:taxon-name-part></tp:taxon-name></italic> has a very large range of berry sizes; most introduced material has larger berries, but it is possible we have not seen material that has the smaller berry size from the Old World. There is also large variation in the indumentum and leaf shape in <italic><tp:taxon-name><tp:taxon-name-part taxon-name-part-type="genus" reg="Solanum">S.</tp:taxon-name-part> <tp:taxon-name-part taxon-name-part-type="species" reg="triflorum">triflorum</tp:taxon-name-part></tp:taxon-name></italic> in its native range (<xref ref-type="bibr" rid="B359">Subils 1989</xref>), some of which can be seen in the Old World material. This variation is likely caused by environmental factors and has no taxonomic relevance (<xref ref-type="bibr" rid="B359">Subils 1989</xref>).</p><p>The varieties of <italic><tp:taxon-name><tp:taxon-name-part taxon-name-part-type="genus" reg="Solanum">S.</tp:taxon-name-part> <tp:taxon-name-part taxon-name-part-type="species" reg="triflorum">triflorum</tp:taxon-name-part></tp:taxon-name></italic> described by <xref ref-type="bibr" rid="B171">Hooker (1837)</xref> were described from plants collected on the second Franklin Expedition of 1825–1827, whose principal botanist was John Richardson and assistant botanist Thomas Drummond. William J. Hooker saw the material while he was in Glasgow and two specimens at E were originally from there; the material from the expedition eventually came to the Natural History Museum (BM), but some is also held at K. We have selected as the lectotype of var. <tp:taxon-name><tp:taxon-name-part taxon-name-part-type="genus" reg="Solanum"/><tp:taxon-name-part taxon-name-part-type="species" reg="nigrum"/><tp:taxon-name-part taxon-name-part-type="variety" reg="minus">minus</tp:taxon-name-part></tp:taxon-name> the sheet labelled “S. trifidum β” (= var. <tp:taxon-name><tp:taxon-name-part taxon-name-part-type="genus" reg="Solanum"/><tp:taxon-name-part taxon-name-part-type="species" reg="nigrum"/><tp:taxon-name-part taxon-name-part-type="variety" reg="minus">minus</tp:taxon-name-part></tp:taxon-name>) at E (E00526685) which has tiny plants and consider the small plants (also labelled “β” and on a sheet together with larger plants with a separate label) at BM (BM000934744) as isolectotype material. The sheet at K (K001159656) has both small and large plants mounted on it and is labelled “S. triflorum α &amp; β”, but here the small plants are labelled” α”; we think these are mislabelled at K and are actually part of what Hooker was recognising as var. <tp:taxon-name><tp:taxon-name-part taxon-name-part-type="genus" reg="Solanum"/><tp:taxon-name-part taxon-name-part-type="species" reg="nigrum"/><tp:taxon-name-part taxon-name-part-type="variety" reg="minus">minus</tp:taxon-name-part></tp:taxon-name> (his β). We select the large plants (BM000934745) as the lectotype of var. <tp:taxon-name><tp:taxon-name-part taxon-name-part-type="genus" reg="Solanum"/><tp:taxon-name-part taxon-name-part-type="species" reg="triflorum"/><tp:taxon-name-part taxon-name-part-type="variety" reg="majus">majus</tp:taxon-name-part></tp:taxon-name> and assign the large plants on the K sheet (K001159656) as isolectotype material.</p></tp:treatment-sec><tp:treatment-sec sec-type="material" id="SECID0EUZGO"><title>Selected specimens examined.</title><p>
            <bold>Australia</bold>. <bold>New South Wales</bold>: Queanbeyan, Queanbeyan Stockyards, 5 Feb 1931, <italic>Calvert KEW-84</italic> (CANB, PERTH); Murrumbidgee River, Dew’s Corner 4 km S of Fairvale Homestead, 8 May 1987, <italic>Canning</italic> &amp; <italic>Lloyd 6421</italic> (AD, CANB, NSW); Gundaroo Creek, 4.7 km N of Gundaroo on rd to Gunning, 23 Mar 1991, <italic>Lepschi 542</italic> (AD, CANB, K); Fyshwick, Australian Capital Territory, 7 Apr 1991, <italic>Lepschi 555</italic> (CANB, HO); Mid-Western Regional, Bylong district, 11 Oct 1953, <italic>McKee 654</italic> (MEL); Armidale Dumaresq, Armidale, 10 Jan 1973, <italic>Williams s.n.</italic> (NE); <bold>Queensland</bold>: Southern Downs, Stanthorpe, 24 Feb 1954, <italic>Alison s.n.</italic> (BRI); Southern Downs, Ballandean, 23 Jan 1974, <italic>Booth s.n.</italic> (BRI); Southern Downs, 8 km of Ballandean, 20 Feb 1974, <italic>Swann s.n.</italic> (BRI); Southern Downs, Wallangarra, 22 Dec 1958, <italic>Taylor s.n.</italic> (BRI); <bold>South Australia</bold>: Region 9, Murray, 28 May 1972, <italic>Alcock 3939</italic> (AD, CORD); Culburra, c. 80 km NW of Bordertown, 12 Feb 1963, <italic>Fry s.n.</italic> (E); Keith, 5 Apr 1965, <italic>Kain s.n.</italic> (K); NSW Finley, 30 Jan 1975, <italic>Symon 9807</italic> (AD, MO, NSW); Murray Bridge, northern fenceline of Monarto Conservation Park, 6 Feb 1998, <italic>Taylor 291a</italic> (AD, MEL); <bold>Tasmania</bold>: Pitt Water, Seven Mile Beach Protected Area, 31 Mar 2006, <italic>Baker 1707</italic> (CANB, HO, MEL); Clarence, Seven Mile Beach, 3 Apr 2000, <italic>Buchanan 15695</italic> (AD, HO); <bold>Victoria</bold>: East Gippsland, 6 km NW of Mt Deddick, 17 Apr 1981, <italic>Forbes</italic> &amp; <italic>Rees 909</italic> (AD, MEL); Banyule, nr Montpelier Billabong, 7 Mar 2011, <italic>Lynch s.n.</italic> (CANB, HO, MEL); <bold>Western Australia</bold>: Wickepin, 17 Jan 1949, <italic>Eccles s.n.</italic> (PERTH)Beverley, 25 km E of Brookton, <italic>Hambly s.n.</italic> (PERTH); Steerdale, John Forrest rd, Hopetoun, 3 Dec 1997, <italic>Hill s.n.</italic> (PERTH); Swan, Midland, 12 mi E of Perth, Jan 1968, <italic>Moir s.n.</italic> (AD); Brookton, <italic>Williams</italic> &amp; <italic>Williams s.n.</italic> (PERTH).</p><p>
            <bold>Austria</bold>. <bold>Wien</bold>: Wien, Müllplatz Laaerberg, 1 Sep 1969, <italic>Forstner</italic> &amp; <italic>Melzer s.n.</italic> (W).</p><p>
            <bold>Belgium. Flanders</bold>: De Panne, 15 Aug 1976, <italic>Goetghebeur 2605</italic> (H, MO); Gent, 7 Aug 1983, <italic>Goetghebeur</italic> &amp; <italic>Pauw De 5252</italic> (H, MO, UT); Westhoek, 15 Aug 1976, <italic>Goetghebeur 8626</italic> (W); Antwerp, Linkeroever, Middenvijver, 22 Sep 2009, <italic>Wieringa 6785</italic> (BM, W).</p><p>
            <bold>France</bold>. <bold>Hauts-de-France</bold>: Pas-de-Calais, Camiers, au NW d’Etaples, chemin conduissant a la plage Saint Gabriel, 30 Oct 1973, <italic>Lambinon et al. 1461</italic> (BM, H).</p><p>
            <bold>Germany</bold>. <bold>Nordrhein-Westfalen</bold>: Niederrhein, Emmerich, 20 Oct 1929, <italic>Krüger 700</italic> (W).</p><p>
            <bold>Morocco</bold>. <bold>Oriental</bold>: Oued Charef, au nord de Ain-Benimathar, 21 Jun 2008, <italic>Calvo et al. 2501</italic> (MA).</p><p>
            <bold>Netherlands</bold>. <bold>Zuid Holland</bold>: Isle of Rosenburgh, De Beer, 26 Aug 1948, <italic>van Hattum 4073</italic> (MO); Isle of Rozenburg, De Beer, 26 Aug 1948, <italic>van Hattum 4073</italic> (K); Goeree, Havenhoofd, 13 Aug 1977, <italic>Podlech 8624</italic> (BM, H, MO).</p><p>
            <bold>Romania</bold>. Moldova, Distr. Covurlui, stationem viae ferreae Fulgeresti, 6 Sep 1922, <italic>Petruscu</italic> &amp; <italic>Borza 2465</italic> (W).</p><p>
            <bold>South Africa. Eastern Cape</bold>: Morgendal, 10 Feb 1960, <italic>Acocks 21049</italic> (EA).</p><p>
            <bold>Sweden</bold>. <bold>Götaland</bold>: Skåne, Malmö, Sep 1906, <italic>Hylmö s.n.</italic> (BM).</p><p>
            <bold>Tunisia</bold>. <bold>Gabes</bold>: Gabes, Djebel Dirra, Apr 1909, <italic>Pitard s.n.</italic> (MA).</p><p>
            <bold>United Kingdom. England</bold>: nr Hartley, Wintney Hants, 17 Aug 1949, <italic>Hodge 4288</italic> (K); Essex, Barking, 17 Oct 1953, <italic>Lousley s.n.</italic> (BM); Northumberland, Holy Island, 5 Sep 1936, <italic>Hutton s.n.</italic> (K); Northumberland, Holy Island, 13 Sep 1955, <italic>Lousley s.n.</italic> (BM); Suffolk, Woodbridge, 14 Sep 1932, <italic>Milne-Redhead</italic> &amp; <italic>Airy Shaw 1834</italic> (K); <bold>Scotland</bold>: Possil, Glasgow, 11 Sep 1918, <italic>Grierson 955-18</italic> (K); <bold>Wales</bold>: Gwynedd, Caernarfonshire, Dinas Dinlle, <italic>Herrington s.n.</italic> (BM); Cardiff, Cardiff, 22 Aug 1925, <italic>Smith s.n.</italic> (BM).</p></tp:treatment-sec><tp:treatment-sec><!--Section generated to contain objects referenced in tp:taxon-treatment.--><table-wrap id="T7" position="float" orientation="portrait"><label>Table 7.</label><caption><p>Preliminary conservation assessments for the Old World members of the Morelloid clade. For details, see Materials and Methods and individual species treatments. Preliminary assessments are based on <abbrev xmlns:xlink="http://www.w3.org/1999/xlink" xlink:title="Extent of Occurrence" id="ABBRID0EM4CK" xlink:type="simple">EOO</abbrev> (Extent of Occurrence) only (see Materials and Methods) and have been calculated for worldwide ranges for each species. The conservation status of species known to be introduced in the Old World has been assessed considering native range only and is discussed under each species treatments.</p></caption><table id="TID0ESABI" rules="all"><tbody><tr><td rowspan="1" colspan="1">
                  <bold>Species</bold>
                </td><td rowspan="1" colspan="1">
                  <bold>Preliminary conservation assessment (<xref ref-type="bibr" rid="B176">IUCN 2016</xref>)</bold>
                </td><td rowspan="1" colspan="1">
                  <bold><abbrev xmlns:xlink="http://www.w3.org/1999/xlink" xlink:title="Extent of Occurrence" id="ABBRID0EL5CK" xlink:type="simple">EOO</abbrev> (km<sup>2</sup>) [worldwide range</bold>]</td></tr><tr><td rowspan="1" colspan="1">
                  <bold><italic><tp:taxon-name><tp:taxon-name-part taxon-name-part-type="genus" reg="Solanum">Solanum</tp:taxon-name-part> <tp:taxon-name-part taxon-name-part-type="species" reg="alpinum">alpinum</tp:taxon-name-part></tp:taxon-name></italic></bold>
                </td><td rowspan="1" colspan="1">VU (Vulnerable)</td><td rowspan="1" colspan="1">18,806</td></tr><tr><td rowspan="1" colspan="1">
                  <italic><tp:taxon-name><tp:taxon-name-part taxon-name-part-type="genus" reg="Solanum">Solanum</tp:taxon-name-part> <tp:taxon-name-part taxon-name-part-type="species" reg="americanum">americanum</tp:taxon-name-part></tp:taxon-name></italic>.</td><td rowspan="1" colspan="1">LC (Least Concern)</td><td rowspan="1" colspan="1">51,956,485</td></tr><tr><td rowspan="1" colspan="1">
                  <italic><tp:taxon-name><tp:taxon-name-part taxon-name-part-type="genus" reg="Solanum">Solanum</tp:taxon-name-part> <tp:taxon-name-part taxon-name-part-type="species" reg="chenopodioides">chenopodioides</tp:taxon-name-part></tp:taxon-name></italic>
                </td><td rowspan="1" colspan="1">LC (Least Concern)</td><td rowspan="1" colspan="1">78,693,743</td></tr><tr><td rowspan="1" colspan="1">
                  <italic><tp:taxon-name><tp:taxon-name-part taxon-name-part-type="genus" reg="Solanum">Solanum</tp:taxon-name-part> <tp:taxon-name-part taxon-name-part-type="species" reg="furcatum">furcatum</tp:taxon-name-part></tp:taxon-name></italic>
                </td><td rowspan="1" colspan="1">LC (Least Concern)</td><td rowspan="1" colspan="1">105,324,815</td></tr><tr><td rowspan="1" colspan="1">
                  <bold><italic><tp:taxon-name><tp:taxon-name-part taxon-name-part-type="genus" reg="Solanum">Solanum</tp:taxon-name-part> <tp:taxon-name-part taxon-name-part-type="species" reg="hirtulum">hirtulum</tp:taxon-name-part></tp:taxon-name></italic></bold>
                </td><td rowspan="1" colspan="1">NT (Near-Threatened)</td><td rowspan="1" colspan="1">26,035</td></tr><tr><td rowspan="1" colspan="1">
                  <italic><tp:taxon-name><tp:taxon-name-part taxon-name-part-type="genus" reg="Solanum">Solanum</tp:taxon-name-part> <tp:taxon-name-part taxon-name-part-type="species" reg="memphiticum">memphiticum</tp:taxon-name-part></tp:taxon-name></italic>
                </td><td rowspan="1" colspan="1">LC (Least Concern)</td><td rowspan="1" colspan="1">4,489,278</td></tr><tr><td rowspan="1" colspan="1">
                  <italic><tp:taxon-name><tp:taxon-name-part taxon-name-part-type="genus" reg="Solanum">Solanum</tp:taxon-name-part> <tp:taxon-name-part taxon-name-part-type="species" reg="nigrum">nigrum</tp:taxon-name-part></tp:taxon-name></italic>
                </td><td rowspan="1" colspan="1">LC (Least Concern)</td><td rowspan="1" colspan="1">202,319,396</td></tr><tr><td rowspan="1" colspan="1">
                  <italic><tp:taxon-name><tp:taxon-name-part taxon-name-part-type="genus" reg="Solanum">Solanum</tp:taxon-name-part> <tp:taxon-name-part taxon-name-part-type="species" reg="nitidibaccatum">nitidibaccatum</tp:taxon-name-part></tp:taxon-name></italic>
                </td><td rowspan="1" colspan="1">LC (Least Concern)</td><td rowspan="1" colspan="1">83,736,975</td></tr><tr><td rowspan="1" colspan="1">
                  <italic><tp:taxon-name><tp:taxon-name-part taxon-name-part-type="genus" reg="Solanum">Solanum</tp:taxon-name-part> <tp:taxon-name-part taxon-name-part-type="species" reg="opacum">opacum</tp:taxon-name-part></tp:taxon-name></italic>
                </td><td rowspan="1" colspan="1">LC (Least Concern)</td><td rowspan="1" colspan="1">78,180,634</td></tr><tr><td rowspan="1" colspan="1">
                  <italic><tp:taxon-name><tp:taxon-name-part taxon-name-part-type="genus" reg="Solanum">Solanum</tp:taxon-name-part> <tp:taxon-name-part taxon-name-part-type="species" reg="palitans">palitans</tp:taxon-name-part></tp:taxon-name></italic>
                </td><td rowspan="1" colspan="1">LC(Least Concern)</td><td rowspan="1" colspan="1">24,975,848</td></tr><tr><td rowspan="1" colspan="1">
                  <bold><italic><tp:taxon-name><tp:taxon-name-part taxon-name-part-type="genus" reg="Solanum">Solanum</tp:taxon-name-part> <tp:taxon-name-part taxon-name-part-type="species" reg="pseudospinosum">pseudospinosum</tp:taxon-name-part></tp:taxon-name></italic></bold>
                </td><td rowspan="1" colspan="1">EN (Endangered)</td><td rowspan="1" colspan="1">4,009</td></tr><tr><td rowspan="1" colspan="1">
                  <italic><tp:taxon-name><tp:taxon-name-part taxon-name-part-type="genus" reg="Solanum">Solanum</tp:taxon-name-part> <tp:taxon-name-part taxon-name-part-type="species" reg="pygmaeum">pygmaeum</tp:taxon-name-part></tp:taxon-name></italic>
                </td><td rowspan="1" colspan="1">LC (Least Concern)</td><td rowspan="1" colspan="1">16,699,600</td></tr><tr><td rowspan="1" colspan="1">
                  <italic><tp:taxon-name><tp:taxon-name-part taxon-name-part-type="genus" reg="Solanum">Solanum</tp:taxon-name-part> <tp:taxon-name-part taxon-name-part-type="species" reg="retroflexum">retroflexum</tp:taxon-name-part></tp:taxon-name></italic>
                </td><td rowspan="1" colspan="1">LC (Least Concern)</td><td rowspan="1" colspan="1">19,067,920</td></tr><tr><td rowspan="1" colspan="1">
                  <italic><tp:taxon-name><tp:taxon-name-part taxon-name-part-type="genus" reg="Solanum">Solanum</tp:taxon-name-part> <tp:taxon-name-part taxon-name-part-type="species" reg="sarrachoides">sarrachoides</tp:taxon-name-part></tp:taxon-name></italic>
                </td><td rowspan="1" colspan="1">LC (Least Concern)</td><td rowspan="1" colspan="1">114,305,743</td></tr><tr><td rowspan="1" colspan="1">
                  <italic><tp:taxon-name><tp:taxon-name-part taxon-name-part-type="genus" reg="Solanum">Solanum</tp:taxon-name-part> <tp:taxon-name-part taxon-name-part-type="species" reg="scabrum">scabrum</tp:taxon-name-part></tp:taxon-name></italic>
                </td><td rowspan="1" colspan="1">LC (Least Concern)</td><td rowspan="1" colspan="1">49,116,048</td></tr><tr><td rowspan="1" colspan="1">
                  <italic><tp:taxon-name><tp:taxon-name-part taxon-name-part-type="genus" reg="Solanum">Solanum</tp:taxon-name-part> <tp:taxon-name-part taxon-name-part-type="species" reg="tarderemotum">tarderemotum</tp:taxon-name-part></tp:taxon-name></italic>
                </td><td rowspan="1" colspan="1">LC (Least Concern)</td><td rowspan="1" colspan="1">22,131,524</td></tr><tr><td rowspan="1" colspan="1">
                  <italic><tp:taxon-name><tp:taxon-name-part taxon-name-part-type="genus" reg="Solanum">Solanum</tp:taxon-name-part> <tp:taxon-name-part taxon-name-part-type="species" reg="triflorum">triflorum</tp:taxon-name-part></tp:taxon-name></italic>
                </td><td rowspan="1" colspan="1">LC(Least Concern)</td><td rowspan="1" colspan="1">91,711,479</td></tr><tr><td rowspan="1" colspan="1">
                  <bold><italic><tp:taxon-name><tp:taxon-name-part taxon-name-part-type="genus" reg="Solanum">Solanum</tp:taxon-name-part> <tp:taxon-name-part taxon-name-part-type="species" reg="umalilaense">umalilaense</tp:taxon-name-part></tp:taxon-name></italic></bold>
                </td><td rowspan="1" colspan="1">EN [DD] (Endangered or Data Deficient)</td><td rowspan="1" colspan="1">2,559</td></tr><tr><td rowspan="1" colspan="1">
                  <italic><tp:taxon-name><tp:taxon-name-part taxon-name-part-type="genus" reg="Solanum">Solanum</tp:taxon-name-part> <tp:taxon-name-part taxon-name-part-type="species" reg="villosum">villosum</tp:taxon-name-part></tp:taxon-name></italic>
                </td><td rowspan="1" colspan="1">LC (Least Concern)</td><td rowspan="1" colspan="1">364,611,726</td></tr></tbody></table></table-wrap></tp:treatment-sec><ref-list><ref id="B13"><mixed-citation xmlns:xlink="http://www.w3.org/1999/xlink" xlink:type="simple">
          <person-group><name name-style="western"><surname>Barboza</surname><given-names>GE</given-names></name><name name-style="western"><surname>Knapp</surname><given-names>S</given-names></name><name name-style="western"><surname>Särkinen</surname><given-names>T</given-names></name></person-group> (<year>2013</year>) Grupo VII. Moreloide. In Anton AM, Zuloaga FO (Eds), Barboza GE (coord.) Flora Argentina vol. 13, <tp:taxon-name><tp:taxon-name-part taxon-name-part-type="genus">Solanaceae</tp:taxon-name-part></tp:taxon-name>. IOBDA-IMBIV, CONICET: Buenos Aires and Córdoba, Argentina, 231–264.</mixed-citation></ref><ref id="B248"><mixed-citation xmlns:xlink="http://www.w3.org/1999/xlink" xlink:type="simple">
          <person-group><name name-style="western"><surname>Morton</surname><given-names>CV</given-names></name></person-group> (<year>1976</year>) A revision of the Argentine species of <italic><tp:taxon-name><tp:taxon-name-part taxon-name-part-type="genus">Solanum</tp:taxon-name-part></tp:taxon-name></italic>. Academia Nacional de Ciencias, Córdoba.</mixed-citation></ref><ref id="B250"><mixed-citation xmlns:xlink="http://www.w3.org/1999/xlink" xlink:type="simple">
          <person-group><name name-style="western"><surname>Moscone</surname><given-names>EA</given-names></name></person-group> (<year>1992</year>) <article-title>Estudios sobre cromosomas meióticos en <tp:taxon-name><tp:taxon-name-part taxon-name-part-type="genus">Solanaceae</tp:taxon-name-part></tp:taxon-name> de Argentina.</article-title> <source>Darwiniana</source> <volume>31</volume>: <fpage>261</fpage>–<lpage>297</lpage>.</mixed-citation></ref><ref id="B252"><mixed-citation xmlns:xlink="http://www.w3.org/1999/xlink" xlink:type="simple">
          <person-group><name name-style="western"><surname>Moyetta</surname><given-names>NR</given-names></name><name name-style="western"><surname>Stiefkens</surname><given-names>LB</given-names></name><name name-style="western"><surname>Bernardello</surname><given-names>G</given-names></name></person-group> (<year>2013</year>) <article-title>Karyotypes of South American species of the Morelloid and Dulcamaroid clades (<italic><tp:taxon-name><tp:taxon-name-part taxon-name-part-type="genus">Solanum</tp:taxon-name-part></tp:taxon-name></italic>, <tp:taxon-name><tp:taxon-name-part taxon-name-part-type="genus">Solanaceae</tp:taxon-name-part></tp:taxon-name>).</article-title> <source>Caryologia</source> <volume>66</volume>(<issue>4</issue>): <fpage>333</fpage>–<lpage>345</lpage>. <ext-link xlink:type="simple" ext-link-type="doi" xlink:href="10.1080/00087114.2013.855389">https://doi.org/10.1080/00087114.2013.855389</ext-link></mixed-citation></ref><ref id="B391"><mixed-citation xmlns:xlink="http://www.w3.org/1999/xlink" xlink:type="simple">
          <person-group><name name-style="western"><surname>Walsh</surname><given-names>NG</given-names></name><name name-style="western"><surname>Entwisle</surname><given-names>TJ</given-names></name></person-group> (<year>1999</year>) Flora of Victoria, Vol. 4 Dicotyledons: <tp:taxon-name><tp:taxon-name-part taxon-name-part-type="family">Cornaceae</tp:taxon-name-part></tp:taxon-name> to <tp:taxon-name><tp:taxon-name-part taxon-name-part-type="family">Asteraceae</tp:taxon-name-part></tp:taxon-name>. Inkata Press, Melbourne.</mixed-citation></ref><ref id="B158"><mixed-citation xmlns:xlink="http://www.w3.org/1999/xlink" xlink:type="simple">
          <person-group><name name-style="western"><surname>Harden</surname><given-names>GJ</given-names></name></person-group> (<year>1993</year>) Flora of New South Wales Vol. 3. New South Wales University Press, Kensington, Australia.</mixed-citation></ref><ref id="B351"><mixed-citation xmlns:xlink="http://www.w3.org/1999/xlink" xlink:type="simple">
          <person-group><name name-style="western"><surname>Stace</surname><given-names>C</given-names></name></person-group> (<year>2010</year>) New flora of the British Isles (3<sup>rd</sup> edn). Cambridge University Press, Cambridge.</mixed-citation></ref><ref id="B176"><mixed-citation xmlns:xlink="http://www.w3.org/1999/xlink" xlink:type="simple">
          <institution xlink:type="simple">IUCN</institution> (<year>2016</year>) Guidelines for Using the IUCN Red List Categories and Criteria. Version 12. Prepared by the Standards and Petitions Subcommittee. <ext-link xlink:type="simple" ext-link-type="uri" xlink:href="http://www.iucnredlist.org/documents/RedListGuidelines.pdf">http://www.iucnredlist.org/documents/RedListGuidelines.pdf</ext-link></mixed-citation></ref><ref id="B200"><mixed-citation xmlns:xlink="http://www.w3.org/1999/xlink" xlink:type="simple">
          <person-group><name name-style="western"><surname>Knapp</surname><given-names>S</given-names></name></person-group> (<year>2018</year>) <article-title><italic><tp:taxon-name><tp:taxon-name-part taxon-name-part-type="genus">Solanum</tp:taxon-name-part> <tp:taxon-name-part taxon-name-part-type="species">pimpinellifolium</tp:taxon-name-part></tp:taxon-name></italic> ‒new for the alien flora of Austria, with comments on Austrian records of <italic><tp:taxon-name><tp:taxon-name-part taxon-name-part-type="genus">S.</tp:taxon-name-part> <tp:taxon-name-part taxon-name-part-type="species">triflorum</tp:taxon-name-part></tp:taxon-name></italic> and <italic><tp:taxon-name><tp:taxon-name-part taxon-name-part-type="genus">S.</tp:taxon-name-part> <tp:taxon-name-part taxon-name-part-type="species">nitidibaccatum.</tp:taxon-name-part></tp:taxon-name></italic></article-title> <source>Neilreichia</source> <volume>9</volume>: <fpage>49</fpage>–<lpage>53</lpage>.</mixed-citation></ref><ref id="B378"><mixed-citation xmlns:xlink="http://www.w3.org/1999/xlink" xlink:type="simple">
          <person-group><name name-style="western"><surname>van Ooststroom</surname><given-names>SJ</given-names></name></person-group> (<year>1966</year>) <article-title>Een nieuwe variëteit van <italic><tp:taxon-name><tp:taxon-name-part taxon-name-part-type="genus">Solanum</tp:taxon-name-part> <tp:taxon-name-part taxon-name-part-type="species">triflorum</tp:taxon-name-part></tp:taxon-name></italic> Nutt.</article-title> <source>Gorteria (Leiden)</source> <volume>3</volume>: <fpage>90</fpage>–<lpage>91</lpage>.</mixed-citation></ref><ref id="B359"><mixed-citation xmlns:xlink="http://www.w3.org/1999/xlink" xlink:type="simple">
          <person-group><name name-style="western"><surname>Subils</surname><given-names>R</given-names></name></person-group> (<year>1989</year>) <article-title>Sobre el indumento de <italic><tp:taxon-name><tp:taxon-name-part taxon-name-part-type="genus">Solanum</tp:taxon-name-part> <tp:taxon-name-part taxon-name-part-type="species">triflorum</tp:taxon-name-part></tp:taxon-name></italic> (<tp:taxon-name><tp:taxon-name-part taxon-name-part-type="genus">Solanaceae</tp:taxon-name-part></tp:taxon-name>) y su importancia taxonómica.</article-title> <source>Kurtziana</source> <volume>21</volume>: <fpage>111</fpage>–<lpage>152</lpage>.</mixed-citation></ref><ref id="B171"><mixed-citation xmlns:xlink="http://www.w3.org/1999/xlink" xlink:type="simple">
          <person-group><name name-style="western"><surname>Hooker</surname><given-names>WJ</given-names></name></person-group> (<year>1837</year>) Ord. LXV. Solanaeae. In: Flora boreali-Americana; or the botany of the northern parts of British America. Vol. 2. Henry G. Bohn, London, 90–91.</mixed-citation></ref></ref-list></tp:taxon-treatment>
