# Supplementary material for: A revision of the Old World Black Nightshades (Morelloid clade of Solanum L., Solanaceae)
Source: PhytoKeys. 2018 Jul 25;(106):1–223. doi: 10.3897/phytokeys.106.21991 (PMC6070582; doi:10.3897/phytokeys.106.21991)
Supplement: XML Treatment for Solanum villosum [file phytokeys.106.21991-treatment19.xml]

<!DOCTYPE tp:taxon-treatment
  PUBLIC "-//TaxonX//DTD Taxonomic Treatment Publishing DTD v0 20100105//EN" "tax-treatment-NSO.dtd">
<tp:taxon-treatment xmlns:tp="http://www.plazi.org/taxpub"><tp:treatment-meta><kwd-group><label>Taxon classification</label><kwd><named-content xmlns:xlink="http://www.w3.org/1999/xlink" content-type="kingdom">Plantae</named-content></kwd><kwd><named-content xmlns:xlink="http://www.w3.org/1999/xlink" content-type="order">Solanales</named-content></kwd><kwd><named-content xmlns:xlink="http://www.w3.org/1999/xlink" content-type="family">Solanaceae</named-content></kwd></kwd-group><mixed-citation publication-type="journal"><person-group><name><surname>Särkinen</surname><given-names>Tiina</given-names></name><name><surname>Poczai</surname><given-names>Peter</given-names></name><name><surname>Barboza</surname><given-names>Gloria E.</given-names></name><name><surname>van der Weerden</surname><given-names>Gerard M.</given-names></name><name><surname>Baden</surname><given-names>Maria</given-names></name><name><surname>Knapp</surname><given-names>Sandra</given-names></name></person-group><article-title>A revision of the Old World Black Nightshades (Morelloid clade of <italic><tp:taxon-name><tp:taxon-name-part taxon-name-part-type="genus" reg="Solanum">Solanum</tp:taxon-name-part></tp:taxon-name></italic> L., <tp:taxon-name><tp:taxon-name-part taxon-name-part-type="genus" reg="Solanaceae">Solanaceae</tp:taxon-name-part></tp:taxon-name>)</article-title><source>PhytoKeys</source><day>25</day><month>7</month><year>2018</year><volume>2018</volume><issue>106</issue><fpage>1</fpage><lpage>223</lpage><pub-id pub-id-type="doi">10.3897/phytokeys.106.21991</pub-id></mixed-citation></tp:treatment-meta><tp:nomenclature><label>19.</label><tp:taxon-name>
            <tp:taxon-name-part taxon-name-part-type="genus" reg="Solanum">Solanum</tp:taxon-name-part>
            <tp:taxon-name-part taxon-name-part-type="species" reg="villosum">villosum</tp:taxon-name-part>
          </tp:taxon-name><tp:taxon-authority>Mill., Gard. Dict. ed. 8, no. 2. 1768</tp:taxon-authority><xref ref-type="fig" rid="F57">Figures 57</xref><xref ref-type="fig" rid="F58">, 58</xref><tp:nomenclature-citation-list><tp:nomenclature-citation><tp:taxon-name>
                <tp:taxon-name-part taxon-name-part-type="genus" reg="Solanum">Solanum</tp:taxon-name-part> <tp:taxon-name-part taxon-name-part-type="species" reg="nigrum">nigrum</tp:taxon-name-part> <tp:taxon-name-part taxon-name-part-type="authority">L.</tp:taxon-name-part> <tp:taxon-name-part taxon-name-part-type="infraspecific-rank">var.</tp:taxon-name-part> <tp:taxon-name-part taxon-name-part-type="variety" reg="villosum">villosum</tp:taxon-name-part></tp:taxon-name><comment>L., Sp. Pl. 186. 1753.</comment></tp:nomenclature-citation><tp:nomenclature-citation><tp:taxon-name><tp:taxon-name-part taxon-name-part-type="genus" reg="Solanum"/><tp:taxon-name-part taxon-name-part-type="species" reg="villosum"/></tp:taxon-name><comment>Type. “Solanum annuum hirsutus, baccis luteis”, cultivated in England, at James Sherard’s garden in Eltham (Hortus Elthamensis) (lectotype, designated by <xref ref-type="bibr" rid="B168">Henderson 1974</xref>, pg. 56: Dillenius, Hortus Elthamensis 2: 366, t. 274, f. 353. 1732). </comment></tp:nomenclature-citation><tp:nomenclature-citation><tp:taxon-name>
                <tp:taxon-name-part taxon-name-part-type="genus" reg="Solanum">Solanum</tp:taxon-name-part> <tp:taxon-name-part taxon-name-part-type="species" reg="luteum">luteum</tp:taxon-name-part></tp:taxon-name><comment>Mill., Gard. Dict. ed. 8, no. 3. 1768.</comment></tp:nomenclature-citation><tp:nomenclature-citation><tp:taxon-name><tp:taxon-name-part taxon-name-part-type="genus" reg="Solanum"/><tp:taxon-name-part taxon-name-part-type="species" reg="villosum"/></tp:taxon-name><comment>Type. “Solanumofficinarum lacinis luteis 1735, G.B. 166”, cultivated in England at the Chelsea Physic Garden, seeds said to come from America, <italic>Herb. Miller s.n.</italic> [691 on sheet] (lectotype, designated by <xref ref-type="bibr" rid="B107">Edmonds 1979b</xref>, pg. 214: BM [BM000942567]). </comment></tp:nomenclature-citation><tp:nomenclature-citation><tp:taxon-name>
                <tp:taxon-name-part taxon-name-part-type="genus" reg="Solanum">Solanum</tp:taxon-name-part> <tp:taxon-name-part taxon-name-part-type="species" reg="rubrum">rubrum</tp:taxon-name-part></tp:taxon-name><comment>Mill., Gard. Dict. ed. 8, no. 4. 1768.</comment></tp:nomenclature-citation><tp:nomenclature-citation><tp:taxon-name><tp:taxon-name-part taxon-name-part-type="genus" reg="Solanum"/><tp:taxon-name-part taxon-name-part-type="species" reg="villosum"/></tp:taxon-name><comment>Type. Cultivated in England at the Chelsea Physic Garden, origin said to be the West Indies, <italic>Herb. Miller s.n.</italic> (lectotype, designated by <xref ref-type="bibr" rid="B107">Edmonds 1979b</xref>, pg. 215: BM [BM000942563]). </comment></tp:nomenclature-citation><tp:nomenclature-citation><tp:taxon-name>
                <tp:taxon-name-part taxon-name-part-type="genus" reg="Solanum">Solanum</tp:taxon-name-part> <tp:taxon-name-part taxon-name-part-type="species" reg="nigrum">nigrum</tp:taxon-name-part> <tp:taxon-name-part taxon-name-part-type="authority">L.</tp:taxon-name-part> <tp:taxon-name-part taxon-name-part-type="infraspecific-rank">subsp.</tp:taxon-name-part> <tp:taxon-name-part taxon-name-part-type="subspecies" reg="villosum">villosum</tp:taxon-name-part></tp:taxon-name><comment>(L.) Ehrh., Hannover. Mag. 1780, 14: 218. 1780.</comment></tp:nomenclature-citation><tp:nomenclature-citation><tp:taxon-name><tp:taxon-name-part taxon-name-part-type="genus" reg="Solanum"/><tp:taxon-name-part taxon-name-part-type="species" reg="villosum"/></tp:taxon-name><comment>Type. Based on <tp:taxon-name><tp:taxon-name-part taxon-name-part-type="genus" reg="Solanum">Solanum</tp:taxon-name-part> <tp:taxon-name-part taxon-name-part-type="species" reg="nigrum">nigrum</tp:taxon-name-part> <tp:taxon-name-part taxon-name-part-type="authority">L.</tp:taxon-name-part> <tp:taxon-name-part taxon-name-part-type="infraspecific-rank">var.</tp:taxon-name-part> <tp:taxon-name-part taxon-name-part-type="variety" reg="villosum">villosum</tp:taxon-name-part></tp:taxon-name> L. </comment></tp:nomenclature-citation><tp:nomenclature-citation><tp:taxon-name>
                <tp:taxon-name-part taxon-name-part-type="genus" reg="Solanum">Solanum</tp:taxon-name-part> <tp:taxon-name-part taxon-name-part-type="species" reg="villosum">villosum</tp:taxon-name-part></tp:taxon-name><comment>(L.) Willd., Prodr. Fl. Berol.: 87. 1787, nom. illeg., not <tp:taxon-name><tp:taxon-name-part taxon-name-part-type="genus" reg="Solanum">Solanum</tp:taxon-name-part> <tp:taxon-name-part taxon-name-part-type="species" reg="villosum">villosum</tp:taxon-name-part></tp:taxon-name> Mill. (1768)</comment></tp:nomenclature-citation><tp:nomenclature-citation><tp:taxon-name><tp:taxon-name-part taxon-name-part-type="genus" reg="Solanum"/><tp:taxon-name-part taxon-name-part-type="species" reg="villosum"/></tp:taxon-name><comment>Type. Based on <tp:taxon-name><tp:taxon-name-part taxon-name-part-type="genus" reg="Solanum">Solanum</tp:taxon-name-part> <tp:taxon-name-part taxon-name-part-type="species" reg="nigrum">nigrum</tp:taxon-name-part> <tp:taxon-name-part taxon-name-part-type="authority">L.</tp:taxon-name-part> <tp:taxon-name-part taxon-name-part-type="infraspecific-rank">var.</tp:taxon-name-part> <tp:taxon-name-part taxon-name-part-type="variety" reg="villosum">villosum</tp:taxon-name-part></tp:taxon-name> L. </comment></tp:nomenclature-citation><tp:nomenclature-citation><tp:taxon-name>
                <tp:taxon-name-part taxon-name-part-type="genus" reg="Solanum">Solanum</tp:taxon-name-part> <tp:taxon-name-part taxon-name-part-type="species" reg="nigrum">nigrum</tp:taxon-name-part> <tp:taxon-name-part taxon-name-part-type="authority">L.</tp:taxon-name-part> <tp:taxon-name-part taxon-name-part-type="infraspecific-rank">var.</tp:taxon-name-part> <tp:taxon-name-part taxon-name-part-type="variety" reg="rubrum">rubrum</tp:taxon-name-part></tp:taxon-name><comment>(Mill.) Aiton, Hort. Kew. [W.Aiton] 1: 234. 1789.</comment></tp:nomenclature-citation><tp:nomenclature-citation><tp:taxon-name><tp:taxon-name-part taxon-name-part-type="genus" reg="Solanum"/><tp:taxon-name-part taxon-name-part-type="species" reg="villosum"/></tp:taxon-name><comment>Type. Based on <tp:taxon-name><tp:taxon-name-part taxon-name-part-type="genus" reg="Solanum">Solanum</tp:taxon-name-part> <tp:taxon-name-part taxon-name-part-type="species" reg="rubrum">rubrum</tp:taxon-name-part></tp:taxon-name> Mill. </comment></tp:nomenclature-citation><tp:nomenclature-citation><tp:taxon-name>
                <tp:taxon-name-part taxon-name-part-type="genus" reg="Solanum">Solanum</tp:taxon-name-part> <tp:taxon-name-part taxon-name-part-type="species" reg="aegyptiacum">aegyptiacum</tp:taxon-name-part></tp:taxon-name><comment>J.F.Gmel., Syst. Nat., ed. 13 [bis] 2: 385. 1791.</comment></tp:nomenclature-citation><tp:nomenclature-citation><tp:taxon-name><tp:taxon-name-part taxon-name-part-type="genus" reg="Solanum"/><tp:taxon-name-part taxon-name-part-type="species" reg="villosum"/></tp:taxon-name><comment>Type. Egypt. Cairo: “circa Cairo”, 1762, <italic>Herb. P. Forsskål 420</italic> (lectotype, designated here: C [C10013600]). </comment></tp:nomenclature-citation><tp:nomenclature-citation><tp:taxon-name>
                <tp:taxon-name-part taxon-name-part-type="genus" reg="Solanum">Solanum</tp:taxon-name-part> <tp:taxon-name-part taxon-name-part-type="species" reg="villosum">villosum</tp:taxon-name-part></tp:taxon-name><comment>Lam., Tabl. Encycl. 2: 18. 1794, nom. illeg., not <tp:taxon-name><tp:taxon-name-part taxon-name-part-type="genus" reg="Solanum">Solanum</tp:taxon-name-part> <tp:taxon-name-part taxon-name-part-type="species" reg="villosum">villosum</tp:taxon-name-part></tp:taxon-name> Mill. (1768)</comment></tp:nomenclature-citation><tp:nomenclature-citation><tp:taxon-name><tp:taxon-name-part taxon-name-part-type="genus" reg="Solanum"/><tp:taxon-name-part taxon-name-part-type="species" reg="villosum"/></tp:taxon-name><comment>Type. “Ex Gallia australi, &amp;c.”, <italic>Anon. s.n.</italic> (lectotype, designated by <xref ref-type="bibr" rid="B107">Edmonds 1979b</xref>, pag. 214 [as holotype]: P-LA [P00357624]). </comment></tp:nomenclature-citation><tp:nomenclature-citation><tp:taxon-name>
                <tp:taxon-name-part taxon-name-part-type="genus" reg="Solanum">Solanum</tp:taxon-name-part> <tp:taxon-name-part taxon-name-part-type="species" reg="villosum">villosum</tp:taxon-name-part></tp:taxon-name><comment>Moench, Methodus (Moench) 474. 1794, nom. illeg., not <tp:taxon-name><tp:taxon-name-part taxon-name-part-type="genus" reg="Solanum">Solanum</tp:taxon-name-part> <tp:taxon-name-part taxon-name-part-type="species" reg="villosum">villosum</tp:taxon-name-part></tp:taxon-name> Mill. (1768).</comment></tp:nomenclature-citation><tp:nomenclature-citation><tp:taxon-name><tp:taxon-name-part taxon-name-part-type="genus" reg="Solanum"/><tp:taxon-name-part taxon-name-part-type="species" reg="villosum"/></tp:taxon-name><comment>Type. Germany. Hessen [?], <italic>C. Moench s.n.</italic> (no original material located). </comment></tp:nomenclature-citation><tp:nomenclature-citation><tp:taxon-name>
                <tp:taxon-name-part taxon-name-part-type="genus" reg="Solanum">Solanum</tp:taxon-name-part> <tp:taxon-name-part taxon-name-part-type="species" reg="alatum">alatum</tp:taxon-name-part></tp:taxon-name><comment>Moench, Methodus (Moench) 474. 1794, nom. cons. prop</comment></tp:nomenclature-citation><tp:nomenclature-citation><tp:taxon-name><tp:taxon-name-part taxon-name-part-type="genus" reg="Solanum"/><tp:taxon-name-part taxon-name-part-type="species" reg="villosum"/></tp:taxon-name><comment>Type. Pakistan. Balochistan: Quetta, 30 km E Gumbaz, 1050 m, <named-content xmlns:xlink="http://www.w3.org/1999/xlink" content-type="dwc:verbatimCoordinates" xlink:type="simple"><named-content content-type="geo-json" specific-use="{&#34;type&#34;:&#34;Point&#34;,&#34;coordinates&#34;:[69.000000,30.033333]}" id="NCID0EHVHO" xlink:type="simple">30°02’N, 69°00’E</named-content></named-content>, 17 May 1965, <italic>K.H. Rechinger 29684</italic> (type cons. prop. by <xref ref-type="bibr" rid="B202">Knapp et al. 2017</xref>, pg. 988: W acc. # 1972-0017910). </comment></tp:nomenclature-citation><tp:nomenclature-citation><tp:taxon-name>
                <tp:taxon-name-part taxon-name-part-type="genus" reg="Solanum">Solanum</tp:taxon-name-part> <tp:taxon-name-part taxon-name-part-type="species" reg="villosum">villosum</tp:taxon-name-part></tp:taxon-name><comment>(L.) Willd., Enum. Pl. (Willdenow) 236. 1809, nom. illeg., not <tp:taxon-name><tp:taxon-name-part taxon-name-part-type="genus" reg="Solanum">Solanum</tp:taxon-name-part> <tp:taxon-name-part taxon-name-part-type="species" reg="villosum">villosum</tp:taxon-name-part></tp:taxon-name> Mill. (1768).</comment></tp:nomenclature-citation><tp:nomenclature-citation><tp:taxon-name><tp:taxon-name-part taxon-name-part-type="genus" reg="Solanum"/><tp:taxon-name-part taxon-name-part-type="species" reg="villosum"/></tp:taxon-name><comment>Type. Based on <tp:taxon-name><tp:taxon-name-part taxon-name-part-type="genus" reg="Solanum">Solanum</tp:taxon-name-part> <tp:taxon-name-part taxon-name-part-type="species" reg="nigrum">nigrum</tp:taxon-name-part> <tp:taxon-name-part taxon-name-part-type="authority">L.</tp:taxon-name-part> <tp:taxon-name-part taxon-name-part-type="infraspecific-rank">var.</tp:taxon-name-part> <tp:taxon-name-part taxon-name-part-type="variety" reg="villosum">villosum</tp:taxon-name-part></tp:taxon-name> L. </comment></tp:nomenclature-citation><tp:nomenclature-citation><tp:taxon-name>
                <tp:taxon-name-part taxon-name-part-type="genus" reg="Solanum">Solanum</tp:taxon-name-part> <tp:taxon-name-part taxon-name-part-type="species" reg="humile">humile</tp:taxon-name-part></tp:taxon-name><comment>Bernh. ex Willd., Enum. Pl. (Willdenow) 236. 1809.</comment></tp:nomenclature-citation><tp:nomenclature-citation><tp:taxon-name><tp:taxon-name-part taxon-name-part-type="genus" reg="Solanum"/><tp:taxon-name-part taxon-name-part-type="species" reg="villosum"/></tp:taxon-name><comment>Type. Cultivated in Berlin Botanic Garden, from “Europa australi” [southern Europe], <italic>Anon. s.n.</italic> (neotype, designated by <xref ref-type="bibr" rid="B118">Edmonds 2012</xref>, pg. 132 [as lectotype]: B [B-W04367 sheet 2]; isoneotype: B [B-W04367 sheet 1]). </comment></tp:nomenclature-citation><tp:nomenclature-citation><tp:taxon-name>
                <tp:taxon-name-part taxon-name-part-type="genus" reg="Solanum">Solanum</tp:taxon-name-part> <tp:taxon-name-part taxon-name-part-type="species" reg="suffruticosum">suffruticosum</tp:taxon-name-part></tp:taxon-name><comment>Schousb. ex Willd., Enum. Pl. (Willdenow) 236. 1809.</comment></tp:nomenclature-citation><tp:nomenclature-citation><tp:taxon-name><tp:taxon-name-part taxon-name-part-type="genus" reg="Solanum"/><tp:taxon-name-part taxon-name-part-type="species" reg="villosum"/></tp:taxon-name><comment>Type. Cultivated in Berlin Botanic Garden, said to be originally from “Barbaria” [northern Africa west of Egypt], <italic>Herb. Willdenow s.n.</italic> (lectotype, designated here: B [B-W04363010]). </comment></tp:nomenclature-citation><tp:nomenclature-citation><tp:taxon-name>
                <tp:taxon-name-part taxon-name-part-type="genus" reg="Solanum">Solanum</tp:taxon-name-part> <tp:taxon-name-part taxon-name-part-type="species" reg="incertum">incertum</tp:taxon-name-part></tp:taxon-name><comment>Dunal, Hist. Nat. <tp:taxon-name><tp:taxon-name-part taxon-name-part-type="genus" reg="Solanum">Solanum</tp:taxon-name-part></tp:taxon-name> 155. 1813.</comment></tp:nomenclature-citation><tp:nomenclature-citation><tp:taxon-name><tp:taxon-name-part taxon-name-part-type="genus" reg="Solanum"/><tp:taxon-name-part taxon-name-part-type="species" reg="villosum"/></tp:taxon-name><comment>Type. “Nelen-Tsjunda” from Malabar [western India] (lectotype, designated here: Rheede von Draakestein, Hortus Malabaricus 10: t. 73. 1690). </comment></tp:nomenclature-citation><tp:nomenclature-citation><tp:taxon-name>
                <tp:taxon-name-part taxon-name-part-type="genus" reg="Solanum">Solanum</tp:taxon-name-part> <tp:taxon-name-part taxon-name-part-type="species" reg="erythraeum">erythraeum</tp:taxon-name-part></tp:taxon-name><comment>Dunal, Hist. Nat. <tp:taxon-name><tp:taxon-name-part taxon-name-part-type="genus" reg="Solanum">Solanum</tp:taxon-name-part></tp:taxon-name> 238. 1813, nom. illeg. superfl.</comment></tp:nomenclature-citation><tp:nomenclature-citation><tp:taxon-name><tp:taxon-name-part taxon-name-part-type="genus" reg="Solanum"/><tp:taxon-name-part taxon-name-part-type="species" reg="villosum"/></tp:taxon-name><comment>Type. Based on <tp:taxon-name><tp:taxon-name-part taxon-name-part-type="genus" reg="Solanum">Solanum</tp:taxon-name-part> <tp:taxon-name-part taxon-name-part-type="species" reg="rubrum">rubrum</tp:taxon-name-part></tp:taxon-name> L. (as <tp:taxon-name><tp:taxon-name-part taxon-name-part-type="genus" reg="Solanum">S.</tp:taxon-name-part> <tp:taxon-name-part taxon-name-part-type="species" reg="rubrum">rubrum</tp:taxon-name-part></tp:taxon-name> “Murr. Syst. Veg 183, Gmel. Syst. Nat 384”) </comment></tp:nomenclature-citation><tp:nomenclature-citation><tp:taxon-name>
                <tp:taxon-name-part taxon-name-part-type="genus" reg="Solanum">Solanum</tp:taxon-name-part> <tp:taxon-name-part taxon-name-part-type="species" reg="kitaibelii">kitaibelii</tp:taxon-name-part></tp:taxon-name><comment>Schult., Öster. Fl., ed. 2, 1: 395. 1814.</comment></tp:nomenclature-citation><tp:nomenclature-citation><tp:taxon-name><tp:taxon-name-part taxon-name-part-type="genus" reg="Solanum"/><tp:taxon-name-part taxon-name-part-type="species" reg="villosum"/></tp:taxon-name><comment>Type. Hungary. Sin. loc. “Pannonia”, <italic>Without collector [P. Kitaibel] s.n. [349</italic>] (lectotype, designated by <xref ref-type="bibr" rid="B107">Edmonds 1979b</xref>, pg. 214 [as holotype]: M [M-0166013]). </comment></tp:nomenclature-citation><tp:nomenclature-citation><tp:taxon-name>
                <tp:taxon-name-part taxon-name-part-type="genus" reg="Solanum">Solanum</tp:taxon-name-part> <tp:taxon-name-part taxon-name-part-type="species" reg="flavum">flavum</tp:taxon-name-part></tp:taxon-name><comment>Kit. ex Schult., Öster. Fl., ed. 2, 1: 394. 1814.</comment></tp:nomenclature-citation><tp:nomenclature-citation><tp:taxon-name><tp:taxon-name-part taxon-name-part-type="genus" reg="Solanum"/><tp:taxon-name-part taxon-name-part-type="species" reg="villosum"/></tp:taxon-name><comment>Type. Hungary. Sin. loc. [“Pannonia”], <italic>Without collector [P. Kitaibel] s.n.</italic> (lectotype, designated by <xref ref-type="bibr" rid="B107">Edmonds 1979b</xref>, pg. 214 [as holotype]: B-W [B-W04421010]; probable isolectotypes: BP [herb. Kit. fasc. IX: 105, 3 sheets], M [M0164200]). </comment></tp:nomenclature-citation><tp:nomenclature-citation><tp:taxon-name>
                <tp:taxon-name-part taxon-name-part-type="genus" reg="Solanum">Solanum</tp:taxon-name-part> <tp:taxon-name-part taxon-name-part-type="species" reg="ochroleucum">ochroleucum</tp:taxon-name-part></tp:taxon-name><comment>Bastard, J. Bot. (Desvaux) 3: 20. 1814.</comment></tp:nomenclature-citation><tp:nomenclature-citation><tp:taxon-name><tp:taxon-name-part taxon-name-part-type="genus" reg="Solanum"/><tp:taxon-name-part taxon-name-part-type="species" reg="villosum"/></tp:taxon-name><comment>Type. France. Pays de la Loire: Maine-et-Loire, Anjou [Angers], 1813, <italic>Without collector [prob. T. Bastard] s.n.</italic> (lectotype, designated here: G-DC [G00144474]; isolectotype: ANG [acc. # 2006.213]). </comment></tp:nomenclature-citation><tp:nomenclature-citation><tp:taxon-name>
                <tp:taxon-name-part taxon-name-part-type="genus" reg="Solanum">Solanum</tp:taxon-name-part> <tp:taxon-name-part taxon-name-part-type="species" reg="nigrum">nigrum</tp:taxon-name-part> <tp:taxon-name-part taxon-name-part-type="authority">L.</tp:taxon-name-part> <tp:taxon-name-part taxon-name-part-type="infraspecific-rank">var.</tp:taxon-name-part> <tp:taxon-name-part taxon-name-part-type="variety" reg="miniatum">miniatum</tp:taxon-name-part></tp:taxon-name><comment>(Bernh. ex Willd.) Fr., Nov. Flor. Suec.: 111. 1823.</comment></tp:nomenclature-citation><tp:nomenclature-citation><tp:taxon-name><tp:taxon-name-part taxon-name-part-type="genus" reg="Solanum"/><tp:taxon-name-part taxon-name-part-type="species" reg="villosum"/></tp:taxon-name><comment>Type. Based on <tp:taxon-name><tp:taxon-name-part taxon-name-part-type="genus" reg="Solanum">Solanum</tp:taxon-name-part> <tp:taxon-name-part taxon-name-part-type="species" reg="miniatum">miniatum</tp:taxon-name-part></tp:taxon-name> Bernh. ex Willd. </comment></tp:nomenclature-citation><tp:nomenclature-citation><tp:taxon-name>
                <tp:taxon-name-part taxon-name-part-type="genus" reg="Solanum">Solanum</tp:taxon-name-part> <tp:taxon-name-part taxon-name-part-type="species" reg="villosum">villosum</tp:taxon-name-part> <tp:taxon-name-part taxon-name-part-type="authority">Lam.</tp:taxon-name-part> <tp:taxon-name-part taxon-name-part-type="infraspecific-rank">var.</tp:taxon-name-part> <tp:taxon-name-part taxon-name-part-type="variety" reg="miniatum">miniatum</tp:taxon-name-part></tp:taxon-name><comment>(Bernh. ex Willd.) Kostel., Clav. Anal. Fl. Bohem. 34. 1824.</comment></tp:nomenclature-citation><tp:nomenclature-citation><tp:taxon-name><tp:taxon-name-part taxon-name-part-type="genus" reg="Solanum"/><tp:taxon-name-part taxon-name-part-type="species" reg="villosum"/></tp:taxon-name><comment>Type. Based on <tp:taxon-name><tp:taxon-name-part taxon-name-part-type="genus" reg="Solanum">Solanum</tp:taxon-name-part> <tp:taxon-name-part taxon-name-part-type="species" reg="miniatum">miniatum</tp:taxon-name-part></tp:taxon-name> Bernh. ex Willd. </comment></tp:nomenclature-citation><tp:nomenclature-citation><tp:taxon-name>
                <tp:taxon-name-part taxon-name-part-type="genus" reg="Solanum">Solanum</tp:taxon-name-part> <tp:taxon-name-part taxon-name-part-type="species" reg="luteovirescens">luteovirescens</tp:taxon-name-part></tp:taxon-name><comment>C.C.Gmel., Fl. Bad. 4: 177. 1826, nom. illegit. superfl.</comment></tp:nomenclature-citation><tp:nomenclature-citation><tp:taxon-name><tp:taxon-name-part taxon-name-part-type="genus" reg="Solanum"/><tp:taxon-name-part taxon-name-part-type="species" reg="villosum"/></tp:taxon-name><comment>Type. Based on <tp:taxon-name><tp:taxon-name-part taxon-name-part-type="genus" reg="Solanum">S.</tp:taxon-name-part> <tp:taxon-name-part taxon-name-part-type="species" reg="humile">humile</tp:taxon-name-part></tp:taxon-name> Bernh. ex Willd. (cited in synonymy). </comment></tp:nomenclature-citation><tp:nomenclature-citation><tp:taxon-name>
                <tp:taxon-name-part taxon-name-part-type="genus" reg="Solanum">Solanum</tp:taxon-name-part> <tp:taxon-name-part taxon-name-part-type="species" reg="puniceum">puniceum</tp:taxon-name-part></tp:taxon-name><comment>C.C.Gmel., Fl. Bad. 4: 176. 1826, nom. illegit. superfl.</comment></tp:nomenclature-citation><tp:nomenclature-citation><tp:taxon-name><tp:taxon-name-part taxon-name-part-type="genus" reg="Solanum"/><tp:taxon-name-part taxon-name-part-type="species" reg="villosum"/></tp:taxon-name><comment>Type. Based on <tp:taxon-name><tp:taxon-name-part taxon-name-part-type="genus" reg="Solanum">S.</tp:taxon-name-part> <tp:taxon-name-part taxon-name-part-type="species" reg="miniatum">miniatum</tp:taxon-name-part></tp:taxon-name> Bernh. ex Willd. (cited in synonymy). </comment></tp:nomenclature-citation><tp:nomenclature-citation><tp:taxon-name>
                <tp:taxon-name-part taxon-name-part-type="genus" reg="Solanum">Solanum</tp:taxon-name-part> <tp:taxon-name-part taxon-name-part-type="species" reg="vulgatum">vulgatum</tp:taxon-name-part> <tp:taxon-name-part taxon-name-part-type="basionym-authority">(L.)</tp:taxon-name-part> <tp:taxon-name-part taxon-name-part-type="authority">Spenn.</tp:taxon-name-part> <tp:taxon-name-part taxon-name-part-type="infraspecific-rank">var.</tp:taxon-name-part> <tp:taxon-name-part taxon-name-part-type="variety" reg="luteum">luteum</tp:taxon-name-part></tp:taxon-name><comment>Spenn., Fl. Friburg. 2: 427. 1829, nom. illeg. superfl.</comment></tp:nomenclature-citation><tp:nomenclature-citation><tp:taxon-name><tp:taxon-name-part taxon-name-part-type="genus" reg="Solanum"/><tp:taxon-name-part taxon-name-part-type="species" reg="villosum"/></tp:taxon-name><comment>Type. Based on <tp:taxon-name><tp:taxon-name-part taxon-name-part-type="genus" reg="Solanum">Solanum</tp:taxon-name-part> <tp:taxon-name-part taxon-name-part-type="species" reg="nigrum">nigrum</tp:taxon-name-part> <tp:taxon-name-part taxon-name-part-type="authority">L.</tp:taxon-name-part> <tp:taxon-name-part taxon-name-part-type="infraspecific-rank">var</tp:taxon-name-part> <tp:taxon-name-part taxon-name-part-type="variety" reg="villosum">villosum</tp:taxon-name-part></tp:taxon-name> L. (cited in synonymy) </comment></tp:nomenclature-citation><tp:nomenclature-citation><tp:taxon-name>
                <tp:taxon-name-part taxon-name-part-type="genus" reg="Solanum">Solanum</tp:taxon-name-part> <tp:taxon-name-part taxon-name-part-type="species" reg="nigrum">nigrum</tp:taxon-name-part> <tp:taxon-name-part taxon-name-part-type="authority">L.</tp:taxon-name-part> <tp:taxon-name-part taxon-name-part-type="infraspecific-rank">subvar.</tp:taxon-name-part> <tp:taxon-name-part taxon-name-part-type="subvariety" reg="ochroleucum">ochroleucum</tp:taxon-name-part></tp:taxon-name><comment>(Bastard) Coss. &amp; Germ., Intr. Fl. Anal. et Descr. Paris, 91. 1842.</comment></tp:nomenclature-citation><tp:nomenclature-citation><tp:taxon-name><tp:taxon-name-part taxon-name-part-type="genus" reg="Solanum"/><tp:taxon-name-part taxon-name-part-type="species" reg="villosum"/></tp:taxon-name><comment>Type. Based on <tp:taxon-name><tp:taxon-name-part taxon-name-part-type="genus" reg="Solanum">Solanum</tp:taxon-name-part> <tp:taxon-name-part taxon-name-part-type="species" reg="ochroleucum">ochroleucum</tp:taxon-name-part></tp:taxon-name> Bastard </comment></tp:nomenclature-citation><tp:nomenclature-citation><tp:taxon-name>
                <tp:taxon-name-part taxon-name-part-type="genus" reg="Solanum">Solanum</tp:taxon-name-part> <tp:taxon-name-part taxon-name-part-type="species" reg="villosum">villosum</tp:taxon-name-part> <tp:taxon-name-part taxon-name-part-type="authority">Lam.</tp:taxon-name-part> <tp:taxon-name-part taxon-name-part-type="infraspecific-rank">subvar.</tp:taxon-name-part> <tp:taxon-name-part taxon-name-part-type="subvariety" reg="miniatum">miniatum</tp:taxon-name-part></tp:taxon-name><comment>(Bernh. ex Willd.) Germ. &amp; Wedd., Introd. Fl. Anales Paris 91. 1842.</comment></tp:nomenclature-citation><tp:nomenclature-citation><tp:taxon-name><tp:taxon-name-part taxon-name-part-type="genus" reg="Solanum"/><tp:taxon-name-part taxon-name-part-type="species" reg="villosum"/></tp:taxon-name><comment>Type. Based on <tp:taxon-name><tp:taxon-name-part taxon-name-part-type="genus" reg="Solanum">Solanum</tp:taxon-name-part> <tp:taxon-name-part taxon-name-part-type="species" reg="miniatum">miniatum</tp:taxon-name-part></tp:taxon-name> Bernh. ex Willd. </comment></tp:nomenclature-citation><tp:nomenclature-citation><tp:taxon-name>
                <tp:taxon-name-part taxon-name-part-type="genus" reg="Solanum">Solanum</tp:taxon-name-part> <tp:taxon-name-part taxon-name-part-type="species" reg="villosum">villosum</tp:taxon-name-part> <tp:taxon-name-part taxon-name-part-type="authority">Lam.</tp:taxon-name-part> <tp:taxon-name-part taxon-name-part-type="infraspecific-rank">forma</tp:taxon-name-part> <tp:taxon-name-part taxon-name-part-type="form" reg="miniatum">miniatum</tp:taxon-name-part></tp:taxon-name><comment>(Bernh. ex Willd.) Döll, Rhein. Flor. 413. 1843.</comment></tp:nomenclature-citation><tp:nomenclature-citation><tp:taxon-name><tp:taxon-name-part taxon-name-part-type="genus" reg="Solanum"/><tp:taxon-name-part taxon-name-part-type="species" reg="villosum"/></tp:taxon-name><comment>Type. Based on <tp:taxon-name><tp:taxon-name-part taxon-name-part-type="genus" reg="Solanum">Solanum</tp:taxon-name-part> <tp:taxon-name-part taxon-name-part-type="species" reg="miniatum">miniatum</tp:taxon-name-part></tp:taxon-name> Bernh. ex Willd. </comment></tp:nomenclature-citation><tp:nomenclature-citation><tp:taxon-name>
                <tp:taxon-name-part taxon-name-part-type="genus" reg="Solanum">Solanum</tp:taxon-name-part> <tp:taxon-name-part taxon-name-part-type="species" reg="nigrum">nigrum</tp:taxon-name-part> <tp:taxon-name-part taxon-name-part-type="authority">L.</tp:taxon-name-part> <tp:taxon-name-part taxon-name-part-type="infraspecific-rank">forma</tp:taxon-name-part> <tp:taxon-name-part taxon-name-part-type="form" reg="humile">humile</tp:taxon-name-part></tp:taxon-name><comment>(Bernh. ex Willd.) Döll, Rhein. Flor. 413. 1843.</comment></tp:nomenclature-citation><tp:nomenclature-citation><tp:taxon-name><tp:taxon-name-part taxon-name-part-type="genus" reg="Solanum"/><tp:taxon-name-part taxon-name-part-type="species" reg="villosum"/></tp:taxon-name><comment>Type. Based on <tp:taxon-name><tp:taxon-name-part taxon-name-part-type="genus" reg="Solanum">Solanum</tp:taxon-name-part> <tp:taxon-name-part taxon-name-part-type="species" reg="humile">humile</tp:taxon-name-part></tp:taxon-name> Bernh. ex Willd. </comment></tp:nomenclature-citation><tp:nomenclature-citation><tp:taxon-name>
                <tp:taxon-name-part taxon-name-part-type="genus" reg="Solanum">Solanum</tp:taxon-name-part> <tp:taxon-name-part taxon-name-part-type="species" reg="nigrum">nigrum</tp:taxon-name-part> <tp:taxon-name-part taxon-name-part-type="authority">L.</tp:taxon-name-part> <tp:taxon-name-part taxon-name-part-type="infraspecific-rank">forma</tp:taxon-name-part> <tp:taxon-name-part taxon-name-part-type="form" reg="villosum">villosum</tp:taxon-name-part></tp:taxon-name><comment>(Lam.) Döll, Rhein. Flor. 413. 1843.</comment></tp:nomenclature-citation><tp:nomenclature-citation><tp:taxon-name><tp:taxon-name-part taxon-name-part-type="genus" reg="Solanum"/><tp:taxon-name-part taxon-name-part-type="species" reg="villosum"/></tp:taxon-name><comment>Type. Based on <tp:taxon-name><tp:taxon-name-part taxon-name-part-type="genus" reg="Solanum">Solanum</tp:taxon-name-part> <tp:taxon-name-part taxon-name-part-type="species" reg="villosum">villosum</tp:taxon-name-part></tp:taxon-name> Lam. </comment></tp:nomenclature-citation><tp:nomenclature-citation><tp:taxon-name>
                <tp:taxon-name-part taxon-name-part-type="genus" reg="Solanum">Solanum</tp:taxon-name-part> <tp:taxon-name-part taxon-name-part-type="species" reg="nigrum">nigrum</tp:taxon-name-part> <tp:taxon-name-part taxon-name-part-type="authority">L.</tp:taxon-name-part> <tp:taxon-name-part taxon-name-part-type="infraspecific-rank">forma</tp:taxon-name-part> <tp:taxon-name-part taxon-name-part-type="form" reg="angulosum">angulosum</tp:taxon-name-part></tp:taxon-name><comment>Döll, Rhein. Flor. 413. 1843.</comment></tp:nomenclature-citation><tp:nomenclature-citation><tp:taxon-name><tp:taxon-name-part taxon-name-part-type="genus" reg="Solanum"/><tp:taxon-name-part taxon-name-part-type="species" reg="villosum"/></tp:taxon-name><comment>Type. Germany. “Bei Carlsruhe beim Linkenheimer Thore, <italic>A. Braun</italic>” (no specimens cited; no original material located, not found at KR); Germany. “Bei Philippsburg, <italic>Stud. Bauer</italic>” (no specimens cited; no original material located, not found at KR): Germany. “Bei Mannheim, Oppenheim, <italic>J.C. Döll</italic>” (no specimens cited; no original material located, not found at KR). </comment></tp:nomenclature-citation><tp:nomenclature-citation><tp:taxon-name>
                <tp:taxon-name-part taxon-name-part-type="genus" reg="Solanum">Solanum</tp:taxon-name-part> <tp:taxon-name-part taxon-name-part-type="species" reg="nigrum">nigrum</tp:taxon-name-part> <tp:taxon-name-part taxon-name-part-type="authority">L.</tp:taxon-name-part> <tp:taxon-name-part taxon-name-part-type="infraspecific-rank">subsp.</tp:taxon-name-part> <tp:taxon-name-part taxon-name-part-type="subspecies" reg="miniatum">miniatum</tp:taxon-name-part></tp:taxon-name><comment>(Bernh. ex Willd.) Hartm., Sv. Norsk Exc.-Fl.: 35. 1846.</comment></tp:nomenclature-citation><tp:nomenclature-citation><tp:taxon-name><tp:taxon-name-part taxon-name-part-type="genus" reg="Solanum"/><tp:taxon-name-part taxon-name-part-type="species" reg="villosum"/></tp:taxon-name><comment>Type. Based on <tp:taxon-name><tp:taxon-name-part taxon-name-part-type="genus" reg="Solanum">Solanum</tp:taxon-name-part> <tp:taxon-name-part taxon-name-part-type="species" reg="miniatum">miniatum</tp:taxon-name-part></tp:taxon-name> Bernh. ex Willd. </comment></tp:nomenclature-citation><tp:nomenclature-citation><tp:taxon-name>
                <tp:taxon-name-part taxon-name-part-type="genus" reg="Solanum">Solanum</tp:taxon-name-part> <tp:taxon-name-part taxon-name-part-type="species" reg="nigrum">nigrum</tp:taxon-name-part> <tp:taxon-name-part taxon-name-part-type="authority">L.</tp:taxon-name-part> <tp:taxon-name-part taxon-name-part-type="infraspecific-rank">subsp.</tp:taxon-name-part> <tp:taxon-name-part taxon-name-part-type="subspecies" reg="villosum">villosum</tp:taxon-name-part></tp:taxon-name><comment>(Lam.) Hartm., Sv. Norsk Esc.-Fl. 34. 1846.</comment></tp:nomenclature-citation><tp:nomenclature-citation><tp:taxon-name><tp:taxon-name-part taxon-name-part-type="genus" reg="Solanum"/><tp:taxon-name-part taxon-name-part-type="species" reg="villosum"/></tp:taxon-name><comment>Type. Based on <tp:taxon-name><tp:taxon-name-part taxon-name-part-type="genus" reg="Solanum">Solanum</tp:taxon-name-part> <tp:taxon-name-part taxon-name-part-type="species" reg="villosum">villosum</tp:taxon-name-part></tp:taxon-name> Lam. </comment></tp:nomenclature-citation><tp:nomenclature-citation><tp:taxon-name>
                <tp:taxon-name-part taxon-name-part-type="genus" reg="Solanum">Solanum</tp:taxon-name-part> <tp:taxon-name-part taxon-name-part-type="species" reg="nigrum">nigrum</tp:taxon-name-part> <tp:taxon-name-part taxon-name-part-type="authority">L.</tp:taxon-name-part> <tp:taxon-name-part taxon-name-part-type="infraspecific-rank">subsp.</tp:taxon-name-part> <tp:taxon-name-part taxon-name-part-type="subspecies" reg="humile">humile</tp:taxon-name-part></tp:taxon-name><comment>(Bernh. ex Willd.) Hartm., Sv. Norsk Exc.-Fl. 34. 1846.</comment></tp:nomenclature-citation><tp:nomenclature-citation><tp:taxon-name><tp:taxon-name-part taxon-name-part-type="genus" reg="Solanum"/><tp:taxon-name-part taxon-name-part-type="species" reg="villosum"/></tp:taxon-name><comment>Type. Based on <tp:taxon-name><tp:taxon-name-part taxon-name-part-type="genus" reg="Solanum">Solanum</tp:taxon-name-part> <tp:taxon-name-part taxon-name-part-type="species" reg="humile">humile</tp:taxon-name-part></tp:taxon-name> Bernh. ex Willd. </comment></tp:nomenclature-citation><tp:nomenclature-citation><tp:taxon-name>
                <tp:taxon-name-part taxon-name-part-type="genus" reg="Solanum">Solanum</tp:taxon-name-part> <tp:taxon-name-part taxon-name-part-type="species" reg="sinaicum">sinaicum</tp:taxon-name-part></tp:taxon-name><comment>Boiss., Diagn. Pl. Orient. ser. 1, 11: 135. 1849.</comment></tp:nomenclature-citation><tp:nomenclature-citation><tp:taxon-name><tp:taxon-name-part taxon-name-part-type="genus" reg="Solanum"/><tp:taxon-name-part taxon-name-part-type="species" reg="villosum"/></tp:taxon-name><comment>Type. Egypt. [Sinai] “Arabia petraea, Wadi Sheikh” [protologue “in fissuris rupium jugi Sianaitici in valle Wadi Scheick”], Mar 1846, <italic>E. Boissier s.n.</italic> (lectotype, designated here: G [G00343377] isolectotypes: DD, K [K000759386]). </comment></tp:nomenclature-citation><tp:nomenclature-citation><tp:taxon-name>
                <tp:taxon-name-part taxon-name-part-type="genus" reg="Solanum">Solanum</tp:taxon-name-part> <tp:taxon-name-part taxon-name-part-type="species" reg="plebeium">plebeium</tp:taxon-name-part></tp:taxon-name><comment>A.Rich., Tent. Fl. Abyss. 2: 100. 1850.</comment></tp:nomenclature-citation><tp:nomenclature-citation><tp:taxon-name><tp:taxon-name-part taxon-name-part-type="genus" reg="Solanum"/><tp:taxon-name-part taxon-name-part-type="species" reg="villosum"/></tp:taxon-name><comment>Type. Ethiopia? [“Abyssinia”], Prov. Chiré [Shire?], <italic>R.Q. Dillon &amp; A. Petit s.n.</italic> (lectotype, designated by <xref ref-type="bibr" rid="B211">Lester 1997</xref>, pg. 289: P [P00341983]; isolectotype: P [P00341984]). </comment></tp:nomenclature-citation><tp:nomenclature-citation><tp:taxon-name>
                <tp:taxon-name-part taxon-name-part-type="genus" reg="Solanum">Solanum</tp:taxon-name-part> <tp:taxon-name-part taxon-name-part-type="species" reg="nigrum">nigrum</tp:taxon-name-part> <tp:taxon-name-part taxon-name-part-type="authority">L.</tp:taxon-name-part> <tp:taxon-name-part taxon-name-part-type="infraspecific-rank">subsp.</tp:taxon-name-part> <tp:taxon-name-part taxon-name-part-type="subspecies" reg="luteovirescens">luteovirescens</tp:taxon-name-part></tp:taxon-name><comment>Kirschl., Fl. Alsace 1: 532. 1852.</comment></tp:nomenclature-citation><tp:nomenclature-citation><tp:taxon-name><tp:taxon-name-part taxon-name-part-type="genus" reg="Solanum"/><tp:taxon-name-part taxon-name-part-type="species" reg="villosum"/></tp:taxon-name><comment>Type. Based on <tp:taxon-name><tp:taxon-name-part taxon-name-part-type="genus" reg="Solanum">Solanum</tp:taxon-name-part> <tp:taxon-name-part taxon-name-part-type="species" reg="luteovirescens">luteovirescens</tp:taxon-name-part></tp:taxon-name> C.C.Gmel. (nom. illeg.) </comment></tp:nomenclature-citation><tp:nomenclature-citation><tp:taxon-name>
                <tp:taxon-name-part taxon-name-part-type="genus" reg="Solanum">Solanum</tp:taxon-name-part> <tp:taxon-name-part taxon-name-part-type="species" reg="nigrum">nigrum</tp:taxon-name-part> <tp:taxon-name-part taxon-name-part-type="authority">L.</tp:taxon-name-part> <tp:taxon-name-part taxon-name-part-type="infraspecific-rank">subsp.</tp:taxon-name-part> <tp:taxon-name-part taxon-name-part-type="subspecies" reg="luteum">luteum</tp:taxon-name-part></tp:taxon-name><comment>(Mill.) Kirschl., Fl. Alsace 1: 532. 1852.</comment></tp:nomenclature-citation><tp:nomenclature-citation><tp:taxon-name><tp:taxon-name-part taxon-name-part-type="genus" reg="Solanum"/><tp:taxon-name-part taxon-name-part-type="species" reg="villosum"/></tp:taxon-name><comment>Type. Based on <tp:taxon-name><tp:taxon-name-part taxon-name-part-type="genus" reg="Solanum">Solanum</tp:taxon-name-part> <tp:taxon-name-part taxon-name-part-type="species" reg="luteum">luteum</tp:taxon-name-part></tp:taxon-name> Mill. </comment></tp:nomenclature-citation><tp:nomenclature-citation><tp:taxon-name>
                <tp:taxon-name-part taxon-name-part-type="genus" reg="Solanum">Solanum</tp:taxon-name-part> <tp:taxon-name-part taxon-name-part-type="species" reg="nigrum">nigrum</tp:taxon-name-part> <tp:taxon-name-part taxon-name-part-type="authority">L.</tp:taxon-name-part> <tp:taxon-name-part taxon-name-part-type="infraspecific-rank">subsp.</tp:taxon-name-part> <tp:taxon-name-part taxon-name-part-type="subspecies" reg="puniceum">puniceum</tp:taxon-name-part></tp:taxon-name><comment>Kirschl., Fl. Alsace 1: 532. 1852.</comment></tp:nomenclature-citation><tp:nomenclature-citation><tp:taxon-name><tp:taxon-name-part taxon-name-part-type="genus" reg="Solanum"/><tp:taxon-name-part taxon-name-part-type="species" reg="villosum"/></tp:taxon-name><comment>Type. Based on <tp:taxon-name><tp:taxon-name-part taxon-name-part-type="genus" reg="Solanum">Solanum</tp:taxon-name-part> <tp:taxon-name-part taxon-name-part-type="species" reg="puniceum">puniceum</tp:taxon-name-part></tp:taxon-name> C.C.Gmel. (nom. illeg.) </comment></tp:nomenclature-citation><tp:nomenclature-citation><tp:taxon-name>
                <tp:taxon-name-part taxon-name-part-type="genus" reg="Solanum">Solanum</tp:taxon-name-part> <tp:taxon-name-part taxon-name-part-type="species" reg="ochroleucum">ochroleucum</tp:taxon-name-part> <tp:taxon-name-part taxon-name-part-type="authority">Bastard</tp:taxon-name-part> <tp:taxon-name-part taxon-name-part-type="infraspecific-rank">var.</tp:taxon-name-part> <tp:taxon-name-part taxon-name-part-type="variety" reg="flavum">flavum</tp:taxon-name-part></tp:taxon-name><comment>Dunal, Prodr. [A. P. de Candolle] 13(1): 56. 1852.</comment></tp:nomenclature-citation><tp:nomenclature-citation><tp:taxon-name><tp:taxon-name-part taxon-name-part-type="genus" reg="Solanum"/><tp:taxon-name-part taxon-name-part-type="species" reg="villosum"/></tp:taxon-name><comment>Type. Greece. Peloponnese: “in vineis agri Argolidis” [Argolis], <italic>J. Sartori 86</italic> (lectotype, designated by <xref ref-type="bibr" rid="B107">Edmonds 1979b</xref>, pg. 216: G-DC [G00144471]). </comment></tp:nomenclature-citation><tp:nomenclature-citation><tp:taxon-name>
                <tp:taxon-name-part taxon-name-part-type="genus" reg="Solanum">Solanum</tp:taxon-name-part> <tp:taxon-name-part taxon-name-part-type="species" reg="miniatum">miniatum</tp:taxon-name-part> <tp:taxon-name-part taxon-name-part-type="authority">Bernh. ex Willd.</tp:taxon-name-part> <tp:taxon-name-part taxon-name-part-type="infraspecific-rank">var.</tp:taxon-name-part> <tp:taxon-name-part taxon-name-part-type="variety" reg="stenopetalum">stenopetalum</tp:taxon-name-part></tp:taxon-name><comment>Dunal, Prodr. [A. P. de Candolle] 13(1): 56. 1852.</comment></tp:nomenclature-citation><tp:nomenclature-citation><tp:taxon-name><tp:taxon-name-part taxon-name-part-type="genus" reg="Solanum"/><tp:taxon-name-part taxon-name-part-type="species" reg="villosum"/></tp:taxon-name><comment>Type. France. Auvergne-Rhône-Alpes: Isère, “circa Montaud prope Salon”, <italic>J.L. Castagne s.n.</italic> (lectotype, designated here: G-DC [G00144520]; isolectotype: MPU not seen). </comment></tp:nomenclature-citation><tp:nomenclature-citation><tp:taxon-name>
                <tp:taxon-name-part taxon-name-part-type="genus" reg="Solanum">Solanum</tp:taxon-name-part> <tp:taxon-name-part taxon-name-part-type="species" reg="miniatum">miniatum</tp:taxon-name-part> <tp:taxon-name-part taxon-name-part-type="authority">Bernh. ex Willd.</tp:taxon-name-part> <tp:taxon-name-part taxon-name-part-type="infraspecific-rank">var.</tp:taxon-name-part> <tp:taxon-name-part taxon-name-part-type="variety" reg="villosissimum">villosissimum</tp:taxon-name-part></tp:taxon-name><comment>Dunal, Prodr. [A. P. de Candolle] 13(1): 56. 1852.</comment></tp:nomenclature-citation><tp:nomenclature-citation><tp:taxon-name><tp:taxon-name-part taxon-name-part-type="genus" reg="Solanum"/><tp:taxon-name-part taxon-name-part-type="species" reg="villosum"/></tp:taxon-name><comment>Type. France. Provence-Alpes-Côte d’Azur: Var, Miraval, a l’entre de la grotte, 8 May 1807, <italic>A.P. de Candolle s.n</italic>. (lectotype, designated here: G-DC [G00144520]). </comment></tp:nomenclature-citation><tp:nomenclature-citation><tp:taxon-name>
                <tp:taxon-name-part taxon-name-part-type="genus" reg="Solanum">Solanum</tp:taxon-name-part> <tp:taxon-name-part taxon-name-part-type="species" reg="miniatum">miniatum</tp:taxon-name-part> <tp:taxon-name-part taxon-name-part-type="authority">Bernh. ex Willd.</tp:taxon-name-part> <tp:taxon-name-part taxon-name-part-type="infraspecific-rank">var.</tp:taxon-name-part> <tp:taxon-name-part taxon-name-part-type="variety" reg="subserratum">subserratum</tp:taxon-name-part></tp:taxon-name><comment>Dunal, Prodr. [A. P. de Candolle] 13(1): 57. 1852.</comment></tp:nomenclature-citation><tp:nomenclature-citation><tp:taxon-name><tp:taxon-name-part taxon-name-part-type="genus" reg="Solanum"/><tp:taxon-name-part taxon-name-part-type="species" reg="villosum"/></tp:taxon-name><comment>Type. “Arabie”, <italic>Without collector[No. 26</italic>] (lectotype, designated here: MPU [MPU091575]). </comment></tp:nomenclature-citation><tp:nomenclature-citation><tp:taxon-name>
                <tp:taxon-name-part taxon-name-part-type="genus" reg="Solanum">Solanum</tp:taxon-name-part> <tp:taxon-name-part taxon-name-part-type="species" reg="minutiflorum">minutiflorum</tp:taxon-name-part></tp:taxon-name><comment>Dunal, Prodr. [A. P. de Candolle] 13(1): 58. 1852.</comment></tp:nomenclature-citation><tp:nomenclature-citation><tp:taxon-name><tp:taxon-name-part taxon-name-part-type="genus" reg="Solanum"/><tp:taxon-name-part taxon-name-part-type="species" reg="villosum"/></tp:taxon-name><comment>Type. France. Hyères, <italic>A. Richard s.n.</italic> (lectotype, designated here: G-DC [G00144587]; isolectotype: P [P00582961]). </comment></tp:nomenclature-citation><tp:nomenclature-citation><tp:taxon-name>
                <tp:taxon-name-part taxon-name-part-type="genus" reg="Solanum">Solanum</tp:taxon-name-part> <tp:taxon-name-part taxon-name-part-type="species" reg="nilagiricum">nilagiricum</tp:taxon-name-part></tp:taxon-name><comment>Schltdl., Linnaea 26: 484. 1855.</comment></tp:nomenclature-citation><tp:nomenclature-citation><tp:taxon-name><tp:taxon-name-part taxon-name-part-type="genus" reg="Solanum"/><tp:taxon-name-part taxon-name-part-type="species" reg="villosum"/></tp:taxon-name><comment>Type. Cultivated in Germany at Halle [from Nilgiri Hills, India?] (no specimens cited; no specimens located [HAL ? not seen]). </comment></tp:nomenclature-citation><tp:nomenclature-citation><tp:taxon-name>
                <tp:taxon-name-part taxon-name-part-type="genus" reg="Solanum">Solanum</tp:taxon-name-part> <tp:taxon-name-part taxon-name-part-type="species" reg="suffruticosum">suffruticosum</tp:taxon-name-part></tp:taxon-name><comment>Schousb. ex Lange, Linnaea 28: 361. 1856, nom. illeg., not <tp:taxon-name><tp:taxon-name-part taxon-name-part-type="genus" reg="Solanum">Solanum</tp:taxon-name-part> <tp:taxon-name-part taxon-name-part-type="species" reg="suffruticosum">suffruticosum</tp:taxon-name-part></tp:taxon-name> Schousb. ex Willd. (1809)</comment></tp:nomenclature-citation><tp:nomenclature-citation><tp:taxon-name><tp:taxon-name-part taxon-name-part-type="genus" reg="Solanum"/><tp:taxon-name-part taxon-name-part-type="species" reg="villosum"/></tp:taxon-name><comment>Type. Cultivated in Denmark at Copenhagen, seeds from “Pontevedra Galleciae Aug 1852 [Galicia, Spain], 1855, <italic>Anon. s.n.</italic> (lectotype, designated here: C [C10019275]). </comment></tp:nomenclature-citation><tp:nomenclature-citation><tp:taxon-name>
                <tp:taxon-name-part taxon-name-part-type="genus" reg="Solanum">Solanum</tp:taxon-name-part> <tp:taxon-name-part taxon-name-part-type="species" reg="nigrum">nigrum</tp:taxon-name-part> <tp:taxon-name-part taxon-name-part-type="authority">L.</tp:taxon-name-part> <tp:taxon-name-part taxon-name-part-type="infraspecific-rank">var.</tp:taxon-name-part> <tp:taxon-name-part taxon-name-part-type="variety" reg="croceum">croceum</tp:taxon-name-part></tp:taxon-name><comment>Neilr., Fl. Nied.-Oesterr.: 535. 1858, nom. illeg. superfl.</comment></tp:nomenclature-citation><tp:nomenclature-citation><tp:taxon-name><tp:taxon-name-part taxon-name-part-type="genus" reg="Solanum"/><tp:taxon-name-part taxon-name-part-type="species" reg="villosum"/></tp:taxon-name><comment>Type. Based on <tp:taxon-name><tp:taxon-name-part taxon-name-part-type="genus" reg="Solanum">Solanum</tp:taxon-name-part> <tp:taxon-name-part taxon-name-part-type="species" reg="nigrum">nigrum</tp:taxon-name-part> <tp:taxon-name-part taxon-name-part-type="authority">L.</tp:taxon-name-part> <tp:taxon-name-part taxon-name-part-type="infraspecific-rank">var.</tp:taxon-name-part> <tp:taxon-name-part taxon-name-part-type="variety" reg="villosum">villosum</tp:taxon-name-part></tp:taxon-name> L. </comment></tp:nomenclature-citation><tp:nomenclature-citation><tp:taxon-name>
                <tp:taxon-name-part taxon-name-part-type="genus" reg="Solanum">Solanum</tp:taxon-name-part> <tp:taxon-name-part taxon-name-part-type="species" reg="nigrum">nigrum</tp:taxon-name-part> <tp:taxon-name-part taxon-name-part-type="authority">L.</tp:taxon-name-part> <tp:taxon-name-part taxon-name-part-type="infraspecific-rank">var.</tp:taxon-name-part> <tp:taxon-name-part taxon-name-part-type="variety" reg="miniatum">miniatum</tp:taxon-name-part></tp:taxon-name><comment>(Bernh. ex Willd.) Neilr., Fl. Nied.-Oesterr. 535. 1858, nom. illeg., not <tp:taxon-name><tp:taxon-name-part taxon-name-part-type="genus" reg="Solanum">Solanum</tp:taxon-name-part> <tp:taxon-name-part taxon-name-part-type="species" reg="nigrum">nigrum</tp:taxon-name-part> <tp:taxon-name-part taxon-name-part-type="authority">L.</tp:taxon-name-part> <tp:taxon-name-part taxon-name-part-type="infraspecific-rank">var.</tp:taxon-name-part> <tp:taxon-name-part taxon-name-part-type="variety" reg="miniatum">miniatum</tp:taxon-name-part></tp:taxon-name> (Bernh. ex Willd.) Fr. (1823)</comment></tp:nomenclature-citation><tp:nomenclature-citation><tp:taxon-name><tp:taxon-name-part taxon-name-part-type="genus" reg="Solanum"/><tp:taxon-name-part taxon-name-part-type="species" reg="villosum"/></tp:taxon-name><comment>Type. Based on <tp:taxon-name><tp:taxon-name-part taxon-name-part-type="genus" reg="Solanum">Solanum</tp:taxon-name-part> <tp:taxon-name-part taxon-name-part-type="species" reg="miniatum">miniatum</tp:taxon-name-part></tp:taxon-name> Bernh. ex Willd. </comment></tp:nomenclature-citation><tp:nomenclature-citation><tp:taxon-name>
                <tp:taxon-name-part taxon-name-part-type="genus" reg="Solanum">S.</tp:taxon-name-part> <tp:taxon-name-part taxon-name-part-type="species" reg="nigrum">nigrum</tp:taxon-name-part> <tp:taxon-name-part taxon-name-part-type="authority">L.</tp:taxon-name-part> <tp:taxon-name-part taxon-name-part-type="infraspecific-rank">var.</tp:taxon-name-part> <tp:taxon-name-part taxon-name-part-type="variety" reg="luteum">luteum</tp:taxon-name-part></tp:taxon-name><comment>Neilr., Fl. Nied.-Oesterr. 535. 1858.</comment></tp:nomenclature-citation><tp:nomenclature-citation><tp:taxon-name><tp:taxon-name-part taxon-name-part-type="genus" reg="Solanum"/><tp:taxon-name-part taxon-name-part-type="species" reg="villosum"/></tp:taxon-name><comment>Type. Based on <tp:taxon-name><tp:taxon-name-part taxon-name-part-type="genus" reg="Solanum">Solanum</tp:taxon-name-part> <tp:taxon-name-part taxon-name-part-type="species" reg="flavum">flavum</tp:taxon-name-part></tp:taxon-name> Kit. ex Schult. </comment></tp:nomenclature-citation><tp:nomenclature-citation><tp:taxon-name>
                <tp:taxon-name-part taxon-name-part-type="genus" reg="Solanum">Solanum</tp:taxon-name-part> <tp:taxon-name-part taxon-name-part-type="species" reg="nigrum">nigrum</tp:taxon-name-part> <tp:taxon-name-part taxon-name-part-type="authority">L.</tp:taxon-name-part> <tp:taxon-name-part taxon-name-part-type="infraspecific-rank">var.</tp:taxon-name-part> <tp:taxon-name-part taxon-name-part-type="variety" reg="suffruticosum">suffruticosum</tp:taxon-name-part></tp:taxon-name><comment>(Schousb. ex Willd.) Moris, Fl. Sardoa 3: 148. 1858–1859.</comment></tp:nomenclature-citation><tp:nomenclature-citation><tp:taxon-name><tp:taxon-name-part taxon-name-part-type="genus" reg="Solanum"/><tp:taxon-name-part taxon-name-part-type="species" reg="villosum"/></tp:taxon-name><comment>Type. Based on <tp:taxon-name><tp:taxon-name-part taxon-name-part-type="genus" reg="Solanum">Solanum</tp:taxon-name-part> <tp:taxon-name-part taxon-name-part-type="species" reg="suffruticosum">suffruticosum</tp:taxon-name-part></tp:taxon-name> Schousb. ex Willd. (cites <tp:taxon-name><tp:taxon-name-part taxon-name-part-type="genus" reg="Solanum">Solanum</tp:taxon-name-part> <tp:taxon-name-part taxon-name-part-type="species" reg="suffruticosum">suffruticosum</tp:taxon-name-part></tp:taxon-name> Schousb. concept of Dunal) </comment></tp:nomenclature-citation><tp:nomenclature-citation><tp:taxon-name>
                <tp:taxon-name-part taxon-name-part-type="genus" reg="Solanum">Solanum</tp:taxon-name-part> <tp:taxon-name-part taxon-name-part-type="species" reg="nigrum">nigrum</tp:taxon-name-part> <tp:taxon-name-part taxon-name-part-type="authority">L.</tp:taxon-name-part> <tp:taxon-name-part taxon-name-part-type="infraspecific-rank">var.</tp:taxon-name-part> <tp:taxon-name-part taxon-name-part-type="variety" reg="luteum">luteum</tp:taxon-name-part></tp:taxon-name><comment>Döll, Fl. Baden [Döll] 767. 1859, nom. illeg., not <tp:taxon-name><tp:taxon-name-part taxon-name-part-type="genus" reg="Solanum">Solanum</tp:taxon-name-part> <tp:taxon-name-part taxon-name-part-type="species" reg="nigrum">nigrum</tp:taxon-name-part> <tp:taxon-name-part taxon-name-part-type="authority">L.</tp:taxon-name-part> <tp:taxon-name-part taxon-name-part-type="infraspecific-rank">var.</tp:taxon-name-part> <tp:taxon-name-part taxon-name-part-type="variety" reg="luteum">luteum</tp:taxon-name-part></tp:taxon-name> Neilr. (1858).</comment></tp:nomenclature-citation><tp:nomenclature-citation><tp:taxon-name><tp:taxon-name-part taxon-name-part-type="genus" reg="Solanum"/><tp:taxon-name-part taxon-name-part-type="species" reg="villosum"/></tp:taxon-name><comment>Type. Germany. “in der Carlsruher Gegend bei Dachslanden und Mühlburg, bei Schwetzingen, Mannheim und Dossenheim” (no specimens cited; no original material located at KR). </comment></tp:nomenclature-citation><tp:nomenclature-citation><tp:taxon-name>
                <tp:taxon-name-part taxon-name-part-type="genus" reg="Solanum">Solanum</tp:taxon-name-part> <tp:taxon-name-part taxon-name-part-type="species" reg="canescens">canescens</tp:taxon-name-part></tp:taxon-name><comment>Kit. ex Kanitz, Linnaea 32: 440. 1863, nom. illeg., not <tp:taxon-name><tp:taxon-name-part taxon-name-part-type="genus" reg="Solanum">Solanum</tp:taxon-name-part> <tp:taxon-name-part taxon-name-part-type="species" reg="canescens">canescens</tp:taxon-name-part></tp:taxon-name><xref ref-type="bibr" rid="B36">Blume (1826)</xref>.</comment></tp:nomenclature-citation><tp:nomenclature-citation><tp:taxon-name><tp:taxon-name-part taxon-name-part-type="genus" reg="Solanum"/><tp:taxon-name-part taxon-name-part-type="species" reg="villosum"/></tp:taxon-name><comment>Type. Hungary. “E Cottu Thurócz. v Barodiensi” [protologue “in Cottu Thurociensi et Borsodiensi”, <italic>P. Kitaibel s.n.</italic> (lectotype, designated here: BP [herb. Kit. fasc. IX: 105, numbered sheet]; isolectotypes: BP [unlabelled sheets in fasc. IX: 105]). </comment></tp:nomenclature-citation><tp:nomenclature-citation><tp:taxon-name>
                <tp:taxon-name-part taxon-name-part-type="genus" reg="Solanum">Solanum</tp:taxon-name-part> <tp:taxon-name-part taxon-name-part-type="species" reg="flavum">flavum</tp:taxon-name-part></tp:taxon-name><comment>Kit. ex Kanitz, Linnaea 32: 440. 1863, nom. illeg, not <tp:taxon-name><tp:taxon-name-part taxon-name-part-type="genus" reg="Solanum">Solanum</tp:taxon-name-part> <tp:taxon-name-part taxon-name-part-type="species" reg="flavum">flavum</tp:taxon-name-part></tp:taxon-name> Kit. ex Schult.(1814)</comment></tp:nomenclature-citation><tp:nomenclature-citation><tp:taxon-name><tp:taxon-name-part taxon-name-part-type="genus" reg="Solanum"/><tp:taxon-name-part taxon-name-part-type="species" reg="villosum"/></tp:taxon-name><comment>Type. Hungary. “E Cottu Thurócz. v Barodiensi” [protologue “in Cottu Thurociensi et Borsodiensi”, <italic>P. Kitaibel s.n.</italic> (lectotype, designated here: BP [BP [herb. Kit. fasc. IX: 105, numbered sheet]; isolectotypes: BP [unlabelled sheets in fasc. IX: 105]). </comment></tp:nomenclature-citation><tp:nomenclature-citation><tp:taxon-name>
                <tp:taxon-name-part taxon-name-part-type="genus" reg="Solanum">Solanum</tp:taxon-name-part> <tp:taxon-name-part taxon-name-part-type="species" reg="incanum">incanum</tp:taxon-name-part></tp:taxon-name><comment>Kit. ex Kanitz, Linnaea 32: 440. 1863, nom. illeg. superfl., also not <tp:taxon-name><tp:taxon-name-part taxon-name-part-type="genus" reg="Solanum">S.</tp:taxon-name-part> <tp:taxon-name-part taxon-name-part-type="species" reg="incanum">incanum</tp:taxon-name-part></tp:taxon-name> L. (1753)</comment></tp:nomenclature-citation><tp:nomenclature-citation><tp:taxon-name><tp:taxon-name-part taxon-name-part-type="genus" reg="Solanum"/><tp:taxon-name-part taxon-name-part-type="species" reg="villosum"/></tp:taxon-name><comment>Type. Based on <tp:taxon-name><tp:taxon-name-part taxon-name-part-type="genus" reg="Solanum">Solanum</tp:taxon-name-part> <tp:taxon-name-part taxon-name-part-type="species" reg="kitaibelii">kitaibelii</tp:taxon-name-part></tp:taxon-name> Kit. ex Schult. (cited in synonymy). </comment></tp:nomenclature-citation><tp:nomenclature-citation><tp:taxon-name>
                <tp:taxon-name-part taxon-name-part-type="genus" reg="Solanum">Solanum</tp:taxon-name-part> <tp:taxon-name-part taxon-name-part-type="species" reg="olivaceum">olivaceum</tp:taxon-name-part></tp:taxon-name><comment>Kit. ex Kanitz, Linnaea 32: 440. 1863, nom. illeg. superfl.</comment></tp:nomenclature-citation><tp:nomenclature-citation><tp:taxon-name><tp:taxon-name-part taxon-name-part-type="genus" reg="Solanum"/><tp:taxon-name-part taxon-name-part-type="species" reg="villosum"/></tp:taxon-name><comment>Type. Based on <tp:taxon-name><tp:taxon-name-part taxon-name-part-type="genus" reg="Solanum">Solanum</tp:taxon-name-part> <tp:taxon-name-part taxon-name-part-type="species" reg="humile">humile</tp:taxon-name-part></tp:taxon-name> Bernh. ex Willd. (cited in synonymy). </comment></tp:nomenclature-citation><tp:nomenclature-citation><tp:taxon-name>
                <tp:taxon-name-part taxon-name-part-type="genus" reg="Solanum">Solanum</tp:taxon-name-part> <tp:taxon-name-part taxon-name-part-type="species" reg="pseudovillosum">pseudovillosum</tp:taxon-name-part></tp:taxon-name><comment>Schur, Enum. Pl. Transsilv. 477. 1866.</comment></tp:nomenclature-citation><tp:nomenclature-citation><tp:taxon-name><tp:taxon-name-part taxon-name-part-type="genus" reg="Solanum"/><tp:taxon-name-part taxon-name-part-type="species" reg="villosum"/></tp:taxon-name><comment>Type. Transylvania [Romania], Hermannstadt [Sibiu] and Kronstadt [Brașov], Aug-Sep, <italic>P.J.F. Schur s.n.</italic> (no herbaria cited; no original material located; LW?, BRNU?). </comment></tp:nomenclature-citation><tp:nomenclature-citation><tp:taxon-name>
                <tp:taxon-name-part taxon-name-part-type="genus" reg="Solanum">Solanum</tp:taxon-name-part> <tp:taxon-name-part taxon-name-part-type="species" reg="nigrum">nigrum</tp:taxon-name-part> <tp:taxon-name-part taxon-name-part-type="authority">L.</tp:taxon-name-part> <tp:taxon-name-part taxon-name-part-type="infraspecific-rank">subsp.</tp:taxon-name-part> <tp:taxon-name-part taxon-name-part-type="subspecies" reg="alatum">alatum</tp:taxon-name-part></tp:taxon-name><comment>(Moench) Čelak., Prodr. Fl. Böhmen [2:?] 309. 1871.</comment></tp:nomenclature-citation><tp:nomenclature-citation><tp:taxon-name><tp:taxon-name-part taxon-name-part-type="genus" reg="Solanum"/><tp:taxon-name-part taxon-name-part-type="species" reg="villosum"/></tp:taxon-name><comment>Type. Based on <tp:taxon-name><tp:taxon-name-part taxon-name-part-type="genus" reg="Solanum">Solanum</tp:taxon-name-part> <tp:taxon-name-part taxon-name-part-type="species" reg="alatum">alatum</tp:taxon-name-part></tp:taxon-name> Moench </comment></tp:nomenclature-citation><tp:nomenclature-citation><tp:taxon-name>
                <tp:taxon-name-part taxon-name-part-type="genus" reg="Solanum">Solanum</tp:taxon-name-part> <tp:taxon-name-part taxon-name-part-type="species" reg="nigrum">nigrum</tp:taxon-name-part> <tp:taxon-name-part taxon-name-part-type="authority">L.</tp:taxon-name-part> <tp:taxon-name-part taxon-name-part-type="infraspecific-rank">subsp.</tp:taxon-name-part> <tp:taxon-name-part taxon-name-part-type="subspecies" reg="villosum">villosum</tp:taxon-name-part></tp:taxon-name><comment>(Lam.) Čelak., Prodr. Fl. Böhmen 309. 1871.</comment></tp:nomenclature-citation><tp:nomenclature-citation><tp:taxon-name><tp:taxon-name-part taxon-name-part-type="genus" reg="Solanum"/><tp:taxon-name-part taxon-name-part-type="species" reg="villosum"/></tp:taxon-name><comment>Type. Based on <tp:taxon-name><tp:taxon-name-part taxon-name-part-type="genus" reg="Solanum">Solanum</tp:taxon-name-part> <tp:taxon-name-part taxon-name-part-type="species" reg="villosum">villosum</tp:taxon-name-part></tp:taxon-name> Lam. </comment></tp:nomenclature-citation><tp:nomenclature-citation><tp:taxon-name>
                <tp:taxon-name-part taxon-name-part-type="genus" reg="Solanum">Solanum</tp:taxon-name-part> <tp:taxon-name-part taxon-name-part-type="species" reg="patens">patens</tp:taxon-name-part></tp:taxon-name><comment>Lowe, Man. Fl. Madeira 2: 74. 1872.</comment></tp:nomenclature-citation><tp:nomenclature-citation><tp:taxon-name><tp:taxon-name-part taxon-name-part-type="genus" reg="Solanum"/><tp:taxon-name-part taxon-name-part-type="species" reg="villosum"/></tp:taxon-name><comment>Type. Portugal. Madeira: Ribeiria do Sta. Luzia, 1 Jul 1833, <italic>R.T. Lowe 547</italic> [a] (lectotype, designated by <xref ref-type="bibr" rid="B118">Edmonds 2012</xref>, pg. 133: BM [BM000083209]; other duplicates of <italic>Lowe 547</italic> with different collecting dates are not type material). </comment></tp:nomenclature-citation><tp:nomenclature-citation><tp:taxon-name>
                <tp:taxon-name-part taxon-name-part-type="genus" reg="Solanum">Solanum</tp:taxon-name-part> <tp:taxon-name-part taxon-name-part-type="species" reg="villosum">villosum</tp:taxon-name-part> <tp:taxon-name-part taxon-name-part-type="authority">Lam.</tp:taxon-name-part> <tp:taxon-name-part taxon-name-part-type="infraspecific-rank">var.</tp:taxon-name-part> <tp:taxon-name-part taxon-name-part-type="variety" reg="velutinum">velutinum</tp:taxon-name-part></tp:taxon-name><comment>Lowe, Man. Fl. Madeira 2: 76. 1872, as “<italic>velutina</italic>”</comment></tp:nomenclature-citation><tp:nomenclature-citation><tp:taxon-name><tp:taxon-name-part taxon-name-part-type="genus" reg="Solanum"/><tp:taxon-name-part taxon-name-part-type="species" reg="villosum"/></tp:taxon-name><comment>Type. Portugal. Madeira: Valle [garden], 24 Aug 1831, <italic>R.T. Lowe [722</italic>] (lectotype, designated here: BM [BM000056199]). </comment></tp:nomenclature-citation><tp:nomenclature-citation><tp:taxon-name>
                <tp:taxon-name-part taxon-name-part-type="genus" reg="Solanum">Solanum</tp:taxon-name-part> <tp:taxon-name-part taxon-name-part-type="species" reg="villosum">villosum</tp:taxon-name-part> <tp:taxon-name-part taxon-name-part-type="authority">Lam.</tp:taxon-name-part> <tp:taxon-name-part taxon-name-part-type="infraspecific-rank">var.</tp:taxon-name-part> <tp:taxon-name-part taxon-name-part-type="variety" reg="laevigatum">laevigatum</tp:taxon-name-part></tp:taxon-name><comment>Lowe, Man. Fl. Madeira 2: 78. 1872, as “<italic>laevigata</italic>”</comment></tp:nomenclature-citation><tp:nomenclature-citation><tp:taxon-name><tp:taxon-name-part taxon-name-part-type="genus" reg="Solanum"/><tp:taxon-name-part taxon-name-part-type="species" reg="villosum"/></tp:taxon-name><comment>Type. Portugal. “Lisbon, court of the Museum [Jan 1865]”, <italic>R.T. Lowe s.n.</italic> (lectotype, designated by <xref ref-type="bibr" rid="B118">Edmonds 2012</xref>, pg. 133: BM [BM000847650]; isolectotype: K [K000414066]). </comment></tp:nomenclature-citation><tp:nomenclature-citation><tp:taxon-name>
                <tp:taxon-name-part taxon-name-part-type="genus" reg="Solanum">Solanum</tp:taxon-name-part> <tp:taxon-name-part taxon-name-part-type="species" reg="hildebrandtii">hildebrandtii</tp:taxon-name-part></tp:taxon-name><comment>A.Braun &amp; C.D.Bouché, Ind. Sem. Hort. Berol. 18. 1874.</comment></tp:nomenclature-citation><tp:nomenclature-citation><tp:taxon-name><tp:taxon-name-part taxon-name-part-type="genus" reg="Solanum"/><tp:taxon-name-part taxon-name-part-type="species" reg="villosum"/></tp:taxon-name><comment>Type. Somalia. Saanag: Yafir, Ahlgebirge [Karin Yafir, Ahl Mountains, N Somalia], <italic>J.M. Hildebrandt 865</italic> (neotype, designated by <xref ref-type="bibr" rid="B118">Edmonds 2012</xref>, pg. 133 [as lectotype]: BM [BM000907531]; isoneotype: L [L.2879554]). </comment></tp:nomenclature-citation><tp:nomenclature-citation><tp:taxon-name>
                <tp:taxon-name-part taxon-name-part-type="genus" reg="Solanum">Solanum</tp:taxon-name-part> <tp:taxon-name-part taxon-name-part-type="species" reg="nigrum">nigrum</tp:taxon-name-part> <tp:taxon-name-part taxon-name-part-type="authority">L.</tp:taxon-name-part> <tp:taxon-name-part taxon-name-part-type="infraspecific-rank">var.</tp:taxon-name-part> <tp:taxon-name-part taxon-name-part-type="variety" reg="humile">humile</tp:taxon-name-part></tp:taxon-name><comment>(Bernh. ex Willd.) Boiss., Fl. Orient. 4: 284. 1879.</comment></tp:nomenclature-citation><tp:nomenclature-citation><tp:taxon-name><tp:taxon-name-part taxon-name-part-type="genus" reg="Solanum"/><tp:taxon-name-part taxon-name-part-type="species" reg="villosum"/></tp:taxon-name><comment>Type. Based on <tp:taxon-name><tp:taxon-name-part taxon-name-part-type="genus" reg="Solanum">Solanum</tp:taxon-name-part> <tp:taxon-name-part taxon-name-part-type="species" reg="humile">humile</tp:taxon-name-part></tp:taxon-name> Bernh. ex Willd. </comment></tp:nomenclature-citation><tp:nomenclature-citation><tp:taxon-name>
                <tp:taxon-name-part taxon-name-part-type="genus" reg="Solanum">Solanum</tp:taxon-name-part> <tp:taxon-name-part taxon-name-part-type="species" reg="nigrum">nigrum</tp:taxon-name-part> <tp:taxon-name-part taxon-name-part-type="authority">L.</tp:taxon-name-part> <tp:taxon-name-part taxon-name-part-type="infraspecific-rank">var.</tp:taxon-name-part> <tp:taxon-name-part taxon-name-part-type="variety" reg="induratum">induratum</tp:taxon-name-part></tp:taxon-name><comment>Boiss., Fl. Orient. 4: 284. 1879, nom. illeg. superfl.</comment></tp:nomenclature-citation><tp:nomenclature-citation><tp:taxon-name><tp:taxon-name-part taxon-name-part-type="genus" reg="Solanum"/><tp:taxon-name-part taxon-name-part-type="species" reg="villosum"/></tp:taxon-name><comment>Type. Based on <tp:taxon-name><tp:taxon-name-part taxon-name-part-type="genus" reg="Solanum">Solanum</tp:taxon-name-part> <tp:taxon-name-part taxon-name-part-type="species" reg="nigrum">nigrum</tp:taxon-name-part> <tp:taxon-name-part taxon-name-part-type="authority">L.</tp:taxon-name-part> <tp:taxon-name-part taxon-name-part-type="infraspecific-rank">var.</tp:taxon-name-part> <tp:taxon-name-part taxon-name-part-type="variety" reg="suffruticosum">suffruticosum</tp:taxon-name-part></tp:taxon-name> (Schousb. ex Willd.) Moris (cited in synonymy) </comment></tp:nomenclature-citation><tp:nomenclature-citation><tp:taxon-name>
                <tp:taxon-name-part taxon-name-part-type="genus" reg="Solanum">Solanum</tp:taxon-name-part> <tp:taxon-name-part taxon-name-part-type="species" reg="villosum">villosum</tp:taxon-name-part> <tp:taxon-name-part taxon-name-part-type="authority">Lam.</tp:taxon-name-part> <tp:taxon-name-part taxon-name-part-type="infraspecific-rank">subsp.</tp:taxon-name-part> <tp:taxon-name-part taxon-name-part-type="subspecies" reg="ochroleucum">ochroleucum</tp:taxon-name-part></tp:taxon-name><comment>(Bastard) Nyman, Consp. Fl. Eur. 3: 526. 1881.</comment></tp:nomenclature-citation><tp:nomenclature-citation><tp:taxon-name><tp:taxon-name-part taxon-name-part-type="genus" reg="Solanum"/><tp:taxon-name-part taxon-name-part-type="species" reg="villosum"/></tp:taxon-name><comment>Type. Based on <tp:taxon-name><tp:taxon-name-part taxon-name-part-type="genus" reg="Solanum">Solanum</tp:taxon-name-part> <tp:taxon-name-part taxon-name-part-type="species" reg="ochroleucum">ochroleucum</tp:taxon-name-part></tp:taxon-name> Bastard </comment></tp:nomenclature-citation><tp:nomenclature-citation><tp:taxon-name>
                <tp:taxon-name-part taxon-name-part-type="genus" reg="Solanum">Solanum</tp:taxon-name-part> <tp:taxon-name-part taxon-name-part-type="species" reg="nigrum">nigrum</tp:taxon-name-part> <tp:taxon-name-part taxon-name-part-type="authority">L.</tp:taxon-name-part> <tp:taxon-name-part taxon-name-part-type="infraspecific-rank">subsp.</tp:taxon-name-part> <tp:taxon-name-part taxon-name-part-type="subspecies" reg="miniatum">miniatum</tp:taxon-name-part></tp:taxon-name><comment>(Bernh. ex Willd.) Arcang., Comp. Fl. Ital. (Arcangeli): 497. 1882.</comment></tp:nomenclature-citation><tp:nomenclature-citation><tp:taxon-name><tp:taxon-name-part taxon-name-part-type="genus" reg="Solanum"/><tp:taxon-name-part taxon-name-part-type="species" reg="villosum"/></tp:taxon-name><comment>Type. Based on <tp:taxon-name><tp:taxon-name-part taxon-name-part-type="genus" reg="Solanum">Solanum</tp:taxon-name-part> <tp:taxon-name-part taxon-name-part-type="species" reg="miniatum">miniatum</tp:taxon-name-part></tp:taxon-name> Bernh. ex Willd. </comment></tp:nomenclature-citation><tp:nomenclature-citation><tp:taxon-name>
                <tp:taxon-name-part taxon-name-part-type="genus" reg="Solanum">Solanum</tp:taxon-name-part> <tp:taxon-name-part taxon-name-part-type="species" reg="morella">morella</tp:taxon-name-part> <tp:taxon-name-part taxon-name-part-type="authority">Desv.</tp:taxon-name-part> <tp:taxon-name-part taxon-name-part-type="infraspecific-rank">subsp.</tp:taxon-name-part> <tp:taxon-name-part taxon-name-part-type="subspecies" reg="luteum">luteum</tp:taxon-name-part></tp:taxon-name><comment>(Mill.) Rouy, Fl. France 10: 366. 1908.</comment></tp:nomenclature-citation><tp:nomenclature-citation><tp:taxon-name><tp:taxon-name-part taxon-name-part-type="genus" reg="Solanum"/><tp:taxon-name-part taxon-name-part-type="species" reg="villosum"/></tp:taxon-name><comment>Type. Based on <tp:taxon-name><tp:taxon-name-part taxon-name-part-type="genus" reg="Solanum">Solanum</tp:taxon-name-part> <tp:taxon-name-part taxon-name-part-type="species" reg="luteum">luteum</tp:taxon-name-part></tp:taxon-name> Mill. </comment></tp:nomenclature-citation><tp:nomenclature-citation><tp:taxon-name>
                <tp:taxon-name-part taxon-name-part-type="genus" reg="Solanum">Solanum</tp:taxon-name-part> <tp:taxon-name-part taxon-name-part-type="species" reg="plebeium">plebeium</tp:taxon-name-part> <tp:taxon-name-part taxon-name-part-type="authority">A.Rich.</tp:taxon-name-part> <tp:taxon-name-part taxon-name-part-type="infraspecific-rank">var.</tp:taxon-name-part> <tp:taxon-name-part taxon-name-part-type="variety" reg="brachysepalum">brachysepalum</tp:taxon-name-part></tp:taxon-name><comment>Bitter, Bot. Jahrb. Syst. 49: 564. 1913.</comment></tp:nomenclature-citation><tp:nomenclature-citation><tp:taxon-name><tp:taxon-name-part taxon-name-part-type="genus" reg="Solanum"/><tp:taxon-name-part taxon-name-part-type="species" reg="villosum"/></tp:taxon-name><comment>Type. Ethiopia. Oromia: “Gallahochland, Ego”, 2000 m, <italic>H. Ellenbeck 358</italic> (holotype: B, destroyed; no duplicates located). </comment></tp:nomenclature-citation><tp:nomenclature-citation><tp:taxon-name>
                <tp:taxon-name-part taxon-name-part-type="genus" reg="Solanum">Solanum</tp:taxon-name-part> <tp:taxon-name-part taxon-name-part-type="species" reg="plebeium">plebeium</tp:taxon-name-part> <tp:taxon-name-part taxon-name-part-type="authority">A.Rich.</tp:taxon-name-part> <tp:taxon-name-part taxon-name-part-type="infraspecific-rank">var.</tp:taxon-name-part> <tp:taxon-name-part taxon-name-part-type="variety" reg="subtile">subtile</tp:taxon-name-part></tp:taxon-name><comment>Bitter, Bot. Jahrb. Syst. 49: 564. 1913.</comment></tp:nomenclature-citation><tp:nomenclature-citation><tp:taxon-name><tp:taxon-name-part taxon-name-part-type="genus" reg="Solanum"/><tp:taxon-name-part taxon-name-part-type="species" reg="villosum"/></tp:taxon-name><comment>Type. Ethiopia. Harari: “Harar, Hararmaja-See”, <italic>H. Ellenbeck 462</italic> (holotype: B, destroyed; no duplicates located). </comment></tp:nomenclature-citation><tp:nomenclature-citation><tp:taxon-name>
                <tp:taxon-name-part taxon-name-part-type="genus" reg="Solanum">Solanum</tp:taxon-name-part> <tp:taxon-name-part taxon-name-part-type="species" reg="nigrum">nigrum</tp:taxon-name-part> <tp:taxon-name-part taxon-name-part-type="authority">L.</tp:taxon-name-part> <tp:taxon-name-part taxon-name-part-type="infraspecific-rank">forma</tp:taxon-name-part> <tp:taxon-name-part taxon-name-part-type="form" reg="glabrum">glabrum</tp:taxon-name-part></tp:taxon-name><comment>Chiov., Res. Sci. Somalia Ital. 128. 1916.</comment></tp:nomenclature-citation><tp:nomenclature-citation><tp:taxon-name><tp:taxon-name-part taxon-name-part-type="genus" reg="Solanum"/><tp:taxon-name-part taxon-name-part-type="species" reg="villosum"/></tp:taxon-name><comment>Type. Somalia. Baay: Berdale [Berdaale], 12 Oct 1913, <italic>G. Paoli 935</italic> (holotype: FT [FT003070]). </comment></tp:nomenclature-citation><tp:nomenclature-citation><tp:taxon-name>
                <tp:taxon-name-part taxon-name-part-type="genus" reg="Solanum">Solanum</tp:taxon-name-part> <tp:taxon-name-part taxon-name-part-type="species" reg="nigrum">nigrum</tp:taxon-name-part> <tp:taxon-name-part taxon-name-part-type="authority">L.</tp:taxon-name-part> <tp:taxon-name-part taxon-name-part-type="infraspecific-rank">forma</tp:taxon-name-part> <tp:taxon-name-part taxon-name-part-type="form" reg="humile">humile</tp:taxon-name-part></tp:taxon-name><comment>(Bernh. ex Willd.) Lindm., Svensk Fan. Fl. 480. 1918.</comment></tp:nomenclature-citation><tp:nomenclature-citation><tp:taxon-name><tp:taxon-name-part taxon-name-part-type="genus" reg="Solanum"/><tp:taxon-name-part taxon-name-part-type="species" reg="villosum"/></tp:taxon-name><comment>Type. Based on <tp:taxon-name><tp:taxon-name-part taxon-name-part-type="genus" reg="Solanum">Solanum</tp:taxon-name-part> <tp:taxon-name-part taxon-name-part-type="species" reg="humile">humile</tp:taxon-name-part></tp:taxon-name> Bernh. ex Willd. </comment></tp:nomenclature-citation><tp:nomenclature-citation><tp:taxon-name>
                <tp:taxon-name-part taxon-name-part-type="genus" reg="Solanum">Solanum</tp:taxon-name-part> <tp:taxon-name-part taxon-name-part-type="species" reg="nigrum">nigrum</tp:taxon-name-part> <tp:taxon-name-part taxon-name-part-type="authority">L.</tp:taxon-name-part> <tp:taxon-name-part taxon-name-part-type="infraspecific-rank">var.</tp:taxon-name-part> <tp:taxon-name-part taxon-name-part-type="variety" reg="sancti-marini">sancti-marini</tp:taxon-name-part></tp:taxon-name><comment>Pamp., Boll. Mus. Republ. San Marino 4(3–4): 116. 1920.</comment></tp:nomenclature-citation><tp:nomenclature-citation><tp:taxon-name><tp:taxon-name-part taxon-name-part-type="genus" reg="Solanum"/><tp:taxon-name-part taxon-name-part-type="species" reg="villosum"/></tp:taxon-name><comment>Type. San Marino. Sin. loc., <italic>Without collector s.n.</italic> (no specimens cited; possibly at FI?; no original material located). </comment></tp:nomenclature-citation><tp:nomenclature-citation><tp:taxon-name>
                <tp:taxon-name-part taxon-name-part-type="genus" reg="Solanum">Solanum</tp:taxon-name-part> <tp:taxon-name-part taxon-name-part-type="species" reg="nigrum">nigrum</tp:taxon-name-part> <tp:taxon-name-part taxon-name-part-type="authority">L.</tp:taxon-name-part> <tp:taxon-name-part taxon-name-part-type="infraspecific-rank">var.</tp:taxon-name-part> <tp:taxon-name-part taxon-name-part-type="variety" reg="alatum">alatum</tp:taxon-name-part></tp:taxon-name><comment>(Moench) Fiori, Nuov. Fl. Italia 2: 311. 1926.</comment></tp:nomenclature-citation><tp:nomenclature-citation><tp:taxon-name><tp:taxon-name-part taxon-name-part-type="genus" reg="Solanum"/><tp:taxon-name-part taxon-name-part-type="species" reg="villosum"/></tp:taxon-name><comment>Type. Based on <tp:taxon-name><tp:taxon-name-part taxon-name-part-type="genus" reg="Solanum">Solanum</tp:taxon-name-part> <tp:taxon-name-part taxon-name-part-type="species" reg="alatum">alatum</tp:taxon-name-part></tp:taxon-name> Moench </comment></tp:nomenclature-citation><tp:nomenclature-citation><tp:taxon-name>
                <tp:taxon-name-part taxon-name-part-type="genus" reg="Solanum">Solanum</tp:taxon-name-part> <tp:taxon-name-part taxon-name-part-type="species" reg="nigrum">nigrum</tp:taxon-name-part> <tp:taxon-name-part taxon-name-part-type="authority">L.,</tp:taxon-name-part> <tp:taxon-name-part taxon-name-part-type="infraspecific-rank">var.</tp:taxon-name-part> <tp:taxon-name-part taxon-name-part-type="variety" reg="aurantium">aurantium</tp:taxon-name-part></tp:taxon-name><comment>Maire, Bull. Soc. Sci. Nat. Maroc 8(4–6): 139. 1928.</comment></tp:nomenclature-citation><tp:nomenclature-citation><tp:taxon-name><tp:taxon-name-part taxon-name-part-type="genus" reg="Solanum"/><tp:taxon-name-part taxon-name-part-type="species" reg="villosum"/></tp:taxon-name><comment>Type. Morocco. Souss-Massa: Anti-Atlas Mountains “Djebel Inter à Talaïnt” [Djebel Inter à Talguit (=Tafraoute?)], 600 m, 4 Apr 1922. <italic>R. Maire s.n.</italic> (lectotype, designated here: RAB [RAB-44657]; isolectotypes: MPU [MPU001957], P [P00489756]). </comment></tp:nomenclature-citation><tp:nomenclature-citation><tp:taxon-name>
                <tp:taxon-name-part taxon-name-part-type="genus" reg="Solanum">Solanum</tp:taxon-name-part> <tp:taxon-name-part taxon-name-part-type="species" reg="villosum">villosum</tp:taxon-name-part> <tp:taxon-name-part taxon-name-part-type="authority">Lam.</tp:taxon-name-part> <tp:taxon-name-part taxon-name-part-type="infraspecific-rank">var.</tp:taxon-name-part> <tp:taxon-name-part taxon-name-part-type="variety" reg="miniatibaccatum">miniatibaccatum</tp:taxon-name-part></tp:taxon-name><comment>Blom, Act. Hort. Gothoburg. 10: 207. 1935.</comment></tp:nomenclature-citation><tp:nomenclature-citation><tp:taxon-name><tp:taxon-name-part taxon-name-part-type="genus" reg="Solanum"/><tp:taxon-name-part taxon-name-part-type="species" reg="villosum"/></tp:taxon-name><comment>Type. Sweden. Göteborgstrakten: Göteborg, som ogräs i Botaniska Trädgården, 1935, <italic>C. Blom s.n.</italic> (lectotype, designated here: GB; isolectotypes: LD, S, UPS). </comment></tp:nomenclature-citation><tp:nomenclature-citation><tp:taxon-name>
                <tp:taxon-name-part taxon-name-part-type="genus" reg="Solanum">Solanum</tp:taxon-name-part> <tp:taxon-name-part taxon-name-part-type="species" reg="luteum">luteum</tp:taxon-name-part> <tp:taxon-name-part taxon-name-part-type="authority">Mill.</tp:taxon-name-part> <tp:taxon-name-part taxon-name-part-type="infraspecific-rank">subsp.</tp:taxon-name-part> <tp:taxon-name-part taxon-name-part-type="subspecies" reg="alatum">alatum</tp:taxon-name-part></tp:taxon-name><comment>(Moench) Dostál, Květena Č.S.R. 1270. 1949.</comment></tp:nomenclature-citation><tp:nomenclature-citation><tp:taxon-name><tp:taxon-name-part taxon-name-part-type="genus" reg="Solanum"/><tp:taxon-name-part taxon-name-part-type="species" reg="villosum"/></tp:taxon-name><comment>Type. Based on <tp:taxon-name><tp:taxon-name-part taxon-name-part-type="genus" reg="Solanum">Solanum</tp:taxon-name-part> <tp:taxon-name-part taxon-name-part-type="species" reg="alatum">alatum</tp:taxon-name-part></tp:taxon-name> Moench </comment></tp:nomenclature-citation><tp:nomenclature-citation><tp:taxon-name>
                <tp:taxon-name-part taxon-name-part-type="genus" reg="Solanum">Solanum</tp:taxon-name-part> <tp:taxon-name-part taxon-name-part-type="species" reg="transcaucasicum">transcaucasicum</tp:taxon-name-part></tp:taxon-name><comment>Pojark., Bot. Mater. Gerb. Inst. Komorova Akad. Nauk S.S.S.R. 17: 332. 1955.</comment></tp:nomenclature-citation><tp:nomenclature-citation><tp:taxon-name><tp:taxon-name-part taxon-name-part-type="genus" reg="Solanum"/><tp:taxon-name-part taxon-name-part-type="species" reg="villosum"/></tp:taxon-name><comment>Type. Azerbaijan. Lankaran: Talysh, near Tatuni “Talysh bei Tatuni”, <italic>R.F. Hohenacker s.n.</italic> (holotype: LE). </comment></tp:nomenclature-citation><tp:nomenclature-citation><tp:taxon-name>
                <tp:taxon-name-part taxon-name-part-type="genus" reg="Solanum">Solanum</tp:taxon-name-part> <tp:taxon-name-part taxon-name-part-type="species" reg="olgae">olgae</tp:taxon-name-part></tp:taxon-name><comment>Pojark., Bot. Mater. Gerb. Inst. Komorova Akad. Nauk S.S.S.R. 17: 333. 1955.</comment></tp:nomenclature-citation><tp:nomenclature-citation><tp:taxon-name><tp:taxon-name-part taxon-name-part-type="genus" reg="Solanum"/><tp:taxon-name-part taxon-name-part-type="species" reg="villosum"/></tp:taxon-name><comment>Type. Uzbekistan. Samarkandaya Oblast’, [Tadzkikistan, Hissar, near Kschtut in protologue] Kschtut, on the road to Sherbut, <italic>Fedotov &amp; Gol’bek s.n.</italic> (holotype: LE; isotype: LE). </comment></tp:nomenclature-citation><tp:nomenclature-citation><tp:taxon-name>
                <tp:taxon-name-part taxon-name-part-type="genus" reg="Solanum">Solanum</tp:taxon-name-part> <tp:taxon-name-part taxon-name-part-type="species" reg="zelenetzkii">zelenetzkii</tp:taxon-name-part></tp:taxon-name><comment>Pojark., Bot. Mater. Gerb. Inst. Komorova Akad. Nauk S.S.S.R. 17: 336. 1955.</comment></tp:nomenclature-citation><tp:nomenclature-citation><tp:taxon-name><tp:taxon-name-part taxon-name-part-type="genus" reg="Solanum"/><tp:taxon-name-part taxon-name-part-type="species" reg="villosum"/></tp:taxon-name><comment>Type. Ukraine: Crimea, “Tauria Australis”, Jalta [Yalta in protologue], Oreanda, 21 Aug 1906, <italic>K. Golde s.n.</italic> (holotype: LE). </comment></tp:nomenclature-citation><tp:nomenclature-citation><tp:taxon-name>
                <tp:taxon-name-part taxon-name-part-type="genus" reg="Solanum">Solanum</tp:taxon-name-part> <tp:taxon-name-part taxon-name-part-type="species" reg="woronowii">woronowii</tp:taxon-name-part></tp:taxon-name><comment>Pojark., Bot. Mater. Gerb. Inst. Komorova Akad. Nauk S.S.S.R. 17: 337. 1955.</comment></tp:nomenclature-citation><tp:nomenclature-citation><tp:taxon-name><tp:taxon-name-part taxon-name-part-type="genus" reg="Solanum"/><tp:taxon-name-part taxon-name-part-type="species" reg="villosum"/></tp:taxon-name><comment>Type. Georgia. Abkhazia AR: “ Abchazia [Abkhazia], Gagry”, 30 Oct 1954, <italic>A. Pojarkova 6</italic> (holotype: LE). </comment></tp:nomenclature-citation><tp:nomenclature-citation><tp:taxon-name>
                <tp:taxon-name-part taxon-name-part-type="genus" reg="Solanum">Solanum</tp:taxon-name-part> <tp:taxon-name-part taxon-name-part-type="species" reg="luteum">luteum</tp:taxon-name-part> <tp:taxon-name-part taxon-name-part-type="authority">Mill.</tp:taxon-name-part> <tp:taxon-name-part taxon-name-part-type="infraspecific-rank">var.</tp:taxon-name-part> <tp:taxon-name-part taxon-name-part-type="variety" reg="calvum">calvum</tp:taxon-name-part></tp:taxon-name><comment>Wessely, Feddes Repert. Spec. Nov. Regni. Veg. 63: 315. 1960.</comment></tp:nomenclature-citation><tp:nomenclature-citation><tp:taxon-name><tp:taxon-name-part taxon-name-part-type="genus" reg="Solanum"/><tp:taxon-name-part taxon-name-part-type="species" reg="villosum"/></tp:taxon-name><comment>Type. Cultivated in Germany at Greifswald, seeds from Hort. Bot. Marseille, <italic>I. Wessely 214</italic> (holotype: GFW). </comment></tp:nomenclature-citation><tp:nomenclature-citation><tp:taxon-name>
                <tp:taxon-name-part taxon-name-part-type="genus" reg="Solanum">Solanum</tp:taxon-name-part> <tp:taxon-name-part taxon-name-part-type="species" reg="luteum">luteum</tp:taxon-name-part> <tp:taxon-name-part taxon-name-part-type="authority">Mill.</tp:taxon-name-part> <tp:taxon-name-part taxon-name-part-type="infraspecific-rank">var.</tp:taxon-name-part> <tp:taxon-name-part taxon-name-part-type="variety" reg="procerum">procerum</tp:taxon-name-part></tp:taxon-name><comment>Wessely, Feddes Repert. Spec. Nov. Regni. Veg. 63: 315. 1960.</comment></tp:nomenclature-citation><tp:nomenclature-citation><tp:taxon-name><tp:taxon-name-part taxon-name-part-type="genus" reg="Solanum"/><tp:taxon-name-part taxon-name-part-type="species" reg="villosum"/></tp:taxon-name><comment>Type. Cultivated in Germany at Greifswald, seeds from München Botanical Garden, 1957, <italic>I. Wessely 320</italic> (holotype: GFW). </comment></tp:nomenclature-citation><tp:nomenclature-citation><tp:taxon-name>
                <tp:taxon-name-part taxon-name-part-type="genus" reg="Solanum">Solanum</tp:taxon-name-part> <tp:taxon-name-part taxon-name-part-type="species" reg="luteum">luteum</tp:taxon-name-part> <tp:taxon-name-part taxon-name-part-type="authority">Mill.</tp:taxon-name-part> <tp:taxon-name-part taxon-name-part-type="infraspecific-rank">forma</tp:taxon-name-part> <tp:taxon-name-part taxon-name-part-type="form" reg="miniatibaccatum">miniatibaccatum</tp:taxon-name-part></tp:taxon-name><comment>(Blom) Wessely, Feddes Repert. Spec. Nov. Regni. Veg. 63: 315. 1960.</comment></tp:nomenclature-citation><tp:nomenclature-citation><tp:taxon-name><tp:taxon-name-part taxon-name-part-type="genus" reg="Solanum"/><tp:taxon-name-part taxon-name-part-type="species" reg="villosum"/></tp:taxon-name><comment>Type. Based on <tp:taxon-name><tp:taxon-name-part taxon-name-part-type="genus" reg="Solanum">Solanum</tp:taxon-name-part> <tp:taxon-name-part taxon-name-part-type="species" reg="villosum">villosum</tp:taxon-name-part> <tp:taxon-name-part taxon-name-part-type="authority">Lam.</tp:taxon-name-part> <tp:taxon-name-part taxon-name-part-type="infraspecific-rank">var.</tp:taxon-name-part> <tp:taxon-name-part taxon-name-part-type="variety" reg="miniatibaccatum">miniatibaccatum</tp:taxon-name-part></tp:taxon-name> Blom </comment></tp:nomenclature-citation><tp:nomenclature-citation><tp:taxon-name>
                <tp:taxon-name-part taxon-name-part-type="genus" reg="Solanum">Solanum</tp:taxon-name-part> <tp:taxon-name-part taxon-name-part-type="species" reg="purpureilineatum">purpureilineatum</tp:taxon-name-part></tp:taxon-name><comment>Sabnis &amp; Bhatt, Bull. Bot. Surv. India 12(1–4) 258. 1972 [“1970”].</comment></tp:nomenclature-citation><tp:nomenclature-citation><tp:taxon-name><tp:taxon-name-part taxon-name-part-type="genus" reg="Solanum"/><tp:taxon-name-part taxon-name-part-type="species" reg="villosum"/></tp:taxon-name><comment>Type. India. Gujarat: Baroda District, Baroda, L.V. Palace compound, 2 Oct 1960, <italic>S.D. Sabnis 2762, 2763</italic> (holotype: BARO [two sheet holotype, single gathering). </comment></tp:nomenclature-citation><tp:nomenclature-citation><tp:taxon-name>
                <tp:taxon-name-part taxon-name-part-type="genus" reg="Solanum">Solanum</tp:taxon-name-part> <tp:taxon-name-part taxon-name-part-type="species" reg="carmanicum">carmanicum</tp:taxon-name-part></tp:taxon-name><comment>Schönb.-Tem., Fl. Iranica 100: 8. 1972.</comment></tp:nomenclature-citation><tp:nomenclature-citation><tp:taxon-name><tp:taxon-name-part taxon-name-part-type="genus" reg="Solanum"/><tp:taxon-name-part taxon-name-part-type="species" reg="villosum"/></tp:taxon-name><comment>Type. Iran. Kerman: Bam, ca. 900 m, 7 May 1948, <italic>K.H. Rechinger &amp; F. Rechinger 3630</italic> (holotype: W [1958-0003176]; isotype: E [E00251353], G [G00343074], US [00992058, acc. # 2316288]). </comment></tp:nomenclature-citation><tp:nomenclature-citation><tp:taxon-name>
                <tp:taxon-name-part taxon-name-part-type="genus" reg="Solanum">Solanum</tp:taxon-name-part> <tp:taxon-name-part taxon-name-part-type="species" reg="villosum">villosum</tp:taxon-name-part> <tp:taxon-name-part taxon-name-part-type="authority">Mill.</tp:taxon-name-part> <tp:taxon-name-part taxon-name-part-type="infraspecific-rank">subsp.</tp:taxon-name-part> <tp:taxon-name-part taxon-name-part-type="subspecies" reg="alatum">alatum</tp:taxon-name-part></tp:taxon-name><comment>(Moench) Edmonds, Bot. J. Linn. Soc. 75: 171. 1977.</comment></tp:nomenclature-citation><tp:nomenclature-citation><tp:taxon-name><tp:taxon-name-part taxon-name-part-type="genus" reg="Solanum"/><tp:taxon-name-part taxon-name-part-type="species" reg="villosum"/></tp:taxon-name><comment>Type. Based on <tp:taxon-name><tp:taxon-name-part taxon-name-part-type="genus" reg="Solanum">Solanum</tp:taxon-name-part> <tp:taxon-name-part taxon-name-part-type="species" reg="alatum">alatum</tp:taxon-name-part></tp:taxon-name> Moench </comment></tp:nomenclature-citation><tp:nomenclature-citation><tp:taxon-name>
                <tp:taxon-name-part taxon-name-part-type="genus" reg="Solanum">Solanum</tp:taxon-name-part> <tp:taxon-name-part taxon-name-part-type="species" reg="nigrum">nigrum</tp:taxon-name-part> <tp:taxon-name-part taxon-name-part-type="authority">L.</tp:taxon-name-part> <tp:taxon-name-part taxon-name-part-type="infraspecific-rank">var.</tp:taxon-name-part> <tp:taxon-name-part taxon-name-part-type="variety" reg="humile">humile</tp:taxon-name-part></tp:taxon-name><comment>(Bernh. ex Willd.) C.Y. Wu &amp; S.C.Huang, Acta Phytotax. Sin. 16(2): 72. 1978, nom. illeg., not <tp:taxon-name><tp:taxon-name-part taxon-name-part-type="genus" reg="Solanum">Solanum</tp:taxon-name-part> <tp:taxon-name-part taxon-name-part-type="species" reg="nigrum">nigrum</tp:taxon-name-part> <tp:taxon-name-part taxon-name-part-type="authority">L.</tp:taxon-name-part> <tp:taxon-name-part taxon-name-part-type="infraspecific-rank">var.</tp:taxon-name-part> <tp:taxon-name-part taxon-name-part-type="variety" reg="humile">humile</tp:taxon-name-part></tp:taxon-name> (Bernh. ex Willd.) Boiss. (1879).</comment></tp:nomenclature-citation><tp:nomenclature-citation><tp:taxon-name><tp:taxon-name-part taxon-name-part-type="genus" reg="Solanum"/><tp:taxon-name-part taxon-name-part-type="species" reg="villosum"/></tp:taxon-name><comment>Type. Based on <tp:taxon-name><tp:taxon-name-part taxon-name-part-type="genus" reg="Solanum">Solanum</tp:taxon-name-part> <tp:taxon-name-part taxon-name-part-type="species" reg="humile">humile</tp:taxon-name-part></tp:taxon-name> Bernh. ex Willd. </comment></tp:nomenclature-citation><tp:nomenclature-citation><tp:taxon-name>
                <tp:taxon-name-part taxon-name-part-type="genus" reg="Solanum">Solanum</tp:taxon-name-part> <tp:taxon-name-part taxon-name-part-type="species" reg="villosum">villosum</tp:taxon-name-part> <tp:taxon-name-part taxon-name-part-type="authority">Mill.</tp:taxon-name-part> <tp:taxon-name-part taxon-name-part-type="infraspecific-rank">subsp.</tp:taxon-name-part> <tp:taxon-name-part taxon-name-part-type="subspecies" reg="puniceum">puniceum</tp:taxon-name-part></tp:taxon-name><comment>(Kirschl.) Edmonds, Bot. J. Linn. Soc. 78: 215. 1979.</comment></tp:nomenclature-citation><tp:nomenclature-citation><tp:taxon-name><tp:taxon-name-part taxon-name-part-type="genus" reg="Solanum"/><tp:taxon-name-part taxon-name-part-type="species" reg="villosum"/></tp:taxon-name><comment>Type. Based on <tp:taxon-name><tp:taxon-name-part taxon-name-part-type="genus" reg="Solanum">Solanum</tp:taxon-name-part> <tp:taxon-name-part taxon-name-part-type="species" reg="nigrum">nigrum</tp:taxon-name-part> <tp:taxon-name-part taxon-name-part-type="authority">L.</tp:taxon-name-part> <tp:taxon-name-part taxon-name-part-type="infraspecific-rank">subsp.</tp:taxon-name-part> <tp:taxon-name-part taxon-name-part-type="subspecies" reg="puniceum">puniceum</tp:taxon-name-part></tp:taxon-name> Kirschl. </comment></tp:nomenclature-citation><tp:nomenclature-citation><tp:taxon-name>
                <tp:taxon-name-part taxon-name-part-type="genus" reg="Solanum">Solanum</tp:taxon-name-part> <tp:taxon-name-part taxon-name-part-type="species" reg="villosum">villosum</tp:taxon-name-part> <tp:taxon-name-part taxon-name-part-type="authority">Mill.</tp:taxon-name-part> <tp:taxon-name-part taxon-name-part-type="infraspecific-rank">subsp.</tp:taxon-name-part> <tp:taxon-name-part taxon-name-part-type="subspecies" reg="miniatum">miniatum</tp:taxon-name-part></tp:taxon-name><comment>(Bernh. ex Willd.) Edmonds, Bot. J. Linn. Soc. 89: 166. 1984.</comment></tp:nomenclature-citation><tp:nomenclature-citation><tp:taxon-name><tp:taxon-name-part taxon-name-part-type="genus" reg="Solanum"/><tp:taxon-name-part taxon-name-part-type="species" reg="villosum"/></tp:taxon-name><comment>Type. Based on <tp:taxon-name><tp:taxon-name-part taxon-name-part-type="genus" reg="Solanum">Solanum</tp:taxon-name-part> <tp:taxon-name-part taxon-name-part-type="species" reg="miniatum">miniatum</tp:taxon-name-part></tp:taxon-name> Bernh. ex Willd. </comment></tp:nomenclature-citation><tp:nomenclature-citation><tp:taxon-name>
                <tp:taxon-name-part taxon-name-part-type="genus" reg="Solanum">Solanum</tp:taxon-name-part> <tp:taxon-name-part taxon-name-part-type="species" reg="villosum">villosum</tp:taxon-name-part> <tp:taxon-name-part taxon-name-part-type="authority">Mill.</tp:taxon-name-part> <tp:taxon-name-part taxon-name-part-type="infraspecific-rank">subsp.</tp:taxon-name-part> <tp:taxon-name-part taxon-name-part-type="subspecies" reg="alatum">alatum</tp:taxon-name-part></tp:taxon-name><comment>(Moench) Dostál, Folia Mus. Rerum Nat. Bohemiae Occid., Bot. 21: 11. 1984, nom. illeg., not <tp:taxon-name><tp:taxon-name-part taxon-name-part-type="genus" reg="Solanum">Solanum</tp:taxon-name-part> <tp:taxon-name-part taxon-name-part-type="species" reg="villosum">villosum</tp:taxon-name-part> <tp:taxon-name-part taxon-name-part-type="authority">Mill.</tp:taxon-name-part> <tp:taxon-name-part taxon-name-part-type="infraspecific-rank">subsp.</tp:taxon-name-part> <tp:taxon-name-part taxon-name-part-type="subspecies" reg="alatum">alatum</tp:taxon-name-part></tp:taxon-name> (Moench) <xref ref-type="bibr" rid="B104">Edmonds (1977)</xref></comment></tp:nomenclature-citation><tp:nomenclature-citation><tp:taxon-name><tp:taxon-name-part taxon-name-part-type="genus" reg="Solanum"/><tp:taxon-name-part taxon-name-part-type="species" reg="villosum"/></tp:taxon-name><comment>Type. Based on <tp:taxon-name><tp:taxon-name-part taxon-name-part-type="genus" reg="Solanum">Solanum</tp:taxon-name-part> <tp:taxon-name-part taxon-name-part-type="species" reg="alatum">alatum</tp:taxon-name-part></tp:taxon-name> Moench </comment></tp:nomenclature-citation><tp:nomenclature-citation><tp:taxon-name>
                <tp:taxon-name-part taxon-name-part-type="genus" reg="Solanum">Solanum</tp:taxon-name-part> <tp:taxon-name-part taxon-name-part-type="species" reg="luteum">luteum</tp:taxon-name-part> <tp:taxon-name-part taxon-name-part-type="authority">Mill.</tp:taxon-name-part> <tp:taxon-name-part taxon-name-part-type="infraspecific-rank">var.</tp:taxon-name-part> <tp:taxon-name-part taxon-name-part-type="variety" reg="miniatibaccatum">miniatibaccatum</tp:taxon-name-part></tp:taxon-name><comment>(Blom) Hyl., Uppsala Univ. Årsskr. 7: 279. 1945.</comment></tp:nomenclature-citation><tp:nomenclature-citation><tp:taxon-name><tp:taxon-name-part taxon-name-part-type="genus" reg="Solanum"/><tp:taxon-name-part taxon-name-part-type="species" reg="villosum"/></tp:taxon-name><comment>Type. Based on <tp:taxon-name><tp:taxon-name-part taxon-name-part-type="genus" reg="Solanum">Solanum</tp:taxon-name-part> <tp:taxon-name-part taxon-name-part-type="species" reg="villosum">villosum</tp:taxon-name-part> <tp:taxon-name-part taxon-name-part-type="authority">Lam.</tp:taxon-name-part> <tp:taxon-name-part taxon-name-part-type="infraspecific-rank">var.</tp:taxon-name-part> <tp:taxon-name-part taxon-name-part-type="variety" reg="miniatibaccatum">miniatibaccatum</tp:taxon-name-part></tp:taxon-name> Blom </comment></tp:nomenclature-citation></tp:nomenclature-citation-list></tp:nomenclature><tp:treatment-sec sec-type="material" id="SECID0EWCKO"><title>Type.</title><p>Cultivated in Chelsea Physic Garden from “Barbadoes where it is supposed to grow naturally”, <italic>Herb. Miller s.n.</italic> (lectotype, designated by <xref ref-type="bibr" rid="B168">Henderson 1974</xref>, pg. 54: BM [BM000942575]).</p></tp:treatment-sec><tp:treatment-sec sec-type="description" id="SECID0ECDKO"><title>Description.</title><p>Annual to short lived erect or weakly scrambling perennial herbs up to 0.5 m tall, subwoody at base and much branched. Stems spreading to decumbent, terete to ridged, green to purple, not hollow; new growth densely pubescent with simple, spreading, uniseriate, translucent, eglandular and/or glandular trichomes, these 3–10-celled, 0.2–2.0 mm long; older stems glabrescent. Sympodial units difoliate, the leaves not geminate. Leaves simple, 1.5–5.0(-10.0) cm long, 0.7–2.5(-6.5) cm wide, broadly to narrowly ovate to elliptic, membranous, green on both sides, without smell or somewhat pleasant smelling; adaxial surfaces sparsely to densely pubescent with spreading, simple, uniseriate eglandular and/or glandular trichomes like those on stem evenly along veins and lamina; abaxial surfaces more densely pubescent on veins and lamina; major veins 4–6 pairs; base acute to truncate, short-attenuate, often asymmetric; margins sinuate-dentate to rarely entire; apex acute; petioles 0.5–3.0(-4.5) cm long, pubescent with simple uniseriate glandular and/or eglandular trichomes like those on stems. Inflorescences 0.4–2.0 cm long, internodal, simple, the flowers spaced along the rhachis, with (2-)3–5(-8) flowers clustered at the tip or more commonly spaced along the rhachis, pubescent with spreading simple glandular and/or eglandular uniseriate trichomes like those of the stems; peduncle 0.4–1.5 cm long, straight; pedicels 4–7 mm long, 0.2–0.3 mm in diameter at the base and 0.4–0.5 mm at apex, spreading, articulated at the base; pedicel scars spaced 0–1.0 mm apart. Buds globose, the corolla exserted ca. 1/5 from the calyx before anthesis. Flowers 5-merous, all perfect. Calyx tube 1.2–1.5 mm long, conical, the lobes 0.8–1.5 mm long, 0.5–0.8 mm wide, elliptic to triangular with obtuse thickened apices and paler (almost scarious) sinuses, pubescent with spreading simple uniseriate eglandular and/or glandular trichomes like those on stem. Corolla 8–15(-20) mm in diameter, white with a yellow-green central portion near the base and occasionally with purple stripes along lobe midveins abaxially, stellate, lobed 1/2 way to the base, the lobes 2.5–4.5 mm long, 2.0–3.5 mm wide, strongly reflexed at anthesis, later spreading, densely papillate-pubescent abaxially with simple uniseriate eglandular trichomes. Stamens equal; filament tube minute, pubescent with spreading uniseriate simple eglandular trichomes adaxially; free portion of the filaments 1.0–1.3 mm long, pubescent like the tube; anthers 1.8–2.2(-2.4) mm long, 0.5–0.7 mm wide, ellipsoid, yellow, poricidal at the tips, the pores lengthening to slits with age and drying. Ovary globose, glabrous; style 2.8–3.5(-4.0) mm long, densely pubescent with 2–3-celled simple uniseriate trichomes in the lower half, exserted 0–1 mm beyond anther cone; stigma capitate, the surface minutely papillate, green in live plants. Fruit an ellipsoid berry, usually somewhat longer than broad, 8.5–10 mm long, 8.0–9.5 mm wide, (red-)orange to yellow at maturity, the pericarp thin, shiny and translucent; fruiting pedicels 8–14 mm long, 0.4–0.5 mm in diameter at the base, 0.7–1.5 mm at apex, strongly reflexed, becoming woody, spaced 1.0–2.0 mm apart not falling with the fruit, remaining on the plant and always persistent on older inflorescences; fruiting calyx not accrescent, the tube 1.0–1.5 mm long, the lobes 2.0–3.0 mm long, strongly reflexed in fruit. Seeds 20–40 per berry, 1.8–2.2 mm long, 1.5–1.7 mm wide, flattened and tear-drop shaped with a subapical hilum, brown, the surfaces minutely pitted, the testal cells pentagonal in outline. Stone cells absent, but occasionally 1–2 found in North African and Arabian material, ca. 0.5 mm in diameter. Chromosome number: <italic>2n</italic>=4x=48 (<xref ref-type="bibr" rid="B185">Jørgensen 1928</xref>; <xref ref-type="bibr" rid="B375">Tokunaga 1933</xref>; <xref ref-type="bibr" rid="B354">Stebbins and Paddock 1949</xref>; <xref ref-type="bibr" rid="B343">Soria and Heiser 1961</xref> [as <italic><tp:taxon-name><tp:taxon-name-part taxon-name-part-type="genus" reg="Solanum">S.</tp:taxon-name-part> <tp:taxon-name-part taxon-name-part-type="species" reg="roxburghii">roxburghii</tp:taxon-name-part></tp:taxon-name></italic> and <italic><tp:taxon-name><tp:taxon-name-part taxon-name-part-type="genus" reg="Solanum">S.</tp:taxon-name-part> <tp:taxon-name-part taxon-name-part-type="species" reg="villosum">villosum</tp:taxon-name-part></tp:taxon-name></italic>]; <xref ref-type="bibr" rid="B167">Heiser et al. 1965</xref> [as <italic><tp:taxon-name><tp:taxon-name-part taxon-name-part-type="genus" reg="Solanum">S.</tp:taxon-name-part> <tp:taxon-name-part taxon-name-part-type="species" reg="roxburghii">roxburghii</tp:taxon-name-part></tp:taxon-name></italic>]; <xref ref-type="bibr" rid="B149">Gerasimenko and Reznikova 1968</xref>; <xref ref-type="bibr" rid="B384">Venkateswarlu and Rao 1972</xref>; <xref ref-type="bibr" rid="B168">Henderson 1974</xref>; <xref ref-type="bibr" rid="B368">Tandon 1974</xref>; <xref ref-type="bibr" rid="B299">Randell and Symon 1976</xref>; <xref ref-type="bibr" rid="B104">Edmonds 1977</xref>, <xref ref-type="bibr" rid="B109">1982</xref>, <xref ref-type="bibr" rid="B110">1983</xref>, <xref ref-type="bibr" rid="B111">1984a</xref>; <xref ref-type="bibr" rid="B141">Ganapathi and Rao 1986a</xref>; <xref ref-type="bibr" rid="B47">Bukenya 1996</xref>; <xref ref-type="bibr" rid="B266">Ojiewo et al. 2006</xref>; <xref ref-type="bibr" rid="B273">Olet et al. 2015</xref>).</p><fig id="F57" position="float" orientation="portrait"><label>Figure 57.</label><caption><p>
                <italic><tp:taxon-name><tp:taxon-name-part taxon-name-part-type="genus" reg="Solanum">Solanum</tp:taxon-name-part> <tp:taxon-name-part taxon-name-part-type="species" reg="villosum">villosum</tp:taxon-name-part></tp:taxon-name></italic> <bold>A</bold> Flowering habit <bold>B</bold> Detail of adaxial leaf surface <bold>C</bold> Detail of abaxial leaf surface <bold>D</bold> Bud <bold>E</bold> Dissected flower <bold>F</bold> Fruiting habit <bold>G</bold> Fruiting habit with dense indumentum <bold>H</bold> Fruit (<bold>A–E</bold> <italic>Wood 2193</italic>; <bold>F</bold> <italic>Popov GP/72/31</italic>; <bold>G</bold> <italic>Wood Y/74/265</italic>). Drawing by R. Wise.</p></caption><graphic xmlns:xlink="http://www.w3.org/1999/xlink" xlink:href="phytokeys-106-001-g057.jpg" position="float" orientation="portrait" xlink:type="simple" id="oo_218762.jpg"/></fig><fig id="F58" position="float" orientation="portrait"><label>Figure 58.</label><caption><p>
                <italic><tp:taxon-name><tp:taxon-name-part taxon-name-part-type="genus" reg="Solanum">Solanum</tp:taxon-name-part> <tp:taxon-name-part taxon-name-part-type="species" reg="villosum">villosum</tp:taxon-name-part></tp:taxon-name></italic> <bold>A</bold> Habit <bold>B</bold> Inflorescence in hairy individual <bold>C</bold> Flowers and buds <bold>D</bold> Immature infructescence <bold>E</bold> Fully mature fruits <bold>F</bold> Fully mature fruits showing reflexed calyx lobes (<bold>A</bold> Nijmegen acc. 884750135; <bold>B</bold> Nijmegen acc. 914750047; <bold>C</bold> Nijmegen acc. A34750061, <bold>D</bold> Nijmegen acc. A34750043; <bold>E</bold> Nijmegen acc. A14750048; <bold>F</bold> Nijmegen acc. A34750038). Photos by T. Särkinen and G. van der Weerden.</p></caption><graphic xmlns:xlink="http://www.w3.org/1999/xlink" xlink:href="phytokeys-106-001-g058.jpg" position="float" orientation="portrait" xlink:type="simple" id="oo_218763.jpg"/></fig></tp:treatment-sec><tp:treatment-sec sec-type="distribution" id="SECID0EXJKO"><title>Distribution</title><p>(Figure <xref ref-type="fig" rid="F59">59</xref>). Native to the northern Hemisphere, from Europe, especially around the Mediterranean basin, Arabian Peninsula to dry sub-tropical Asia and eastern Africa (where it is cultivated for its fruit); introduced globally. The native distribution of <italic><tp:taxon-name><tp:taxon-name-part taxon-name-part-type="genus" reg="Solanum">S.</tp:taxon-name-part> <tp:taxon-name-part taxon-name-part-type="species" reg="villosum">villosum</tp:taxon-name-part></tp:taxon-name></italic> is restricted to the Old World, but cultivated and/or introduced populations that never seem to persist are occasionally found in North America and the Caribbean (<xref ref-type="bibr" rid="B354">Stebbins and Paddock 1949</xref>).</p><fig id="F59" position="float" orientation="portrait"><label>Figure 59.</label><caption><p>Distribution of <italic><tp:taxon-name><tp:taxon-name-part taxon-name-part-type="genus" reg="Solanum">Solanum</tp:taxon-name-part> <tp:taxon-name-part taxon-name-part-type="species" reg="villosum">villosum</tp:taxon-name-part></tp:taxon-name></italic> in the native range (black circles) and its non-native range (white squares) in the Old World.</p></caption><graphic xmlns:xlink="http://www.w3.org/1999/xlink" xlink:href="phytokeys-106-001-g059.jpg" position="float" orientation="portrait" xlink:type="simple" id="oo_218764.jpg"/></fig></tp:treatment-sec><tp:treatment-sec sec-type="ecology" id="SECID0EILKO"><title>Ecology.</title><p>Grows in open and disturbed areas in a wide variety of habitat types, including in cities; between sea level and 3,000 (-3,600) m elevation.</p></tp:treatment-sec><tp:treatment-sec sec-type="Common names" id="SECID0ENLKO"><title>Common names.</title><p>Austria: Rotbeeren-Nachtschatten, Gelbbeeren-Nachtschatten, Gelbrotbeeren-Nachtschatten (<xref ref-type="bibr" rid="B129">Fischer et al. 2005</xref>), Flügel-Nachtschatten; Chad: abriki, waatenni, waha tinni; China: hong guo long kui (<xref ref-type="bibr" rid="B411">Zhang et al. 1994</xref>); Denmark: højrød natskygge (<xref ref-type="bibr" rid="B159">Hartvig 2015</xref>); Egypt: ‘enneyb, aneb el dib/aneb el dik; ilshsmdhut, ribai hauwei; Ethiopia: auwt; Greece: styphnos; India: gammie, kambe, tutguna (Kalahandia language); Iraq: anab dheeb; Italy: <tp:taxon-name><tp:taxon-name-part taxon-name-part-type="genus" reg="Solanum"/><tp:taxon-name-part taxon-name-part-type="species" reg="morella">morella</tp:taxon-name-part></tp:taxon-name> rossa (<xref ref-type="bibr" rid="B282">Pignatti 1982</xref>); Kenya: isoiyot/isoyot, itulu, ksoya, kusuyo, manangwe, managu, munavu, ndolu, ol’ momoit/ol’ momoye, ormomoi; New Zealand: red-berried nightshade (<xref ref-type="bibr" rid="B393">Webb et al. 1988</xref>); Nigeria: gautan kaji; Oman: mjaj; Pakistan: tol angur; Palestine: inab ed dib; Poland: psianka niska, psianka kosmata, psianka skrzydlata (<xref ref-type="bibr" rid="B277">Pawłowskiego 1963</xref>); Portugal: erva de Santa Maria; Saudi Arabia: aah’al, khur ma; Slovenia: lulok žltý, lulok krídlatý (<xref ref-type="bibr" rid="B20">Bertová and Goliašová 1993</xref>); Somalia: biyeche El, karire; Spain: modalicou, yerba mora; Sweden: Gul nattskatta, röd nattskatta (<xref ref-type="bibr" rid="B251">Mossberg et al. 2003</xref>); Tanzania: emunauui, en’songwe, manakk, mnafu/mnavu, osuga, soku; Uganda: eswiga, ocuga; United Arab Emirates: black nightshade; United Kingdom: red nightshade (<xref ref-type="bibr" rid="B351">Stace 2010</xref>).</p></tp:treatment-sec><tp:treatment-sec sec-type="Uses" id="SECID0EANKO"><title>Uses.</title><p>Leaves used as spinach (usually boiled, often in milk) and as a pot-herb in Europe, Africa and the Middle East; berries eaten raw (especially by children, see Uses above) and cooked (<xref ref-type="bibr" rid="B290">Pojarkova 1955a</xref>, <xref ref-type="bibr" rid="B291">b</xref>). Medicinal uses include treatment of eye conditions and swellings (see <xref ref-type="bibr" rid="B410">Yang and Ojiewo 2013</xref>).</p></tp:treatment-sec><tp:treatment-sec sec-type="Preliminary conservation status" id="SECID0ESNKO"><title>Preliminary conservation status</title><p>(<xref ref-type="bibr" rid="B176">IUCN 2016</xref>). <italic><tp:taxon-name><tp:taxon-name-part taxon-name-part-type="genus" reg="Solanum">Solanum</tp:taxon-name-part> <tp:taxon-name-part taxon-name-part-type="species" reg="villosum">villosum</tp:taxon-name-part></tp:taxon-name></italic> is a very widespread species and can be assigned a preliminary status of LC (Least Concern).</p></tp:treatment-sec><tp:treatment-sec sec-type="discussion" id="SECID0EHOKO"><title>Discussion.</title><p>This common European species was long known as <italic><tp:taxon-name><tp:taxon-name-part taxon-name-part-type="genus" reg="Solanum">S.</tp:taxon-name-part> <tp:taxon-name-part taxon-name-part-type="species" reg="luteum">luteum</tp:taxon-name-part></tp:taxon-name></italic> (e.g. <xref ref-type="bibr" rid="B160">Hawkes and Edmonds 1972</xref>) and this name was in wide use in botanical gardens as the name for this red-fruited taxon. The name <italic><tp:taxon-name><tp:taxon-name-part taxon-name-part-type="genus" reg="Solanum">S.</tp:taxon-name-part> <tp:taxon-name-part taxon-name-part-type="species" reg="villosum">villosum</tp:taxon-name-part></tp:taxon-name></italic> Lam. was recognised as a synonym for <italic><tp:taxon-name><tp:taxon-name-part taxon-name-part-type="genus" reg="Solanum">S.</tp:taxon-name-part> <tp:taxon-name-part taxon-name-part-type="species" reg="luteum">luteum</tp:taxon-name-part></tp:taxon-name>.</italic> The name <italic><tp:taxon-name><tp:taxon-name-part taxon-name-part-type="genus" reg="Solanum">S.</tp:taxon-name-part> <tp:taxon-name-part taxon-name-part-type="species" reg="villosum">villosum</tp:taxon-name-part></tp:taxon-name></italic> Mill. was not in use in Europe until resurrected by <xref ref-type="bibr" rid="B107">Edmonds (1979b)</xref>, but had been used by <xref ref-type="bibr" rid="B354">Stebbins and Paddock (1949)</xref> in their treatment of the morelloids of California. <xref ref-type="bibr" rid="B107">Edmonds (1979b)</xref>, following what is now Article 11.5 of the <italic>Code</italic> (<xref ref-type="bibr" rid="B240">McNeill et al. 2012</xref>), changed the name to <italic><tp:taxon-name><tp:taxon-name-part taxon-name-part-type="genus" reg="Solanum">S.</tp:taxon-name-part> <tp:taxon-name-part taxon-name-part-type="species" reg="villosum">villosum</tp:taxon-name-part></tp:taxon-name></italic> Mill. citing the explicit synonymisation of <italic><tp:taxon-name><tp:taxon-name-part taxon-name-part-type="genus" reg="Solanum">S.</tp:taxon-name-part> <tp:taxon-name-part taxon-name-part-type="species" reg="luteum">luteum</tp:taxon-name-part></tp:taxon-name></italic> with <italic><tp:taxon-name><tp:taxon-name-part taxon-name-part-type="genus" reg="Solanum">S.</tp:taxon-name-part> <tp:taxon-name-part taxon-name-part-type="species" reg="villosum">villosum</tp:taxon-name-part></tp:taxon-name></italic> Mill. by <xref ref-type="bibr" rid="B354">Stebbins and Paddock (1949)</xref>. <xref ref-type="bibr" rid="B94">Dostál (1949)</xref>, only a month later than <xref ref-type="bibr" rid="B354">Stebbins and Paddock (1949)</xref>, synonymised <italic><tp:taxon-name><tp:taxon-name-part taxon-name-part-type="genus" reg="Solanum">S.</tp:taxon-name-part> <tp:taxon-name-part taxon-name-part-type="species" reg="villosum">villosum</tp:taxon-name-part></tp:taxon-name></italic> with <italic><tp:taxon-name><tp:taxon-name-part taxon-name-part-type="genus" reg="Solanum">S.</tp:taxon-name-part> <tp:taxon-name-part taxon-name-part-type="species" reg="luteum">luteum</tp:taxon-name-part></tp:taxon-name></italic>, but unfortunately used the name in the Lamarckian sense, although in a letter to Edmonds (quoted in <xref ref-type="bibr" rid="B107">Edmonds 1979b</xref>) equated <italic><tp:taxon-name><tp:taxon-name-part taxon-name-part-type="genus" reg="Solanum">S.</tp:taxon-name-part> <tp:taxon-name-part taxon-name-part-type="species" reg="villosum">villosum</tp:taxon-name-part></tp:taxon-name></italic> Mill. and <italic><tp:taxon-name><tp:taxon-name-part taxon-name-part-type="genus" reg="Solanum">S.</tp:taxon-name-part> <tp:taxon-name-part taxon-name-part-type="species" reg="villosum">villosum</tp:taxon-name-part></tp:taxon-name></italic> Lam. Many specimens in European herbaria are still identified as <italic><tp:taxon-name><tp:taxon-name-part taxon-name-part-type="genus" reg="Solanum">S.</tp:taxon-name-part> <tp:taxon-name-part taxon-name-part-type="species" reg="luteum">luteum</tp:taxon-name-part></tp:taxon-name></italic> or as <italic><tp:taxon-name><tp:taxon-name-part taxon-name-part-type="genus" reg="Solanum">S.</tp:taxon-name-part> <tp:taxon-name-part taxon-name-part-type="species" reg="alatum">alatum</tp:taxon-name-part></tp:taxon-name></italic> (see <xref ref-type="bibr" rid="B202">Knapp et al. 2017</xref> for discussion of <italic><tp:taxon-name><tp:taxon-name-part taxon-name-part-type="genus" reg="Solanum">S.</tp:taxon-name-part> <tp:taxon-name-part taxon-name-part-type="species" reg="alatum">alatum</tp:taxon-name-part></tp:taxon-name></italic>).</p><p>Variation in pubescence and stem characteristics within <italic><tp:taxon-name><tp:taxon-name-part taxon-name-part-type="genus" reg="Solanum">S.</tp:taxon-name-part> <tp:taxon-name-part taxon-name-part-type="species" reg="villosum">villosum</tp:taxon-name-part></tp:taxon-name></italic> has been recognised at many ranks from subspecies, varieties and different species (<xref ref-type="bibr" rid="B160">Hawkes and Edmonds 1972</xref>; <xref ref-type="bibr" rid="B107">Edmonds 1979b</xref>, <xref ref-type="bibr" rid="B112">1984b</xref>; <xref ref-type="bibr" rid="B168">Henderson 1974</xref>; <xref ref-type="bibr" rid="B364">Symon 1981</xref>; <xref ref-type="bibr" rid="B119">Edmonds and Chweya 1997</xref>; <xref ref-type="bibr" rid="B269">Olet 2004</xref>; <xref ref-type="bibr" rid="B85">Dehmer and Hammer 2004</xref>). The various synonyms and infraspecific ranks reflect the wide morphological variation observed within the species, where indumentum can range from nearly absent (the plants glabrous) to densely pubescent with eglandular and/or eglandular trichomes. The recognition of the glandular variants at infraspecific rank is not supported by AFLP data (<xref ref-type="bibr" rid="B227">Manoko 2007</xref>; <xref ref-type="bibr" rid="B270">Olet et al. 2011</xref>). In fact, studies have shown that pubescence varies in individuals according to age, where seedlings can exhibit glandular hairs which are lost during growth (<xref ref-type="bibr" rid="B168">Henderson 1974</xref>; <xref ref-type="bibr" rid="B335">Seithe 1979</xref>; <xref ref-type="bibr" rid="B109">Edmonds 1982</xref>). Here we have an inclusive, broad concept of <italic><tp:taxon-name><tp:taxon-name-part taxon-name-part-type="genus" reg="Solanum">S.</tp:taxon-name-part> <tp:taxon-name-part taxon-name-part-type="species" reg="villosum">villosum</tp:taxon-name-part></tp:taxon-name></italic> that includes this variability but does not recognise it at any rank.</p><p>
            <italic><tp:taxon-name><tp:taxon-name-part taxon-name-part-type="genus" reg="Solanum">Solanum</tp:taxon-name-part> <tp:taxon-name-part taxon-name-part-type="species" reg="villosum">villosum</tp:taxon-name-part></tp:taxon-name></italic> can be easily recognised from similar species by its orange-red berries (ranging from yellow to bright red) that are slightly elongate and ellipsoid. The only other species present in the Old World with pale yellow fruits is <italic><tp:taxon-name><tp:taxon-name-part taxon-name-part-type="genus" reg="Solanum">S.</tp:taxon-name-part> <tp:taxon-name-part taxon-name-part-type="species" reg="palitans">palitans</tp:taxon-name-part></tp:taxon-name></italic>, but this taxon differs in being a prostrate plant with thinly membranous 3-lobed leaves and is easy to tell apart. The rest of the morelloids in the Old World have rounded or subglobose black or green berries. <italic><tp:taxon-name><tp:taxon-name-part taxon-name-part-type="genus" reg="Solanum">Solanum</tp:taxon-name-part> <tp:taxon-name-part taxon-name-part-type="species" reg="villosum">villosum</tp:taxon-name-part></tp:taxon-name></italic> is much more common in southern Europe than is <italic><tp:taxon-name><tp:taxon-name-part taxon-name-part-type="genus" reg="Solanum">S.</tp:taxon-name-part> <tp:taxon-name-part taxon-name-part-type="species" reg="nigrum">nigrum</tp:taxon-name-part></tp:taxon-name></italic>, while <italic><tp:taxon-name><tp:taxon-name-part taxon-name-part-type="genus" reg="Solanum">S.</tp:taxon-name-part> <tp:taxon-name-part taxon-name-part-type="species" reg="nigrum">nigrum</tp:taxon-name-part></tp:taxon-name></italic> becomes more common towards northern and central Europe. These latter two species are difficult to tell apart based on herbarium material alone, especially when mature fruit colour is not available. Calyx lobes of <italic><tp:taxon-name><tp:taxon-name-part taxon-name-part-type="genus" reg="Solanum">S.</tp:taxon-name-part> <tp:taxon-name-part taxon-name-part-type="species" reg="villosum">villosum</tp:taxon-name-part></tp:taxon-name></italic> are generally longer than those of <italic><tp:taxon-name><tp:taxon-name-part taxon-name-part-type="genus" reg="Solanum">S.</tp:taxon-name-part> <tp:taxon-name-part taxon-name-part-type="species" reg="nigrum">nigrum</tp:taxon-name-part></tp:taxon-name></italic> (relative to width), strongly reflexed at fruit maturity and the sinus is rounded (as opposed to acute in <italic><tp:taxon-name><tp:taxon-name-part taxon-name-part-type="genus" reg="Solanum">S.</tp:taxon-name-part> <tp:taxon-name-part taxon-name-part-type="species" reg="nigrum">nigrum</tp:taxon-name-part></tp:taxon-name></italic>) and, in flower, the calyx tube has pale patches that look like small windows or white/translucent areas below the sinus itself. This is particularly easy to see in herbarium specimens. The leaves of <italic><tp:taxon-name><tp:taxon-name-part taxon-name-part-type="genus" reg="Solanum">S.</tp:taxon-name-part> <tp:taxon-name-part taxon-name-part-type="species" reg="villosum">villosum</tp:taxon-name-part></tp:taxon-name></italic> are similar to those of <italic><tp:taxon-name><tp:taxon-name-part taxon-name-part-type="genus" reg="Solanum">S.</tp:taxon-name-part> <tp:taxon-name-part taxon-name-part-type="species" reg="retroflexum">retroflexum</tp:taxon-name-part></tp:taxon-name></italic> in being usually more or less rhomboid with dentate margins, but leaves are more narrowly rhomboid than those of <italic><tp:taxon-name><tp:taxon-name-part taxon-name-part-type="genus" reg="Solanum">S.</tp:taxon-name-part> <tp:taxon-name-part taxon-name-part-type="species" reg="retroflexum">retroflexum</tp:taxon-name-part></tp:taxon-name></italic> (i.e. narrower relative to length). Specimens from the southern part of the range of <italic><tp:taxon-name><tp:taxon-name-part taxon-name-part-type="genus" reg="Solanum">S.</tp:taxon-name-part> <tp:taxon-name-part taxon-name-part-type="species" reg="villosum">villosum</tp:taxon-name-part></tp:taxon-name></italic> and the northern range of <italic><tp:taxon-name><tp:taxon-name-part taxon-name-part-type="genus" reg="Solanum">S.</tp:taxon-name-part> <tp:taxon-name-part taxon-name-part-type="species" reg="retroflexum">retroflexum</tp:taxon-name-part></tp:taxon-name></italic> (e.g. Malawi and Mozambique) can be difficult to distinguish in the absence of information on fruit colour (<italic><tp:taxon-name><tp:taxon-name-part taxon-name-part-type="genus" reg="Solanum">S.</tp:taxon-name-part> <tp:taxon-name-part taxon-name-part-type="species" reg="retroflexum">retroflexum</tp:taxon-name-part></tp:taxon-name></italic> has dull purple-black berries, also with strongly reflexed calyx lobes in fruit).</p><p>
            <italic><tp:taxon-name><tp:taxon-name-part taxon-name-part-type="genus" reg="Solanum">Solanum</tp:taxon-name-part> <tp:taxon-name-part taxon-name-part-type="species" reg="villosum">villosum</tp:taxon-name-part></tp:taxon-name></italic> has generally distinctly longer filaments relative to anther length than other species (except <italic><tp:taxon-name><tp:taxon-name-part taxon-name-part-type="genus" reg="Solanum">S.</tp:taxon-name-part> <tp:taxon-name-part taxon-name-part-type="species" reg="opacum">opacum</tp:taxon-name-part></tp:taxon-name></italic> and <italic><tp:taxon-name><tp:taxon-name-part taxon-name-part-type="genus" reg="Solanum">S.</tp:taxon-name-part> <tp:taxon-name-part taxon-name-part-type="species" reg="retroflexum">retroflexum</tp:taxon-name-part></tp:taxon-name></italic>, see descriptions of these species), although large variation can be observed within and between individuals especially in herbarium specimens. We have observed in the field that filaments elongate during flower maturation, where younger flowers in the same inflorescence can be seen with shorter filaments and older flowers with fully extended and distinctly longer filaments (SK photo 101532). <italic><tp:taxon-name><tp:taxon-name-part taxon-name-part-type="genus" reg="Solanum">Solanum</tp:taxon-name-part> <tp:taxon-name-part taxon-name-part-type="species" reg="villosum">villosum</tp:taxon-name-part></tp:taxon-name></italic> has a large capitate stigma that does not generally extend much beyond the anthers, in contrast to <italic><tp:taxon-name><tp:taxon-name-part taxon-name-part-type="genus" reg="Solanum">S.</tp:taxon-name-part> <tp:taxon-name-part taxon-name-part-type="species" reg="tarderemotum">tarderemotum</tp:taxon-name-part></tp:taxon-name></italic> with which it often grows in sympatry in Africa, where the style is long-exserted and often bent and the stigma is smaller.</p><p>A set of herbarium and seed bank accessions of <italic><tp:taxon-name><tp:taxon-name-part taxon-name-part-type="genus" reg="Solanum">S.</tp:taxon-name-part> <tp:taxon-name-part taxon-name-part-type="species" reg="villosum">villosum</tp:taxon-name-part></tp:taxon-name></italic> from Kenya have narrower leaves with entire margins and larger, branched inflorescences with fruits in which calyx lobes do not recurve as strongly as in more typical populations, but that lack stone cells in the berries. These accessions are somewhat morphologically intermediate between <italic><tp:taxon-name><tp:taxon-name-part taxon-name-part-type="genus" reg="Solanum">S.</tp:taxon-name-part> <tp:taxon-name-part taxon-name-part-type="species" reg="villosum">villosum</tp:taxon-name-part></tp:taxon-name></italic> and <italic><tp:taxon-name><tp:taxon-name-part taxon-name-part-type="genus" reg="Solanum">S.</tp:taxon-name-part> <tp:taxon-name-part taxon-name-part-type="species" reg="tarderemotum">tarderemotum</tp:taxon-name-part></tp:taxon-name></italic> and could present man-made or natural introgression between the two species (see discussion of <italic><tp:taxon-name><tp:taxon-name-part taxon-name-part-type="genus" reg="Solanum">S.</tp:taxon-name-part> <tp:taxon-name-part taxon-name-part-type="species" reg="tarderemotum">tarderemotum</tp:taxon-name-part></tp:taxon-name></italic>).</p><p>The origin of the tetraploid <italic><tp:taxon-name><tp:taxon-name-part taxon-name-part-type="genus" reg="Solanum">S.</tp:taxon-name-part> <tp:taxon-name-part taxon-name-part-type="species" reg="villosum">villosum</tp:taxon-name-part></tp:taxon-name></italic> has been the focus of previous crossing and cytological studies (e.g. <xref ref-type="bibr" rid="B106">Edmonds 1979a</xref>). Molecular (<xref ref-type="bibr" rid="B285">Poczai and Hyvönen 2011</xref>), experimental breeding (<xref ref-type="bibr" rid="B370">Tandon and Rao 1966a</xref>, <xref ref-type="bibr" rid="B371">1966b</xref>; <xref ref-type="bibr" rid="B384">Venkateswarlu and Rao 1972</xref>; <xref ref-type="bibr" rid="B301">Rao 1978</xref>) and chromosome binding data (<xref ref-type="bibr" rid="B24">Bhiravamurty and Rethy 1984</xref>; <xref ref-type="bibr" rid="B360">Sultana and Alam 2007</xref>) suggest that the species is an ancient autopolyploid with regular bivalent formation derived from <italic><tp:taxon-name><tp:taxon-name-part taxon-name-part-type="genus" reg="Solanum">S.</tp:taxon-name-part> <tp:taxon-name-part taxon-name-part-type="species" reg="americanum">americanum</tp:taxon-name-part></tp:taxon-name></italic>. <xref ref-type="bibr" rid="B106">Edmonds (1979a)</xref> suggested that <italic><tp:taxon-name><tp:taxon-name-part taxon-name-part-type="genus" reg="Solanum">S.</tp:taxon-name-part> <tp:taxon-name-part taxon-name-part-type="species" reg="villosum">villosum</tp:taxon-name-part></tp:taxon-name></italic> is derived from the diploid parents <italic><tp:taxon-name><tp:taxon-name-part taxon-name-part-type="genus" reg="Solanum">S.</tp:taxon-name-part> <tp:taxon-name-part taxon-name-part-type="species" reg="americanum">americanum</tp:taxon-name-part></tp:taxon-name></italic> and <italic><tp:taxon-name><tp:taxon-name-part taxon-name-part-type="genus" reg="Solanum">S.</tp:taxon-name-part> <tp:taxon-name-part taxon-name-part-type="species" reg="sarrachoides">sarrachoides</tp:taxon-name-part></tp:taxon-name></italic>, because these two diploids are interfertile. The hypothesis in which a native of the New World, <italic><tp:taxon-name><tp:taxon-name-part taxon-name-part-type="genus" reg="Solanum">S.</tp:taxon-name-part> <tp:taxon-name-part taxon-name-part-type="species" reg="sarrachoides">sarrachoides</tp:taxon-name-part></tp:taxon-name></italic>, would have given rise to an Old World endemic is not particularly convincing, but current distributions of progenitor taxa do not necessarily have to overlap (e.g. <italic><tp:taxon-name><tp:taxon-name-part taxon-name-part-type="genus" reg="Nicotiana">Nicotiana</tp:taxon-name-part> <tp:taxon-name-part taxon-name-part-type="species" reg="tabacum">tabacum</tp:taxon-name-part></tp:taxon-name></italic> L., see <xref ref-type="bibr" rid="B57">Chase et al. 2003</xref>). The autopolyploid origin of <italic><tp:taxon-name><tp:taxon-name-part taxon-name-part-type="genus" reg="Solanum">S.</tp:taxon-name-part> <tp:taxon-name-part taxon-name-part-type="species" reg="villosum">villosum</tp:taxon-name-part></tp:taxon-name></italic> and its contribution to the autoalloploid <italic><tp:taxon-name><tp:taxon-name-part taxon-name-part-type="genus" reg="Solanum">S.</tp:taxon-name-part> <tp:taxon-name-part taxon-name-part-type="species" reg="nigrum">nigrum</tp:taxon-name-part></tp:taxon-name></italic> derived from <italic><tp:taxon-name><tp:taxon-name-part taxon-name-part-type="genus" reg="Solanum">S.</tp:taxon-name-part> <tp:taxon-name-part taxon-name-part-type="species" reg="villosum">villosum</tp:taxon-name-part></tp:taxon-name></italic> and <italic><tp:taxon-name><tp:taxon-name-part taxon-name-part-type="genus" reg="Solanum">S.</tp:taxon-name-part> <tp:taxon-name-part taxon-name-part-type="species" reg="americanum">americanum</tp:taxon-name-part></tp:taxon-name></italic>, is more likely, considering their sympatry across the entire range of <italic><tp:taxon-name><tp:taxon-name-part taxon-name-part-type="genus" reg="Solanum">S.</tp:taxon-name-part> <tp:taxon-name-part taxon-name-part-type="species" reg="villosum">villosum</tp:taxon-name-part></tp:taxon-name></italic>. Furthermore, <italic><tp:taxon-name><tp:taxon-name-part taxon-name-part-type="genus" reg="Solanum">S.</tp:taxon-name-part> <tp:taxon-name-part taxon-name-part-type="species" reg="sarrachoides">sarrachoides</tp:taxon-name-part></tp:taxon-name></italic> is reproductively isolated from all other diploids studied thus far (<xref ref-type="bibr" rid="B104">Edmonds 1977</xref>), making it less likely that the species has been involved in allopolyploidy. A possible diploid progenitor could be <italic><tp:taxon-name><tp:taxon-name-part taxon-name-part-type="genus" reg="Solanum">S.</tp:taxon-name-part> <tp:taxon-name-part taxon-name-part-type="species" reg="chenopodioides">chenopodioides</tp:taxon-name-part></tp:taxon-name></italic>, however, as suggested by <xref ref-type="bibr" rid="B106">Edmonds (1979a)</xref>, with which <italic><tp:taxon-name><tp:taxon-name-part taxon-name-part-type="genus" reg="Solanum">S.</tp:taxon-name-part> <tp:taxon-name-part taxon-name-part-type="species" reg="nigrum">nigrum</tp:taxon-name-part></tp:taxon-name></italic> and <italic><tp:taxon-name><tp:taxon-name-part taxon-name-part-type="genus" reg="Solanum">S.</tp:taxon-name-part> <tp:taxon-name-part taxon-name-part-type="species" reg="villosum">villosum</tp:taxon-name-part></tp:taxon-name></italic> share some of their distributions. It is much more likely, however, based on the current molecular, morphological, artificial crossing and cytological studies that <italic><tp:taxon-name><tp:taxon-name-part taxon-name-part-type="genus" reg="Solanum">S.</tp:taxon-name-part> <tp:taxon-name-part taxon-name-part-type="species" reg="nigrum">nigrum</tp:taxon-name-part></tp:taxon-name></italic> is an autoallopolyploid derived from a genome duplication of the tetraploid <italic><tp:taxon-name><tp:taxon-name-part taxon-name-part-type="genus" reg="Solanum">S.</tp:taxon-name-part> <tp:taxon-name-part taxon-name-part-type="species" reg="villosum">villosum</tp:taxon-name-part></tp:taxon-name></italic> that comprises genomes of two distinct populations of <italic><tp:taxon-name><tp:taxon-name-part taxon-name-part-type="genus" reg="Solanum">S.</tp:taxon-name-part> <tp:taxon-name-part taxon-name-part-type="species" reg="americanum">americanum</tp:taxon-name-part></tp:taxon-name></italic>. Morphological characters support this, in that <italic><tp:taxon-name><tp:taxon-name-part taxon-name-part-type="genus" reg="Solanum">S.</tp:taxon-name-part> <tp:taxon-name-part taxon-name-part-type="species" reg="americanum">americanum</tp:taxon-name-part></tp:taxon-name></italic> and <italic><tp:taxon-name><tp:taxon-name-part taxon-name-part-type="genus" reg="Solanum">S.</tp:taxon-name-part> <tp:taxon-name-part taxon-name-part-type="species" reg="villosum">villosum</tp:taxon-name-part></tp:taxon-name></italic> both drop their fruits without pedicels.</p><p>
            <xref ref-type="bibr" rid="B107">Edmonds (1979b)</xref> superfluously lectotypified <tp:taxon-name><tp:taxon-name-part taxon-name-part-type="genus" reg="Solanum">S.</tp:taxon-name-part> <tp:taxon-name-part taxon-name-part-type="species" reg="nigrum">nigrum</tp:taxon-name-part> <tp:taxon-name-part taxon-name-part-type="infraspecific-rank">var.</tp:taxon-name-part> <tp:taxon-name-part taxon-name-part-type="variety" reg="villosum">villosum</tp:taxon-name-part></tp:taxon-name> with a specimen in the Linnean herbarium (LINN 248.19), apparently not realising the name had already been lectotypified completely in accordance with the protologue by <xref ref-type="bibr" rid="B168">Henderson (1974)</xref>, using the illustration from <italic>Hortus Elthamensis</italic> (<xref ref-type="bibr" rid="B87">Dillenius 1732</xref>; see <xref ref-type="bibr" rid="B183">Jarvis 2007</xref>).</p><p>Although <xref ref-type="bibr" rid="B245">Miller (1768)</xref> used Linnaean names extensively in his <italic>Gardener’s dictionary</italic>, it is unlikely that he had seen <xref ref-type="bibr" rid="B219">Linnaeus’ (1767)</xref> 12<sup>th</sup> edition of <italic>Systema naturae</italic> where <italic><tp:taxon-name><tp:taxon-name-part taxon-name-part-type="genus" reg="Solanum">S.</tp:taxon-name-part> <tp:taxon-name-part taxon-name-part-type="species" reg="rubrum">rubrum</tp:taxon-name-part></tp:taxon-name></italic> was first published (J.E. Dandy pers. comm. to J.M. Edmonds, quoted in <xref ref-type="bibr" rid="B107">Edmonds 1979b</xref>), so <italic><tp:taxon-name><tp:taxon-name-part taxon-name-part-type="genus" reg="Solanum">S.</tp:taxon-name-part> <tp:taxon-name-part taxon-name-part-type="species" reg="rubrum">rubrum</tp:taxon-name-part></tp:taxon-name></italic> Mill. is considered a new name, rather than a citation of <italic><tp:taxon-name><tp:taxon-name-part taxon-name-part-type="genus" reg="Solanum">S.</tp:taxon-name-part> <tp:taxon-name-part taxon-name-part-type="species" reg="rubrum">rubrum</tp:taxon-name-part></tp:taxon-name></italic> L. (nom. utique rej. prop. see Doubtful names).</p><p>
            <xref ref-type="bibr" rid="B117">Edmonds (2007)</xref> typified the names in morelloid solanums coined by J.F. <xref ref-type="bibr" rid="B152">Gmelin (1791)</xref> for plants collected by Pehr Forsskål, but for some reason did not designate a lectotype for <italic><tp:taxon-name><tp:taxon-name-part taxon-name-part-type="genus" reg="Solanum">S.</tp:taxon-name-part> <tp:taxon-name-part taxon-name-part-type="species" reg="aegyptiacum">aegyptiacum</tp:taxon-name-part></tp:taxon-name></italic>. We here select the specimen in the Forsskål herbarium (C10013600) that corresponds to Gmelin’s description and is labelled “aegyptiacum a) fructu rubro”. <xref ref-type="bibr" rid="B117">Edmonds (2007)</xref> considered “<italic><tp:taxon-name><tp:taxon-name-part taxon-name-part-type="genus" reg="Solanum">S.</tp:taxon-name-part> <tp:taxon-name-part taxon-name-part-type="species" reg="aegyptiacum">aegyptiacum</tp:taxon-name-part></tp:taxon-name></italic> Forssk.” to be not validly published because it lacked a description or diagnosis for the species, although she included one of its varieties in the synonymy of <italic><tp:taxon-name><tp:taxon-name-part taxon-name-part-type="genus" reg="Solanum">S.</tp:taxon-name-part> <tp:taxon-name-part taxon-name-part-type="species" reg="memphiticum">memphiticum</tp:taxon-name-part></tp:taxon-name></italic> (as “<italic><tp:taxon-name><tp:taxon-name-part taxon-name-part-type="genus" reg="Solanum">S.</tp:taxon-name-part> <tp:taxon-name-part taxon-name-part-type="species" reg="aegypticum">aegypticum</tp:taxon-name-part></tp:taxon-name></italic> b) <italic>fructu nigro; foliis integris, villosissimus</italic>”). We agree that Forsskål did not validly publish the name <italic><tp:taxon-name><tp:taxon-name-part taxon-name-part-type="genus" reg="Solanum">S.</tp:taxon-name-part> <tp:taxon-name-part taxon-name-part-type="species" reg="aegyptiacum">aegyptiacum</tp:taxon-name-part></tp:taxon-name></italic>, but it was validly published by J.F. Gmelin.</p><p>
            <xref ref-type="bibr" rid="B207">Lamarck (1794)</xref> coined his name <italic><tp:taxon-name><tp:taxon-name-part taxon-name-part-type="genus" reg="Solanum">S.</tp:taxon-name-part> <tp:taxon-name-part taxon-name-part-type="species" reg="villosum">villosum</tp:taxon-name-part></tp:taxon-name></italic> without reference to Miller and, because the more commonly used name for this species was <italic><tp:taxon-name><tp:taxon-name-part taxon-name-part-type="genus" reg="Solanum">S.</tp:taxon-name-part> <tp:taxon-name-part taxon-name-part-type="species" reg="luteum">luteum</tp:taxon-name-part></tp:taxon-name></italic> until <xref ref-type="bibr" rid="B107">Edmonds (1979b)</xref> changed the name (see above), many of the new combinations and infraspecific taxa attributed <italic><tp:taxon-name><tp:taxon-name-part taxon-name-part-type="genus" reg="Solanum">S.</tp:taxon-name-part> <tp:taxon-name-part taxon-name-part-type="species" reg="villosum">villosum</tp:taxon-name-part></tp:taxon-name></italic> to Lamarck rather than Miller.</p><p>The name <italic><tp:taxon-name><tp:taxon-name-part taxon-name-part-type="genus" reg="Solanum">S.</tp:taxon-name-part> <tp:taxon-name-part taxon-name-part-type="species" reg="alatum">alatum</tp:taxon-name-part></tp:taxon-name></italic> Moench has been commonly used for densely pubescent eglandular populations of <italic><tp:taxon-name><tp:taxon-name-part taxon-name-part-type="genus" reg="Solanum">S.</tp:taxon-name-part> <tp:taxon-name-part taxon-name-part-type="species" reg="villosum">villosum</tp:taxon-name-part></tp:taxon-name></italic> (<xref ref-type="bibr" rid="B107">Edmonds 1979b</xref>). There was considerable confusion over the identity of the type of <italic><tp:taxon-name><tp:taxon-name-part taxon-name-part-type="genus" reg="Solanum">S.</tp:taxon-name-part> <tp:taxon-name-part taxon-name-part-type="species" reg="alatum">alatum</tp:taxon-name-part></tp:taxon-name></italic>; <xref ref-type="bibr" rid="B107">Edmonds (1979b)</xref> typified it with an element she, in the same publication, excluded from her concept of <italic><tp:taxon-name><tp:taxon-name-part taxon-name-part-type="genus" reg="Solanum">S.</tp:taxon-name-part> <tp:taxon-name-part taxon-name-part-type="species" reg="alatum">alatum</tp:taxon-name-part></tp:taxon-name></italic>. The name has been proposed for conservation with a conserved type (<xref ref-type="bibr" rid="B202">Knapp et al. 2017</xref>) to overcome this disruptive typification; the conserved type proposed by <xref ref-type="bibr" rid="B202">Knapp et al. (2017)</xref> is cited here.</p><p>
            <italic><tp:taxon-name><tp:taxon-name-part taxon-name-part-type="genus" reg="Solanum">Solanum</tp:taxon-name-part> <tp:taxon-name-part taxon-name-part-type="species" reg="suffruticosum">suffruticosum</tp:taxon-name-part></tp:taxon-name></italic> apparently was a “herbarium” name of Peter Schousboe, a Danish botanist who worked in Tangiers in the early part of the 19<sup>th</sup> century. The epithet was used and attributed to Schousboe by <xref ref-type="bibr" rid="B405">Willdenow (1809)</xref> who referred to plants grown in Berlin that originated from northern Africa (seeds sent by Schousboe?); we have selected the sheet in the Willdenow herbarium with annotations of the name “Solanum suffruticosum” and “Hort. bot. Berol. W.” as the lectotype for this name. Almost 50 years later, Johan Lange, working in Copenhagen, also validated <italic><tp:taxon-name><tp:taxon-name-part taxon-name-part-type="genus" reg="Solanum">S.</tp:taxon-name-part> <tp:taxon-name-part taxon-name-part-type="species" reg="suffruticosum">suffruticosum</tp:taxon-name-part></tp:taxon-name></italic>, but with a “?” as to the name (“d) <tp:taxon-name><tp:taxon-name-part taxon-name-part-type="genus" reg="Solanum">Solanum</tp:taxon-name-part> <tp:taxon-name-part taxon-name-part-type="species" reg="suffruticosum">suffruticosum</tp:taxon-name-part></tp:taxon-name> Schousb.?” and citing a different collection from Spain (C10019275), that we here designate as the lectotype. Lange’s name is a later homonym and illegitimate.</p><p>
            <xref ref-type="bibr" rid="B98">Dunal (1813)</xref> cited a single element for his <italic><tp:taxon-name><tp:taxon-name-part taxon-name-part-type="genus" reg="Solanum">S.</tp:taxon-name-part> <tp:taxon-name-part taxon-name-part-type="species" reg="incertum">incertum</tp:taxon-name-part></tp:taxon-name></italic>, an illustration in Rheede von Draakestein’s <italic>Hortus Malabaricus</italic> (1689) with the common name “Nelen-Tsundja”; we here designate this plate as the lectotype for <italic><tp:taxon-name><tp:taxon-name-part taxon-name-part-type="genus" reg="Solanum">S.</tp:taxon-name-part> <tp:taxon-name-part taxon-name-part-type="species" reg="incertum">incertum</tp:taxon-name-part></tp:taxon-name></italic>. The accompanying description states the berries are orange.</p><p>
            <italic><tp:taxon-name><tp:taxon-name-part taxon-name-part-type="genus" reg="Solanum">Solanum</tp:taxon-name-part> <tp:taxon-name-part taxon-name-part-type="species" reg="kitaibelii">kitaibelii</tp:taxon-name-part></tp:taxon-name></italic> and <italic><tp:taxon-name><tp:taxon-name-part taxon-name-part-type="genus" reg="Solanum">S.</tp:taxon-name-part> <tp:taxon-name-part taxon-name-part-type="species" reg="flavum">flavum</tp:taxon-name-part></tp:taxon-name></italic> are names coined by <xref ref-type="bibr" rid="B333">Schultes (1814)</xref> based on specimens of Pál Kitaibel; <italic><tp:taxon-name><tp:taxon-name-part taxon-name-part-type="genus" reg="Solanum">S.</tp:taxon-name-part> <tp:taxon-name-part taxon-name-part-type="species" reg="kitaibelii">kitaibelii</tp:taxon-name-part></tp:taxon-name></italic> as a replacement for Kitaibel’s “Solanum incanum” that Schultes realised was pre-occupied (“Hr. Prof. Kitaibel nannte diese Art <italic><tp:taxon-name><tp:taxon-name-part taxon-name-part-type="genus" reg="Solanum">S.</tp:taxon-name-part> <tp:taxon-name-part taxon-name-part-type="species" reg="incanum">incanum</tp:taxon-name-part></tp:taxon-name></italic>; da aber Flora peruviana schon ein <italic><tp:taxon-name><tp:taxon-name-part taxon-name-part-type="genus" reg="Solanum">S.</tp:taxon-name-part> <tp:taxon-name-part taxon-name-part-type="species" reg="incanum">incanum</tp:taxon-name-part></tp:taxon-name></italic> hat, so nannte ich es nach meinem hochverdienten Freunde, der es zuerts in Ungern fand” – Professor Kitaibel named this species <italic><tp:taxon-name><tp:taxon-name-part taxon-name-part-type="genus" reg="Solanum">S.</tp:taxon-name-part> <tp:taxon-name-part taxon-name-part-type="species" reg="incanum">incanum</tp:taxon-name-part></tp:taxon-name></italic>, but there is already one in the Flora Peruviana, so I name it after my esteemed friend, who found it first in Hungary). <xref ref-type="bibr" rid="B107">Edmonds (1979b)</xref> cited specimens as holotypes for these names, effectively lectotypifying them. She cited a specimen in the Willdenow herbarium (B-W04421010) as the “holotype” of <italic><tp:taxon-name><tp:taxon-name-part taxon-name-part-type="genus" reg="Solanum">S.</tp:taxon-name-part> <tp:taxon-name-part taxon-name-part-type="species" reg="flavum">flavum</tp:taxon-name-part></tp:taxon-name></italic>; it is more likely however, that Schultes used specimens now held in M (Schultes’s herbarium at Landshuth, where he worked at the time of description of these two taxa and this is now part of M). The lectotype for <italic><tp:taxon-name><tp:taxon-name-part taxon-name-part-type="genus" reg="Solanum">S.</tp:taxon-name-part> <tp:taxon-name-part taxon-name-part-type="species" reg="kitaibelii">kitaibelii</tp:taxon-name-part></tp:taxon-name></italic> has the name in Schultes’s hand (M-0166013), but the isolectotype for <italic><tp:taxon-name><tp:taxon-name-part taxon-name-part-type="genus" reg="Solanum">S.</tp:taxon-name-part> <tp:taxon-name-part taxon-name-part-type="species" reg="flavum">flavum</tp:taxon-name-part></tp:taxon-name></italic> does not (M-0164200).</p><p>We have designated a specimen with the exact locality as the lectotype of <italic><tp:taxon-name><tp:taxon-name-part taxon-name-part-type="genus" reg="Solanum">S.</tp:taxon-name-part> <tp:taxon-name-part taxon-name-part-type="species" reg="ochroleucum">ochroleucum</tp:taxon-name-part></tp:taxon-name></italic>; the G-DC duplicate is better preserved (G00144474).</p><p>Döll’s various infraspecific taxa described in his <italic>Rheinische Flora</italic> (1843) as “Formen” (here taken as the rank of forma) are mostly new combinations of previously published epithets, but his forma <tp:taxon-name><tp:taxon-name-part taxon-name-part-type="genus" reg="Solanum"/><tp:taxon-name-part taxon-name-part-type="species" reg="nigrum"/><tp:taxon-name-part taxon-name-part-type="form" reg="angulosum">angulosum</tp:taxon-name-part></tp:taxon-name> is based on several cited localities in Germany. We have not been able to locate specimens for these collections and defer typification until more in-depth searches are done. It may be that these names are based on field observations and not herbarium material.</p><p>
            <italic><tp:taxon-name><tp:taxon-name-part taxon-name-part-type="genus" reg="Solanum">Solanum</tp:taxon-name-part> <tp:taxon-name-part taxon-name-part-type="species" reg="sinaicum">sinaicum</tp:taxon-name-part></tp:taxon-name></italic> was described by <xref ref-type="bibr" rid="B40">Boissier (1849)</xref> using a collection of his own from Arabia; he did not cite a herbarium, so we are lectotypifying this name with a specimen in G (G00343377). Although the protologue mentions “baccis nigricantibus”, the plants are unmistakably <italic><tp:taxon-name><tp:taxon-name-part taxon-name-part-type="genus" reg="Solanum">S.</tp:taxon-name-part> <tp:taxon-name-part taxon-name-part-type="species" reg="villosum">villosum</tp:taxon-name-part></tp:taxon-name></italic>; we suspect the fruit colour was cited from the dry specimen.</p><p>The spelling of <xref ref-type="bibr" rid="B305">Richard’s (1850)</xref> name <italic><tp:taxon-name><tp:taxon-name-part taxon-name-part-type="genus" reg="Solanum">S.</tp:taxon-name-part> <tp:taxon-name-part taxon-name-part-type="species" reg="plebeium">plebeium</tp:taxon-name-part></tp:taxon-name></italic> has sometimes been corrected to “plebejum” (e.g. <xref ref-type="bibr" rid="B118">Edmonds 2012</xref>). This is not necessary and incorrect, “plebeium is the nominative neuter singular of “plebeius”, meaning “commoner” or “of the common people”.</p><p>
            <xref ref-type="bibr" rid="B101">Dunal (1852)</xref> described three varieties of <tp:taxon-name><tp:taxon-name-part taxon-name-part-type="genus" reg="Solanum">S.</tp:taxon-name-part> <tp:taxon-name-part taxon-name-part-type="species" reg="miniatum">miniatum</tp:taxon-name-part></tp:taxon-name>; var. <tp:taxon-name><tp:taxon-name-part taxon-name-part-type="genus" reg="Solanum"/><tp:taxon-name-part taxon-name-part-type="species" reg="miniatum"/><tp:taxon-name-part taxon-name-part-type="variety" reg="villosissimum">villosissimum</tp:taxon-name-part></tp:taxon-name> and var. <tp:taxon-name><tp:taxon-name-part taxon-name-part-type="genus" reg="Solanum"/><tp:taxon-name-part taxon-name-part-type="species" reg="nigrum"/><tp:taxon-name-part taxon-name-part-type="variety" reg="stenopetalum">stenopetalum</tp:taxon-name-part></tp:taxon-name> based on European specimens and var. <tp:taxon-name><tp:taxon-name-part taxon-name-part-type="genus" reg="Solanum"/><tp:taxon-name-part taxon-name-part-type="species" reg="subserratum"/><tp:taxon-name-part taxon-name-part-type="variety" reg="subserratum">subserratum</tp:taxon-name-part></tp:taxon-name> based on a specimen from “Arabia”. <xref ref-type="bibr" rid="B107">Edmonds (1979b)</xref> discussed the identities of these varieties, but did not typify them. Dunal cited the same collection <italic>Castagne s.n.</italic> from “Montaud prope Salon” for both var. <tp:taxon-name><tp:taxon-name-part taxon-name-part-type="genus" reg="Solanum"/><tp:taxon-name-part taxon-name-part-type="species" reg="nigrum"/><tp:taxon-name-part taxon-name-part-type="variety" reg="stenopetalum">stenopetalum</tp:taxon-name-part></tp:taxon-name> and var. <tp:taxon-name><tp:taxon-name-part taxon-name-part-type="genus" reg="Solanum"/><tp:taxon-name-part taxon-name-part-type="species" reg="miniatum"/><tp:taxon-name-part taxon-name-part-type="variety" reg="villosissimum">villosissimum</tp:taxon-name-part></tp:taxon-name>; we have lectotypifed var. <tp:taxon-name><tp:taxon-name-part taxon-name-part-type="genus" reg="Solanum"/><tp:taxon-name-part taxon-name-part-type="species" reg="miniatum"/><tp:taxon-name-part taxon-name-part-type="variety" reg="villosissimum">villosissimum</tp:taxon-name-part></tp:taxon-name> with the other specimen cited that does not overlap with that used for var. <tp:taxon-name><tp:taxon-name-part taxon-name-part-type="genus" reg="Solanum"/><tp:taxon-name-part taxon-name-part-type="species" reg="nigrum"/><tp:taxon-name-part taxon-name-part-type="variety" reg="stenopetalum">stenopetalum</tp:taxon-name-part></tp:taxon-name> (G00144520). Material in Dunal’s herbarium at MPU (MPU091757), labelled as “Arabie” and cited by <xref ref-type="bibr" rid="B107">Edmonds (1979b)</xref>, is labelled as var. <tp:taxon-name><tp:taxon-name-part taxon-name-part-type="genus" reg="Solanum"/><tp:taxon-name-part taxon-name-part-type="species" reg="miniatum"/><tp:taxon-name-part taxon-name-part-type="variety" reg="villosissimum">villosissimum</tp:taxon-name-part></tp:taxon-name> and numbered “No. 26” and is undoubtedly original material of var. <tp:taxon-name><tp:taxon-name-part taxon-name-part-type="genus" reg="Solanum"/><tp:taxon-name-part taxon-name-part-type="species" reg="subserratum"/><tp:taxon-name-part taxon-name-part-type="variety" reg="subserratum">subserratum</tp:taxon-name-part></tp:taxon-name>. This sheet is here designated the lectotype for this name, despite its having an annotation label with the incorrect infraspecific name. In describing <italic><tp:taxon-name><tp:taxon-name-part taxon-name-part-type="genus" reg="Solanum">S.</tp:taxon-name-part> <tp:taxon-name-part taxon-name-part-type="species" reg="minutiflorum">minutiflorum</tp:taxon-name-part></tp:taxon-name></italic>, he (<xref ref-type="bibr" rid="B101">Dunal 1852</xref>) cited two collections “Pannonia circa Bannat – (Terenbinki l.c.)” and a specimen from Richard. We have chosen the latter as the lectotype because it has two duplicates; neither <xref ref-type="bibr" rid="B107">Edmonds (1979b)</xref> nor we were able to locate the other syntype.</p><p>The names coined by the Hungarian botanist Pál Kitaibel were published posthumously by <xref ref-type="bibr" rid="B187">Kanitz (1863)</xref> and are largely illegitimate (some were used in earlier publications by Schultes, see above). <italic><tp:taxon-name><tp:taxon-name-part taxon-name-part-type="genus" reg="Solanum">Solanum</tp:taxon-name-part> <tp:taxon-name-part taxon-name-part-type="species" reg="flavum">flavum</tp:taxon-name-part></tp:taxon-name></italic> and <italic><tp:taxon-name><tp:taxon-name-part taxon-name-part-type="genus" reg="Solanum">S.</tp:taxon-name-part> <tp:taxon-name-part taxon-name-part-type="species" reg="canescens">canescens</tp:taxon-name-part></tp:taxon-name></italic> were published as alternative names “Solanum flavum vel canescens” and therefore have the same type; we have selected the sheet in the Kitaibel herbarium at BP with the locality on the label matching that in the protologue (“E Cottu Thurócz. v. Borsodiensi”, BP [Herb. Kit. fasc. IX: 105]).</p><p>In his <italic>Manual flora of Madeira</italic>, (<xref ref-type="bibr" rid="B222">Lowe 1872</xref>) coined several names we here consider synonyms of <italic><tp:taxon-name><tp:taxon-name-part taxon-name-part-type="genus" reg="Solanum">S.</tp:taxon-name-part> <tp:taxon-name-part taxon-name-part-type="species" reg="villosum">villosum</tp:taxon-name-part></tp:taxon-name></italic>, both at the specific (<italic><tp:taxon-name><tp:taxon-name-part taxon-name-part-type="genus" reg="Solanum">S.</tp:taxon-name-part> <tp:taxon-name-part taxon-name-part-type="species" reg="patens">patens</tp:taxon-name-part></tp:taxon-name></italic>) and infraspecific level (<tp:taxon-name><tp:taxon-name-part taxon-name-part-type="genus" reg="Solanum">S.</tp:taxon-name-part> <tp:taxon-name-part taxon-name-part-type="species" reg="villosum">villosum</tp:taxon-name-part> <tp:taxon-name-part taxon-name-part-type="infraspecific-rank">var.</tp:taxon-name-part> <tp:taxon-name-part taxon-name-part-type="variety" reg="velutinum">velutinum</tp:taxon-name-part></tp:taxon-name>, <tp:taxon-name><tp:taxon-name-part taxon-name-part-type="genus" reg="Solanum">S.</tp:taxon-name-part> <tp:taxon-name-part taxon-name-part-type="species" reg="villosum">villosum</tp:taxon-name-part> <tp:taxon-name-part taxon-name-part-type="infraspecific-rank">var.</tp:taxon-name-part> <tp:taxon-name-part taxon-name-part-type="variety" reg="laevigatum">laevigatum</tp:taxon-name-part></tp:taxon-name>). <xref ref-type="bibr" rid="B107">Edmonds (1979b</xref>: 215) lectotypified var. <tp:taxon-name><tp:taxon-name-part taxon-name-part-type="genus" reg="Solanum"/><tp:taxon-name-part taxon-name-part-type="species" reg="villosum"/><tp:taxon-name-part taxon-name-part-type="variety" reg="velutinum">velutinum</tp:taxon-name-part></tp:taxon-name> citing the type as the “same as the holotype of <italic><tp:taxon-name><tp:taxon-name-part taxon-name-part-type="genus" reg="Solanum">Solanum</tp:taxon-name-part> <tp:taxon-name-part taxon-name-part-type="species" reg="villosum">villosum</tp:taxon-name-part></tp:taxon-name></italic> Lam.”. <xref ref-type="bibr" rid="B207">Lamarck (1794)</xref> was cited along with many other works, including <xref ref-type="bibr" rid="B218">Linnaeus’ (1753)</xref> <tp:taxon-name><tp:taxon-name-part taxon-name-part-type="genus" reg="Solanum">S.</tp:taxon-name-part> <tp:taxon-name-part taxon-name-part-type="species" reg="nigrum">nigrum</tp:taxon-name-part> <tp:taxon-name-part taxon-name-part-type="infraspecific-rank">var.</tp:taxon-name-part> <tp:taxon-name-part taxon-name-part-type="variety" reg="villosum">villosum</tp:taxon-name-part></tp:taxon-name>, so arguably var. <tp:taxon-name><tp:taxon-name-part taxon-name-part-type="genus" reg="Solanum"/><tp:taxon-name-part taxon-name-part-type="species" reg="villosum"/><tp:taxon-name-part taxon-name-part-type="variety" reg="velutinum">velutinum</tp:taxon-name-part></tp:taxon-name> is an illegitimate superfluous name because <tp:taxon-name><tp:taxon-name-part taxon-name-part-type="genus" reg="Solanum">S.</tp:taxon-name-part> <tp:taxon-name-part taxon-name-part-type="species" reg="nigrum">nigrum</tp:taxon-name-part> <tp:taxon-name-part taxon-name-part-type="infraspecific-rank">var.</tp:taxon-name-part> <tp:taxon-name-part taxon-name-part-type="variety" reg="villosum">villosum</tp:taxon-name-part></tp:taxon-name> was cited in synonymy and the epithet “villosum” should have been taken up. We here re-lectotypify var. <tp:taxon-name><tp:taxon-name-part taxon-name-part-type="genus" reg="Solanum"/><tp:taxon-name-part taxon-name-part-type="species" reg="villosum"/><tp:taxon-name-part taxon-name-part-type="variety" reg="velutinum">velutinum</tp:taxon-name-part></tp:taxon-name> with a specimen cited by Lowe and represented in BM (BM000056199). <xref ref-type="bibr" rid="B107">Edmonds (1979b)</xref> lectotypified <italic><tp:taxon-name><tp:taxon-name-part taxon-name-part-type="genus" reg="Solanum">S.</tp:taxon-name-part> <tp:taxon-name-part taxon-name-part-type="species" reg="patens">patens</tp:taxon-name-part></tp:taxon-name></italic> with “Lowe 547 BM!”, but we exclude all but the sheet labelled by J.M. Edmonds as “lectotype” (BM000083209) as type material; other specimens at BM labelled “Lowe 547” have different collecting dates and localities.</p><p>
            <xref ref-type="bibr" rid="B118">Edmonds (2012)</xref> designated wild-collected material as the lectotype of <italic><tp:taxon-name><tp:taxon-name-part taxon-name-part-type="genus" reg="Solanum">S.</tp:taxon-name-part> <tp:taxon-name-part taxon-name-part-type="species" reg="hildebrandtii">hildebrandtii</tp:taxon-name-part></tp:taxon-name></italic> stating that, in Bitter’s re-description of this species in <italic><tp:taxon-name><tp:taxon-name-part taxon-name-part-type="genus" reg="Solana">Solana</tp:taxon-name-part> <tp:taxon-name-part taxon-name-part-type="species" reg="africana">africana</tp:taxon-name-part></tp:taxon-name></italic> (1913a: 467–468), he had designated a holotype. However, Braun and Bouché clearly stated that the material they used was from cultivation and <xref ref-type="bibr" rid="B28">Bitter (1913a)</xref> did not re-typify <italic><tp:taxon-name><tp:taxon-name-part taxon-name-part-type="genus" reg="Solanum">S.</tp:taxon-name-part> <tp:taxon-name-part taxon-name-part-type="species" reg="hildebrandtii">hildebrandtii</tp:taxon-name-part></tp:taxon-name></italic> with wild-collected material, he merely cited it as something he had seen. This typification is corrected here to neotype from lectotype.</p><p>Two un-numbered collections were cited in the protologue of <tp:taxon-name><tp:taxon-name-part taxon-name-part-type="genus" reg="Solanum">S.</tp:taxon-name-part> <tp:taxon-name-part taxon-name-part-type="species" reg="nigrum">nigrum</tp:taxon-name-part> <tp:taxon-name-part taxon-name-part-type="infraspecific-rank">var.</tp:taxon-name-part> <tp:taxon-name-part taxon-name-part-type="variety" reg="aurantium">aurantium</tp:taxon-name-part></tp:taxon-name> (<xref ref-type="bibr" rid="B225">Maire 1928</xref>); <italic>Maire s.n.</italic> (coll. 4 Apr 1922) and <italic>Maire s.n.</italic> (coll. 26 Mar 1923). We have selected the duplicate in Morocco (RAB-44657) of the former as the lectotype because it has numerous duplicates. We have only been able to find a single duplicate (MPU001957) of the collection made in March 1923.</p><p>
            <xref ref-type="bibr" rid="B35">Blom (1935)</xref> cited two collections (<italic>H. Christoffersson s.n.</italic>, coll. 1930; <italic>C. Blom s.n.</italic>, coll. 1935) and several herbaria in his description of <tp:taxon-name><tp:taxon-name-part taxon-name-part-type="genus" reg="Solanum">S.</tp:taxon-name-part> <tp:taxon-name-part taxon-name-part-type="species" reg="villosum">villosum</tp:taxon-name-part> <tp:taxon-name-part taxon-name-part-type="infraspecific-rank">var.</tp:taxon-name-part> <tp:taxon-name-part taxon-name-part-type="variety" reg="miniatibaccatum">miniatibaccatum</tp:taxon-name-part></tp:taxon-name>; we have selected the GB duplicate of his un-numbered collection from 1935 as the lectotype.</p><p>The names coined by <xref ref-type="bibr" rid="B291">Pojarkova (1955b)</xref> and here regarded as synonyms of <italic><tp:taxon-name><tp:taxon-name-part taxon-name-part-type="genus" reg="Solanum">S.</tp:taxon-name-part> <tp:taxon-name-part taxon-name-part-type="species" reg="villosum">villosum</tp:taxon-name-part></tp:taxon-name></italic> were first published in Russian only (<xref ref-type="bibr" rid="B290">Pojarkova 1955a</xref>), but later in the same year validated with Latin descriptions and type specimen designations.</p><p>
            <italic><tp:taxon-name><tp:taxon-name-part taxon-name-part-type="genus" reg="Solanum">Solanum</tp:taxon-name-part> <tp:taxon-name-part taxon-name-part-type="species" reg="purpureilineatum">purpureilineatum</tp:taxon-name-part></tp:taxon-name></italic> (<xref ref-type="bibr" rid="B321">Sabnis and Bhatt 1972</xref>) was described using two specimens with two different collecting numbers from a single gathering. Rather than lectotypifying this name, we are treating this as a two sheet holotype (see <xref ref-type="bibr" rid="B240">McNeill et al. 2012</xref>: 14–15, Art. 8.3 Ex. 4).</p></tp:treatment-sec><tp:treatment-sec sec-type="material" id="SECID0EDFMO"><title>Selected specimens examined.</title><p>A total of 1,287 specimens were examined from 86 countries during the study across Africa, Asia, Australia, Eurasia and the Pacific. Specimens from the entire range (including adventives) were studied in order to understand the full range of morphology within the species. All specimens examined from the Old World can be seen in Appendix 2 (csv format) and Appendix 3 (traditional Specimens Examined list in pdf format).</p><sec sec-type="Doubtful names" id="SECID0EIFMO"><title>Doubtful names</title><p>
              <italic><tp:taxon-name><tp:taxon-name-part taxon-name-part-type="genus" reg="Solanum">Solanum</tp:taxon-name-part> <tp:taxon-name-part taxon-name-part-type="species" reg="cestrifolium">cestrifolium</tp:taxon-name-part></tp:taxon-name></italic> Jacq., mentioned by <xref ref-type="bibr" rid="B397">Weinmann (1824)</xref>, as well as by <xref ref-type="bibr" rid="B350">Sprengel (1825)</xref>, but no original publication of this epithet by Jacquin has been found (see discussion under <italic><tp:taxon-name><tp:taxon-name-part taxon-name-part-type="genus" reg="Solanum">S.</tp:taxon-name-part> <tp:taxon-name-part taxon-name-part-type="species" reg="nigrum">nigrum</tp:taxon-name-part></tp:taxon-name></italic>).</p><p>
              <italic><tp:taxon-name><tp:taxon-name-part taxon-name-part-type="genus" reg="Solanum">Solanum</tp:taxon-name-part> <tp:taxon-name-part taxon-name-part-type="species" reg="foetidum">foetidum</tp:taxon-name-part></tp:taxon-name></italic> Rottb., Acta Lit. Univ. Hafn. 1: 287. 1778. Type. “Surinam”, <italic>C.F. Rottbøll s.n.</italic> (no original material located); this name has sometimes been referred to the morelloids, but is likely not to even be a <italic><tp:taxon-name><tp:taxon-name-part taxon-name-part-type="genus" reg="Solanum">Solanum</tp:taxon-name-part></tp:taxon-name></italic>, it might refer to a plant of <italic><tp:taxon-name><tp:taxon-name-part taxon-name-part-type="genus" reg="Datura">Datura</tp:taxon-name-part></tp:taxon-name></italic>.</p><p>
              <italic><tp:taxon-name><tp:taxon-name-part taxon-name-part-type="genus" reg="Solanum">Solanum</tp:taxon-name-part> <tp:taxon-name-part taxon-name-part-type="species" reg="foliosum">foliosum</tp:taxon-name-part></tp:taxon-name></italic> Link, Phys. Beschr. Canar. Ins. [Buch] 144. 1825. Type. Spain. Islas Canarias: Tenerife, Puerto Orotava, <italic>L.C. Buch s.n.</italic> (no specimens cited; original material seen by Link in B, destroyed). Link’s description suggests this plant is like, not the same as, <italic><tp:taxon-name><tp:taxon-name-part taxon-name-part-type="genus" reg="Solanum">S.</tp:taxon-name-part> <tp:taxon-name-part taxon-name-part-type="species" reg="nigrum">nigrum</tp:taxon-name-part></tp:taxon-name></italic>, but then goes on to describe a plant with pinnatifid leaves and flowers larger than those of <italic><tp:taxon-name><tp:taxon-name-part taxon-name-part-type="genus" reg="Solanum">S.</tp:taxon-name-part> <tp:taxon-name-part taxon-name-part-type="species" reg="nigrum">nigrum</tp:taxon-name-part></tp:taxon-name></italic>. Possibly <italic><tp:taxon-name><tp:taxon-name-part taxon-name-part-type="genus" reg="Solanum">S.</tp:taxon-name-part> <tp:taxon-name-part taxon-name-part-type="species" reg="nava">nava</tp:taxon-name-part></tp:taxon-name></italic> Webb &amp; Berthel. (1845) or perhaps the cultivated <italic><tp:taxon-name><tp:taxon-name-part taxon-name-part-type="genus" reg="Solanum">S.</tp:taxon-name-part> <tp:taxon-name-part taxon-name-part-type="species" reg="laxum">laxum</tp:taxon-name-part></tp:taxon-name></italic> Spreng. (1824)</p><p>
              <tp:taxon-name><tp:taxon-name-part taxon-name-part-type="genus" reg="Solanum">Solanum</tp:taxon-name-part> <tp:taxon-name-part taxon-name-part-type="species" reg="nigrum">nigrum</tp:taxon-name-part> <tp:taxon-name-part taxon-name-part-type="authority">L.</tp:taxon-name-part> <tp:taxon-name-part taxon-name-part-type="infraspecific-rank">var.</tp:taxon-name-part> <tp:taxon-name-part taxon-name-part-type="variety" reg="aspergilliflorum">aspergilliflorum</tp:taxon-name-part></tp:taxon-name> Sendtn., Fl. Bras. (Martius) 10: 16. 1846. Type. Sin. loc. [Brazil?] (no specimens or collectors cited). Might be <italic><tp:taxon-name><tp:taxon-name-part taxon-name-part-type="genus" reg="Solanum">S.</tp:taxon-name-part> <tp:taxon-name-part taxon-name-part-type="species" reg="chenopodioides">chenopodioides</tp:taxon-name-part></tp:taxon-name></italic> Lam. based on Sendtner’s notes “<italic><tp:taxon-name><tp:taxon-name-part taxon-name-part-type="genus" reg="Solanum">S.</tp:taxon-name-part> <tp:taxon-name-part taxon-name-part-type="species" reg="chenopodioides">chenopodioides</tp:taxon-name-part></tp:taxon-name></italic> Lam.?” beneath the description in the original publication, but the description mentions stellate hairs on the leaf undersides, a character that does not occur in the Morelloid clade.</p><p>
              <tp:taxon-name><tp:taxon-name-part taxon-name-part-type="genus" reg="Solanum">Solanum</tp:taxon-name-part> <tp:taxon-name-part taxon-name-part-type="species" reg="nigrum">nigrum</tp:taxon-name-part> <tp:taxon-name-part taxon-name-part-type="authority">L.</tp:taxon-name-part> <tp:taxon-name-part taxon-name-part-type="infraspecific-rank">var.</tp:taxon-name-part> <tp:taxon-name-part taxon-name-part-type="variety" reg="humile">humile</tp:taxon-name-part></tp:taxon-name> Macloskie, Rep. Princeton Univ. Exped. Patagonia 8: 707. 1905. The “description” consists solely of a reference to “<italic><tp:taxon-name><tp:taxon-name-part taxon-name-part-type="genus" reg="Solanum">S.</tp:taxon-name-part> <tp:taxon-name-part taxon-name-part-type="species" reg="humile">humile</tp:taxon-name-part></tp:taxon-name></italic> Salisb.” an illegitimate superfluous name citing <italic><tp:taxon-name><tp:taxon-name-part taxon-name-part-type="genus" reg="Solanum">S.</tp:taxon-name-part> <tp:taxon-name-part taxon-name-part-type="species" reg="nigrum">nigrum</tp:taxon-name-part></tp:taxon-name></italic> L. in synonymy. <italic><tp:taxon-name><tp:taxon-name-part taxon-name-part-type="genus" reg="Solanum">Solanum</tp:taxon-name-part> <tp:taxon-name-part taxon-name-part-type="species" reg="nigrum">nigrum</tp:taxon-name-part></tp:taxon-name></italic> does not occur in Patagonia, so this name cannot be considered homotypic; identity uncertain, but certainly a species native to the New World.</p><p>
              <tp:taxon-name><tp:taxon-name-part taxon-name-part-type="genus" reg="Solanum">Solanum</tp:taxon-name-part> <tp:taxon-name-part taxon-name-part-type="species" reg="nigrum">nigrum</tp:taxon-name-part> <tp:taxon-name-part taxon-name-part-type="authority">L.</tp:taxon-name-part> <tp:taxon-name-part taxon-name-part-type="infraspecific-rank">var.</tp:taxon-name-part> <tp:taxon-name-part taxon-name-part-type="variety" reg="stylosum">stylosum</tp:taxon-name-part></tp:taxon-name> Witasek ex Reiche, Anales Univ. Chile 124: 456. 1909. Type. Chile. “Provincias <tp:taxon-name><tp:taxon-name-part taxon-name-part-type="order">Centrales</tp:taxon-name-part></tp:taxon-name>” (no specimens cited; no original material found). The description is very short and no specimens annotated as this from Chile have been found at W or WU; it could be <italic><tp:taxon-name><tp:taxon-name-part taxon-name-part-type="genus" reg="Solanum">S.</tp:taxon-name-part> <tp:taxon-name-part taxon-name-part-type="species" reg="alphonsei">alphonsei</tp:taxon-name-part></tp:taxon-name></italic> Dunal of the Dulcamaroid clade; the description of the peduncle as twice as long as the branches is indicative of that species, rather than a morelloid.</p><p>
              <italic><tp:taxon-name><tp:taxon-name-part taxon-name-part-type="genus" reg="Solanum">Solanum</tp:taxon-name-part> <tp:taxon-name-part taxon-name-part-type="species" reg="rubrum">rubrum</tp:taxon-name-part></tp:taxon-name></italic> L., Syst. Nat. ed. 12: 173. 1767, nom utique rej. prop. No original type material traced, <xref ref-type="bibr" rid="B107">Edmonds (1979b)</xref> treated this as a <italic>nomen dubium</italic> and it has been proposed for rejection (<xref ref-type="bibr" rid="B202">Knapp et al. 2017</xref>).</p><p>
              <italic><tp:taxon-name><tp:taxon-name-part taxon-name-part-type="genus" reg="Solanum">Solanum</tp:taxon-name-part> <tp:taxon-name-part taxon-name-part-type="species" reg="uliginosum">uliginosum</tp:taxon-name-part></tp:taxon-name></italic> Blume, Bijdr. Fl. Ned. Ind. 13: 695. 1826. No specimens or localities cited, not treated by <xref ref-type="bibr" rid="B260">Nees van Esenbeck (1837)</xref>, description merely copied from <xref ref-type="bibr" rid="B36">Blume (1826)</xref> by <xref ref-type="bibr" rid="B101">Dunal (1852)</xref> could be <italic><tp:taxon-name><tp:taxon-name-part taxon-name-part-type="genus" reg="Solanum">S.</tp:taxon-name-part> <tp:taxon-name-part taxon-name-part-type="species" reg="americanum">americanum</tp:taxon-name-part></tp:taxon-name></italic>, <italic><tp:taxon-name><tp:taxon-name-part taxon-name-part-type="genus" reg="Solanum">S.</tp:taxon-name-part> <tp:taxon-name-part taxon-name-part-type="species" reg="nigrum">nigrum</tp:taxon-name-part></tp:taxon-name></italic> or <italic><tp:taxon-name><tp:taxon-name-part taxon-name-part-type="genus" reg="Solanum">S.</tp:taxon-name-part> <tp:taxon-name-part taxon-name-part-type="species" reg="scabrum">scabrum.</tp:taxon-name-part></tp:taxon-name></italic> We have found no specimens at L that could be unequivocally associated with this name; perhaps material is held in Bogor.</p><p>
              <tp:taxon-name><tp:taxon-name-part taxon-name-part-type="genus" reg="Solanum">Solanum</tp:taxon-name-part> <tp:taxon-name-part taxon-name-part-type="species" reg="nigrum">nigrum</tp:taxon-name-part> <tp:taxon-name-part taxon-name-part-type="authority">L.</tp:taxon-name-part> <tp:taxon-name-part taxon-name-part-type="infraspecific-rank">forma</tp:taxon-name-part> <tp:taxon-name-part taxon-name-part-type="form" reg="uliginosum">uliginosum</tp:taxon-name-part></tp:taxon-name> (Blume) Miq., Fl. Ned. Ind. 2: 637. 1856.</p><p>Type. Based on <italic><tp:taxon-name><tp:taxon-name-part taxon-name-part-type="genus" reg="Solanum">Solanum</tp:taxon-name-part> <tp:taxon-name-part taxon-name-part-type="species" reg="uliginosum">uliginosum</tp:taxon-name-part></tp:taxon-name></italic> Blume</p></sec><sec sec-type="Names (designations) not validly published" id="SECID0EBRMO"><title>Names (designations) not validly published</title><p>Designations are listed in alphabetic order; Code Articles are numbered as in <xref ref-type="bibr" rid="B240">McNeill et al. (2012)</xref> - <italic>Melbourne Code</italic>.</p><p>
              <italic><tp:taxon-name><tp:taxon-name-part taxon-name-part-type="genus" reg="Solanum">Solanum</tp:taxon-name-part></tp:taxon-name></italic> series <italic><tp:taxon-name><tp:taxon-name-part taxon-name-part-type="series" reg="Luteum">Luteum</tp:taxon-name-part></tp:taxon-name></italic> Pojark., Flora SSSR 22: 32. 1955, as “<italic><tp:taxon-name><tp:taxon-name-part taxon-name-part-type="genus" reg="Lutea">Lutea</tp:taxon-name-part></tp:taxon-name></italic>”, not validly published; in Russian, no diagnosis or description in Latin (Art. 39.1). [only included species <italic><tp:taxon-name><tp:taxon-name-part taxon-name-part-type="genus" reg="Solanum">S.</tp:taxon-name-part> <tp:taxon-name-part taxon-name-part-type="species" reg="luteum">luteum</tp:taxon-name-part></tp:taxon-name></italic> Mill. = <italic><tp:taxon-name><tp:taxon-name-part taxon-name-part-type="genus" reg="Solanum">S.</tp:taxon-name-part> <tp:taxon-name-part taxon-name-part-type="species" reg="villosum">villosum</tp:taxon-name-part></tp:taxon-name></italic> Mill.]</p><p>
              <italic><tp:taxon-name><tp:taxon-name-part taxon-name-part-type="genus" reg="Solanum">Solanum</tp:taxon-name-part> <tp:taxon-name-part taxon-name-part-type="species" reg="aegyptiacum">aegyptiacum</tp:taxon-name-part></tp:taxon-name></italic> Forssk., Fl. Aegypt.-Arab. 46. 1775, nomen nudum (see <xref ref-type="bibr" rid="B117">Edmonds 2007</xref>) = <italic><tp:taxon-name><tp:taxon-name-part taxon-name-part-type="genus" reg="Solanum">S.</tp:taxon-name-part> <tp:taxon-name-part taxon-name-part-type="species" reg="memphiticum">memphiticum</tp:taxon-name-part></tp:taxon-name></italic> J.F.Gmel. and <italic><tp:taxon-name><tp:taxon-name-part taxon-name-part-type="genus" reg="Solanum">S.</tp:taxon-name-part> <tp:taxon-name-part taxon-name-part-type="species" reg="villosum">villosum</tp:taxon-name-part></tp:taxon-name></italic> Mill.</p><p>
              <italic><tp:taxon-name><tp:taxon-name-part taxon-name-part-type="genus" reg="Solanum">Solanum</tp:taxon-name-part> <tp:taxon-name-part taxon-name-part-type="species" reg="aegyptiacum">aegyptiacum</tp:taxon-name-part></tp:taxon-name></italic> Forssk., var. b) <italic>Fructu nigro; foliis integris villossissimus</italic>, Fl. Aegypt.-Arab. 46. 1775, polynomial, not validly published (see <xref ref-type="bibr" rid="B117">Edmonds 2007</xref>). = <italic><tp:taxon-name><tp:taxon-name-part taxon-name-part-type="genus" reg="Solanum">S.</tp:taxon-name-part> <tp:taxon-name-part taxon-name-part-type="species" reg="memphiticum">memphiticum</tp:taxon-name-part></tp:taxon-name></italic> J.F.Gmel.</p><p>
              <italic><tp:taxon-name><tp:taxon-name-part taxon-name-part-type="genus" reg="Solanum">Solanum</tp:taxon-name-part> <tp:taxon-name-part taxon-name-part-type="species" reg="amaranthifolium">amaranthifolium</tp:taxon-name-part></tp:taxon-name></italic> Gillies ex Rusby, Bull. Torrey Bot. Club 26: 152. 1899, nomen nudum; based on a Gillies manuscript name at Kew; two specimens by Gillies (K001166701, K001166704) are annotated “S. <tp:taxon-name><tp:taxon-name-part taxon-name-part-type="genus" reg="Solanum"/><tp:taxon-name-part taxon-name-part-type="species" reg="amaranthifolium">amaranthifolium</tp:taxon-name-part></tp:taxon-name> Gill.” in Gillies’ hand = <italic><tp:taxon-name><tp:taxon-name-part taxon-name-part-type="genus" reg="Solanum">S.</tp:taxon-name-part> <tp:taxon-name-part taxon-name-part-type="species" reg="chenopodioides">chenopodioides</tp:taxon-name-part></tp:taxon-name></italic> Lam.</p><p>
              <italic><tp:taxon-name><tp:taxon-name-part taxon-name-part-type="genus" reg="Solanum">Solanum</tp:taxon-name-part> <tp:taxon-name-part taxon-name-part-type="species" reg="arenarium">arenarium</tp:taxon-name-part></tp:taxon-name></italic> Schur, Enum. Pl. Transsilv. 477. 1866, pro syn. <italic><tp:taxon-name><tp:taxon-name-part taxon-name-part-type="genus" reg="Solanum">Solanum</tp:taxon-name-part> <tp:taxon-name-part taxon-name-part-type="species" reg="humile">humile</tp:taxon-name-part></tp:taxon-name></italic> Bernh. ex Willd. = <italic><tp:taxon-name><tp:taxon-name-part taxon-name-part-type="genus" reg="Solanum">S.</tp:taxon-name-part> <tp:taxon-name-part taxon-name-part-type="species" reg="villosum">villosum</tp:taxon-name-part></tp:taxon-name></italic> Mill.</p><p>
              <italic><tp:taxon-name><tp:taxon-name-part taxon-name-part-type="genus" reg="Solanum">Solanum</tp:taxon-name-part> <tp:taxon-name-part taxon-name-part-type="species" reg="asperum">asperum</tp:taxon-name-part></tp:taxon-name></italic> Hornem. ex Walp., Repert. Bot. Syst. (Walpers) 3: 49. 1844, pro syn. <italic><tp:taxon-name><tp:taxon-name-part taxon-name-part-type="genus" reg="Solanum">Solanum</tp:taxon-name-part> <tp:taxon-name-part taxon-name-part-type="species" reg="rumphii">rumphii</tp:taxon-name-part></tp:taxon-name></italic> Dunal = <italic><tp:taxon-name><tp:taxon-name-part taxon-name-part-type="genus" reg="Solanum">S.</tp:taxon-name-part> <tp:taxon-name-part taxon-name-part-type="species" reg="americanum">americanum</tp:taxon-name-part></tp:taxon-name></italic> Mill.</p><p>
              <italic><tp:taxon-name><tp:taxon-name-part taxon-name-part-type="genus" reg="Solanum">Solanum</tp:taxon-name-part> <tp:taxon-name-part taxon-name-part-type="species" reg="atriplicifolium">atriplicifolium</tp:taxon-name-part></tp:taxon-name></italic> Desp. ex Dunal, Solan. Syn. 12. 1816, herbarium name pro syn. <italic><tp:taxon-name><tp:taxon-name-part taxon-name-part-type="genus" reg="Solanum">Solanum</tp:taxon-name-part> <tp:taxon-name-part taxon-name-part-type="species" reg="nigrum">nigrum</tp:taxon-name-part></tp:taxon-name></italic> L.= <italic><tp:taxon-name><tp:taxon-name-part taxon-name-part-type="genus" reg="Solanum">S.</tp:taxon-name-part> <tp:taxon-name-part taxon-name-part-type="species" reg="nigrum">nigrum</tp:taxon-name-part></tp:taxon-name> L</italic>.</p><p>
              <italic><tp:taxon-name><tp:taxon-name-part taxon-name-part-type="genus" reg="Solanum">Solanum</tp:taxon-name-part> <tp:taxon-name-part taxon-name-part-type="species" reg="atriplicifolium">atriplicifolium</tp:taxon-name-part></tp:taxon-name></italic> Desp. ex Dunal, Prodr. [A. P. de Candolle] 13(1): 50. 1852, pro. syn. <tp:taxon-name><tp:taxon-name-part taxon-name-part-type="genus" reg="Solanum">Solanum</tp:taxon-name-part> <tp:taxon-name-part taxon-name-part-type="species" reg="nigrum">nigrum</tp:taxon-name-part> <tp:taxon-name-part taxon-name-part-type="infraspecific-rank">var</tp:taxon-name-part> <tp:taxon-name-part taxon-name-part-type="variety" reg="atriplicifolium">atriplicifolium</tp:taxon-name-part></tp:taxon-name> Dunal = <italic><tp:taxon-name><tp:taxon-name-part taxon-name-part-type="genus" reg="Solanum">S.</tp:taxon-name-part> <tp:taxon-name-part taxon-name-part-type="species" reg="nigrum">nigrum</tp:taxon-name-part></tp:taxon-name></italic> L.</p><p>
              <italic><tp:taxon-name><tp:taxon-name-part taxon-name-part-type="genus" reg="Solanum">Solanum</tp:taxon-name-part> <tp:taxon-name-part taxon-name-part-type="species" reg="besserianum">besserianum</tp:taxon-name-part></tp:taxon-name></italic> Weinm., Elench. Hort. Pawlowsk.: 100. 1824, nomen nudum, no description or diagnosis; Cult. “hort. Pawl.”, said to be “S. cestrifolium Jacq.?” [no such published name found; validated by <xref ref-type="bibr" rid="B350">Sprengel (1825)</xref>, see also Doubtful names] = <italic><tp:taxon-name><tp:taxon-name-part taxon-name-part-type="genus" reg="Solanum">S.</tp:taxon-name-part> <tp:taxon-name-part taxon-name-part-type="species" reg="nigrum">nigrum</tp:taxon-name-part></tp:taxon-name></italic> L.</p><p>
              <italic><tp:taxon-name><tp:taxon-name-part taxon-name-part-type="genus" reg="Solanum">Solanum</tp:taxon-name-part> <tp:taxon-name-part taxon-name-part-type="species" reg="cestrifolium">cestrifolium</tp:taxon-name-part></tp:taxon-name></italic> Gussone, Ind. Sem. Hort. Boccadifalco 11. 1825, nomen nudum = <italic><tp:taxon-name><tp:taxon-name-part taxon-name-part-type="genus" reg="Solanum">S.</tp:taxon-name-part> <tp:taxon-name-part taxon-name-part-type="species" reg="nigrum">nigrum</tp:taxon-name-part></tp:taxon-name></italic> L.</p><p>
              <italic><tp:taxon-name><tp:taxon-name-part taxon-name-part-type="genus" reg="Solanum">Solanum</tp:taxon-name-part> <tp:taxon-name-part taxon-name-part-type="species" reg="chlorocarpum">chlorocarpum</tp:taxon-name-part></tp:taxon-name></italic> Schur, Enum. Pl. Transsilv. 478. 1866, pro. syn. <tp:taxon-name><tp:taxon-name-part taxon-name-part-type="genus" reg="Solanum">Solanum</tp:taxon-name-part> <tp:taxon-name-part taxon-name-part-type="species" reg="nigrum">nigrum</tp:taxon-name-part> <tp:taxon-name-part taxon-name-part-type="authority">L.</tp:taxon-name-part> <tp:taxon-name-part taxon-name-part-type="infraspecific-rank">var.</tp:taxon-name-part> <tp:taxon-name-part taxon-name-part-type="variety" reg="chlorocarpum">chlorocarpum</tp:taxon-name-part></tp:taxon-name> Koch. = <italic><tp:taxon-name><tp:taxon-name-part taxon-name-part-type="genus" reg="Solanum">S.</tp:taxon-name-part> <tp:taxon-name-part taxon-name-part-type="species" reg="nigrum">nigrum</tp:taxon-name-part></tp:taxon-name></italic> L.</p><p>
              <tp:taxon-name><tp:taxon-name-part taxon-name-part-type="genus" reg="Solanum">Solanum</tp:taxon-name-part> <tp:taxon-name-part taxon-name-part-type="species" reg="chousboe">chousboe</tp:taxon-name-part> <tp:taxon-name-part taxon-name-part-type="infraspecific-rank">var.</tp:taxon-name-part> <tp:taxon-name-part taxon-name-part-type="variety" reg="merrillianum">merrillianum</tp:taxon-name-part></tp:taxon-name> (T.N.Liou) C.Y.Wu &amp; S.C.Huang. This citation from <italic>Flora of China</italic> (<xref ref-type="bibr" rid="B411">Zhang et al. 1994</xref>) that also appears on Tropicos (accessed 12 August 2017) is a misprint and confounding of the attribution to Schousboe (Schousboe ex Willd.) with a specific epithet.</p><p>
              <italic><tp:taxon-name><tp:taxon-name-part taxon-name-part-type="genus" reg="Solanum">Solanum</tp:taxon-name-part> <tp:taxon-name-part taxon-name-part-type="species" reg="cuneifolium">cuneifolium</tp:taxon-name-part></tp:taxon-name></italic> Hort. Avens ex Dunal, Prodr. [A. P. de Candolle] 13(1): 53. 1852, pro syn. <italic><tp:taxon-name><tp:taxon-name-part taxon-name-part-type="genus" reg="Solanum">Solanum</tp:taxon-name-part> <tp:taxon-name-part taxon-name-part-type="species" reg="nigrum">nigrum</tp:taxon-name-part></tp:taxon-name></italic> L. = <italic><tp:taxon-name><tp:taxon-name-part taxon-name-part-type="genus" reg="Solanum">S.</tp:taxon-name-part> <tp:taxon-name-part taxon-name-part-type="species" reg="nigrum">nigrum</tp:taxon-name-part></tp:taxon-name></italic> L.</p><p>
              <italic><tp:taxon-name><tp:taxon-name-part taxon-name-part-type="genus" reg="Solanum">Solanum</tp:taxon-name-part> <tp:taxon-name-part taxon-name-part-type="species" reg="decurrens">decurrens</tp:taxon-name-part></tp:taxon-name></italic> Wall. ex Dunal, Prodr. [A. P. de Candolle] 13(1): 50. 1852, pro syn. <italic><tp:taxon-name><tp:taxon-name-part taxon-name-part-type="genus" reg="Solanum">Solanum</tp:taxon-name-part> <tp:taxon-name-part taxon-name-part-type="species" reg="rhinozerothis">rhinozerothis</tp:taxon-name-part></tp:taxon-name></italic> Blume = <italic><tp:taxon-name><tp:taxon-name-part taxon-name-part-type="genus" reg="Solanum">S.</tp:taxon-name-part> <tp:taxon-name-part taxon-name-part-type="species" reg="nigrum">nigrum</tp:taxon-name-part></tp:taxon-name></italic> Mill.</p><p>
              <italic><tp:taxon-name><tp:taxon-name-part taxon-name-part-type="genus" reg="Solanum">Solanum</tp:taxon-name-part> <tp:taxon-name-part taxon-name-part-type="species" reg="deppei">deppei</tp:taxon-name-part></tp:taxon-name></italic> Dunal, Prodr. [A. P. de Candolle] 13(1): 52. 1852, pro syn. <tp:taxon-name><tp:taxon-name-part taxon-name-part-type="genus" reg="Solanum">Solanum</tp:taxon-name-part> <tp:taxon-name-part taxon-name-part-type="species" reg="pterocaulon">pterocaulon</tp:taxon-name-part> <tp:taxon-name-part taxon-name-part-type="authority">Dunal</tp:taxon-name-part> <tp:taxon-name-part taxon-name-part-type="infraspecific-rank">var.</tp:taxon-name-part> <tp:taxon-name-part taxon-name-part-type="variety" reg="deppei">deppei</tp:taxon-name-part></tp:taxon-name> Dunal = <italic><tp:taxon-name><tp:taxon-name-part taxon-name-part-type="genus" reg="Solanum">Solanum</tp:taxon-name-part> <tp:taxon-name-part taxon-name-part-type="species" reg="scabrum">scabrum</tp:taxon-name-part></tp:taxon-name></italic> Mill.</p><p>
              <italic><tp:taxon-name><tp:taxon-name-part taxon-name-part-type="genus" reg="Solanum">Solanum</tp:taxon-name-part> <tp:taxon-name-part taxon-name-part-type="species" reg="gracile">gracile</tp:taxon-name-part></tp:taxon-name></italic> Otto ex Baxter, Hort. Brit. [Loudon] 2, Suppl.: 639 1850, nomen nudum; also later homonym of <italic><tp:taxon-name><tp:taxon-name-part taxon-name-part-type="genus" reg="Solanum">S.</tp:taxon-name-part> <tp:taxon-name-part taxon-name-part-type="species" reg="gracile">gracile</tp:taxon-name-part></tp:taxon-name></italic> Sendtn. (1846) = identity uncertain</p><p>
              <italic><tp:taxon-name><tp:taxon-name-part taxon-name-part-type="genus" reg="Solanum">Solanum</tp:taxon-name-part> <tp:taxon-name-part taxon-name-part-type="species" reg="heterogonum">heterogonum</tp:taxon-name-part></tp:taxon-name></italic> Dunal, Prodr. [A. P. de Candolle] 13(1): 52. 1852, pro syn. <tp:taxon-name><tp:taxon-name-part taxon-name-part-type="genus" reg="Solanum">Solanum</tp:taxon-name-part> <tp:taxon-name-part taxon-name-part-type="species" reg="pterocaulon">pterocaulon</tp:taxon-name-part></tp:taxon-name> var. <tp:taxon-name><tp:taxon-name-part taxon-name-part-type="genus" reg="Solanum"/><tp:taxon-name-part taxon-name-part-type="species" reg="pterocaulon"/><tp:taxon-name-part taxon-name-part-type="variety" reg="heterogonum">heterogonum</tp:taxon-name-part></tp:taxon-name> Dunal = <italic><tp:taxon-name><tp:taxon-name-part taxon-name-part-type="genus" reg="Solanum">S.</tp:taxon-name-part> <tp:taxon-name-part taxon-name-part-type="species" reg="scabrum">scabrum</tp:taxon-name-part></tp:taxon-name></italic> Mill.</p><p>
              <italic><tp:taxon-name><tp:taxon-name-part taxon-name-part-type="genus" reg="Solanum">Solanum</tp:taxon-name-part> <tp:taxon-name-part taxon-name-part-type="species" reg="judaicum">judaicum</tp:taxon-name-part></tp:taxon-name></italic> Hack. ex Dunal, Prodr. [A. P. de Candolle] 13(1): 53. 1852, pro syn. <italic><tp:taxon-name><tp:taxon-name-part taxon-name-part-type="genus" reg="Solanum">Solanum</tp:taxon-name-part> <tp:taxon-name-part taxon-name-part-type="species" reg="tauschii">tauschii</tp:taxon-name-part></tp:taxon-name></italic> Opiz. = <italic><tp:taxon-name><tp:taxon-name-part taxon-name-part-type="genus" reg="Solanum">S.</tp:taxon-name-part> <tp:taxon-name-part taxon-name-part-type="species" reg="nigrum">nigrum</tp:taxon-name-part></tp:taxon-name></italic> L.</p><p>
              <italic><tp:taxon-name><tp:taxon-name-part taxon-name-part-type="genus" reg="Solanum">Solanum</tp:taxon-name-part> <tp:taxon-name-part taxon-name-part-type="species" reg="kraussianum">kraussianum</tp:taxon-name-part></tp:taxon-name></italic> Buchinger ex Krauss, Flora 27: 831. 1844, pro syn. of polynomial <italic><tp:taxon-name><tp:taxon-name-part taxon-name-part-type="genus" reg="Solanum">Solanum</tp:taxon-name-part> <tp:taxon-name-part taxon-name-part-type="species" reg="nigrum">nigrum</tp:taxon-name-part></tp:taxon-name></italic> L. var. <italic>fol. dentato-lobatis puberulis</italic> and not intended as a new name, refers to <italic>J.F. Drège 7864a</italic> = <italic><tp:taxon-name><tp:taxon-name-part taxon-name-part-type="genus" reg="Solanum">S.</tp:taxon-name-part> <tp:taxon-name-part taxon-name-part-type="species" reg="retroflexum">retroflexum</tp:taxon-name-part></tp:taxon-name></italic> Dunal</p><p>
              <italic><tp:taxon-name><tp:taxon-name-part taxon-name-part-type="genus" reg="Solanum">Solanum</tp:taxon-name-part> <tp:taxon-name-part taxon-name-part-type="species" reg="muricatum">muricatum</tp:taxon-name-part></tp:taxon-name></italic> Bertero ex Dunal, Prodr. [A. P. de Candolle] 13(1): 150. 1852, pro syn. <italic><tp:taxon-name><tp:taxon-name-part taxon-name-part-type="genus" reg="Solanum">Solanum</tp:taxon-name-part> <tp:taxon-name-part taxon-name-part-type="species" reg="rancaguense">rancaguense</tp:taxon-name-part></tp:taxon-name></italic> Dunal = <italic><tp:taxon-name><tp:taxon-name-part taxon-name-part-type="genus" reg="Solanum">S.</tp:taxon-name-part> <tp:taxon-name-part taxon-name-part-type="species" reg="furcatum">furcatum</tp:taxon-name-part></tp:taxon-name></italic> Dunal</p><p>
              <tp:taxon-name><tp:taxon-name-part taxon-name-part-type="genus" reg="Solanum">Solanum</tp:taxon-name-part> <tp:taxon-name-part taxon-name-part-type="species" reg="nigrum">nigrum</tp:taxon-name-part> <tp:taxon-name-part taxon-name-part-type="authority">L.</tp:taxon-name-part> <tp:taxon-name-part taxon-name-part-type="infraspecific-rank">var.</tp:taxon-name-part> <tp:taxon-name-part taxon-name-part-type="variety" reg="aegyptiacum">aegyptiacum</tp:taxon-name-part></tp:taxon-name> Lam. ex C.C.Gmel., Hort. Carlsruh. 253 1811, nomen nudum, no description or diagnosis; the epithet “aegyptiacum” was not used by Lamarck in the genus <italic><tp:taxon-name><tp:taxon-name-part taxon-name-part-type="genus" reg="Solanum">Solanum</tp:taxon-name-part></tp:taxon-name></italic> and must be an error. = identity uncertain</p><p>
              <italic><tp:taxon-name><tp:taxon-name-part taxon-name-part-type="genus" reg="Solanum">Solanum</tp:taxon-name-part> <tp:taxon-name-part taxon-name-part-type="species" reg="nigrum">nigrum</tp:taxon-name-part></tp:taxon-name> L. var. <tp:taxon-name><tp:taxon-name-part taxon-name-part-type="genus" reg="Solanum"/><tp:taxon-name-part taxon-name-part-type="species" reg="nigrum"/><tp:taxon-name-part taxon-name-part-type="variety" reg="angustifolium">angustifolium</tp:taxon-name-part></tp:taxon-name></italic> Filov, Kult. Fl. SSSR (Zhukovskii) 10: 382. 1958, not validly published; no diagnosis or description in Latin (Art. 39.1) = <italic><tp:taxon-name><tp:taxon-name-part taxon-name-part-type="genus" reg="Solanum">S.</tp:taxon-name-part> <tp:taxon-name-part taxon-name-part-type="species" reg="villosum">villosum</tp:taxon-name-part></tp:taxon-name></italic> Mill.</p><p>
              <tp:taxon-name><tp:taxon-name-part taxon-name-part-type="genus" reg="Solanum">Solanum</tp:taxon-name-part> <tp:taxon-name-part taxon-name-part-type="species" reg="nigrum">nigrum</tp:taxon-name-part> <tp:taxon-name-part taxon-name-part-type="authority">L.</tp:taxon-name-part> <tp:taxon-name-part taxon-name-part-type="infraspecific-rank">var.</tp:taxon-name-part> <tp:taxon-name-part taxon-name-part-type="variety" reg="atriplicifolium">atriplicifolium</tp:taxon-name-part></tp:taxon-name> Desp. ex Filov, Kult. Fl. SSSR (Zhukovskii) 10: 370–386. 1958, not validly published, no direct citation of basionym (Art. 39.1); also nom. illeg., later homonym of <tp:taxon-name><tp:taxon-name-part taxon-name-part-type="genus" reg="Solanum">S.</tp:taxon-name-part> <tp:taxon-name-part taxon-name-part-type="species" reg="nigrum">nigrum</tp:taxon-name-part> <tp:taxon-name-part taxon-name-part-type="authority">L.</tp:taxon-name-part> <tp:taxon-name-part taxon-name-part-type="infraspecific-rank">var.</tp:taxon-name-part> <tp:taxon-name-part taxon-name-part-type="variety" reg="atriplicifolium">atriplicifolium</tp:taxon-name-part></tp:taxon-name> G.Mey. = <italic><tp:taxon-name><tp:taxon-name-part taxon-name-part-type="genus" reg="Solanum">S.</tp:taxon-name-part> <tp:taxon-name-part taxon-name-part-type="species" reg="nigrum">nigrum</tp:taxon-name-part></tp:taxon-name></italic> L.</p><p>
              <tp:taxon-name><tp:taxon-name-part taxon-name-part-type="genus" reg="Solanum">Solanum</tp:taxon-name-part> <tp:taxon-name-part taxon-name-part-type="species" reg="nigrum">nigrum</tp:taxon-name-part> <tp:taxon-name-part taxon-name-part-type="authority">L.</tp:taxon-name-part> <tp:taxon-name-part taxon-name-part-type="infraspecific-rank">subsp.</tp:taxon-name-part> <tp:taxon-name-part taxon-name-part-type="subspecies" reg="australiense">australiense</tp:taxon-name-part></tp:taxon-name> Filov, Kult. Fl. SSSR (Zhukovskii) 10: 380. 1958, not validly published; no diagnosis or description in Latin (Art 39.1) = <italic><tp:taxon-name><tp:taxon-name-part taxon-name-part-type="genus" reg="Solanum">S.</tp:taxon-name-part> <tp:taxon-name-part taxon-name-part-type="species" reg="nigrum">nigrum</tp:taxon-name-part></tp:taxon-name></italic> L.</p><p>
              <tp:taxon-name><tp:taxon-name-part taxon-name-part-type="genus" reg="Solanum">Solanum</tp:taxon-name-part> <tp:taxon-name-part taxon-name-part-type="species" reg="nigrum">nigrum</tp:taxon-name-part> <tp:taxon-name-part taxon-name-part-type="authority">L.</tp:taxon-name-part> <tp:taxon-name-part taxon-name-part-type="infraspecific-rank">var.</tp:taxon-name-part> <tp:taxon-name-part taxon-name-part-type="variety" reg="burbankii">burbankii</tp:taxon-name-part></tp:taxon-name> (Bitter) Filov, Kult. Fl. SSSR (Zhukovskii) 10: 383. 1958, as “<italic>berbankii</italic>”, not validly published, no direct citation of basionym (Art. 38.1) = <italic><tp:taxon-name><tp:taxon-name-part taxon-name-part-type="genus" reg="Solanum">S.</tp:taxon-name-part> <tp:taxon-name-part taxon-name-part-type="species" reg="nigrum">nigrum</tp:taxon-name-part></tp:taxon-name></italic> L.</p><p>
              <tp:taxon-name><tp:taxon-name-part taxon-name-part-type="genus" reg="Solanum">Solanum</tp:taxon-name-part> <tp:taxon-name-part taxon-name-part-type="species" reg="nigrum">nigrum</tp:taxon-name-part> <tp:taxon-name-part taxon-name-part-type="authority">L.</tp:taxon-name-part> <tp:taxon-name-part taxon-name-part-type="infraspecific-rank">subsp.</tp:taxon-name-part> <tp:taxon-name-part taxon-name-part-type="subspecies" reg="chinense">chinense</tp:taxon-name-part></tp:taxon-name> Filov, Kult. Fl. SSSR (Zhukovskii) 10: 382. 1958, not validly published; no diagnosis or description in Latin (Art. 39.1) = <italic><tp:taxon-name><tp:taxon-name-part taxon-name-part-type="genus" reg="Solanum">S.</tp:taxon-name-part> <tp:taxon-name-part taxon-name-part-type="species" reg="americanum">americanum</tp:taxon-name-part></tp:taxon-name></italic> Mill.</p><p>
              <tp:taxon-name><tp:taxon-name-part taxon-name-part-type="genus" reg="Solanum">Solanum</tp:taxon-name-part> <tp:taxon-name-part taxon-name-part-type="species" reg="nigrum">nigrum</tp:taxon-name-part> <tp:taxon-name-part taxon-name-part-type="authority">L.</tp:taxon-name-part> <tp:taxon-name-part taxon-name-part-type="infraspecific-rank">var.</tp:taxon-name-part> <tp:taxon-name-part taxon-name-part-type="variety" reg="chlorocarpum">chlorocarpum</tp:taxon-name-part></tp:taxon-name> Koch, Syn. Fl. Germ. Helv., ed. 2: 600. 1846, not a new name, clear citation of <tp:taxon-name><tp:taxon-name-part taxon-name-part-type="genus" reg="Solanum">Solanum</tp:taxon-name-part> <tp:taxon-name-part taxon-name-part-type="species" reg="nigrum">nigrum</tp:taxon-name-part> <tp:taxon-name-part taxon-name-part-type="infraspecific-rank">var.</tp:taxon-name-part> <tp:taxon-name-part taxon-name-part-type="variety" reg="chlorocarpum">chlorocarpum</tp:taxon-name-part></tp:taxon-name> Spenn. (“S. nigrum chlorocarpum Spenn. fl. fri.”) = <italic><tp:taxon-name><tp:taxon-name-part taxon-name-part-type="genus" reg="Solanum">S.</tp:taxon-name-part> <tp:taxon-name-part taxon-name-part-type="species" reg="nigrum">nigrum</tp:taxon-name-part></tp:taxon-name></italic> L.</p><p>
              <tp:taxon-name><tp:taxon-name-part taxon-name-part-type="genus" reg="Solanum">Solanum</tp:taxon-name-part> <tp:taxon-name-part taxon-name-part-type="species" reg="nigrum">nigrum</tp:taxon-name-part> <tp:taxon-name-part taxon-name-part-type="authority">L.</tp:taxon-name-part> <tp:taxon-name-part taxon-name-part-type="infraspecific-rank">subsp.</tp:taxon-name-part> <tp:taxon-name-part taxon-name-part-type="subspecies" reg="cultum">cultum</tp:taxon-name-part></tp:taxon-name> Filov, Kult. Fl. SSSR (Zhukovskii) 10: 383. 1958, not validly published; no diagnosis or description in Latin (Art. 39.1) = <italic><tp:taxon-name><tp:taxon-name-part taxon-name-part-type="genus" reg="Solanum">S.</tp:taxon-name-part> <tp:taxon-name-part taxon-name-part-type="species" reg="scabrum">scabrum</tp:taxon-name-part></tp:taxon-name></italic> Mill.</p><p>
              <tp:taxon-name><tp:taxon-name-part taxon-name-part-type="genus" reg="Solanum">Solanum</tp:taxon-name-part> <tp:taxon-name-part taxon-name-part-type="species" reg="nigrum">nigrum</tp:taxon-name-part> <tp:taxon-name-part taxon-name-part-type="authority">L.</tp:taxon-name-part> <tp:taxon-name-part taxon-name-part-type="infraspecific-rank">var.</tp:taxon-name-part> <tp:taxon-name-part taxon-name-part-type="variety" reg="frutescens">frutescens</tp:taxon-name-part></tp:taxon-name> Macloskie, Rep. Princeton Univ. Exped. Patagonia 8: 707. 1905, nomen nudum = <italic><tp:taxon-name><tp:taxon-name-part taxon-name-part-type="genus" reg="Solanum">S.</tp:taxon-name-part> <tp:taxon-name-part taxon-name-part-type="species" reg="nitidibaccatum">nitidibaccatum</tp:taxon-name-part></tp:taxon-name></italic>, <italic><tp:taxon-name><tp:taxon-name-part taxon-name-part-type="genus" reg="Solanum">S.</tp:taxon-name-part> <tp:taxon-name-part taxon-name-part-type="species" reg="triflorum">triflorum</tp:taxon-name-part></tp:taxon-name></italic>, <italic><tp:taxon-name><tp:taxon-name-part taxon-name-part-type="genus" reg="Solanum">S.</tp:taxon-name-part> <tp:taxon-name-part taxon-name-part-type="species" reg="chenopodioides">chenopodioides</tp:taxon-name-part></tp:taxon-name></italic>, or <italic><tp:taxon-name><tp:taxon-name-part taxon-name-part-type="genus" reg="Solanum">S.</tp:taxon-name-part> <tp:taxon-name-part taxon-name-part-type="species" reg="pygmaeum">pygmaeum</tp:taxon-name-part></tp:taxon-name></italic> that all occur in Northern Patagonia</p><p>
              <tp:taxon-name><tp:taxon-name-part taxon-name-part-type="genus" reg="Solanum">Solanum</tp:taxon-name-part> <tp:taxon-name-part taxon-name-part-type="species" reg="nigrum">nigrum</tp:taxon-name-part> <tp:taxon-name-part taxon-name-part-type="authority">L.</tp:taxon-name-part> <tp:taxon-name-part taxon-name-part-type="infraspecific-rank">forma</tp:taxon-name-part> <tp:taxon-name-part taxon-name-part-type="form" reg="genuinum">genuinum</tp:taxon-name-part></tp:taxon-name> Döll, Rhein. Flor. 412. 1843, not validly published (Art. 24.3) = <italic><tp:taxon-name><tp:taxon-name-part taxon-name-part-type="genus" reg="Solanum">S.</tp:taxon-name-part> <tp:taxon-name-part taxon-name-part-type="species" reg="nigrum">nigrum</tp:taxon-name-part></tp:taxon-name></italic> L.</p><p>
              <tp:taxon-name><tp:taxon-name-part taxon-name-part-type="genus" reg="Solanum">Solanum</tp:taxon-name-part> <tp:taxon-name-part taxon-name-part-type="species" reg="nigrum">nigrum</tp:taxon-name-part> <tp:taxon-name-part taxon-name-part-type="authority">L.</tp:taxon-name-part> <tp:taxon-name-part taxon-name-part-type="infraspecific-rank">var.</tp:taxon-name-part> <tp:taxon-name-part taxon-name-part-type="variety" reg="genuinum">genuinum</tp:taxon-name-part></tp:taxon-name> Godr., Fl. Lorraine 2: 133. 1843, not validly published (Art. 24.3) = <italic><tp:taxon-name><tp:taxon-name-part taxon-name-part-type="genus" reg="Solanum">S.</tp:taxon-name-part> <tp:taxon-name-part taxon-name-part-type="species" reg="nigrum">nigrum</tp:taxon-name-part></tp:taxon-name></italic> L.</p><p>
              <tp:taxon-name><tp:taxon-name-part taxon-name-part-type="genus" reg="Solanum">Solanum</tp:taxon-name-part> <tp:taxon-name-part taxon-name-part-type="species" reg="nigrum">nigrum</tp:taxon-name-part> <tp:taxon-name-part taxon-name-part-type="authority">L.</tp:taxon-name-part> <tp:taxon-name-part taxon-name-part-type="infraspecific-rank">var.</tp:taxon-name-part> <tp:taxon-name-part taxon-name-part-type="variety" reg="genuinum">genuinum</tp:taxon-name-part></tp:taxon-name> Hassl., Trab. Mus. Farm. Fac. Cienc. Med. Buenos Aires 21: 104. 1909, not validly published (Art. 24.3) = <italic><tp:taxon-name><tp:taxon-name-part taxon-name-part-type="genus" reg="Solanum">S.</tp:taxon-name-part> <tp:taxon-name-part taxon-name-part-type="species" reg="nigrum">nigrum</tp:taxon-name-part></tp:taxon-name></italic> L.</p><p>
              <tp:taxon-name><tp:taxon-name-part taxon-name-part-type="genus" reg="Solanum">Solanum</tp:taxon-name-part> <tp:taxon-name-part taxon-name-part-type="species" reg="nigrum">nigrum</tp:taxon-name-part> <tp:taxon-name-part taxon-name-part-type="authority">L.</tp:taxon-name-part> <tp:taxon-name-part taxon-name-part-type="infraspecific-rank">var.</tp:taxon-name-part> <tp:taxon-name-part taxon-name-part-type="variety" reg="griseocarpum">griseocarpum</tp:taxon-name-part></tp:taxon-name> Filov, Kult. Fl. SSSR (Zhukovskii) 10: 378. 1958, not validly published; no diagnosis or description in Latin (Art. 39.1) = <italic><tp:taxon-name><tp:taxon-name-part taxon-name-part-type="genus" reg="Solanum">S.</tp:taxon-name-part> <tp:taxon-name-part taxon-name-part-type="species" reg="nigrum">nigrum</tp:taxon-name-part></tp:taxon-name></italic> L.</p><p>
              <tp:taxon-name><tp:taxon-name-part taxon-name-part-type="genus" reg="Solanum">Solanum</tp:taxon-name-part> <tp:taxon-name-part taxon-name-part-type="species" reg="nigrum">nigrum</tp:taxon-name-part> <tp:taxon-name-part taxon-name-part-type="authority">L.</tp:taxon-name-part> <tp:taxon-name-part taxon-name-part-type="infraspecific-rank">var.</tp:taxon-name-part> <tp:taxon-name-part taxon-name-part-type="variety" reg="humile">humile</tp:taxon-name-part></tp:taxon-name> F.M.Bailey, Queensland Philos. Soc. 3: 1–4. 1881, not validly published; no diagnosis or description (Art. 38.1) = <italic><tp:taxon-name><tp:taxon-name-part taxon-name-part-type="genus" reg="Solanum">S.</tp:taxon-name-part> <tp:taxon-name-part taxon-name-part-type="species" reg="nigrum">nigrum</tp:taxon-name-part></tp:taxon-name></italic> L.</p><p>
              <tp:taxon-name><tp:taxon-name-part taxon-name-part-type="genus" reg="Solanum">Solanum</tp:taxon-name-part> <tp:taxon-name-part taxon-name-part-type="species" reg="nigrum">nigrum</tp:taxon-name-part> <tp:taxon-name-part taxon-name-part-type="authority">L.</tp:taxon-name-part> <tp:taxon-name-part taxon-name-part-type="infraspecific-rank">var.</tp:taxon-name-part> <tp:taxon-name-part taxon-name-part-type="variety" reg="inerme">inerme</tp:taxon-name-part></tp:taxon-name> K.Koch, Linnaea 17: 283. 1843, not intended as a new name (also <italic>nomen sub nudum</italic>); protologue “Solanum nigrum L. β <tp:taxon-name><tp:taxon-name-part taxon-name-part-type="genus" reg="Solanum"/><tp:taxon-name-part taxon-name-part-type="species" reg="inerme">inerme</tp:taxon-name-part></tp:taxon-name>. Rami non murieulati. In Transcaucasia abundat” is much less detailed than where in the same work Koch describes new taxa, neither does he attribute the name to himself as he does for other new taxa in this paper.</p><p>
              <tp:taxon-name><tp:taxon-name-part taxon-name-part-type="genus" reg="Solanum">Solanum</tp:taxon-name-part> <tp:taxon-name-part taxon-name-part-type="species" reg="nigrum">nigrum</tp:taxon-name-part> <tp:taxon-name-part taxon-name-part-type="authority">L.</tp:taxon-name-part> <tp:taxon-name-part taxon-name-part-type="infraspecific-rank">subsp.</tp:taxon-name-part> <tp:taxon-name-part taxon-name-part-type="subspecies" reg="irano-algiricum">irano-algiricum</tp:taxon-name-part></tp:taxon-name> Filov, Kult. Fl. SSSR (Zhukovskii) 10: 378. 1958, not validly published; no diagnosis or description in Latin (Art. 39.1) = <italic><tp:taxon-name><tp:taxon-name-part taxon-name-part-type="genus" reg="Solanum">S.</tp:taxon-name-part> <tp:taxon-name-part taxon-name-part-type="species" reg="villosum">villosum</tp:taxon-name-part></tp:taxon-name></italic> Mill.</p><p>
              <tp:taxon-name><tp:taxon-name-part taxon-name-part-type="genus" reg="Solanum">Solanum</tp:taxon-name-part> <tp:taxon-name-part taxon-name-part-type="species" reg="nigrum">nigrum</tp:taxon-name-part> <tp:taxon-name-part taxon-name-part-type="authority">L.</tp:taxon-name-part> <tp:taxon-name-part taxon-name-part-type="infraspecific-rank">var.</tp:taxon-name-part> <tp:taxon-name-part taxon-name-part-type="variety" reg="legitimum">legitimum</tp:taxon-name-part></tp:taxon-name> Neilr., Fl. Nied.-Oesterr. 535. 1859, not validly published (Art. 24.3) = <italic><tp:taxon-name><tp:taxon-name-part taxon-name-part-type="genus" reg="Solanum">S.</tp:taxon-name-part> <tp:taxon-name-part taxon-name-part-type="species" reg="nigrum">nigrum</tp:taxon-name-part></tp:taxon-name></italic> L.</p><p>
              <tp:taxon-name><tp:taxon-name-part taxon-name-part-type="genus" reg="Solanum">Solanum</tp:taxon-name-part> <tp:taxon-name-part taxon-name-part-type="species" reg="nigrum">nigrum</tp:taxon-name-part> <tp:taxon-name-part taxon-name-part-type="authority">L.</tp:taxon-name-part> <tp:taxon-name-part taxon-name-part-type="infraspecific-rank">subsp.</tp:taxon-name-part> <tp:taxon-name-part taxon-name-part-type="subspecies" reg="memphiticum">memphiticum</tp:taxon-name-part></tp:taxon-name> (Mart.) Marzell, Ill. Fl. Mitt.-Eur. [Hegi] 5(4): 2593. 1927, not intended as a new name; Marzell only says “Zur gesamtart <tp:taxon-name><tp:taxon-name-part taxon-name-part-type="genus" reg="Solanum">S.</tp:taxon-name-part> <tp:taxon-name-part taxon-name-part-type="species" reg="nigrum">nigrum</tp:taxon-name-part></tp:taxon-name> gehört anscheinend auch <tp:taxon-name><tp:taxon-name-part taxon-name-part-type="genus" reg="Solanum">S.</tp:taxon-name-part> <tp:taxon-name-part taxon-name-part-type="species" reg="memphiticum">memphiticum</tp:taxon-name-part></tp:taxon-name> Mart.” [to the total <italic><tp:taxon-name><tp:taxon-name-part taxon-name-part-type="genus" reg="Solanum">S.</tp:taxon-name-part> <tp:taxon-name-part taxon-name-part-type="species" reg="nigrum">nigrum</tp:taxon-name-part></tp:taxon-name></italic> also belongs <italic><tp:taxon-name><tp:taxon-name-part taxon-name-part-type="genus" reg="Solanum">S.</tp:taxon-name-part> <tp:taxon-name-part taxon-name-part-type="species" reg="memphiticum">memphiticum</tp:taxon-name-part></tp:taxon-name></italic> Mart.] = <italic><tp:taxon-name><tp:taxon-name-part taxon-name-part-type="genus" reg="Solanum">S.</tp:taxon-name-part> <tp:taxon-name-part taxon-name-part-type="species" reg="nigrum">nigrum</tp:taxon-name-part></tp:taxon-name></italic> L.</p><p>
              <tp:taxon-name><tp:taxon-name-part taxon-name-part-type="genus" reg="Solanum">Solanum</tp:taxon-name-part> <tp:taxon-name-part taxon-name-part-type="species" reg="nigrum">nigrum</tp:taxon-name-part> <tp:taxon-name-part taxon-name-part-type="authority">L.</tp:taxon-name-part> <tp:taxon-name-part taxon-name-part-type="infraspecific-rank">var.</tp:taxon-name-part> <tp:taxon-name-part taxon-name-part-type="variety" reg="merrillianum">merrillianum</tp:taxon-name-part></tp:taxon-name> (Liou) Filov, Kult. Fl. SSSR (Zhukovskii) 10: 383. 1958, not validly published; no direct citation of basionym (Art. 38.1) = <italic><tp:taxon-name><tp:taxon-name-part taxon-name-part-type="genus" reg="Solanum">S.</tp:taxon-name-part> <tp:taxon-name-part taxon-name-part-type="species" reg="americanum">americanum</tp:taxon-name-part></tp:taxon-name></italic> Mill.</p><p>
              <tp:taxon-name><tp:taxon-name-part taxon-name-part-type="genus" reg="Solanum">Solanum</tp:taxon-name-part> <tp:taxon-name-part taxon-name-part-type="species" reg="nigrum">nigrum</tp:taxon-name-part> <tp:taxon-name-part taxon-name-part-type="authority">L.</tp:taxon-name-part> <tp:taxon-name-part taxon-name-part-type="infraspecific-rank">var.</tp:taxon-name-part> <tp:taxon-name-part taxon-name-part-type="variety" reg="villosum">villosum</tp:taxon-name-part></tp:taxon-name> (Mill.) Filov, Kult. Fl. SSSR (Zhukovskii) 10: 380. 1958, not validly published; no direct citation of basionym (Art. 38.1) = <italic><tp:taxon-name><tp:taxon-name-part taxon-name-part-type="genus" reg="Solanum">S.</tp:taxon-name-part> <tp:taxon-name-part taxon-name-part-type="species" reg="villosum">villosum</tp:taxon-name-part></tp:taxon-name></italic> Mill.</p><p>
              <tp:taxon-name><tp:taxon-name-part taxon-name-part-type="genus" reg="Solanum">Solanum</tp:taxon-name-part> <tp:taxon-name-part taxon-name-part-type="species" reg="nigrum">nigrum</tp:taxon-name-part> <tp:taxon-name-part taxon-name-part-type="authority">L.</tp:taxon-name-part> <tp:taxon-name-part taxon-name-part-type="infraspecific-rank">var.</tp:taxon-name-part> <tp:taxon-name-part taxon-name-part-type="variety" reg="violaceum">violaceum</tp:taxon-name-part></tp:taxon-name> Chen ex Wessely, Feddes Repert. Spec. Nov. Regni Veg. 63(3): 293. 1960, nomen nudum; not intended as a new name, listed as one of the taxa accepted by <xref ref-type="bibr" rid="B128">Filov (1958</xref>, Kult. Fl. SSSR 20: 382). = <italic><tp:taxon-name><tp:taxon-name-part taxon-name-part-type="genus" reg="Solanum">S.</tp:taxon-name-part> <tp:taxon-name-part taxon-name-part-type="species" reg="americanum">americanum</tp:taxon-name-part></tp:taxon-name></italic> Mill.</p><p>
              <tp:taxon-name><tp:taxon-name-part taxon-name-part-type="genus" reg="Solanum">Solanum</tp:taxon-name-part> <tp:taxon-name-part taxon-name-part-type="species" reg="nigrum">nigrum</tp:taxon-name-part> <tp:taxon-name-part taxon-name-part-type="authority">L.</tp:taxon-name-part> <tp:taxon-name-part taxon-name-part-type="infraspecific-rank">var.</tp:taxon-name-part> <tp:taxon-name-part taxon-name-part-type="variety" reg="vulgatum">vulgatum</tp:taxon-name-part></tp:taxon-name> L., Sp. Pl. ed. 2: 266. 1762, evidently an orthographic variant of S<italic>olanum <tp:taxon-name><tp:taxon-name-part taxon-name-part-type="genus" reg="Solanum"/><tp:taxon-name-part taxon-name-part-type="species" reg="nigrum">nigrum</tp:taxon-name-part></tp:taxon-name></italic> L. var. <tp:taxon-name><tp:taxon-name-part taxon-name-part-type="genus" reg="Solanum"/><tp:taxon-name-part taxon-name-part-type="species" reg="nigrum"/><tp:taxon-name-part taxon-name-part-type="variety" reg="vulgare">vulgare</tp:taxon-name-part></tp:taxon-name> L. (1753). = <italic><tp:taxon-name><tp:taxon-name-part taxon-name-part-type="genus" reg="Solanum">S.</tp:taxon-name-part> <tp:taxon-name-part taxon-name-part-type="species" reg="nigrum">nigrum</tp:taxon-name-part></tp:taxon-name></italic> L. (see <xref ref-type="bibr" rid="B183">Jarvis 2007</xref>).</p><p>
              <tp:taxon-name><tp:taxon-name-part taxon-name-part-type="genus" reg="Solanum">Solanum</tp:taxon-name-part> <tp:taxon-name-part taxon-name-part-type="species" reg="nigrum">nigrum</tp:taxon-name-part> <tp:taxon-name-part taxon-name-part-type="authority">L.</tp:taxon-name-part> <tp:taxon-name-part taxon-name-part-type="infraspecific-rank">var.</tp:taxon-name-part> <tp:taxon-name-part taxon-name-part-type="variety" reg="vulgatum">vulgatum</tp:taxon-name-part></tp:taxon-name> Dunal, Prodr. [A. P. de Candolle] 13(1): 50. 1852, not a new name, referring to <tp:taxon-name><tp:taxon-name-part taxon-name-part-type="genus" reg="Solanum">Solanum</tp:taxon-name-part> <tp:taxon-name-part taxon-name-part-type="species" reg="nigrum">nigrum</tp:taxon-name-part> <tp:taxon-name-part taxon-name-part-type="infraspecific-rank">var.</tp:taxon-name-part> <tp:taxon-name-part taxon-name-part-type="variety" reg="vulgatum">vulgatum</tp:taxon-name-part></tp:taxon-name> L. (and of others “auct.”) = <italic><tp:taxon-name><tp:taxon-name-part taxon-name-part-type="genus" reg="Solanum">S.</tp:taxon-name-part> <tp:taxon-name-part taxon-name-part-type="species" reg="nigrum">nigrum</tp:taxon-name-part></tp:taxon-name></italic> L.</p><p>
              <italic><tp:taxon-name><tp:taxon-name-part taxon-name-part-type="genus" reg="Solanum">Solanum</tp:taxon-name-part> <tp:taxon-name-part taxon-name-part-type="species" reg="nodiflorum">nodiflorum</tp:taxon-name-part></tp:taxon-name></italic> Desv. ex Dunal, Prodr. [A. P. de Candolle] 13(1): 46. 1852, pro syn. <italic><tp:taxon-name><tp:taxon-name-part taxon-name-part-type="genus" reg="Solanum">Solanum</tp:taxon-name-part> <tp:taxon-name-part taxon-name-part-type="species" reg="desvauxii">desvauxii</tp:taxon-name-part></tp:taxon-name></italic> Ham. = <italic><tp:taxon-name><tp:taxon-name-part taxon-name-part-type="genus" reg="Solanum">S.</tp:taxon-name-part> <tp:taxon-name-part taxon-name-part-type="species" reg="americanum">americanum</tp:taxon-name-part></tp:taxon-name></italic> Mill.</p><p>
              <tp:taxon-name><tp:taxon-name-part taxon-name-part-type="genus" reg="Solanum">Solanum</tp:taxon-name-part> <tp:taxon-name-part taxon-name-part-type="species" reg="nodiflorum">nodiflorum</tp:taxon-name-part> <tp:taxon-name-part taxon-name-part-type="authority">Jacq.</tp:taxon-name-part> <tp:taxon-name-part taxon-name-part-type="infraspecific-rank">var.</tp:taxon-name-part> <tp:taxon-name-part taxon-name-part-type="variety" reg="acuminatum">acuminatum</tp:taxon-name-part></tp:taxon-name> Chodat, Bull. Herb. Boissier, sér. 2, 2: 811. 1902, not intended as a new name, as “<italic><tp:taxon-name><tp:taxon-name-part taxon-name-part-type="genus" reg="Solanum"/><tp:taxon-name-part taxon-name-part-type="species" reg="acuminatum">acuminatum</tp:taxon-name-part></tp:taxon-name></italic> (?)”, with no specimen cited. In the rest of this work the new taxa are clearly indicated with “nob.” and a specimen (or several) cited = <italic><tp:taxon-name><tp:taxon-name-part taxon-name-part-type="genus" reg="Solanum">S.</tp:taxon-name-part> <tp:taxon-name-part taxon-name-part-type="species" reg="americanum">americanum</tp:taxon-name-part></tp:taxon-name></italic> Mill.</p><p>
              <tp:taxon-name><tp:taxon-name-part taxon-name-part-type="genus" reg="Solanum">Solanum</tp:taxon-name-part> <tp:taxon-name-part taxon-name-part-type="species" reg="nodiflorum">nodiflorum</tp:taxon-name-part> <tp:taxon-name-part taxon-name-part-type="infraspecific-rank">var.</tp:taxon-name-part> <tp:taxon-name-part taxon-name-part-type="variety" reg="fauriei">fauriei</tp:taxon-name-part></tp:taxon-name> (H.Lév.) O.Deg. &amp; O.Deg., Plants Hawaii Natl. Parks 419. 1930, no evidence in any editions of Degener’s book (1930, 1945, 1974) that this name, occurring in several indices and based on <italic><tp:taxon-name><tp:taxon-name-part taxon-name-part-type="genus" reg="Solanum">Solanum</tp:taxon-name-part> <tp:taxon-name-part taxon-name-part-type="species" reg="fauriei">fauriei</tp:taxon-name-part></tp:taxon-name></italic> H.Lév. was ever published; probably = <italic><tp:taxon-name><tp:taxon-name-part taxon-name-part-type="genus" reg="Solanum">S.</tp:taxon-name-part> <tp:taxon-name-part taxon-name-part-type="species" reg="opacum">opacum</tp:taxon-name-part></tp:taxon-name></italic> A.Braun &amp; Bouché</p><p>
              <tp:taxon-name><tp:taxon-name-part taxon-name-part-type="genus" reg="Solanum">Solanum</tp:taxon-name-part> <tp:taxon-name-part taxon-name-part-type="species" reg="nodiflorum">nodiflorum</tp:taxon-name-part> <tp:taxon-name-part taxon-name-part-type="authority">Jacq.</tp:taxon-name-part> <tp:taxon-name-part taxon-name-part-type="infraspecific-rank">var.</tp:taxon-name-part> <tp:taxon-name-part taxon-name-part-type="variety" reg="sativum">sativum</tp:taxon-name-part></tp:taxon-name> A.Chev. Expl. Bot. Afrique Occ. Franç. 1: 464. 1920. nomen nudum; based on “Guinea. Kankan, dans les jardins cultives, 16 Mar 1899, <italic>A.Chevalier 594</italic>” = <italic><tp:taxon-name><tp:taxon-name-part taxon-name-part-type="genus" reg="Solanum">S.</tp:taxon-name-part> <tp:taxon-name-part taxon-name-part-type="species" reg="scabrum">scabrum</tp:taxon-name-part></tp:taxon-name></italic> Mill.</p><p>
              <italic><tp:taxon-name><tp:taxon-name-part taxon-name-part-type="genus" reg="Solanum">Solanum</tp:taxon-name-part> <tp:taxon-name-part taxon-name-part-type="species" reg="pigmaeum">pigmaeum</tp:taxon-name-part></tp:taxon-name></italic> Larrañaga, Escritos Damaso Antonio Larrañaga 2: 88. 1923, almost certainly not intended as a new name, an orthographic variant of <italic><tp:taxon-name><tp:taxon-name-part taxon-name-part-type="genus" reg="Solanum">Solanum</tp:taxon-name-part> <tp:taxon-name-part taxon-name-part-type="species" reg="pygmaeum">pygmaeum</tp:taxon-name-part></tp:taxon-name></italic> Cav. (1806). In other parts of Larrañaga’s work (e.g. S. trilobum in vol. 1: 12), he indicates new taxa with “sp. n.” or gen. n.”; none of the names in vol. 2 is so designated, leading us to believe he was not coining new names, but instead using those already published. This work was compiled from his notes and diaries and these were heavily annotated (see intro in vol. 1 <ext-link xmlns:xlink="http://www.w3.org/1999/xlink" xlink:type="simple" ext-link-type="uri" xlink:href="http://bdh-rd.bne.es/viewer.vm?id=0000016651%26page=1">http://bdh-rd.bne.es/viewer.vm?id=0000016651&amp;page=1</ext-link>) up to his death in 1848. = <italic><tp:taxon-name><tp:taxon-name-part taxon-name-part-type="genus" reg="Solanum">S.</tp:taxon-name-part> <tp:taxon-name-part taxon-name-part-type="species" reg="pygmaeum">pygmaeum</tp:taxon-name-part></tp:taxon-name></italic> Cav.</p><p>
              <tp:taxon-name><tp:taxon-name-part taxon-name-part-type="genus" reg="Solanum">Solanum</tp:taxon-name-part> <tp:taxon-name-part taxon-name-part-type="species" reg="photeinocarpum">photeinocarpum</tp:taxon-name-part> <tp:taxon-name-part taxon-name-part-type="authority">Nakam. &amp; Odash.</tp:taxon-name-part> <tp:taxon-name-part taxon-name-part-type="infraspecific-rank">var.</tp:taxon-name-part> <tp:taxon-name-part taxon-name-part-type="variety" reg="violaceum">violaceum</tp:taxon-name-part></tp:taxon-name> C.Y.Wu &amp; S.C.Huang, Acta Phytotax. Sin. 16(2): 72. 1978, nomen nudum; incorrectly cited in this publication as <italic><tp:taxon-name><tp:taxon-name-part taxon-name-part-type="genus" reg="Solanum"/><tp:taxon-name-part taxon-name-part-type="species" reg="violaceum">violaceum</tp:taxon-name-part></tp:taxon-name></italic> Chen ex Wessely but <xref ref-type="bibr" rid="B399">Wessely (1960)</xref> did not formally publish this name, she cited <xref ref-type="bibr" rid="B128">Filov’s (1958)</xref> list of accepted taxa. Filov did not provide Latin descriptions or diagnoses (Art. 38.1) and so all names in that work are not validly published. The varietal epithet should be attributed only to <xref ref-type="bibr" rid="B408">Wu and Huang (1978)</xref>, but they do not provide a Latin diagnosis either (Art. 39.1) = <italic><tp:taxon-name><tp:taxon-name-part taxon-name-part-type="genus" reg="Solanum">S.</tp:taxon-name-part> <tp:taxon-name-part taxon-name-part-type="species" reg="americanum">americanum</tp:taxon-name-part></tp:taxon-name></italic> Mill.</p><p>
              <italic><tp:taxon-name><tp:taxon-name-part taxon-name-part-type="genus" reg="Solanum">Solanum</tp:taxon-name-part> <tp:taxon-name-part taxon-name-part-type="species" reg="pterocaulon">pterocaulon</tp:taxon-name-part></tp:taxon-name></italic> Rchb. ex Nyman, Consp. Fl. Eur. 3: 526. 1881. (1881), pro syn. <italic><tp:taxon-name><tp:taxon-name-part taxon-name-part-type="genus" reg="Solanum">Solanum</tp:taxon-name-part> <tp:taxon-name-part taxon-name-part-type="species" reg="melanocerasum">melanocerasum</tp:taxon-name-part></tp:taxon-name></italic> Willd. = <italic><tp:taxon-name><tp:taxon-name-part taxon-name-part-type="genus" reg="Solanum">Solanum</tp:taxon-name-part> <tp:taxon-name-part taxon-name-part-type="species" reg="scabrum">scabrum</tp:taxon-name-part></tp:taxon-name></italic> Mill.</p><p>
              <italic><tp:taxon-name><tp:taxon-name-part taxon-name-part-type="genus" reg="Solanum">Solanum</tp:taxon-name-part> <tp:taxon-name-part taxon-name-part-type="species" reg="repens">repens</tp:taxon-name-part></tp:taxon-name></italic> Noronha, Verh. Batav. Genootsch. Kunsten 5: 84. 1791, nomen nudum = <italic><tp:taxon-name><tp:taxon-name-part taxon-name-part-type="genus" reg="Solanum">S.</tp:taxon-name-part> <tp:taxon-name-part taxon-name-part-type="species" reg="nigrum">nigrum</tp:taxon-name-part></tp:taxon-name></italic> L.</p><p>
              <italic><tp:taxon-name><tp:taxon-name-part taxon-name-part-type="genus" reg="Solanum">Solanum</tp:taxon-name-part> <tp:taxon-name-part taxon-name-part-type="species" reg="rubrum">rubrum</tp:taxon-name-part></tp:taxon-name></italic> Murray, Syst. Veg., ed. 14 (J. A. Murray) 224. 1784, not intended as a new name; Murray repeats <xref ref-type="bibr" rid="B219">Linnaeus’ (1767)</xref> polynomial exactly; <xref ref-type="bibr" rid="B98">Dunal’s (1813)</xref> citation of “Murr. Syst. veg. 183” in his description of <italic><tp:taxon-name><tp:taxon-name-part taxon-name-part-type="genus" reg="Solanum">S.</tp:taxon-name-part> <tp:taxon-name-part taxon-name-part-type="species" reg="erythraeum">erythraeum</tp:taxon-name-part></tp:taxon-name></italic> <xref ref-type="bibr" rid="B98">Dunal (1813</xref>: 238) is clearly an error = <italic><tp:taxon-name><tp:taxon-name-part taxon-name-part-type="genus" reg="Solanum">S.</tp:taxon-name-part> <tp:taxon-name-part taxon-name-part-type="species" reg="rubrum">rubrum</tp:taxon-name-part></tp:taxon-name></italic> L. (nom. utique rej. prop.)</p><p>
              <italic><tp:taxon-name><tp:taxon-name-part taxon-name-part-type="genus" reg="Solanum">Solanum</tp:taxon-name-part> <tp:taxon-name-part taxon-name-part-type="species" reg="villosum">villosum</tp:taxon-name-part></tp:taxon-name></italic> Opiz ex Dunal, Prodr. [A. P. de Candolle] 13(1): 51. 1852, pro syn. <italic><tp:taxon-name><tp:taxon-name-part taxon-name-part-type="genus" reg="Solanum">Solanum</tp:taxon-name-part> <tp:taxon-name-part taxon-name-part-type="species" reg="decipiens">decipiens</tp:taxon-name-part></tp:taxon-name></italic> Opiz. = <italic><tp:taxon-name><tp:taxon-name-part taxon-name-part-type="genus" reg="Solanum">S.</tp:taxon-name-part> <tp:taxon-name-part taxon-name-part-type="species" reg="nigrum">nigrum</tp:taxon-name-part></tp:taxon-name></italic> L.</p><p>
              <tp:taxon-name><tp:taxon-name-part taxon-name-part-type="genus" reg="Solanum">Solanum</tp:taxon-name-part> <tp:taxon-name-part taxon-name-part-type="species" reg="villosum">villosum</tp:taxon-name-part> <tp:taxon-name-part taxon-name-part-type="authority">Lam.</tp:taxon-name-part> <tp:taxon-name-part taxon-name-part-type="infraspecific-rank">var.</tp:taxon-name-part> <tp:taxon-name-part taxon-name-part-type="variety" reg="alatum">alatum</tp:taxon-name-part></tp:taxon-name> (Moench) Marzell, in Hegi, Ill. Fl. Mitt.-Eur. 5(4): 2594. 1927, not intended as a new name, citation of <italic><tp:taxon-name><tp:taxon-name-part taxon-name-part-type="genus" reg="Solanum">Solanum</tp:taxon-name-part> <tp:taxon-name-part taxon-name-part-type="species" reg="alatum">alatum</tp:taxon-name-part></tp:taxon-name></italic> Moench in text = <italic><tp:taxon-name><tp:taxon-name-part taxon-name-part-type="genus" reg="Solanum">S.</tp:taxon-name-part> <tp:taxon-name-part taxon-name-part-type="species" reg="villosum">villosum</tp:taxon-name-part></tp:taxon-name></italic> Mill.</p><p>
              <tp:taxon-name><tp:taxon-name-part taxon-name-part-type="genus" reg="Solanum">Solanum</tp:taxon-name-part> <tp:taxon-name-part taxon-name-part-type="species" reg="villosum">villosum</tp:taxon-name-part> <tp:taxon-name-part taxon-name-part-type="authority">Lam.</tp:taxon-name-part> <tp:taxon-name-part taxon-name-part-type="infraspecific-rank">var.</tp:taxon-name-part> <tp:taxon-name-part taxon-name-part-type="variety" reg="glabrescens">glabrescens</tp:taxon-name-part></tp:taxon-name> Roem. &amp; Schult., Syst. Veg., ed. 15 bis [Roemer &amp; Schultes] 4: 592. 1819. This name was cited in <xref ref-type="bibr" rid="B17">Berchtold and Opiz (1843</xref>: 24), but it is not a published name; no such name was coined in <italic>Systema Vegetabilium</italic>; on page 592, however there is a “β glabrescens” in the synonymy of <italic><tp:taxon-name><tp:taxon-name-part taxon-name-part-type="genus" reg="Solanum">S.</tp:taxon-name-part> <tp:taxon-name-part taxon-name-part-type="species" reg="villosum">villosum</tp:taxon-name-part></tp:taxon-name></italic> Lam., but it is a reference in the synonymy “Solanum etc. B Hall. Helv. n 576 β glabrescens” – referring to Haller’s <italic>Historia Stirpium Indigenarum Helvetiae Inchoata</italic> (1768) a work in which only polynomials were used).</p><p>
              <italic><tp:taxon-name><tp:taxon-name-part taxon-name-part-type="genus" reg="Solanum">Solanum</tp:taxon-name-part> <tp:taxon-name-part taxon-name-part-type="species" reg="viridescens">viridescens</tp:taxon-name-part></tp:taxon-name></italic> Hort. ex Rchb., Fl. Germ. Excurs. 391. 1831, pro syn. <italic><tp:taxon-name><tp:taxon-name-part taxon-name-part-type="genus" reg="Solanum">Solanum</tp:taxon-name-part> <tp:taxon-name-part taxon-name-part-type="species" reg="humile">humile</tp:taxon-name-part></tp:taxon-name></italic> Bernh. ex Willd. = <italic><tp:taxon-name><tp:taxon-name-part taxon-name-part-type="genus" reg="Solanum">S.</tp:taxon-name-part> <tp:taxon-name-part taxon-name-part-type="species" reg="villosum">villosum</tp:taxon-name-part></tp:taxon-name></italic> Mill.</p><p>
              <italic><tp:taxon-name><tp:taxon-name-part taxon-name-part-type="genus" reg="Solanum">Solanum</tp:taxon-name-part> <tp:taxon-name-part taxon-name-part-type="species" reg="virgatum">virgatum</tp:taxon-name-part></tp:taxon-name></italic> Endl. ex Sendtn., Fl. Bras. (Martius) 10: 13. 1846, pro syn. <italic><tp:taxon-name><tp:taxon-name-part taxon-name-part-type="genus" reg="Solanum">Solanum</tp:taxon-name-part> <tp:taxon-name-part taxon-name-part-type="species" reg="gracile">gracile</tp:taxon-name-part></tp:taxon-name></italic> Sendtn. = <italic><tp:taxon-name><tp:taxon-name-part taxon-name-part-type="genus" reg="Solanum">S.</tp:taxon-name-part> <tp:taxon-name-part taxon-name-part-type="species" reg="chenopodioides">chenopodioides</tp:taxon-name-part></tp:taxon-name></italic> Lam.</p></sec></tp:treatment-sec><ref-list><ref id="B168"><mixed-citation xmlns:xlink="http://www.w3.org/1999/xlink" xlink:type="simple">
          <person-group><name name-style="western"><surname>Henderson</surname><given-names>RJF</given-names></name></person-group> (<year>1974</year>) <article-title><italic><tp:taxon-name><tp:taxon-name-part taxon-name-part-type="genus">Solanum</tp:taxon-name-part> <tp:taxon-name-part taxon-name-part-type="species">nigrum</tp:taxon-name-part></tp:taxon-name></italic> L. (<tp:taxon-name><tp:taxon-name-part taxon-name-part-type="genus">Solanaceae</tp:taxon-name-part></tp:taxon-name>) and related species in Australia.</article-title> <source>Contributions from the Queensland Herbarium</source> <volume>16</volume>: <fpage>1</fpage>–<lpage>78</lpage>.</mixed-citation></ref><ref id="B107"><mixed-citation xmlns:xlink="http://www.w3.org/1999/xlink" xlink:type="simple">
          <person-group><name name-style="western"><surname>Edmonds</surname><given-names>JM</given-names></name></person-group> (<year>1979b</year>) <article-title>Nomenclatural notes on some species of <italic><tp:taxon-name><tp:taxon-name-part taxon-name-part-type="genus">Solanum</tp:taxon-name-part></tp:taxon-name></italic> L. found in Europe.</article-title> <source>Botanical Journal of the Linnean Society</source> <volume>78</volume>(<issue>3</issue>): <fpage>213</fpage>–<lpage>233</lpage>. <ext-link xlink:type="simple" ext-link-type="doi" xlink:href="10.1111/j.1095-8339.1979.tb02194.x">https://doi.org/10.1111/j.1095-8339.1979.tb02194.x</ext-link></mixed-citation></ref><ref id="B202"><mixed-citation xmlns:xlink="http://www.w3.org/1999/xlink" xlink:type="simple">
          <person-group><name name-style="western"><surname>Knapp</surname><given-names>S</given-names></name><name name-style="western"><surname>Barboza</surname><given-names>GE</given-names></name><name name-style="western"><surname>Särkinen</surname><given-names>T</given-names></name></person-group> (<year>2017</year>) <article-title>(2546–2547) Proposals to reject the name <italic><tp:taxon-name><tp:taxon-name-part taxon-name-part-type="genus">Solanum</tp:taxon-name-part> <tp:taxon-name-part taxon-name-part-type="species">rubrum</tp:taxon-name-part></tp:taxon-name></italic> and to conserve the name <italic><tp:taxon-name><tp:taxon-name-part taxon-name-part-type="genus">S.</tp:taxon-name-part> <tp:taxon-name-part taxon-name-part-type="species">alatum</tp:taxon-name-part></tp:taxon-name></italic> with a conserved type (<italic><tp:taxon-name><tp:taxon-name-part taxon-name-part-type="genus">Solanaceae</tp:taxon-name-part></tp:taxon-name></italic>).</article-title> <source>Taxon</source> <volume>66</volume>(<issue>4</issue>): <fpage>988</fpage>–<lpage>989</lpage>. <ext-link xlink:type="simple" ext-link-type="doi" xlink:href="10.12705/664.21">https://doi.org/10.12705/664.21</ext-link></mixed-citation></ref><ref id="B118"><mixed-citation xmlns:xlink="http://www.w3.org/1999/xlink" xlink:type="simple">
          <person-group><name name-style="western"><surname>Edmonds</surname><given-names>JM</given-names></name></person-group> (<year>2012</year>) <article-title><italic><tp:taxon-name><tp:taxon-name-part taxon-name-part-type="genus">Solanum</tp:taxon-name-part></tp:taxon-name></italic> spp.</article-title> In: <person-group><name name-style="western"><surname>Beentje</surname><given-names>H</given-names></name></person-group> (<role>Ed.</role>) <issue-title>Flora of Tropical East Africa Solanaceae.</issue-title> <source>Royal Botanic Gardens, Kew</source>, <fpage>105</fpage>–<lpage>125</lpage>.</mixed-citation></ref><ref id="B211"><mixed-citation xmlns:xlink="http://www.w3.org/1999/xlink" xlink:type="simple">
          <person-group><name name-style="western"><surname>Lester</surname><given-names>RN</given-names></name></person-group> (<year>1997</year>) <article-title>Typification of nineteen names of African <italic><tp:taxon-name><tp:taxon-name-part taxon-name-part-type="genus">Solanum</tp:taxon-name-part></tp:taxon-name></italic> species described by A. Richard and others, including <italic><tp:taxon-name><tp:taxon-name-part taxon-name-part-type="genus">S.</tp:taxon-name-part> <tp:taxon-name-part taxon-name-part-type="species">campylacanthum</tp:taxon-name-part></tp:taxon-name></italic> and <italic><tp:taxon-name><tp:taxon-name-part taxon-name-part-type="genus">S.</tp:taxon-name-part> <tp:taxon-name-part taxon-name-part-type="species">panduriforme</tp:taxon-name-part></tp:taxon-name></italic>.</article-title> <source>Botanical Journal of the Linnean Society</source> <volume>125</volume>: <fpage>273</fpage>–<lpage>293</lpage>.</mixed-citation></ref><ref id="B36"><mixed-citation xmlns:xlink="http://www.w3.org/1999/xlink" xlink:type="simple">
          <person-group><name name-style="western"><surname>Blume</surname><given-names>C</given-names></name></person-group> (<year>1826</year>) <tp:taxon-name><tp:taxon-name-part taxon-name-part-type="genus">Solanaceae</tp:taxon-name-part></tp:taxon-name>. Bijdragen tot de flora van Nederlandsch Indië pt. 13. Ter Lands Drukkerij, Batavia, 694–707.</mixed-citation></ref><ref id="B104"><mixed-citation xmlns:xlink="http://www.w3.org/1999/xlink" xlink:type="simple">
          <person-group><name name-style="western"><surname>Edmonds</surname><given-names>JM</given-names></name></person-group> (<year>1977</year>) <article-title>Taxonomic studies on <tp:taxon-name><tp:taxon-name-part taxon-name-part-type="genus">Solanum</tp:taxon-name-part> <tp:taxon-name-part taxon-name-part-type="authority">L.</tp:taxon-name-part> <tp:taxon-name-part taxon-name-part-type="infraspecific-rank">section</tp:taxon-name-part> <tp:taxon-name-part taxon-name-part-type="section">Solanum</tp:taxon-name-part></tp:taxon-name> (Maurella).</article-title> <source>Botanical Journal of the Linnean Society</source> <volume>75</volume>(<issue>2</issue>): <fpage>141</fpage>–<lpage>178</lpage>. <ext-link xlink:type="simple" ext-link-type="doi" xlink:href="10.1111/j.1095-8339.1977.tb01482.x">https://doi.org/10.1111/j.1095-8339.1977.tb01482.x</ext-link></mixed-citation></ref><ref id="B185"><mixed-citation xmlns:xlink="http://www.w3.org/1999/xlink" xlink:type="simple">
          <person-group><name name-style="western"><surname>Jørgensen</surname><given-names>CA</given-names></name></person-group> (<year>1928</year>) <article-title>The experimental production of heteroploid plants in the genus <italic><tp:taxon-name><tp:taxon-name-part taxon-name-part-type="genus">Solanum</tp:taxon-name-part></tp:taxon-name></italic>.</article-title> <source>Journal of Genetics</source> <volume>19</volume>(<issue>2</issue>): <fpage>133</fpage>–<lpage>211</lpage>. <ext-link xlink:type="simple" ext-link-type="doi" xlink:href="10.1007/BF02984237">https://doi.org/10.1007/BF02984237</ext-link></mixed-citation></ref><ref id="B375"><mixed-citation xmlns:xlink="http://www.w3.org/1999/xlink" xlink:type="simple">
          <person-group><name name-style="western"><surname>Tokunaga</surname><given-names>K</given-names></name></person-group> (<year>1933</year>) <article-title>Studies on the chromosome numbers of some species in <tp:taxon-name><tp:taxon-name-part taxon-name-part-type="genus">Solanaceae</tp:taxon-name-part></tp:taxon-name>.</article-title> <source>Japanese Journal of Genetics</source> <volume>9</volume>(<issue>4</issue>): <fpage>231</fpage>–<lpage>238</lpage>. <ext-link xlink:type="simple" ext-link-type="doi" xlink:href="10.1266/jjg.9.231">https://doi.org/10.1266/jjg.9.231</ext-link></mixed-citation></ref><ref id="B354"><mixed-citation xmlns:xlink="http://www.w3.org/1999/xlink" xlink:type="simple">
          <person-group><name name-style="western"><surname>Stebbins</surname><given-names>GL</given-names></name><name name-style="western"><surname>Paddock</surname><given-names>EF</given-names></name></person-group> (<year>1949</year>) <article-title>The <italic><tp:taxon-name><tp:taxon-name-part taxon-name-part-type="genus">Solanum</tp:taxon-name-part> <tp:taxon-name-part taxon-name-part-type="species">nigrum</tp:taxon-name-part></tp:taxon-name></italic> complex in Pacific North America.</article-title> <source>Madrono</source> <volume>10</volume>: <fpage>70</fpage>–<lpage>80</lpage>.</mixed-citation></ref><ref id="B343"><mixed-citation xmlns:xlink="http://www.w3.org/1999/xlink" xlink:type="simple">
          <person-group><name name-style="western"><surname>Soria</surname><given-names>J</given-names></name><name name-style="western"><surname>Heiser</surname><given-names>CB</given-names></name></person-group> (<year>1961</year>) <article-title>A statistical study of relationships of certain species of the <italic><tp:taxon-name><tp:taxon-name-part taxon-name-part-type="genus">Solanum</tp:taxon-name-part> <tp:taxon-name-part taxon-name-part-type="species">nigrum</tp:taxon-name-part></tp:taxon-name></italic> complex.</article-title> <source>Economic Botany</source> <volume>15</volume>(<issue>3</issue>): <fpage>245</fpage>–<lpage>255</lpage>. <ext-link xlink:type="simple" ext-link-type="doi" xlink:href="10.1007/BF02862165">https://doi.org/10.1007/BF02862165</ext-link></mixed-citation></ref><ref id="B167"><mixed-citation xmlns:xlink="http://www.w3.org/1999/xlink" xlink:type="simple">
          <person-group><name name-style="western"><surname>Heiser</surname><given-names>CB Jr</given-names></name><name name-style="western"><surname>Soria</surname><given-names>J</given-names></name><name name-style="western"><surname>Burton</surname><given-names>DL</given-names></name></person-group> (<year>1965</year>) <article-title>A numerical taxonomic study of <italic><tp:taxon-name><tp:taxon-name-part taxon-name-part-type="genus">Solanum</tp:taxon-name-part></tp:taxon-name></italic> species and hybrids.</article-title> <source>American Naturalist</source> <volume>99</volume>(<issue>909</issue>): <fpage>471</fpage>–<lpage>488</lpage>. <ext-link xlink:type="simple" ext-link-type="doi" xlink:href="10.1086/282392">https://doi.org/10.1086/282392</ext-link></mixed-citation></ref><ref id="B149"><mixed-citation xmlns:xlink="http://www.w3.org/1999/xlink" xlink:type="simple">
          <person-group><name name-style="western"><surname>Gerasimenko</surname><given-names>II</given-names></name><name name-style="western"><surname>Reznikova</surname><given-names>SA</given-names></name></person-group> (<year>1968</year>) <article-title>A cytological investigation of the genus <italic><tp:taxon-name><tp:taxon-name-part taxon-name-part-type="genus">Solanum</tp:taxon-name-part></tp:taxon-name></italic> L.</article-title> <source>Botanicheskii Zhurnal</source> <volume>53</volume>: <fpage>505</fpage>–<lpage>513</lpage>. [in Russian]</mixed-citation></ref><ref id="B384"><mixed-citation xmlns:xlink="http://www.w3.org/1999/xlink" xlink:type="simple">
          <person-group><name name-style="western"><surname>Venkateswarlu</surname><given-names>J</given-names></name><name name-style="western"><surname>Rao</surname><given-names>MK</given-names></name></person-group> (<year>1972</year>) <article-title>Breeding system, crossability relationships and isolating mechanisms in the <italic><tp:taxon-name><tp:taxon-name-part taxon-name-part-type="genus">Solanum</tp:taxon-name-part> <tp:taxon-name-part taxon-name-part-type="species">nigrum</tp:taxon-name-part></tp:taxon-name></italic> complex.</article-title> <source>Cytologia</source> <volume>37</volume>(<issue>2</issue>): <fpage>317</fpage>–<lpage>326</lpage>. <ext-link xlink:type="simple" ext-link-type="doi" xlink:href="10.1508/cytologia.37.317">https://doi.org/10.1508/cytologia.37.317</ext-link></mixed-citation></ref><ref id="B368"><mixed-citation xmlns:xlink="http://www.w3.org/1999/xlink" xlink:type="simple">
          <person-group><name name-style="western"><surname>Tandon</surname><given-names>SL</given-names></name></person-group> (<year>1974</year>) <article-title><italic><tp:taxon-name><tp:taxon-name-part taxon-name-part-type="genus">Solanum</tp:taxon-name-part> <tp:taxon-name-part taxon-name-part-type="species">nigrum</tp:taxon-name-part></tp:taxon-name></italic> L.</article-title> In: <person-group><name name-style="western"><surname>Hutchinson</surname><given-names>J</given-names></name></person-group> (<role>Ed.</role>) <issue-title>Evolutionary studies in world crops: Diversity and change in the Indian subcontinent.</issue-title> <source>Cambridge University Press, London</source>, <fpage>109</fpage>–<lpage>117</lpage>.</mixed-citation></ref><ref id="B299"><mixed-citation xmlns:xlink="http://www.w3.org/1999/xlink" xlink:type="simple">
          <person-group><name name-style="western"><surname>Randell</surname><given-names>BR</given-names></name><name name-style="western"><surname>Symon</surname><given-names>DE</given-names></name></person-group> (<year>1976</year>) <article-title>Chromosome numbers in Australian <italic><tp:taxon-name><tp:taxon-name-part taxon-name-part-type="genus">Solanum</tp:taxon-name-part></tp:taxon-name></italic> species.</article-title> <source>Australian Journal of Botany</source> <volume>24</volume>(<issue>3</issue>): <fpage>369</fpage>–<lpage>379</lpage>. <ext-link xlink:type="simple" ext-link-type="doi" xlink:href="10.1071/BT9760369">https://doi.org/10.1071/BT9760369</ext-link></mixed-citation></ref><ref id="B109"><mixed-citation xmlns:xlink="http://www.w3.org/1999/xlink" xlink:type="simple">
          <person-group><name name-style="western"><surname>Edmonds</surname><given-names>JM</given-names></name></person-group> (<year>1982</year>) <article-title>Epidermal hair morphology in <tp:taxon-name><tp:taxon-name-part taxon-name-part-type="genus">Solanum</tp:taxon-name-part> <tp:taxon-name-part taxon-name-part-type="authority">L.</tp:taxon-name-part> <tp:taxon-name-part taxon-name-part-type="infraspecific-rank">section</tp:taxon-name-part> <tp:taxon-name-part taxon-name-part-type="section">Solanum.</tp:taxon-name-part></tp:taxon-name></article-title> <source>Botanical Journal of the Linnean Society</source> <volume>85</volume>(<issue>3</issue>): <fpage>153</fpage>–<lpage>167</lpage>. <ext-link xlink:type="simple" ext-link-type="doi" xlink:href="10.1111/j.1095-8339.1982.tb02583.x">https://doi.org/10.1111/j.1095-8339.1982.tb02583.x</ext-link></mixed-citation></ref><ref id="B110"><mixed-citation xmlns:xlink="http://www.w3.org/1999/xlink" xlink:type="simple">
          <person-group><name name-style="western"><surname>Edmonds</surname><given-names>JM</given-names></name></person-group> (<year>1983</year>) <article-title>Seed coat structure and development in <tp:taxon-name><tp:taxon-name-part taxon-name-part-type="genus">Solanum</tp:taxon-name-part> <tp:taxon-name-part taxon-name-part-type="authority">L.</tp:taxon-name-part> <tp:taxon-name-part taxon-name-part-type="infraspecific-rank">section</tp:taxon-name-part> <tp:taxon-name-part taxon-name-part-type="section">Solanum</tp:taxon-name-part></tp:taxon-name> (<tp:taxon-name><tp:taxon-name-part taxon-name-part-type="genus">Solanaceae</tp:taxon-name-part></tp:taxon-name>).</article-title> <source>Botanical Journal of the Linnean Society</source> <volume>87</volume>(<issue>3</issue>): <fpage>229</fpage>–<lpage>246</lpage>. <ext-link xlink:type="simple" ext-link-type="doi" xlink:href="10.1111/j.1095-8339.1983.tb00992.x">https://doi.org/10.1111/j.1095-8339.1983.tb00992.x</ext-link></mixed-citation></ref><ref id="B111"><mixed-citation xmlns:xlink="http://www.w3.org/1999/xlink" xlink:type="simple">
          <person-group><name name-style="western"><surname>Edmonds</surname><given-names>JM</given-names></name></person-group> (<year>1984a</year>) <article-title>Pollen morphology of <tp:taxon-name><tp:taxon-name-part taxon-name-part-type="genus">Solanum</tp:taxon-name-part> <tp:taxon-name-part taxon-name-part-type="authority">L.</tp:taxon-name-part> <tp:taxon-name-part taxon-name-part-type="infraspecific-rank">section</tp:taxon-name-part> <tp:taxon-name-part taxon-name-part-type="section">Solanum.</tp:taxon-name-part></tp:taxon-name></article-title> <source>Botanical Journal of the Linnean Society</source> <volume>88</volume>(<issue>3</issue>): <fpage>237</fpage>–<lpage>251</lpage>. <ext-link xlink:type="simple" ext-link-type="doi" xlink:href="10.1111/j.1095-8339.1984.tb01573.x">https://doi.org/10.1111/j.1095-8339.1984.tb01573.x</ext-link></mixed-citation></ref><ref id="B141"><mixed-citation xmlns:xlink="http://www.w3.org/1999/xlink" xlink:type="simple">
          <person-group><name name-style="western"><surname>Ganapathi</surname><given-names>A</given-names></name><name name-style="western"><surname>Rao</surname><given-names>GR</given-names></name></person-group> (<year>1986a</year>) <article-title>Taxonomic status of the <italic><tp:taxon-name><tp:taxon-name-part taxon-name-part-type="genus">Solanum</tp:taxon-name-part> <tp:taxon-name-part taxon-name-part-type="species">nigrum</tp:taxon-name-part></tp:taxon-name></italic> complex found in India.</article-title> <source>Proceedings of the Indiana Academy of Sciences</source> <volume>96</volume>: <fpage>241</fpage>–<lpage>246</lpage>. [Plant Science]</mixed-citation></ref><ref id="B47"><mixed-citation xmlns:xlink="http://www.w3.org/1999/xlink" xlink:type="simple">
          <person-group><name name-style="western"><surname>Bukenya</surname><given-names>ZR</given-names></name></person-group> (<year>1996</year>) <article-title>Uses, chromosome number and distribution of <italic><tp:taxon-name><tp:taxon-name-part taxon-name-part-type="genus">Solanum</tp:taxon-name-part></tp:taxon-name></italic> species in Uganda.</article-title> In: <person-group><name name-style="western"><surname>Van der Maesen</surname><given-names>LJG</given-names></name><name name-style="western"><surname>van Medenbach de Rooy</surname><given-names>JM</given-names></name></person-group> (<role>Eds</role>) <issue-title>The Biodiversity of African Plants.</issue-title> <source>Kluwer Academic Publishers, The Netherlands</source>, <fpage>33</fpage>–<lpage>37</lpage>.</mixed-citation></ref><ref id="B266"><mixed-citation xmlns:xlink="http://www.w3.org/1999/xlink" xlink:type="simple">
          <person-group><name name-style="western"><surname>Ojiewo</surname><given-names>CO</given-names></name><name name-style="western"><surname>Agong</surname><given-names>SG</given-names></name><name name-style="western"><surname>Murakami</surname><given-names>K</given-names></name><name name-style="western"><surname>Masuda</surname><given-names>M</given-names></name></person-group> (<year>2006</year>) <article-title>Chromosome duplication and ploidy level determination in African nightshade <italic><tp:taxon-name><tp:taxon-name-part taxon-name-part-type="genus">Solanum</tp:taxon-name-part> <tp:taxon-name-part taxon-name-part-type="species">villosum</tp:taxon-name-part></tp:taxon-name></italic> Miller.</article-title> <source>The Journal of Horticultural Science &amp; Biotechnology</source> <volume>81</volume>(<issue>2</issue>): <fpage>183</fpage>–<lpage>188</lpage>. <ext-link xlink:type="simple" ext-link-type="doi" xlink:href="10.1080/14620316.2006.11512048">https://doi.org/10.1080/14620316.2006.11512048</ext-link></mixed-citation></ref><ref id="B273"><mixed-citation xmlns:xlink="http://www.w3.org/1999/xlink" xlink:type="simple">
          <person-group><name name-style="western"><surname>Olet</surname><given-names>EA</given-names></name><name name-style="western"><surname>Lye</surname><given-names>KA</given-names></name><name name-style="western"><surname>Stedje</surname><given-names>B</given-names></name></person-group> (<year>2015</year>) <article-title>Crossing relationships and chromosome numbers of <tp:taxon-name><tp:taxon-name-part taxon-name-part-type="genus">Solanum</tp:taxon-name-part> <tp:taxon-name-part taxon-name-part-type="infraspecific-rank">section</tp:taxon-name-part> <tp:taxon-name-part taxon-name-part-type="section">Solanum</tp:taxon-name-part></tp:taxon-name> in Uganda.</article-title> <source>Nordic Journal of Botany</source> <volume>33</volume>(<issue>4</issue>): <fpage>472</fpage>–<lpage>483</lpage>. <ext-link xlink:type="simple" ext-link-type="doi" xlink:href="10.1111/njb.00592">https://doi.org/10.1111/njb.00592</ext-link></mixed-citation></ref><ref id="B129"><mixed-citation xmlns:xlink="http://www.w3.org/1999/xlink" xlink:type="simple">
          <person-group><name name-style="western"><surname>Fischer</surname><given-names>MA</given-names></name><name name-style="western"><surname>Adler</surname><given-names>W</given-names></name><name name-style="western"><surname>Oswald</surname><given-names>K</given-names></name></person-group> (<year>2005</year>) Exkursionsflora für Österreich, Liechtenstein und Südtirol. Land Oberösterreich, Biologiezentrum der OÖ Landesmuseen, Linz.</mixed-citation></ref><ref id="B411"><mixed-citation xmlns:xlink="http://www.w3.org/1999/xlink" xlink:type="simple">
          <person-group><name name-style="western"><surname>Zhang</surname><given-names>ZY</given-names></name><name name-style="western"><surname>Lu</surname><given-names>AM</given-names></name><name name-style="western"><surname>D’Arcy</surname><given-names>WG</given-names></name></person-group> (<year>1994</year>) <article-title><tp:taxon-name><tp:taxon-name-part taxon-name-part-type="genus">Solanaceae</tp:taxon-name-part></tp:taxon-name>.</article-title> In: <person-group><name name-style="western"><surname>Wu</surname><given-names>ZY</given-names></name><name name-style="western"><surname>Raven</surname><given-names>PH</given-names></name></person-group> (<role>Eds</role>) <issue-title>Flora of China, Vol.</issue-title> <source>17. Science Press Beijing and Missouri Botanical Garden, St. Louis</source>, <fpage>300</fpage>–<lpage>332</lpage>.</mixed-citation></ref><ref id="B159"><mixed-citation xmlns:xlink="http://www.w3.org/1999/xlink" xlink:type="simple">
          <person-group><name name-style="western"><surname>Hartvig</surname><given-names>P</given-names></name></person-group> (<year>2015</year>) Atlas Flora Danica Vol. 3. Gyldendal, Københavns.</mixed-citation></ref><ref id="B282"><mixed-citation xmlns:xlink="http://www.w3.org/1999/xlink" xlink:type="simple">
          <person-group><name name-style="western"><surname>Pignatti</surname><given-names>S</given-names></name></person-group> (<year>1982</year>) Flora d’Italia Vol. 2. Edagricole, Bologna.</mixed-citation></ref><ref id="B393"><mixed-citation xmlns:xlink="http://www.w3.org/1999/xlink" xlink:type="simple">
          <person-group><name name-style="western"><surname>Webb</surname><given-names>CJ</given-names></name><name name-style="western"><surname>Sykes</surname><given-names>WR</given-names></name><name name-style="western"><surname>Garnock-Jones</surname><given-names>PJ</given-names></name></person-group> (<year>1988</year>) Flora of New Zealand, Vol. 4: Naturalised pteridophytes, gymnosperms, dicotyledons. Botany Division, DSIR, Christchruch.</mixed-citation></ref><ref id="B277"><mixed-citation xmlns:xlink="http://www.w3.org/1999/xlink" xlink:type="simple">
          <person-group><name name-style="western"><surname>Pawłowskiego</surname><given-names>B</given-names></name></person-group> (<year>1963</year>) Flora Polska. Rośliny naczyniowe Polski i ziem ościennych, Vol. 10. Państwowe Wydawnictwo Naukowe, Warszawa, Kraków.</mixed-citation></ref><ref id="B20"><mixed-citation xmlns:xlink="http://www.w3.org/1999/xlink" xlink:type="simple">
          <person-group><name name-style="western"><surname>Bertová</surname><given-names>L</given-names></name><name name-style="western"><surname>GoliaŠová</surname><given-names>K</given-names></name></person-group> (<year>1993</year>) Flóra Slovenska V/1. VEDA, vydavatel’stvo Slovenskej akadémie vied, Bratislava.</mixed-citation></ref><ref id="B251"><mixed-citation xmlns:xlink="http://www.w3.org/1999/xlink" xlink:type="simple">
          <person-group><name name-style="western"><surname>Mossberg</surname><given-names>B</given-names></name><name name-style="western"><surname>Stenberg</surname><given-names>L</given-names></name><name name-style="western"><surname>Karlsson</surname><given-names>T</given-names></name></person-group> (<year>2003</year>) Den nya Nordiska floran. Wahlstrom &amp; Widstrand, Stockholm.</mixed-citation></ref><ref id="B351"><mixed-citation xmlns:xlink="http://www.w3.org/1999/xlink" xlink:type="simple">
          <person-group><name name-style="western"><surname>Stace</surname><given-names>C</given-names></name></person-group> (<year>2010</year>) New flora of the British Isles (3<sup>rd</sup> edn). Cambridge University Press, Cambridge.</mixed-citation></ref><ref id="B290"><mixed-citation xmlns:xlink="http://www.w3.org/1999/xlink" xlink:type="simple">
          <person-group><name name-style="western"><surname>Pojarkova</surname><given-names>AI</given-names></name></person-group> (<year>1955a</year>) <article-title><tp:taxon-name><tp:taxon-name-part taxon-name-part-type="genus">Solanaceae</tp:taxon-name-part></tp:taxon-name>.</article-title> In: <person-group><name name-style="western"><surname>Shishkin</surname><given-names>BK</given-names></name><name name-style="western"><surname>Bobrov</surname><given-names>EG</given-names></name></person-group> (<role>Eds</role>) <issue-title>Flora SSSR.</issue-title> <source>Vol. 22. Academy of Science USSR, Leningrad [St. Petersburg]</source>, <fpage>1</fpage>–<lpage>105</lpage>.</mixed-citation></ref><ref id="B291"><mixed-citation xmlns:xlink="http://www.w3.org/1999/xlink" xlink:type="simple">
          <person-group><name name-style="western"><surname>Pojarkova</surname><given-names>AI</given-names></name></person-group> (<year>1955b</year>) <article-title>Species novae generis <italic><tp:taxon-name><tp:taxon-name-part taxon-name-part-type="genus">Solanum</tp:taxon-name-part></tp:taxon-name></italic> L. ex URSS [in Russian]. Botanicheskie Materialy Gerbariya Botanicheskogo Instituta Imeni V. L. Komarova Akademii Nauk S S S R.</article-title> <source>Leningrad</source> <volume>17</volume>: <fpage>328</fpage>–<lpage>340</lpage>.</mixed-citation></ref><ref id="B410"><mixed-citation xmlns:xlink="http://www.w3.org/1999/xlink" xlink:type="simple">
          <person-group><name name-style="western"><surname>Yang</surname><given-names>R-Y</given-names></name><name name-style="western"><surname>Ojiewo</surname><given-names>C</given-names></name></person-group> (<year>2013</year>) <article-title>African nightshades and African eggplants: Taxonomy, crop management, utilization and phytonutrients.</article-title> <source>ACS Symposium Series</source> <volume>1127</volume>: <fpage>137</fpage>–<lpage>165</lpage>. <ext-link xlink:type="simple" ext-link-type="doi" xlink:href="10.1021/bk-2013-1127.ch011">https://doi.org/10.1021/bk-2013-1127.ch011</ext-link></mixed-citation></ref><ref id="B176"><mixed-citation xmlns:xlink="http://www.w3.org/1999/xlink" xlink:type="simple">
          <institution xlink:type="simple">IUCN</institution> (<year>2016</year>) Guidelines for Using the IUCN Red List Categories and Criteria. Version 12. Prepared by the Standards and Petitions Subcommittee. <ext-link xlink:type="simple" ext-link-type="uri" xlink:href="http://www.iucnredlist.org/documents/RedListGuidelines.pdf">http://www.iucnredlist.org/documents/RedListGuidelines.pdf</ext-link></mixed-citation></ref><ref id="B160"><mixed-citation xmlns:xlink="http://www.w3.org/1999/xlink" xlink:type="simple">
          <person-group><name name-style="western"><surname>Hawkes</surname><given-names>JG</given-names></name><name name-style="western"><surname>Edmonds</surname><given-names>JM</given-names></name></person-group> (<year>1972</year>) <article-title><italic><tp:taxon-name><tp:taxon-name-part taxon-name-part-type="genus">Solanum</tp:taxon-name-part></tp:taxon-name></italic> L.</article-title> In: <person-group><name name-style="western"><surname>Tutin</surname><given-names>TG</given-names></name><name name-style="western"><surname>Heywood</surname><given-names>VH</given-names></name><name name-style="western"><surname>Burges</surname><given-names>NA</given-names></name><name name-style="western"><surname>Moore</surname><given-names>DM</given-names></name><name name-style="western"><surname>Valentine</surname><given-names>DH</given-names></name><name name-style="western"><surname>Walters</surname><given-names>SM</given-names></name><name name-style="western"><surname>Webb</surname><given-names>DA</given-names></name></person-group> (<role>Eds</role>) <issue-title>Flora Europaea, Vol.</issue-title> <source>3. Cambridge University Press, Cambridge</source>, <fpage>197</fpage>–<lpage>199</lpage>.</mixed-citation></ref><ref id="B240"><mixed-citation xmlns:xlink="http://www.w3.org/1999/xlink" xlink:type="simple">
          <person-group><name name-style="western"><surname>McNeill</surname><given-names>J</given-names></name><name name-style="western"><surname>Barrie</surname><given-names>FR</given-names></name><name name-style="western"><surname>Buck</surname><given-names>R</given-names></name><name name-style="western"><surname>Demoulin</surname><given-names>V</given-names></name><name name-style="western"><surname>Greuter</surname><given-names>W</given-names></name><name name-style="western"><surname>Hawksworth</surname><given-names>DL</given-names></name><name name-style="western"><surname>Herendeen</surname><given-names>PS</given-names></name><name name-style="western"><surname>Knapp</surname><given-names>S</given-names></name><name name-style="western"><surname>Marhold</surname><given-names>K</given-names></name><name name-style="western"><surname>Prado</surname><given-names>J</given-names></name><name name-style="western"><surname>Prud’homme van Reine</surname><given-names>WF</given-names></name><name name-style="western"><surname>Smith</surname><given-names>GF</given-names></name><name name-style="western"><surname>Weirsema</surname><given-names>JH</given-names></name><name name-style="western"><surname>Turland</surname><given-names>NJ</given-names></name></person-group> (<year>2012</year>) International Code of Nomenclature for algae, fungi, and plants (Melbourne Code) – Regnum Vegetabile 154. Koelz Scientific Books, Königstein.</mixed-citation></ref><ref id="B94"><mixed-citation xmlns:xlink="http://www.w3.org/1999/xlink" xlink:type="simple">
          <person-group><name name-style="western"><surname>Dostál</surname><given-names>J</given-names></name></person-group> (<year>1949</year>) Květena ČSR. Československá Botanická Společnost, Prague.</mixed-citation></ref><ref id="B112"><mixed-citation xmlns:xlink="http://www.w3.org/1999/xlink" xlink:type="simple">
          <person-group><name name-style="western"><surname>Edmonds</surname><given-names>JM</given-names></name></person-group> (<year>1984b</year>) <article-title><tp:taxon-name><tp:taxon-name-part taxon-name-part-type="genus">Solanum</tp:taxon-name-part> <tp:taxon-name-part taxon-name-part-type="authority">L.</tp:taxon-name-part> <tp:taxon-name-part taxon-name-part-type="infraspecific-rank">section</tp:taxon-name-part> <tp:taxon-name-part taxon-name-part-type="section">Solanum</tp:taxon-name-part></tp:taxon-name> – A name change in <italic><tp:taxon-name><tp:taxon-name-part taxon-name-part-type="genus">S.</tp:taxon-name-part> <tp:taxon-name-part taxon-name-part-type="species">villosum</tp:taxon-name-part></tp:taxon-name></italic> Miller.</article-title> <source>Botanical Journal of the Linnean Society</source> <volume>89</volume>(<issue>2</issue>): <fpage>165</fpage>–<lpage>170</lpage>. <ext-link xlink:type="simple" ext-link-type="doi" xlink:href="10.1111/j.1095-8339.1984.tb01007.x">https://doi.org/10.1111/j.1095-8339.1984.tb01007.x</ext-link></mixed-citation></ref><ref id="B364"><mixed-citation xmlns:xlink="http://www.w3.org/1999/xlink" xlink:type="simple">
          <person-group><name name-style="western"><surname>Symon</surname><given-names>DE</given-names></name></person-group> (<year>1981</year>) <article-title>A revision of the genus <italic><tp:taxon-name><tp:taxon-name-part taxon-name-part-type="genus">Solanum</tp:taxon-name-part></tp:taxon-name></italic> in Australia.</article-title> <source>Journal of the Adelaide Botanic Gardens</source> <volume>4</volume>: <fpage>1</fpage>–<lpage>367</lpage>.</mixed-citation></ref><ref id="B119"><mixed-citation xmlns:xlink="http://www.w3.org/1999/xlink" xlink:type="simple">
          <person-group><name name-style="western"><surname>Edmonds</surname><given-names>JM</given-names></name><name name-style="western"><surname>Chweya</surname><given-names>JA</given-names></name></person-group> (<year>1997</year>) Black nightshades. <italic><tp:taxon-name><tp:taxon-name-part taxon-name-part-type="genus">Solanum</tp:taxon-name-part> <tp:taxon-name-part taxon-name-part-type="species">nigrum</tp:taxon-name-part></tp:taxon-name></italic> L. and related species. Institute of Plant Genetics and Crop Plant Research Gatersleben/ International Plant Genetic Resources Institute, Rome.</mixed-citation></ref><ref id="B269"><mixed-citation xmlns:xlink="http://www.w3.org/1999/xlink" xlink:type="simple">
          <person-group><name name-style="western"><surname>Olet</surname><given-names>EA</given-names></name></person-group> (<year>2004</year>) Taxonomy of <tp:taxon-name><tp:taxon-name-part taxon-name-part-type="genus">Solanum</tp:taxon-name-part> <tp:taxon-name-part taxon-name-part-type="authority">L.</tp:taxon-name-part> <tp:taxon-name-part taxon-name-part-type="infraspecific-rank">section</tp:taxon-name-part> <tp:taxon-name-part taxon-name-part-type="section">Solanum</tp:taxon-name-part></tp:taxon-name> in Uganda. PhD thesis, Agricultural University of Norway, Ås.</mixed-citation></ref><ref id="B85"><mixed-citation xmlns:xlink="http://www.w3.org/1999/xlink" xlink:type="simple">
          <person-group><name name-style="western"><surname>Dehmer</surname><given-names>KJ</given-names></name><name name-style="western"><surname>Hammer</surname><given-names>K</given-names></name></person-group> (<year>2004</year>) <article-title>Taxonomic status and geographic provenance of germplasm accessions in the <italic><tp:taxon-name><tp:taxon-name-part taxon-name-part-type="genus">Solanum</tp:taxon-name-part> <tp:taxon-name-part taxon-name-part-type="species">nigrum</tp:taxon-name-part></tp:taxon-name></italic> L. complex: AFLP data.</article-title> <source>Genetic Resources and Crop Evolution</source> <volume>51</volume>(<issue>5</issue>): <fpage>551</fpage>–<lpage>558</lpage>. <ext-link xlink:type="simple" ext-link-type="doi" xlink:href="10.1023/B:GRES.0000024163.86762.fc">https://doi.org/10.1023/B:GRES.0000024163.86762.fc</ext-link></mixed-citation></ref><ref id="B227"><mixed-citation xmlns:xlink="http://www.w3.org/1999/xlink" xlink:type="simple">
          <person-group><name name-style="western"><surname>Manoko</surname><given-names>MLK</given-names></name></person-group> (<year>2007</year>) A systematic study of African <tp:taxon-name><tp:taxon-name-part taxon-name-part-type="genus">Solanum</tp:taxon-name-part> <tp:taxon-name-part taxon-name-part-type="authority">L.</tp:taxon-name-part> <tp:taxon-name-part taxon-name-part-type="infraspecific-rank">section</tp:taxon-name-part> <tp:taxon-name-part taxon-name-part-type="section">Solanum</tp:taxon-name-part></tp:taxon-name> (<tp:taxon-name><tp:taxon-name-part taxon-name-part-type="genus">Solanaceae</tp:taxon-name-part></tp:taxon-name>). PhD Thesis, Radboud University, Nijmegen, The Netherlands, <ext-link xlink:type="simple" ext-link-type="uri" xlink:href="http://dare.ubn.kun.nl/bitstream/2066/30032/1/30032.pdf">http://dare.ubn.kun.nl/bitstream/2066/30032/1/30032.pdf</ext-link></mixed-citation></ref><ref id="B270"><mixed-citation xmlns:xlink="http://www.w3.org/1999/xlink" xlink:type="simple">
          <person-group><name name-style="western"><surname>Olet</surname><given-names>EA</given-names></name><name name-style="western"><surname>Arnstein</surname><given-names>K</given-names></name><name name-style="western"><surname>Heun</surname><given-names>M</given-names></name></person-group> (<year>2011</year>) <article-title>Amplified fragment length polymorphisms (AFLPs) analysis of species of <tp:taxon-name><tp:taxon-name-part taxon-name-part-type="genus">Solanum</tp:taxon-name-part> <tp:taxon-name-part taxon-name-part-type="infraspecific-rank">section</tp:taxon-name-part> <tp:taxon-name-part taxon-name-part-type="section">Solanum</tp:taxon-name-part></tp:taxon-name> (<tp:taxon-name><tp:taxon-name-part taxon-name-part-type="genus">Solanaceae</tp:taxon-name-part></tp:taxon-name>) from Uganda.</article-title> <source>African Journal of Biotechnology</source> <volume>10</volume>: <fpage>6387</fpage>–<lpage>6395</lpage>.</mixed-citation></ref><ref id="B335"><mixed-citation xmlns:xlink="http://www.w3.org/1999/xlink" xlink:type="simple">
          <person-group><name name-style="western"><surname>Seithe</surname><given-names>A</given-names></name></person-group> (<year>1979</year>) <article-title>Hair types as taxonomic characters in <italic><tp:taxon-name><tp:taxon-name-part taxon-name-part-type="genus">Solanum</tp:taxon-name-part></tp:taxon-name></italic>.</article-title> In: <person-group><name name-style="western"><surname>Hawkes</surname><given-names>JG</given-names></name><name name-style="western"><surname>Lester</surname><given-names>RN</given-names></name><name name-style="western"><surname>Skelding</surname><given-names>AD</given-names></name></person-group> (<role>Eds</role>) <issue-title>The biology and taxonomy of the Solanaceae.</issue-title> <source>Academic Press, London</source>, <fpage>307</fpage>–<lpage>319</lpage>.</mixed-citation></ref><ref id="B106"><mixed-citation xmlns:xlink="http://www.w3.org/1999/xlink" xlink:type="simple">
          <person-group><name name-style="western"><surname>Edmonds</surname><given-names>JM</given-names></name></person-group> (<year>1979a</year>) <article-title>Biosystematics of <tp:taxon-name><tp:taxon-name-part taxon-name-part-type="genus">Solanum</tp:taxon-name-part> <tp:taxon-name-part taxon-name-part-type="authority">L.,</tp:taxon-name-part> <tp:taxon-name-part taxon-name-part-type="infraspecific-rank">section</tp:taxon-name-part> <tp:taxon-name-part taxon-name-part-type="section">Solanum</tp:taxon-name-part></tp:taxon-name> (Maurella).</article-title> In: <person-group><name name-style="western"><surname>Hawkes</surname><given-names>JG</given-names></name><name name-style="western"><surname>Lester</surname><given-names>RN</given-names></name><name name-style="western"><surname>Skelding</surname><given-names>AD</given-names></name></person-group> (<role>Eds</role>) <issue-title>Biology and Taxonomy of the Solanaceae.</issue-title> <source>Linnean Society of London, Academic Press, London</source>, <fpage>529</fpage>–<lpage>548</lpage>.</mixed-citation></ref><ref id="B285"><mixed-citation xmlns:xlink="http://www.w3.org/1999/xlink" xlink:type="simple">
          <person-group><name name-style="western"><surname>Poczai</surname><given-names>P</given-names></name><name name-style="western"><surname>Hyvönen</surname><given-names>J</given-names></name></person-group> (<year>2011</year>) On the origin of <italic><tp:taxon-name><tp:taxon-name-part taxon-name-part-type="genus">Solanum</tp:taxon-name-part> <tp:taxon-name-part taxon-name-part-type="species">nigrum</tp:taxon-name-part></tp:taxon-name></italic>: Can networks help? Molecular Biology Reports 38(2): 1171–1185. <ext-link xlink:type="simple" ext-link-type="doi" xlink:href="10.1007/s11033-010-0215-y">https://doi.org/10.1007/s11033-010-0215-y</ext-link></mixed-citation></ref><ref id="B370"><mixed-citation xmlns:xlink="http://www.w3.org/1999/xlink" xlink:type="simple">
          <person-group><name name-style="western"><surname>Tandon</surname><given-names>SL</given-names></name><name name-style="western"><surname>Rao</surname><given-names>GR</given-names></name></person-group> (<year>1966a</year>) <article-title>Interrelationship within the <italic><tp:taxon-name><tp:taxon-name-part taxon-name-part-type="genus">Solanum</tp:taxon-name-part> <tp:taxon-name-part taxon-name-part-type="species">nigrum</tp:taxon-name-part></tp:taxon-name></italic> complex.</article-title> <source>Indian journal of Genetics and Plant Breedings</source> <volume>26</volume>(<issue>2</issue>): <fpage>130</fpage>–<lpage>141</lpage>.</mixed-citation></ref><ref id="B371"><mixed-citation xmlns:xlink="http://www.w3.org/1999/xlink" xlink:type="simple">
          <person-group><name name-style="western"><surname>Tandon</surname><given-names>SL</given-names></name><name name-style="western"><surname>Rao</surname><given-names>GR</given-names></name></person-group> (<year>1966b</year>) <article-title>Biosystematics and origin of the Indian tetraploid <italic><tp:taxon-name><tp:taxon-name-part taxon-name-part-type="genus">Solanum</tp:taxon-name-part> <tp:taxon-name-part taxon-name-part-type="species">nigrum</tp:taxon-name-part></tp:taxon-name></italic> L.</article-title> <source>Current Science</source> <volume>35</volume>: <fpage>524</fpage>–<lpage>525</lpage>.</mixed-citation></ref><ref id="B301"><mixed-citation xmlns:xlink="http://www.w3.org/1999/xlink" xlink:type="simple">
          <person-group><name name-style="western"><surname>Rao</surname><given-names>GR</given-names></name></person-group> (<year>1978</year>) <article-title>Role of fruit pigments in understanding the inter-relationships and mechanism of evolution of higher chromosomal forms of species of the <italic><tp:taxon-name><tp:taxon-name-part taxon-name-part-type="genus">Solanum</tp:taxon-name-part> <tp:taxon-name-part taxon-name-part-type="species">nigrum</tp:taxon-name-part></tp:taxon-name></italic> L. complex.</article-title> <source>Acta Botanica Indica</source> <volume>6</volume>: <fpage>41</fpage>–<lpage>47</lpage>.</mixed-citation></ref><ref id="B24"><mixed-citation xmlns:xlink="http://www.w3.org/1999/xlink" xlink:type="simple">
          <person-group><name name-style="western"><surname>Bhiravamurty</surname><given-names>PV</given-names></name><name name-style="western"><surname>Rethy</surname><given-names>P</given-names></name></person-group> (<year>1984</year>) <article-title>Origin and evolution of tetraploid forms within the <italic><tp:taxon-name><tp:taxon-name-part taxon-name-part-type="genus">Solanum</tp:taxon-name-part> <tp:taxon-name-part taxon-name-part-type="species">nigrum</tp:taxon-name-part></tp:taxon-name></italic> L. complex.</article-title> <source>Proceedings of the Indiana Academy of Sciences</source> <volume>93</volume>: <fpage>553</fpage>–<lpage>560</lpage>. [Plant Sciences]</mixed-citation></ref><ref id="B360"><mixed-citation xmlns:xlink="http://www.w3.org/1999/xlink" xlink:type="simple">
          <person-group><name name-style="western"><surname>Sultana</surname><given-names>SS</given-names></name><name name-style="western"><surname>Alam</surname><given-names>SS</given-names></name></person-group> (<year>2007</year>) <article-title>Differential fluorescent chromosome banding of <italic><tp:taxon-name><tp:taxon-name-part taxon-name-part-type="genus">Solanum</tp:taxon-name-part> <tp:taxon-name-part taxon-name-part-type="species">nigrum</tp:taxon-name-part></tp:taxon-name></italic> L and <italic><tp:taxon-name><tp:taxon-name-part taxon-name-part-type="genus">Solanum</tp:taxon-name-part> <tp:taxon-name-part taxon-name-part-type="species">villosum</tp:taxon-name-part></tp:taxon-name></italic> L. from Bangladesh.</article-title> <source>Cytologia</source> <volume>72</volume>(<issue>2</issue>): <fpage>213</fpage>–<lpage>219</lpage>. <ext-link xlink:type="simple" ext-link-type="doi" xlink:href="10.1508/cytologia.72.213">https://doi.org/10.1508/cytologia.72.213</ext-link></mixed-citation></ref><ref id="B57"><mixed-citation xmlns:xlink="http://www.w3.org/1999/xlink" xlink:type="simple">
          <person-group><name name-style="western"><surname>Chase</surname><given-names>MW</given-names></name><name name-style="western"><surname>Knapp</surname><given-names>S</given-names></name><name name-style="western"><surname>Cox</surname><given-names>AV</given-names></name><name name-style="western"><surname>Clarkson</surname><given-names>JJ</given-names></name><name name-style="western"><surname>Butsko</surname><given-names>Y</given-names></name><name name-style="western"><surname>Joseph</surname><given-names>J</given-names></name><name name-style="western"><surname>Savolainen</surname><given-names>V</given-names></name><name name-style="western"><surname>Parokonny</surname><given-names>AS</given-names></name></person-group> (<year>2003</year>) <article-title>Molecular systematics, GISH and the origin of hybrid taxa in <italic><tp:taxon-name><tp:taxon-name-part taxon-name-part-type="genus">Nicotiana</tp:taxon-name-part></tp:taxon-name></italic> (<tp:taxon-name><tp:taxon-name-part taxon-name-part-type="genus">Solanaceae</tp:taxon-name-part></tp:taxon-name>).</article-title> <source>Annals of Botany</source> <volume>92</volume>(<issue>1</issue>): <fpage>107</fpage>–<lpage>127</lpage>. <ext-link xlink:type="simple" ext-link-type="doi" xlink:href="10.1093/aob/mcg087">https://doi.org/10.1093/aob/mcg087</ext-link></mixed-citation></ref><ref id="B87"><mixed-citation xmlns:xlink="http://www.w3.org/1999/xlink" xlink:type="simple">
          <person-group><name name-style="western"><surname>Dillenius</surname><given-names>JJ</given-names></name></person-group> (<year>1732</year>) Hortus Elthamensis seu plantarum rariorum. Published by the author, London.</mixed-citation></ref><ref id="B183"><mixed-citation xmlns:xlink="http://www.w3.org/1999/xlink" xlink:type="simple">
          <person-group><name name-style="western"><surname>Jarvis</surname><given-names>CE</given-names></name></person-group> (<year>2007</year>) Order Out of Chaos: Linnaean Plant Names and Their Types. Linnean Society of London, London.</mixed-citation></ref><ref id="B245"><mixed-citation xmlns:xlink="http://www.w3.org/1999/xlink" xlink:type="simple">
          <person-group><name name-style="western"><surname>Miller</surname><given-names>P</given-names></name></person-group> (<year>1768</year>) The gardeners’ dictionary, 8<sup>th</sup> edition. Printed for the author, London.</mixed-citation></ref><ref id="B219"><mixed-citation xmlns:xlink="http://www.w3.org/1999/xlink" xlink:type="simple">
          <person-group><name name-style="western"><surname>Linnaeus</surname><given-names>C</given-names></name></person-group> (<year>1767</year>) Systema naturae, 12<sup>th</sup> edition. Vol. 2 – Regnum vegetabilium. L. Salvius, Stockholm.</mixed-citation></ref><ref id="B117"><mixed-citation xmlns:xlink="http://www.w3.org/1999/xlink" xlink:type="simple">
          <person-group><name name-style="western"><surname>Edmonds</surname><given-names>JM</given-names></name></person-group> (<year>2007</year>) <article-title>Forsskål's <tp:taxon-name><tp:taxon-name-part taxon-name-part-type="genus">Solanum</tp:taxon-name-part> <tp:taxon-name-part taxon-name-part-type="infraspecific-rank">sect.</tp:taxon-name-part> <tp:taxon-name-part taxon-name-part-type="section">Solanum</tp:taxon-name-part></tp:taxon-name> (Solanceae) specimens.</article-title> <source>Kew Bulletin</source> <volume>62</volume>: <fpage>657</fpage>–<lpage>670</lpage>.</mixed-citation></ref><ref id="B152"><mixed-citation xmlns:xlink="http://www.w3.org/1999/xlink" xlink:type="simple">
          <person-group><name name-style="western"><surname>Gmelin</surname><given-names>JF</given-names></name></person-group> (<year>1791</year>) Systema naturae, ed. 13 bis. Vol. 2. G.E. Beer, Leipzig.</mixed-citation></ref><ref id="B207"><mixed-citation xmlns:xlink="http://www.w3.org/1999/xlink" xlink:type="simple">
          <person-group><name name-style="western"><surname>Lamarck</surname><given-names>J-B</given-names></name></person-group> (<year>1794</year>) Tableau encyclopédique et méthodique des trois règnes de la nature. Botanique. Vol. 2. Panckoucke, Paris.</mixed-citation></ref><ref id="B405"><mixed-citation xmlns:xlink="http://www.w3.org/1999/xlink" xlink:type="simple">
          <person-group><name name-style="western"><surname>Willdenow</surname><given-names>CL</given-names></name></person-group> (<year>1809</year>) Enumeratio plantarum hortii regii botanici Berolinensis. Taberna Libraria Scholae Realis, Berlin.</mixed-citation></ref><ref id="B98"><mixed-citation xmlns:xlink="http://www.w3.org/1999/xlink" xlink:type="simple">
          <person-group><name name-style="western"><surname>Dunal</surname><given-names>MF</given-names></name></person-group> (<year>1813</year>) Histoire naturelle, médicale et économique des <italic><tp:taxon-name><tp:taxon-name-part taxon-name-part-type="genus">Solanum</tp:taxon-name-part></tp:taxon-name></italic> et des genres qui ont été confundus avec eux. Renaud, Montpellier.</mixed-citation></ref><ref id="B333"><mixed-citation xmlns:xlink="http://www.w3.org/1999/xlink" xlink:type="simple">
          <person-group><name name-style="western"><surname>Schultes</surname><given-names>JA</given-names></name></person-group> (<year>1814</year>) CLXIV. Nachtschatten (<italic><tp:taxon-name><tp:taxon-name-part taxon-name-part-type="genus">Solanum</tp:taxon-name-part></tp:taxon-name></italic>) Morelle. In: Österreich Flora: ein Handbuch auf Botanischen Excursionen vol. 2. C. Schaumberg &amp; Compagnie, Vienna, 392–395.</mixed-citation></ref><ref id="B40"><mixed-citation xmlns:xlink="http://www.w3.org/1999/xlink" xlink:type="simple">
          <person-group><name name-style="western"><surname>Boissier</surname><given-names>P-E</given-names></name></person-group> (<year>1849</year>) Diagnoses plantarum orientalium novarum. N<sup>o</sup>. 11. M.Ducloux &amp; Cons., Paris.</mixed-citation></ref><ref id="B305"><mixed-citation xmlns:xlink="http://www.w3.org/1999/xlink" xlink:type="simple">
          <person-group><name name-style="western"><surname>Richard</surname><given-names>A</given-names></name></person-group> (<year>1850</year>) Tentamen florae abyssinicae. A. Bertrand, Paris.</mixed-citation></ref><ref id="B101"><mixed-citation xmlns:xlink="http://www.w3.org/1999/xlink" xlink:type="simple">
          <person-group><name name-style="western"><surname>Dunal</surname><given-names>MF</given-names></name></person-group> (<year>1852</year>) <tp:taxon-name><tp:taxon-name-part taxon-name-part-type="genus">Solanaceae</tp:taxon-name-part></tp:taxon-name>. In: Candolle AP de (Ed.) <tp:taxon-name><tp:taxon-name-part taxon-name-part-type="genus">Prodromus</tp:taxon-name-part></tp:taxon-name> systematis naturalis regni vegetabilis 13(1): 1–690. V. Masson, Paris.</mixed-citation></ref><ref id="B187"><mixed-citation xmlns:xlink="http://www.w3.org/1999/xlink" xlink:type="simple">
          <person-group><name name-style="western"><surname>Kanitz</surname><given-names>A</given-names></name></person-group> (<year>1863</year>) <article-title>Pauli Kitaibelii Additamenta ad Floram Hungaricam.</article-title> <source>Linnaea</source> <volume>32</volume>: <fpage>305</fpage>–<lpage>641</lpage>.</mixed-citation></ref><ref id="B222"><mixed-citation xmlns:xlink="http://www.w3.org/1999/xlink" xlink:type="simple">
          <person-group><name name-style="western"><surname>Lowe</surname><given-names>RT</given-names></name></person-group> (<year>1872</year>) Order LXIV. <tp:taxon-name><tp:taxon-name-part taxon-name-part-type="genus">Solanaceae</tp:taxon-name-part></tp:taxon-name>. The Nightshade Family. In: A manual flora of Madeira and the adjacent islands of Porto Santo and the Desertas. Vol. 2, part 1. John Van Voorst, London, 68–113.</mixed-citation></ref><ref id="B218"><mixed-citation xmlns:xlink="http://www.w3.org/1999/xlink" xlink:type="simple">
          <person-group><name name-style="western"><surname>Linnaeus</surname><given-names>C</given-names></name></person-group> (<year>1753</year>) Species plantarum. L. Salvius, Stockholm.</mixed-citation></ref><ref id="B28"><mixed-citation xmlns:xlink="http://www.w3.org/1999/xlink" xlink:type="simple">
          <person-group><name name-style="western"><surname>Bitter</surname><given-names>G</given-names></name></person-group> (<year>1913a</year>) <article-title><tp:taxon-name><tp:taxon-name-part taxon-name-part-type="genus">Solana</tp:taxon-name-part></tp:taxon-name> Africana I.</article-title> <source>Botanische Jahrbücher für Systematik, Pflanzengeschichte und Pflanzengeographie</source> <volume>49</volume>: <fpage>560</fpage>–<lpage>569</lpage>.</mixed-citation></ref><ref id="B225"><mixed-citation xmlns:xlink="http://www.w3.org/1999/xlink" xlink:type="simple">
          <person-group><name name-style="western"><surname>Maire</surname><given-names>R</given-names></name></person-group> (<year>1928</year>) <article-title>Contributions à l'étude de la flore de l'Afrique du Nord.</article-title> <source>Bulletin de la Société des Sciences Naturelles du Maroc</source> <volume>8</volume>(<issue>4–6</issue>): <fpage>128</fpage>–<lpage>142</lpage>.</mixed-citation></ref><ref id="B35"><mixed-citation xmlns:xlink="http://www.w3.org/1999/xlink" xlink:type="simple">
          <person-group><name name-style="western"><surname>Blom</surname><given-names>C</given-names></name></person-group> (<year>1935</year>) <article-title>Adventiva <italic><tp:taxon-name><tp:taxon-name-part taxon-name-part-type="genus">Solanum</tp:taxon-name-part></tp:taxon-name></italic>-arter i Sveriges flora.</article-title> <source>Acta Horti Gothoburgensis</source> <volume>10</volume>: <fpage>195</fpage>–<lpage>208</lpage>.</mixed-citation></ref><ref id="B321"><mixed-citation xmlns:xlink="http://www.w3.org/1999/xlink" xlink:type="simple">
          <person-group><name name-style="western"><surname>Sabnis</surname><given-names>SD</given-names></name><name name-style="western"><surname>Bhatt</surname><given-names>RP</given-names></name></person-group> (<year>1972</year>) <article-title>A new species of <italic><tp:taxon-name><tp:taxon-name-part taxon-name-part-type="genus">Solanum</tp:taxon-name-part></tp:taxon-name></italic> Linn. from Gujarat, India.</article-title> <source>Bulletin of the Botanical Survey of India</source> <volume>12</volume>: <fpage>258</fpage>–<lpage>260</lpage>.</mixed-citation></ref><ref id="B397"><mixed-citation xmlns:xlink="http://www.w3.org/1999/xlink" xlink:type="simple">
          <person-group><name name-style="western"><surname>Weinmann</surname><given-names>JA</given-names></name></person-group> (<year>1824</year>) Elenchus plantarum horti imperialis Pawlowskiensis et agri Petropolitani. Ex Typographia Orphanotrophii, St. Petersburg.</mixed-citation></ref><ref id="B350"><mixed-citation xmlns:xlink="http://www.w3.org/1999/xlink" xlink:type="simple">
          <person-group><name name-style="western"><surname>Sprengel</surname><given-names>C</given-names></name></person-group> (<year>1825</year>) Systema vegetabilium (16<sup>th</sup> edn). Vol. 1. Dietrich, Göttingen.</mixed-citation></ref><ref id="B260"><mixed-citation xmlns:xlink="http://www.w3.org/1999/xlink" xlink:type="simple">
          <person-group><name name-style="western"><surname>Nees van Esenbeck</surname><given-names>CG</given-names></name></person-group> (<year>1837</year>) <article-title>Monograph of East Indian <tp:taxon-name><tp:taxon-name-part taxon-name-part-type="tribe">Solaneae</tp:taxon-name-part></tp:taxon-name>.</article-title> <source>Transactions of the Linnean Society of London</source> <volume>17</volume>(<issue>1</issue>): <fpage>37</fpage>–<lpage>82</lpage>. <ext-link xlink:type="simple" ext-link-type="doi" xlink:href="10.1111/j.1095-8339.1834.tb00017.x">https://doi.org/10.1111/j.1095-8339.1834.tb00017.x</ext-link></mixed-citation></ref><ref id="B128"><mixed-citation xmlns:xlink="http://www.w3.org/1999/xlink" xlink:type="simple">
          <person-group><name name-style="western"><surname>Filov</surname><given-names>AI</given-names></name></person-group> (<year>1958</year>) <article-title><italic><tp:taxon-name><tp:taxon-name-part taxon-name-part-type="genus">Solanum</tp:taxon-name-part> <tp:taxon-name-part taxon-name-part-type="species">nigrum</tp:taxon-name-part></tp:taxon-name></italic> L.</article-title> In: <person-group><name name-style="western"><surname>Zhukovshy</surname><given-names>PM</given-names></name></person-group> (<role>Ed.</role>) <issue-title>Kulturnaya Flora SSSR Vol.</issue-title> <source>20 (Brezhnev DD, Ed.), Vegetable plants fam. <tp:taxon-name><tp:taxon-name-part taxon-name-part-type="genus">Solanaceae</tp:taxon-name-part></tp:taxon-name>. State Agricultural Publishing Office, Moscow &amp; Leningrad</source>, <fpage>370</fpage>–<lpage>386</lpage>.</mixed-citation></ref><ref id="B399"><mixed-citation xmlns:xlink="http://www.w3.org/1999/xlink" xlink:type="simple">
        <person-group><name name-style="western"><surname>Wessely</surname><given-names>I</given-names></name></person-group> (<year>1960</year>) <article-title>Die mitteleuropaischen Sippen der Gattung <italic><tp:taxon-name><tp:taxon-name-part taxon-name-part-type="genus">Solanum</tp:taxon-name-part></tp:taxon-name></italic> Sektion <italic><tp:taxon-name><tp:taxon-name-part taxon-name-part-type="genus">Morella</tp:taxon-name-part></tp:taxon-name></italic>.</article-title> <source>Feddes Repertorium</source> <volume>63</volume>: <fpage>290</fpage>–<lpage>321</lpage>.</mixed-citation></ref><ref id="B408"><mixed-citation xmlns:xlink="http://www.w3.org/1999/xlink" xlink:type="simple">
          <person-group><name name-style="western"><surname>Wu</surname><given-names>CY</given-names></name><name name-style="western"><surname>Huang</surname><given-names>SC</given-names></name></person-group> (<year>1978</year>) <article-title><tp:taxon-name>Materiae</tp:taxon-name> ad Floram <tp:taxon-name><tp:taxon-name-part taxon-name-part-type="genus">Solanorum</tp:taxon-name-part></tp:taxon-name> et Lycianthium Sinensium.</article-title> <source>Zhiwu Fenlei Xuebao</source> <volume>16</volume>: <fpage>72</fpage>–<lpage>80</lpage>.</mixed-citation></ref><ref id="B17"><mixed-citation xmlns:xlink="http://www.w3.org/1999/xlink" xlink:type="simple">
          <person-group><name name-style="western"><surname>Berchtold</surname><given-names>F</given-names></name><name name-style="western"><surname>Opiz</surname><given-names>WB</given-names></name></person-group> (<year>1843</year>) Oekonomisch-technische Flora Böhmens vol. 3. Thomas Thabor, Annakoster.</mixed-citation></ref></ref-list></tp:taxon-treatment>
