# Supplementary material for: A revision of the Old World Black Nightshades (Morelloid clade of Solanum L., Solanaceae)
Source: PhytoKeys. 2018 Jul 25;(106):1–223. doi: 10.3897/phytokeys.106.21991 (PMC6070582; doi:10.3897/phytokeys.106.21991)
Supplement: Supplementary material 2 — Specimens examined (CSV format) [file phytokeys-106-001-s002.xlsx]

## Sheet: Collection events
BRAHMS	TYPESUM	CATEGORY	DUPS	ACCESSION	BARCODE	COLLECTOR	PREFIX	NUMBER	SUFFIX	ADDCOLL	DAY	MONTH	YEAR	FAMILY	SPECIES	GENUS	SP1	AUTHOR1	DETSTATUS	DETBY	DETDAY	DETMONTH	DETYEAR	PLANTDESC	USES	CULTIVATED	CONTINENT	REGION	COUNTRY	MAJORAREA	MINORAREA	GAZETTEER	LOCNOTES	HABITATTXT	LLRES	LLORIG	LATLONG	LATDEC	LONGDEC	ALT	ALTMAX	ALTRES	GEODATA	VERNACULAR	LANGUAGE
199		V	BM			Horsfield, T.		s.n.			0	0	0	Solanaceae	Solanum alpinum Zoll. & Moritzi	Solanum	alpinum	Zoll. & Moritzi	OK	Särkinen, T	0	0	2013			No	Asia-Tropical	Malesia	Indonesia	Java	Central Java	Mount Prahu	[Gunung Prau]			GAZ	7°13'04' S, 109°53'50' E	-7.21791	109.897	0	0		Indonesia, Java, Central Java, Mount Prahu: [Gunung Prau]
129429		V	L			Arens, P.		48			12	10	1915	Solanaceae	Solanum alpinum Zoll. & Moritzi	Solanum	alpinum	Zoll. & Moritzi		Knapp, S; Knapp, S; Knapp, S; Knapp, S; Knapp, S; Knapp, S; Knapp, S; Knapp, S;	0	9	2017	Blumen violette; [Vretktem?] zwart		No	Asia-Tropical	Malesia	Indonesia	Java	East Java		[illegible - Froyomo, Gimarabis der xxxx Lali njima] [Lalidjiwo?]		ca.	GAZ	7°45'06' S, 112°35'09' E Alt: 2600m	-7.7517	112.586	2600	0	ca.	Indonesia, Java, East Java: [illegible - Froyomo, Gimarabis der xxxx Lali njima] [Lalidjiwo?]
39038		V	LE,P			Zollinger, H.		1790			0	0	0	Solanaceae	Solanum alpinum Zoll. & Moritzi	Solanum	alpinum	Zoll. & Moritzi		Knapp, S; Knapp, S; Knapp, S; Knapp, S; Knapp, S; Knapp, S; Knapp, S; Knapp, S;	0	10	2009			No	Asia-Tropical	Malesia	Indonesia	Java			[iter Java secundum]					0	0	0	0		Indonesia, Java: [iter Java secundum]
129423		V	L			Arens, P.		s.n.			17	10	1915	Solanaceae	Solanum alpinum Zoll. & Moritzi	Solanum	alpinum	Zoll. & Moritzi		Knapp, S; Knapp, S; Knapp, S; Knapp, S; Knapp, S; Knapp, S; Knapp, S; Knapp, S;	0	9	2017			No	Asia-Tropical	Malesia	Indonesia	Java	East Java		Ardjoeno [Gunung Ardjuno], tjemarabosch boven Lalidjiwo		ca.	GAZ	7°45'06' S, 112°35'09' E Alt: 2600m	-7.7517	112.586	2600	0	ca.	Indonesia, Java, East Java: Ardjoeno [Gunung Ardjuno], tjemarabosch boven Lalidjiwo
129428		V	L			Arens, P.		19			2	6	1912	Solanaceae	Solanum alpinum Zoll. & Moritzi	Solanum	alpinum	Zoll. & Moritzi		Knapp, S; Knapp, S; Knapp, S; Knapp, S; Knapp, S; Knapp, S; Knapp, S; Knapp, S;	0	9	2017			No	Asia-Tropical	Malesia	Indonesia	Bali			bei der Quelle Jaritie auf Weg zum Gunung Ajaung [Gunung Agung]		ca.	GAZ	8°19'53' S, 115°29'33' E Alt: 2100m	-8.33144	115.493	2100	0	ca.	Indonesia, Bali: bei der Quelle Jaritie auf Weg zum Gunung Ajaung [Gunung Agung]
129413		V	L			Koorders, S.H.		43463		Koorders-Schumacher, A.	12	8	1916	Solanaceae	Solanum alpinum Zoll. & Moritzi	Solanum	alpinum	Zoll. & Moritzi		Knapp, S; Knapp, S; Knapp, S; Knapp, S; Knapp, S; Knapp, S; Knapp, S; Knapp, S;	0	9	2017			No	Asia-Tropical	Malesia	Indonesia	Java	East Java		Besoeki [Besuki], Jang Plateau		ca.	GAZ	7°56'24' S, 113°38'19' E Alt: 2100m	-7.94004	113.639	2100	0	ca.	Indonesia, Java, East Java: Besoeki [Besuki], Jang Plateau
129426		V	L			Koorders, S.H.		43218	B	Koorders-Schumacher, A.	18	7	1916	Solanaceae	Solanum alpinum Zoll. & Moritzi	Solanum	alpinum	Zoll. & Moritzi		Knapp, S; Knapp, S; Knapp, S; Knapp, S; Knapp, S; Knapp, S; Knapp, S; Knapp, S;	0	9	2017			No	Asia-Tropical	Malesia	Indonesia	Java	Central Java		Besoeki, G[unung] Merapi		ca.	GAZ	7°32'49' S, 110°26'45' E Alt: 2600m	-7.54704	110.446	2600	0	ca.	Indonesia, Java, Central Java: Besoeki, G[unung] Merapi
43145		V	BM			Horsfield, T.		s.n.			0	0	0	Solanaceae	Solanum alpinum Zoll. & Moritzi	Solanum	alpinum	Zoll. & Moritzi		Knapp, S; Knapp, S; Knapp, S; Knapp, S; Knapp, S; Knapp, S; Knapp, S; Knapp, S;	0	6	2016			No	Asia-Tropical	Malesia	Indonesia	Java	Central Java		Blambangan & Mt. Prahu [Gunung Prau - georef to Gunung Prau]		ca.	GAZ	7°14'48' S, 109°55'50' E	-7.24667	109.931	0	0		Indonesia, Java, Central Java: Blambangan & Mt. Prahu [Gunung Prau - georef to Gunung Prau]
112374		V	A			Afriastini, J.J.		475			26	11	1982	Solanaceae	Solanum alpinum Zoll. & Moritzi	Solanum	alpinum	Zoll. & Moritzi		Knapp, S; Knapp, S; Knapp, S; Knapp, S; Knapp, S; Knapp, S; Knapp, S; Knapp, S;	0	5	2016	herb 1 m tall; stem greenish violet; berries purple when ripe; young berries edible but rather bitter	young berries edible but rather bitter	No	Asia-Tropical	Malesia	Indonesia	Java	Central Java		Blumbang, Mt. Lawu, Central Java	open places, common	ca.	GAZ	7°37'39' S, 111°11'41' E	-7.62755	111.195	0	0		Indonesia, Java, Central Java: Blumbang, Mt. Lawu, Central Java	ranti hutan
855	Type of Solanum bromoense Kuntze (lectotype NY, isolectotypes GH, K)	V	GH,K,NY			Kuntze, C.E.O.		5999			15	9	1875	Solanaceae	Solanum alpinum Zoll. & Moritzi	Solanum	alpinum	Zoll. & Moritzi		Knapp, S; Knapp, S; Knapp, S; Knapp, S; Knapp, S; Knapp, S; Knapp, S; Knapp, S;	0	6	2012			No	Asia-Tropical	Malesia	Indonesia	Java	East Java		Bromo [Mount Bromo]			GAZ	7°59'45' S, 112°55'10' E	-7.99595	112.919	0	0		Indonesia, Java, East Java: Bromo [Mount Bromo]
103428		V	MO	2369173		Roorda van Eysinga, N.P.P.		s.n.			0	7	1922	Solanaceae	Solanum alpinum Zoll. & Moritzi	Solanum	alpinum	Zoll. & Moritzi		Särkinen, T	0	10	2015			No	Asia-Tropical	Malesia	Indonesia	Java	Central Java		Central Java, G. Merbaboe [Gunung Merbabu]			GAZ	7°28'36' S, 110°25'55' E Alt: 2200m	-7.47675	110.432	2200	0		Indonesia, Java, Central Java: Central Java, G. Merbaboe [Gunung Merbabu]
112373		V	A			Hoover, W.S.	Deden	113		Hunter, J.M.; Wiriadinata, H.; Girmansyah, D. & Ruskandi, A.	17	3	2004	Solanaceae	Solanum alpinum Zoll. & Moritzi	Solanum	alpinum	Zoll. & Moritzi		Knapp, S; Knapp, S; Knapp, S; Knapp, S; Knapp, S; Knapp, S; Knapp, S; Knapp, S;	0	5	2016	herb; flowers umbrella; calyx green; corolla violet; stamen yellow; stigma white		No	Asia-Tropical	Malesia	Indonesia	Java	Central Java		Central Java, Slamet Mountain, between base camp Beraba - top of summit			SPEC	7°18'87' S, 109°13'69' E Alt: 2743m	-7.32414	109.236	2743	0		Indonesia, Java, Central Java: Central Java, Slamet Mountain, between base camp Beraba - top of summit
132871		V	CAL			Anderson, T.		432			0	0	1861	Solanaceae	Solanum alpinum Zoll. & Moritzi	Solanum	alpinum	Zoll. & Moritzi		Knapp, S	0	2	2018			No	Asia-Tropical	Malesia	Indonesia	Java	West Java		G[unung] 'Guntar.' [almost certinaly Gunung Galunggung]		ca.	GAZ	0°15'24' S, 108°04'38' E Alt: 1219 - 1829m	-0.256667	108.077	1219	1829		Indonesia, Java, West Java: G[unung] 'Guntar.' [almost certinaly Gunung Galunggung]
129417		V	L			Kostermans, A.J.G.H.		6278			25	11	1951	Solanaceae	Solanum alpinum Zoll. & Moritzi	Solanum	alpinum	Zoll. & Moritzi		Knapp, S; Knapp, S; Knapp, S; Knapp, S; Knapp, S; Knapp, S; Knapp, S; Knapp, S;	0	9	2017			No	Asia-Tropical	Malesia	Indonesia	Java	Central Java		G[unung] Muria, Tjollo, N of Kudus		ca.	GAZ	6°38'20' S, 110°53'03' E Alt: 700m	-6.63884	110.884	700	0		Indonesia, Java, Central Java: G[unung] Muria, Tjollo, N of Kudus
129436		V	L			Murata, G.	J-	2021		Kato, M. & Moges, Y.P.	6	3	1979	Solanaceae	Solanum alpinum Zoll. & Moritzi	Solanum	alpinum	Zoll. & Moritzi		Knapp, S; Knapp, S; Knapp, S; Knapp, S; Knapp, S; Knapp, S; Knapp, S; Knapp, S;	0	9	2017			No	Asia-Tropical	Malesia	Indonesia	Java	West Java		Gunong Gede	in evergreen forest	ca.	GAZ	6°48'38' S, 106°58'46' E Alt: 1000 - 2500m	-6.81059	106.979	1000	2500		Indonesia, Java, West Java: Gunong Gede
100	Type of Solanum alpinum Zoll. & Moritzi (lectotype P, isolectotypes BM, G, G-DC, L, MPU, P, P)	V	BM,G,G-DC,L,MPU,P,P			Zollinger, H.		2255			14	9	1844	Solanaceae	Solanum alpinum Zoll. & Moritzi	Solanum	alpinum	Zoll. & Moritzi		Särkinen, T	13	9	2012			No	Asia-Tropical	Malesia	Indonesia	Java	East Java		in montibus Ardjune [Gunung Arjuno]		ca.	GAZ	7°47'21' S, 112°35'25' E Alt: 2000 - 3000m	-7.78913	112.59	2000	3000		Indonesia, Java, East Java: in montibus Ardjune [Gunung Arjuno]
132875		V	CAL			Kurz, S.		682			6	9	1863	Solanaceae	Solanum alpinum Zoll. & Moritzi	Solanum	alpinum	Zoll. & Moritzi		Knapp, S	0	2	2018			No	Asia-Tropical	Malesia	Indonesia	Java	West Java	Gunung Salak	'in vallo Tjappus in arenosis mont. Salak pr. Bogor'	in arenosis	4	GAZ	6°43' S, 106°44' E	-6.71667	106.733	0	0		Indonesia, Java, West Java, Gunung Salak: 'in vallo Tjappus in arenosis mont. Salak pr. Bogor'
112325		V	GH,NY			Voogd, C.N.A. de		2654			16	6	1936	Solanaceae	Solanum alpinum Zoll. & Moritzi	Solanum	alpinum	Zoll. & Moritzi		Knapp, S; Särkinen, T	0	5	2016			No	Asia-Tropical	Malesia	Indonesia	West Nusa Tenggara			'Klein Soenda Eilanden, Plawangan, Segara anak' [Sembalun Plawangan, Segara Anak Lake, island of Lombok; crater lake of Mt. Rinjani]		7	GAZ	8°25'00' S, 116°28'00' E Alt: 2300m	-8.41667	116.467	2300	0		Indonesia, West Nusa Tenggara: 'Klein Soenda Eilanden, Plawangan, Segara anak' [Sembalun Plawangan, Segara Anak Lake, island of Lombok; crater lake of Mt. Rinjani]
110375		V	K			Steenis, C.G.G.J. van		7839			6	4	1936	Solanaceae	Solanum alpinum Zoll. & Moritzi	Solanum	alpinum	Zoll. & Moritzi		Särkinen, T	0	3	2016			No	Asia-Tropical	Malesia	Indonesia	Bali			'Kleine Soenda Eilanden, Bali, Z. helling G. Agoeng' [Gunung Agung, western part of Bali]		ca.	GAZ	8°20'27' S, 115°30'12' E	-8.34083	115.503	0	0		Indonesia, Bali: 'Kleine Soenda Eilanden, Bali, Z. helling G. Agoeng' [Gunung Agung, western part of Bali]
104204		V	DUKE,NY			Kuntze, C.E.O.		5410			0	12	1875	Solanaceae	Solanum alpinum Zoll. & Moritzi	Solanum	alpinum	Zoll. & Moritzi		Knapp, S; Särkinen, T	0	11	2015	4-6 ft.		No	Asia-Tropical	Malesia	Indonesia	Java	West Java		Malawar [Gunung Malabar]			GAZ	7°07'40' S, 107°37'36' E Alt: 1829m	-7.12771	107.627	1829	0		Indonesia, Java, West Java: Malawar [Gunung Malabar]
129452		V	U			Without Collector		s.n.			0	0	0	Solanaceae	Solanum alpinum Zoll. & Moritzi	Solanum	alpinum	Zoll. & Moritzi		Knapp, S; Knapp, S; Knapp, S; Knapp, S; Knapp, S; Knapp, S; Knapp, S; Knapp, S;	0	9	2017			No	Asia-Tropical	Malesia	Indonesia	Java	Central Java		Meapi [Mount Merapi], Catu septr.		ca.	GAZ	7°32'49' S, 110°26'45' E Alt: 1524m	-7.54704	110.446	1524	0		Indonesia, Java, Central Java: Meapi [Mount Merapi], Catu septr.
132870		V	CAL			Anderson, T.		369			0	10	1861	Solanaceae	Solanum alpinum Zoll. & Moritzi	Solanum	alpinum	Zoll. & Moritzi		Knapp, S	0	2	2018			No	Asia-Tropical	Malesia	Indonesia	Java	West Java		Mount Malabar		4	GAZ	0°08' S, 107°39' E Alt: 1432m	-0.130017	107.65	1432	0		Indonesia, Java, West Java: Mount Malabar
132872		V	CAL			Anderson, T.		367			0	10	1861	Solanaceae	Solanum alpinum Zoll. & Moritzi	Solanum	alpinum	Zoll. & Moritzi		Knapp, S	0	2	2018			No	Asia-Tropical	Malesia	Indonesia	Java	West Java		Mount Malabar		4	GAZ	17°08' S, 107°39' E	-17.13	107.65	0	0		Indonesia, Java, West Java: Mount Malabar
129414		V	L			Neth Ind Forest Service		7038			4	6	1935	Solanaceae	Solanum alpinum Zoll. & Moritzi	Solanum	alpinum	Zoll. & Moritzi		Knapp, S; Knapp, S; Knapp, S; Knapp, S; Knapp, S; Knapp, S; Knapp, S; Knapp, S;	0	9	2017			No	Asia-Tropical	Malesia	Indonesia	Java	East Java		Pasoeroean [Pasuaran Regency]		ca.	GAZ	7°27'16' S, 110°26'21' E Alt: 3600m	-7.45449	110.439	3600	0		Indonesia, Java, East Java: Pasoeroean [Pasuaran Regency]
129422		V	L			Backer, C.A.		36564			0	0	0	Solanaceae	Solanum alpinum Zoll. & Moritzi	Solanum	alpinum	Zoll. & Moritzi		Knapp, S; Knapp, S; Knapp, S; Knapp, S; Knapp, S; Knapp, S; Knapp, S; Knapp, S;	0	9	2017			No	Asia-Tropical	Malesia	Indonesia	Java	East Java		Pasoeroean [Pasuaran Regency] , S. Tengge, boven Tosari		ca.	GAZ	7°54'56' S, 112°55'55' E Alt: 2300m	-7.91553	112.932	2300	0		Indonesia, Java, East Java: Pasoeroean [Pasuaran Regency] , S. Tengge, boven Tosari
112372		V	A			Neth Ind Forest Service		7056			4	6	1935	Solanaceae	Solanum alpinum Zoll. & Moritzi	Solanum	alpinum	Zoll. & Moritzi		Knapp, S; Knapp, S; Knapp, S; Knapp, S; Knapp, S; Knapp, S; Knapp, S; Knapp, S;	0	5	2016			No	Asia-Tropical	Malesia	Indonesia	Java	East Java		Pasoeroean [Pasuaran Regency] [georeferenced to highest mountain in the area 3300m - Gunung Arjuno]			GAZ	7°45'48' S, 112°35'39' E Alt: 3900m	-7.7633	112.594	3900	0		Indonesia, Java, East Java: Pasoeroean [Pasuaran Regency] [georeferenced to highest mountain in the area 3300m - Gunung Arjuno]
129416		V	L			Jesweit, J.		s.n.			0	0	0	Solanaceae	Solanum alpinum Zoll. & Moritzi	Solanum	alpinum	Zoll. & Moritzi		Knapp, S; Knapp, S; Knapp, S; Knapp, S; Knapp, S; Knapp, S; Knapp, S; Knapp, S;	0	9	2017			No	Asia-Tropical	Malesia	Indonesia	Java	East Java		Pasoeroean [Pasuaran Regency] G[unung] Smeroe					0	0	0	0		Indonesia, Java, East Java: Pasoeroean [Pasuaran Regency] G[unung] Smeroe
129420		V	L			Backer, C.A.		8380			4	6	1913	Solanaceae	Solanum alpinum Zoll. & Moritzi	Solanum	alpinum	Zoll. & Moritzi		Knapp, S; Knapp, S; Knapp, S; Knapp, S; Knapp, S; Knapp, S; Knapp, S; Knapp, S;	0	9	2017			No	Asia-Tropical	Malesia	Indonesia	Java	East Java		Pasoeroean [Pasuaran Regency], G[unung] Tengge, boven Tosari (Pasoeroean, S. Tengger boven Tosari. Wegrande; tjemarabosch)		ca.	GAZ	7°54'56' S, 112°55'55' E Alt: 1800 - 2400m	-7.91553	112.932	1800	2400		Indonesia, Java, East Java: Pasoeroean [Pasuaran Regency], G[unung] Tengge, boven Tosari (Pasoeroean, S. Tengger boven Tosari. Wegrande; tjemarabosch)
129425		V	L			Koorders, S.H.		43214	B	Koorders-Schumacher, A.	1	11	1916	Solanaceae	Solanum alpinum Zoll. & Moritzi	Solanum	alpinum	Zoll. & Moritzi		Knapp, S; Knapp, S; Knapp, S; Knapp, S; Knapp, S; Knapp, S; Knapp, S; Knapp, S;	0	9	2017			No	Asia-Tropical	Malesia	Indonesia	Java	East Java		Res. Besoeki [Besuki] Kawah Idjen		ca.	GAZ	7°56'24' S, 113°38'19' E Alt: 2000m	-7.94004	113.639	2000	0		Indonesia, Java, East Java: Res. Besoeki [Besuki] Kawah Idjen
129427		V	L			Elbert, J.		1327			9	5	1909	Solanaceae	Solanum alpinum Zoll. & Moritzi	Solanum	alpinum	Zoll. & Moritzi		Knapp, S; Knapp, S; Knapp, S; Knapp, S; Knapp, S; Knapp, S; Knapp, S; Knapp, S;	0	9	2017			No	Asia-Tropical	Malesia	Indonesia	West Nusa Tenggara	Lombok		Rindjani Vulkangebirge N Seite [Mount Rinjani]	Bran Vulkan, Gestruppe, wasserlus, Agg. com crate	ca.	GAZ	8°21'37' S, 116°25'20' E Alt: 1925 - 1975m	-8.36032	116.422	1925	1975		Indonesia, West Nusa Tenggara, Lombok: Rindjani Vulkangebirge N Seite [Mount Rinjani]
110371		V	K			Horsfield, T.		5			0	0	0	Solanaceae	Solanum alpinum Zoll. & Moritzi	Solanum	alpinum	Zoll. & Moritzi		Särkinen, T	0	3	2016			No	Asia-Tropical	Malesia	Indonesia	Java			Sello [or Selo, village SE of Mt. Merbabu, Java], purchased 1859.		7	GAZ	7°31'56' S, 110°36'09' E	-7.53222	110.603	0	0		Indonesia, Java: Sello [or Selo, village SE of Mt. Merbabu, Java], purchased 1859.
110368		V	K,L			Junghuhn, F.W.		405			0	0	0	Solanaceae	Solanum alpinum Zoll. & Moritzi	Solanum	alpinum	Zoll. & Moritzi		Särkinen, T	0	3	2016			No	Asia-Tropical	Malesia	Indonesia	Java			Sin. loc.					0	0	0	0		Indonesia, Java: Sin. loc.
110369		V	K			Koorders, S.H.		37852	B		20	10	1899	Solanaceae	Solanum alpinum Zoll. & Moritzi	Solanum	alpinum	Zoll. & Moritzi		Särkinen, T	0	3	2016			No	Asia-Tropical	Malesia	Indonesia	Java			Sin. loc.					0	0	0	0		Indonesia, Java: Sin. loc.
110370		V	K			Horsfield, T.		5			0	0	0	Solanaceae	Solanum alpinum Zoll. & Moritzi	Solanum	alpinum	Zoll. & Moritzi		Särkinen, T	0	3	2016			No	Asia-Tropical	Malesia	Indonesia	Java			sin. loc.					0	0	0	0		Indonesia, Java: sin. loc.
110372		V	K			Horsfield, T.		12			0	0	1802	Solanaceae	Solanum alpinum Zoll. & Moritzi	Solanum	alpinum	Zoll. & Moritzi		Särkinen, T	0	3	2016			No	Asia-Tropical	Malesia	Indonesia	Java			Sin. loc.					0	0	0	0		Indonesia, Java: Sin. loc.
110373		V	CAL,K			Horsfield, T.		7			0	0	1802	Solanaceae	Solanum alpinum Zoll. & Moritzi	Solanum	alpinum	Zoll. & Moritzi		Särkinen, T	0	3	2016			No	Asia-Tropical	Malesia	Indonesia	Java			Sin. loc.					0	0	0	0		Indonesia, Java: Sin. loc.
110406		V	K			Horsfield, T.		s.n.			0	0	0	Solanaceae	Solanum alpinum Zoll. & Moritzi	Solanum	alpinum	Zoll. & Moritzi		Knapp, S; Knapp, S; Knapp, S; Knapp, S; Knapp, S; Knapp, S; Knapp, S; Knapp, S;	0	3	2016			No	Asia-Tropical	Malesia	Indonesia	Java			sin. loc.					0	0	0	0		Indonesia, Java: sin. loc.
129412		V	L			Without Collector		s.n.			0	0	0	Solanaceae	Solanum alpinum Zoll. & Moritzi	Solanum	alpinum	Zoll. & Moritzi		Knapp, S; Knapp, S; Knapp, S; Knapp, S; Knapp, S; Knapp, S; Knapp, S; Knapp, S;	0	9	2017			No	Asia-Tropical	Malesia	Indonesia				sin. loc.					0	0	0	0		Indonesia: sin. loc.
129424		V	L			Junghuhn, F.W.		s.n.			0	0	0	Solanaceae	Solanum alpinum Zoll. & Moritzi	Solanum	alpinum	Zoll. & Moritzi		Knapp, S; Knapp, S; Knapp, S; Knapp, S; Knapp, S; Knapp, S; Knapp, S; Knapp, S;	0	9	2017			No	Asia-Tropical	Malesia	Indonesia	Java			sin. loc.					0	0	0	0		Indonesia, Java: sin. loc.
129451		V	L			Clason-Laarman	E.H.H.	157			15	5	1932	Solanaceae	Solanum alpinum Zoll. & Moritzi	Solanum	alpinum	Zoll. & Moritzi		Knapp, S; Knapp, S; Knapp, S; Knapp, S; Knapp, S; Knapp, S; Knapp, S; Knapp, S;	0	9	2017	ulgemeen		No	Asia-Tropical	Malesia	Indonesia	Java			Sitiebondo, G[unung] Raneg [Raoeng] via Brembeinri	licht vulk, rand; savannoid			Alt: 2600m	0	0	2600	0		Indonesia, Java: Sitiebondo, G[unung] Raneg [Raoeng] via Brembeinri
112326		V	NY			Brinkman, R.		754			16	7	1936	Solanaceae	Solanum alpinum Zoll. & Moritzi	Solanum	alpinum	Zoll. & Moritzi		Knapp, S; Särkinen, T	0	5	2016			No	Asia-Tropical	Malesia	Indonesia	Java	Central Java		Soerkarta, Top van de Lawoe [Mount Lawu]			GAZ	7°37'50' S, 111°11'47' E Alt: 3100m	-7.63067	111.196	3100	0	ca.	Indonesia, Java, Central Java: Soerkarta, Top van de Lawoe [Mount Lawu]
208		V	BM,CAL			Forbes, H.O.		1019			18	3	1880	Solanaceae	Solanum alpinum Zoll. & Moritzi	Solanum	alpinum	Zoll. & Moritzi		Knapp, S; Knapp, S; Knapp, S; Knapp, S; Knapp, S; Knapp, S; Knapp, S; Särkinen,	2	8	2016			No	Asia-Tropical	Malesia	Indonesia	Java	East Java		south east Java (CAL sheet has locality Malawar, Praesingar, 6000ft[?] but very hard to read)					0	0	0	0		Indonesia, Java, East Java: south east Java (CAL sheet has locality Malawar, Praesingar, 6000ft[?] but very hard to read)
129421		V	L			Kostermans, A.J.G.H.		s.n.			0	11	1938	Solanaceae	Solanum alpinum Zoll. & Moritzi	Solanum	alpinum	Zoll. & Moritzi		Knapp, S; Knapp, S; Knapp, S; Knapp, S; Knapp, S; Knapp, S; Knapp, S; Knapp, S;	0	9	2017			No	Asia-Tropical	Malesia	Indonesia	Java	East Java		Tdjan plateau, Mt. Raung		ca.	GAZ	8°03'40' S, 114°08'58' E	-8.06118	114.149	0	0		Indonesia, Java, East Java: Tdjan plateau, Mt. Raung
112375		V	A			Backer, C.A.		36563			0	1	1925	Solanaceae	Solanum alpinum Zoll. & Moritzi	Solanum	alpinum	Zoll. & Moritzi		Knapp, S; Knapp, S; Knapp, S; Knapp, S; Knapp, S; Knapp, S; Knapp, S; Knapp, S;	0	5	2016	verhoord		No	Asia-Tropical	Malesia	Indonesia	Java	East Java		Te Pasoeroean, Ngadisari (G. Tengger)		ca.	GAZ	7°55'02' S, 112°57'34' E	-7.9172	112.959	0	0		Indonesia, Java, East Java: Te Pasoeroean, Ngadisari (G. Tengger)
129415		V	L			Went, F.A.F.C.		s.n.			0	0	0	Solanaceae	Solanum alpinum Zoll. & Moritzi	Solanum	alpinum	Zoll. & Moritzi		Knapp, S; Knapp, S; Knapp, S; Knapp, S; Knapp, S; Knapp, S; Knapp, S; Knapp, S;	0	9	2017			No	Asia-Tropical	Malesia	Indonesia	Java	East Java		Tengergebergte tusschen Ngadisari, Zandzee en Tosari		ca.	GAZ	7°54'27' S, 112°56'21' E	-7.90745	112.939	0	0		Indonesia, Java, East Java: Tengergebergte tusschen Ngadisari, Zandzee en Tosari
9363	Type of Solanum viscidissimum Zoll. & Moritzi (lectotype G-DC, isolectotypes BM, G, G, P, P, W)	V	BM,G,G,G-DC,P,W			Zollinger, H.		2514			0	10	1844	Solanaceae	Solanum alpinum Zoll. & Moritzi	Solanum	alpinum	Zoll. & Moritzi		Särkinen, T	13	9	2012			No	Asia-Tropical	Malesia	Indonesia	Java	East Java		Tengger [range], above Gebok-Klacca [Klakah]		ca.	GAZ	7°58'32' S, 113°02'22' E Alt: 1700m	-7.97567	113.039	1700	0		Indonesia, Java, East Java: Tengger [range], above Gebok-Klacca [Klakah]
129450		V	L			Kleinhoonte, A.		371			31	7	1932	Solanaceae	Solanum alpinum Zoll. & Moritzi	Solanum	alpinum	Zoll. & Moritzi		Knapp, S; Knapp, S; Knapp, S; Knapp, S; Knapp, S; Knapp, S; Knapp, S; Knapp, S;	0	9	2017			No	Asia-Tropical	Malesia	Indonesia	Java	Central Java		Tenggu [Tengger], Penandjaan		ca.	GAZ	8°04'22' S, 112°54'56' E Alt: 2600m	-8.07288	112.915	2600	0		Indonesia, Java, Central Java: Tenggu [Tengger], Penandjaan
129418		V	L			Proefstation voor de Javasuikerindustrie		s.n.			0	0	0	Solanaceae	Solanum alpinum Zoll. & Moritzi	Solanum	alpinum	Zoll. & Moritzi		Knapp, S; Knapp, S; Knapp, S; Knapp, S; Knapp, S; Knapp, S; Knapp, S; Knapp, S;	0	9	2017			No	Asia-Tropical	Malesia	Indonesia	Java	East Java		Tosari 49		ca.	GAZ	7°54'19' S, 112°54'09' E	-7.90516	112.902	0	0		Indonesia, Java, East Java: Tosari 49
129419		V	L			Proefstation voor de Javasuikerindustrie		s.n.			0	0	0	Solanaceae	Solanum alpinum Zoll. & Moritzi	Solanum	alpinum	Zoll. & Moritzi		Knapp, S; Knapp, S; Knapp, S; Knapp, S; Knapp, S; Knapp, S; Knapp, S; Knapp, S;	0	9	2017			No	Asia-Tropical	Malesia	Indonesia	Java	East Java		Tosari 52		ca.	GAZ	7°54'19' S, 112°54'09' E	-7.90516	112.902	0	0		Indonesia, Java, East Java: Tosari 52
110374		V	CAL,K			Teysmann, J.E.		s.n.			0	0	0	Solanaceae	Solanum alpinum Zoll. & Moritzi	Solanum	alpinum	Zoll. & Moritzi		Särkinen, T	0	3	2016	'Solanum nigrum L beta uniflorum Miq., herb hooker'		No	Asia-Tropical	Malesia	Indonesia	Java	East Java		Tosari, Pasoeroean [Pasuaran Regency]		ca.	GAZ	7°54'19' S, 112°54'09' E	-7.90516	112.902	0	0		Indonesia, Java, East Java: Tosari, Pasoeroean [Pasuaran Regency]
101	Type of Solanum anacamptocarpum Dunal (holotype G-DC, isotypes A, BM, G, MPU, P, P, P)	V	A,BM,BM,G,G-DC,MPU,P			Zollinger, H.		2177			27	8	1844	Solanaceae	Solanum alpinum Zoll. & Moritzi	Solanum	alpinum	Zoll. & Moritzi		Särkinen, T	0	6	2011	cor. dilute liolacina; bacca nigra		No	Asia-Tropical	Malesia	Indonesia	Java	East Java		Waliran [Gunung Welirang, Arjuno-Welirang stratovolcano]]	in graminosis	ca.	GAZ	7°55' S, 112°27' E	-7.91667	112.45	0	0		Indonesia, Java, East Java: Waliran [Gunung Welirang, Arjuno-Welirang stratovolcano]]
200		V	BM			Horsfield, T.		s.n.			0	0	0	Solanaceae	Solanum alpinum Zoll. & Moritzi	Solanum	alpinum	Zoll. & Moritzi		Särkinen, T	0	0	2013			No	Asia-Tropical	Malesia	Indonesia	Java	Central Java	Surakarta				GAZ	7°33'06' S, 110°26'50' E	-7.55174	110.447	0	0		Indonesia, Java, Central Java, Surakarta
211		V	BM			Horsfield, T.		s.n.			0	0	0	Solanaceae	Solanum alpinum Zoll. & Moritzi	Solanum	alpinum	Zoll. & Moritzi		Särkinen, T	0	0	2013			No	Asia-Tropical	Malesia	Indonesia	Java	Central Java	Mount Prahu				GAZ	7°13'04' S, 109°53'50' E	-7.21791	109.897	0	0		Indonesia, Java, Central Java, Mount Prahu
101946		V	K			Christerpherson, E.		976		Garber, D.W.	25	5	1925	Solanaceae	Solanum americanum Mill.	Solanum	americanum	Mill.		Knapp, S; Knapp, S; Knapp, S; Knapp, S; Knapp, S; Knapp, S; Knapp, S; Knapp, S;	0	6	2015	plant 3+ ft high	leaves cooked with coconut milk same as paulosami	No	Pacific		American Samoa	Ofu-Olosega		Feaiia Point				GAZ	14°09'39' S, 169°40'45' W Alt: 100m	-14.1608	-169.679	100	0	ca.	American Samoa, Ofu-Olosega, Feaiia Point	magalo
101954		V	K			Whistler, A.		8436			11	4	1992	Solanaceae	Solanum americanum Mill.	Solanum	americanum	Mill.		Knapp, S; Knapp, S; Knapp, S; Knapp, S; Knapp, S; Knapp, S; Knapp, S; Knapp, S;	0	6	2015	herb with white flowers; uncommon		No	Pacific		American Samoa	Tutuila		Faga'itua Cove		disturbed		GAZ	14°15'58' S, 170°36'50' W	-14.2662	-170.614	0	0		American Samoa, Tutuila, Faga'itua Cove
98047		V	BM,K,P			Gossweiler, J.		464			0	0	1903	Solanaceae	Solanum americanum Mill.	Solanum	americanum	Mill.		Knapp, S; Särkinen, T	0	3	2016			No	Africa	South Tropical Africa	Angola	Luanda		Loanda	Loanda					0	0	0	0		Angola, Luanda, Loanda: Loanda
127645		V	CANB			Lepschi, B.J.		4113			12	12	1998	Solanaceae	Solanum americanum Mill.	Solanum	americanum	Mill.		Australian Virtual Herbarium Import	0	2	2017			No	Asia-Tropical	Australia	Australia	New South Wales	Walgett		0.5 km W of Pilliga on road to Come-By-Chance.		7	GAZ	30°21'19' S, 148°52'38' E	-30.3553	148.877	0	0		Australia, New South Wales, Walgett: 0.5 km W of Pilliga on road to Come-By-Chance.
127384		V	AD			Redgen, B.		48			2	5	1966	Solanaceae	Solanum americanum Mill.	Solanum	americanum	Mill.		Australian Virtual Herbarium Import	0	2	2017			No	Asia-Tropical	Australia	Australia	Queensland			10 m N of Chinchilla					0	0	0	0		Australia, Queensland: 10 m N of Chinchilla
127691		V	CANB			Canning, E.M.		6209			25	10	1983	Solanaceae	Solanum americanum Mill.	Solanum	americanum	Mill.		Australian Virtual Herbarium Import	0	2	2017			No	Asia-Tropical	Australia	Australia	Queensland	Quilpie		10.9 km from Adavale toward Blackall at tank.		5	GAZ	25°51' S, 144°41' E	-25.85	144.683	0	0		Australia, Queensland, Quilpie: 10.9 km from Adavale toward Blackall at tank.
127592		V	CANB			Lepschi, B.J.		381			15	9	1990	Solanaceae	Solanum americanum Mill.	Solanum	americanum	Mill.		Australian Virtual Herbarium Import	0	2	2017			No	Asia-Tropical	Australia	Australia	New South Wales	Muswellbrook		11.5km W of Jerrys Plains.			GAZ	32°29'00' S, 150°46' E	-32.4833	150.767	0	0		Australia, New South Wales, Muswellbrook: 11.5km W of Jerrys Plains.
127929		V	NE			Jungmann, M.K.		22			22	4	2009	Solanaceae	Solanum americanum Mill.	Solanum	americanum	Mill.		Australian Virtual Herbarium Import	0	2	2017			No	Asia-Tropical	Australia	Australia	New South Wales	Richmond Valley		12 km ENE of Woodburn, Bora Ridge, 2-3 km down Benauds Road			GAZ	29°03'44' S, 153°12'01' E	-29.0622	153.2	0	0		Australia, New South Wales, Richmond Valley: 12 km ENE of Woodburn, Bora Ridge, 2-3 km down Benauds Road
127388		V	AD			Beauglehole, A.C.		12438			6	9	1965	Solanaceae	Solanum americanum Mill.	Solanum	americanum	Mill.		Australian Virtual Herbarium Import	0	2	2017			No	Asia-Tropical	Australia	Australia				12 m N of Busselton		4	GAZ	33°29' S, 115°21' E	-33.4886	115.35	0	0		Australia: 12 m N of Busselton
127682		V	CANB			Tyrrel, A.		24			19	2	1978	Solanaceae	Solanum americanum Mill.	Solanum	americanum	Mill.		Australian Virtual Herbarium Import	0	2	2017			No	Asia-Tropical	Australia	Australia	New South Wales	Eurobodalla		14 km N of Yowrie P.O. on N side of Tuross river. 15 km NW of Cobargo.		6	GAZ	c. 36°11'00' S, 149°40'00' E	-36.1833	149.667	0	0		Australia, New South Wales, Eurobodalla: 14 km N of Yowrie P.O. on N side of Tuross river. 15 km NW of Cobargo.
127668		V	CANB			Richards, A.F.		149			17	7	1966	Solanaceae	Solanum americanum Mill.	Solanum	americanum	Mill.		Australian Virtual Herbarium Import	0	2	2017			No	Asia-Tropical	Australia	Australia	New South Wales	Ballina		16 m [25.5 km] from Lismore toward Ballina.		5	GAZ	28°52' S, 153°32' E	-28.8667	153.533	0	0		Australia, New South Wales, Ballina: 16 m [25.5 km] from Lismore toward Ballina.
128361		V	AD,CANB			Lepschi, B.J.		903		Craven, L.A.	8	12	1992	Solanaceae	Solanum americanum Mill.	Solanum	americanum	Mill.		Australian Virtual Herbarium Import	0	2	2017			No	Asia-Tropical	Australia	Australia	New South Wales	Shoalhaven		2 km N of Huskisson - Tomerong road junction on Jervis Bay - Nowra road		4	GAZ	35°02' S, 150°37' E	-35.0333	150.617	0	0		Australia, New South Wales, Shoalhaven: 2 km N of Huskisson - Tomerong road junction on Jervis Bay - Nowra road
128362		V	AD,CANB			Lepschi, B.J.		904		Craven, L.A.	8	12	1992	Solanaceae	Solanum americanum Mill.	Solanum	americanum	Mill.		Australian Virtual Herbarium Import	0	2	2017			No	Asia-Tropical	Australia	Australia	New South Wales	Shoalhaven		2 km N of Huskisson - Tomerong road junction on Jervis Bay - Nowra road		4	GAZ	35°02' S, 150°37' E	-35.0333	150.617	0	0		Australia, New South Wales, Shoalhaven: 2 km N of Huskisson - Tomerong road junction on Jervis Bay - Nowra road
127591		V	CANB			Lepschi, B.J.		391			15	9	1990	Solanaceae	Solanum americanum Mill.	Solanum	americanum	Mill.		Australian Virtual Herbarium Import	0	2	2017			No	Asia-Tropical	Australia	Australia	New South Wales	Mid-Western Regional		6.2km NNE of Bulga.			GAZ	32°37'00' S, 150°02'00' E	-32.6167	150.033	0	0		Australia, New South Wales, Mid-Western Regional: 6.2km NNE of Bulga.
120051		V	K			McDonald, T.J.		548			7	7	1972	Solanaceae	Solanum americanum Mill.	Solanum	americanum	Mill.		Särkinen, T	29	11	2016	about 45 cm tall		No	Asia-Tropical	Australia	Australia	Queensland	Leichhardt		70 km by road N of Dingo on Dingo-Mt. Flora Road	in sandy loam on roadside	4	SPEC	23°14' S, 149°16' E	-23.2333	149.267	0	0		Australia, Queensland, Leichhardt: 70 km by road N of Dingo on Dingo-Mt. Flora Road
128039		V	NSW			Leishman, A.J.		115			13	10	2002	Solanaceae	Solanum americanum Mill.	Solanum	americanum	Mill.		Australian Virtual Herbarium Import	0	2	2017			No	Asia-Tropical	Australia	Australia	New South Wales			9 km east of Nelson Bay, Port Stephens.		6	GAZ	c. 32°42'00' S, 152°13'48' E	-32.7	152.23	0	0		Australia, New South Wales: 9 km east of Nelson Bay, Port Stephens.
128350		V	AD			Pedley, L.		5024			10	1	1984	Solanaceae	Solanum americanum Mill.	Solanum	americanum	Mill.		Australian Virtual Herbarium Import	0	2	2017			No	Asia-Tropical	Australia	Australia	Queensland	Toowoomba		About 40 km ENE of Inglewood near Gore ... roadside		4	GAZ	28°00' S, 151°10' E	-28	151.167	0	0		Australia, Queensland, Toowoomba: About 40 km ENE of Inglewood near Gore ... roadside
127385		V	AD			Holmes, J.		s.n.			28	9	1972	Solanaceae	Solanum americanum Mill.	Solanum	americanum	Mill.		Australian Virtual Herbarium Import	0	2	2017			No	Asia-Tropical	Australia	Australia	Northern Territory	Coomalie		Adelaide River farms		4	GAZ	13°14' S, 131°06' E	-13.2333	131.1	0	0		Australia, Northern Territory, Coomalie: Adelaide River farms
127390		V	AD			Symon, D.E.		s.n.			1	2	1973	Solanaceae	Solanum americanum Mill.	Solanum	americanum	Mill.		Australian Virtual Herbarium Import	0	2	2017			No	Asia-Tropical	Australia	Australia	Northern Territory	Coomalie		Adelaide River Farms		4	GAZ	13°14' S, 131°06' E	-13.2333	131.1	0	0		Australia, Northern Territory, Coomalie: Adelaide River Farms
127701		V	DNA			Holmes, J.		s.n.			28	9	1972	Solanaceae	Solanum americanum Mill.	Solanum	americanum	Mill.		Australian Virtual Herbarium Import	0	2	2017			No	Asia-Tropical	Australia	Australia	Northern Territory	Coomalie		adelaide river farms		7	GAZ	13°14'55' S, 131°07'04' E	-13.2486	131.118	0	0		Australia, Northern Territory, Coomalie: adelaide river farms
119966		V	CANB,K			Henderson, R.J.F.		1361			2	1	1973	Solanaceae	Solanum americanum Mill.	Solanum	americanum	Mill.		Särkinen, T	29	11	2016			No	Asia-Tropical	Australia	Australia	Northern Territory			Adelaide River, Northern Territory, collected by J. Holmes, grown in glasshouse at Indooroopilly, Brisbane					0	0	0	0		Australia, Northern Territory: Adelaide River, Northern Territory, collected by J. Holmes, grown in glasshouse at Indooroopilly, Brisbane
128561		V	PERTH			Perry, G.		255			9	8	1974	Solanaceae	Solanum americanum Mill.	Solanum	americanum	Mill.		Australian Virtual Herbarium Import	0	2	2017			No	Asia-Tropical	Australia	Australia	Western Australia			Albany townsite		5	GAZ	35°02' S, 117°53' E	-35.0314	117.88	0	0		Australia, Western Australia: Albany townsite
128568		V	PERTH			Perry, G.		255			9	8	1974	Solanaceae	Solanum americanum Mill.	Solanum	americanum	Mill.		Australian Virtual Herbarium Import	0	2	2017			No	Asia-Tropical	Australia	Australia	Western Australia			Albany townsite			GAZ	35°01'53' S, 117°52'47' E	-35.0314	117.88	0	0		Australia, Western Australia: Albany townsite
127460		V	AD			Rankin, M.		2749			2	8	1983	Solanaceae	Solanum americanum Mill.	Solanum	americanum	Mill.		Australian Virtual Herbarium Import	0	2	2017			No	Asia-Tropical	Australia	Australia	Northern Territory			Alligator Head, Marrakai Station		4	GAZ	12°29' S, 131°36' E	-12.4833	131.6	0	0		Australia, Northern Territory: Alligator Head, Marrakai Station
128053		V	NSW			Boorman, J.L.		s.n.			0	8	1906	Solanaceae	Solanum americanum Mill.	Solanum	americanum	Mill.		Australian Virtual Herbarium Import	0	2	2017			No	Asia-Tropical	Australia	Australia	New South Wales	Dungog		Allyn River.		4	GAZ	32°22' S, 151°33' E	-32.37	151.55	0	0		Australia, New South Wales, Dungog: Allyn River.
127862		V	MEL			Beauglehole, A.C.		70231			17	3	1982	Solanaceae	Solanum americanum Mill.	Solanum	americanum	Mill.		Australian Virtual Herbarium Import	0	2	2017			No	Asia-Tropical	Australia	Australia	Victoria	Surf Coast		Angahook - Lorne State Park.		4	GAZ	38°25' S, 144°05' E	-38.4167	144.083	0	0		Australia, Victoria, Surf Coast: Angahook - Lorne State Park.
128049		V	NSW			Batianoff, G.N.		2112477		Halford, D.	12	12	2001	Solanaceae	Solanum americanum Mill.	Solanum	americanum	Mill.		Australian Virtual Herbarium Import	0	2	2017			No	Asia-Tropical	Australia	Australia	New South Wales	Moree Plains		Apex Park, on bank of Macintyre River, Goondiwindi.		7	GAZ	28°33'05' S, 150°18'25' E	-28.5514	150.307	0	0		Australia, New South Wales, Moree Plains: Apex Park, on bank of Macintyre River, Goondiwindi.
128294		V	AD,MEL			Beauglehole, A.C.		21847			15	11	1966	Solanaceae	Solanum americanum Mill.	Solanum	americanum	Mill.		Australian Virtual Herbarium Import	0	2	2017			No	Asia-Tropical	Australia	Australia	Victoria	Ararat		Ararat, McDonald Park		4	GAZ	37°17' S, 142°56' E	-37.2844	142.929	0	0		Australia, Victoria, Ararat: Ararat, McDonald Park
128199		V	PERTH			Tink, E.		266			22	8	1998	Solanaceae	Solanum americanum Mill.	Solanum	americanum	Mill.		Australian Virtual Herbarium Import	0	2	2017			No	Asia-Tropical	Australia	Australia	Western Australia	Ravensthorpe		Around house, 2 km E of Ravensthorpe up road on left hand side,			GAZ	33°35'00' S, 120°04' E	-33.5833	120.067	0	0		Australia, Western Australia, Ravensthorpe: Around house, 2 km E of Ravensthorpe up road on left hand side,
128014		V	NSW			Gosper, D.		12			0	6	1971	Solanaceae	Solanum americanum Mill.	Solanum	americanum	Mill.		Australian Virtual Herbarium Import	0	2	2017			No	Asia-Tropical	Australia	Australia	New South Wales	Port Stephens		Ash Island, Newcastle.		4	GAZ	32°50' S, 151°44' E	-32.83	151.73	0	0		Australia, New South Wales, Port Stephens: Ash Island, Newcastle.
128071		V	NSW			Cheel, E.		s.n.			0	1	1908	Solanaceae	Solanum americanum Mill.	Solanum	americanum	Mill.		Australian Virtual Herbarium Import	0	2	2017			No	Asia-Tropical	Australia	Australia				Ashfield in garden and [?illegible].					0	0	0	0		Australia: Ashfield in garden and [?illegible].
128020		V	NSW			Cheel, E.		s.n.			0	11	1932	Solanaceae	Solanum americanum Mill.	Solanum	americanum	Mill.		Australian Virtual Herbarium Import	0	2	2017			No	Asia-Tropical	Australia	Australia	New South Wales	Canada Bay		Ashfield.		4	GAZ	33°52' S, 151°07' E	-33.87	151.12	0	0		Australia, New South Wales, Canada Bay: Ashfield.
128080		V	NSW			Cheel, E.		s.n.			0	12	1916	Solanaceae	Solanum americanum Mill.	Solanum	americanum	Mill.		Australian Virtual Herbarium Import	0	2	2017			No	Asia-Tropical	Australia	Australia	New South Wales	Canada Bay		Ashfield.		4	GAZ	33°52' S, 151°07' E	-33.87	151.12	0	0		Australia, New South Wales, Canada Bay: Ashfield.
128096		V	NSW			Cheel, E.		s.n.			10	9	1916	Solanaceae	Solanum americanum Mill.	Solanum	americanum	Mill.		Australian Virtual Herbarium Import	0	2	2017			No	Asia-Tropical	Australia	Australia	New South Wales	Canada Bay		Ashfield.		4	GAZ	33°52' S, 151°07' E	-33.87	151.12	0	0		Australia, New South Wales, Canada Bay: Ashfield.
127674		V	CANB			Pulley, J.		1234			27	2	1973	Solanaceae	Solanum americanum Mill.	Solanum	americanum	Mill.		Australian Virtual Herbarium Import	0	2	2017			No	Asia-Tropical	Australia	Australia	New South Wales			at South Pebbles.		4	GAZ	35°37' S, 150°20' E	-35.6167	150.333	0	0		Australia, New South Wales: at South Pebbles.
127463		V	AD			Alcock, C.R.		8665			18	8	1981	Solanaceae	Solanum americanum Mill.	Solanum	americanum	Mill.		Australian Virtual Herbarium Import	0	2	2017			No	Asia-Tropical	Australia	Australia	Queensland			Atherton Tablelands E of Cairns, Tinaroo Reserve					0	0	0	0		Australia, Queensland: Atherton Tablelands E of Cairns, Tinaroo Reserve
120047		V	K			Henderson, R.J.F.		564			19	3	1971	Solanaceae	Solanum americanum Mill.	Solanum	americanum	Mill.		Särkinen, T	29	11	2016	erect herb to 25 cm, form N		No	Asia-Tropical	Australia	Australia	Queensland	Cook District		Atherton, around buildings in town	soil damp red clayey, weed	4	SPEC	17°16' S, 145°28' E	-17.2667	145.467	0	0		Australia, Queensland, Cook District: Atherton, around buildings in town
120049		V	K,NSW			Henderson, R.J.F.		563			19	3	1971	Solanaceae	Solanum americanum Mill.	Solanum	americanum	Mill.		Särkinen, T	29	11	2016			No	Asia-Tropical	Australia	Australia	Queensland			Atherton, around buildings in town	weed, form N	4	SPEC	17°16' S, 145°28' E	-17.2667	145.467	0	0		Australia, Queensland: Atherton, around buildings in town
120075		V	K			Rodway, F.A.		1334			22	4	1934	Solanaceae	Solanum americanum Mill.	Solanum	americanum	Mill.		Särkinen, T	29	11	2016			No	Asia-Tropical	Australia	Australia	New South Wales			Austinmer					0	0	0	0		Australia, New South Wales: Austinmer
128059		V	NSW			Rodway, G.		s.n.			16	7	1933	Solanaceae	Solanum americanum Mill.	Solanum	americanum	Mill.		Australian Virtual Herbarium Import	0	2	2017			No	Asia-Tropical	Australia	Australia	New South Wales	Wollongong		Austinmer.		4	GAZ	34°18' S, 150°55' E	-34.3	150.92	0	0		Australia, New South Wales, Wollongong: Austinmer.
127497		V	AD			Without Collector		170			0	4	1963	Solanaceae	Solanum americanum Mill.	Solanum	americanum	Mill.		Australian Virtual Herbarium Import	0	2	2017			No	Asia-Tropical	Australia	Australia	New South Wales	Forbes		Back Yamma		4	GAZ	33°19' S, 148°08' E	-33.3167	148.133	0	0		Australia, New South Wales, Forbes: Back Yamma
127728		V	MEL			Maxwell, G.		s.n.			0	0	0	Solanaceae	Solanum americanum Mill.	Solanum	americanum	Mill.		Australian Virtual Herbarium Import	0	2	2017			No	Asia-Tropical	Australia	Australia	Western Australia	Albany		Bald Island.		4	GAZ	34°55' S, 118°28' E	-34.9167	118.467	0	0		Australia, Western Australia, Albany: Bald Island.
127566		V	CANB			Hoogland, R.D.		11308			27	12	1967	Solanaceae	Solanum americanum Mill.	Solanum	americanum	Mill.		Australian Virtual Herbarium Import	0	2	2017			No	Asia-Tropical	Australia	Australia				Ball Bay, on beach below Reserve.					0	0	0	0		Australia: Ball Bay, on beach below Reserve.
128544		V	MEL,NSW			Forster, P.I.		29317			19	4	2003	Solanaceae	Solanum americanum Mill.	Solanum	americanum	Mill.		Australian Virtual Herbarium Import	0	2	2017			No	Asia-Tropical	Australia	Australia	New South Wales	Ballina		Ballina, Fishery Creek, Barlows Road Industrial Area.		7	GAZ	28°51'46' S, 153°32'17' E	-28.8628	153.538	0	0		Australia, New South Wales, Ballina: Ballina, Fishery Creek, Barlows Road Industrial Area.
127802		V	MEL			Black, R.A.		s.n.			28	4	1928	Solanaceae	Solanum americanum Mill.	Solanum	americanum	Mill.		Australian Virtual Herbarium Import	0	2	2017			No	Asia-Tropical	Australia	Australia	New South Wales	Willoughby		Balls Head. [Lat/long given for Balls Head Point.]		4	GAZ	33°49' S, 151°11' E	-33.8167	151.183	0	0		Australia, New South Wales, Willoughby: Balls Head. [Lat/long given for Balls Head Point.]
127832		V	MEL			Corrick, M.G.		7567			0	2	1982	Solanaceae	Solanum americanum Mill.	Solanum	americanum	Mill.		Australian Virtual Herbarium Import	0	2	2017			No	Asia-Tropical	Australia	Australia	Victoria	Boroondara		Balwyn [suburb of Melbourne], 7 Glenluss St.		4	GAZ	37°47' S, 145°05' E	-37.8	145.083	0	0		Australia, Victoria, Boroondara: Balwyn [suburb of Melbourne], 7 Glenluss St.
127833		V	MEL			Filson, R.B.		3743			28	1	1961	Solanaceae	Solanum americanum Mill.	Solanum	americanum	Mill.		Australian Virtual Herbarium Import	0	2	2017			No	Asia-Tropical	Australia	Australia	New South Wales	Goulburn Mulwaree		Bank of the Shoalhaven River, Bungonia.		4	GAZ	34°52' S, 149°57' E	-34.8667	149.95	0	0		Australia, New South Wales, Goulburn Mulwaree: Bank of the Shoalhaven River, Bungonia.
127799		V	MEL			Willis, J.H.		s.n.			10	12	1963	Solanaceae	Solanum americanum Mill.	Solanum	americanum	Mill.		Australian Virtual Herbarium Import	0	2	2017			No	Asia-Tropical	Australia	Australia	Victoria	Baw Baw		Banks of Latrobe River at Noojee.		4	GAZ	37°54' S, 146°00' E	-37.9	146	0	0		Australia, Victoria, Baw Baw: Banks of Latrobe River at Noojee.
127958		V	NSW			Makinson, R.O.		209			4	4	1986	Solanaceae	Solanum americanum Mill.	Solanum	americanum	Mill.		Australian Virtual Herbarium Import	0	2	2017			No	Asia-Tropical	Australia	Australia	New South Wales	Pittwater		Barrenjoey headland, SE face.		7	GAZ	33°34'55' S, 151°19'55' E	-33.5819	151.332	0	0		Australia, New South Wales, Pittwater: Barrenjoey headland, SE face.
120082		V	AD,K,NSW			Barry, R.		9			19	6	1975	Solanaceae	Solanum americanum Mill.	Solanum	americanum	Mill.		Särkinen, T	29	11	2016			No	Asia-Tropical	Australia	Australia	New South Wales			Barrenjoey, behind beach at foot of track leading to lighthouse	behind beach at foot of track	4	SPEC	33°35' S, 151°20' E	-33.5833	151.333	0	0		Australia, New South Wales: Barrenjoey, behind beach at foot of track leading to lighthouse
127877		V	MEL			Murray-Smith, S.		s.n.			0	0	1969	Solanaceae	Solanum americanum Mill.	Solanum	americanum	Mill.		Australian Virtual Herbarium Import	0	2	2017			No	Asia-Tropical	Australia	Australia	Tasmania			Bass Strait, Kent Group, Erith Island.		4	GAZ	39°27' S, 147°16' E	-39.45	147.267	0	0		Australia, Tasmania: Bass Strait, Kent Group, Erith Island.
128081		V	NSW			Carne, W.M.		53		Hudson, N.	3	5	1914	Solanaceae	Solanum americanum Mill.	Solanum	americanum	Mill.		Australian Virtual Herbarium Import	0	2	2017			No	Asia-Tropical	Australia	Australia	New South Wales	Hornsby		Beecroft.		4	GAZ	33°44' S, 151°03' E	-33.73	151.05	0	0		Australia, New South Wales, Hornsby: Beecroft.
127764		V	MEL			Karsten. ?		s.n.			0	0	1881	Solanaceae	Solanum americanum Mill.	Solanum	americanum	Mill.		Australian Virtual Herbarium Import	0	2	2017			No	Asia-Tropical	Australia	Australia	Queensland	Cairns		Bellenden Ker Range.		4	GAZ	17°14' S, 145°52' E	-17.2333	145.867	0	0		Australia, Queensland, Cairns: Bellenden Ker Range.
127387		V	AD			Wilson, P.G.		6069			26	8	1967	Solanaceae	Solanum americanum Mill.	Solanum	americanum	Mill.		Australian Virtual Herbarium Import	0	2	2017			No	Asia-Tropical	Australia	Australia	Western Australia	Belmont		Belmont, c. 8 km E of Perth		4	GAZ	31°57' S, 115°56' E	-31.9464	115.926	0	0		Australia, Western Australia, Belmont: Belmont, c. 8 km E of Perth
128557		V	AD,PERTH			Wilson, P.G.		6249			26	8	1967	Solanaceae	Solanum americanum Mill.	Solanum	americanum	Mill.		Australian Virtual Herbarium Import	0	2	2017			No	Asia-Tropical	Australia	Australia	Western Australia	Belmont		Belmont, ca 8 km E of Perth		5	GAZ	31°56' S, 115°56' E	-31.94	115.937	0	0		Australia, Western Australia, Belmont: Belmont, ca 8 km E of Perth
120055		V	CANB,K			Everist, S.L.		5606			11	9	1956	Solanaceae	Solanum americanum Mill.	Solanum	americanum	Mill.		Särkinen, T	29	11	2016	Coarse herb with branched stems inclined to sprawl, leaves dark green, corolla white, fruit succulent black shining with purple juice		No	Asia-Tropical	Australia	Australia	Queensland			Belmont, near Brisbane	in light brown sandy loam along drains with effluent from woodscour	6	GAZ	c. 27°31'00' S, 153°01'00' E	-27.5167	153.017	0	0		Australia, Queensland: Belmont, near Brisbane
127395		V	AD			Henderson, R.J.F.		288			8	8	1967	Solanaceae	Solanum americanum Mill.	Solanum	americanum	Mill.		Australian Virtual Herbarium Import	0	2	2017			No	Asia-Tropical	Australia	Australia	Queensland			Benarkin State Forest, Blackbutt					0	0	0	0		Australia, Queensland: Benarkin State Forest, Blackbutt
127372		V	AD			Henderson, R.J.F.		2284			3	4	1975	Solanaceae	Solanum americanum Mill.	Solanum	americanum	Mill.		Australian Virtual Herbarium Import	0	2	2017			No	Asia-Tropical	Australia	Australia	Queensland	South Burnett		Benarkin State Forest, Blackbutt Range, just E of Benarkin township		4	GAZ	26°52' S, 152°10' E	-26.8667	152.167	0	0		Australia, Queensland, South Burnett: Benarkin State Forest, Blackbutt Range, just E of Benarkin township
128298		V	AD,NSW			Pearce, R.D.		156			30	10	1979	Solanaceae	Solanum americanum Mill.	Solanum	americanum	Mill.		Australian Virtual Herbarium Import	0	2	2017			No	Asia-Tropical	Australia	Australia	New South Wales	Bega Valley		Bermagui South, Dickinson Caravan Park		4	GAZ	36°26' S, 150°04' E	-36.4333	150.067	0	0		Australia, New South Wales, Bega Valley: Bermagui South, Dickinson Caravan Park
127979		V	NSW			Solling, K.L.		117			18	3	1972	Solanaceae	Solanum americanum Mill.	Solanum	americanum	Mill.		Australian Virtual Herbarium Import	0	2	2017			No	Asia-Tropical	Australia	Australia	New South Wales	Marrickville		Beside Manning House, Sydney University.		4	GAZ	33°54' S, 151°10' E	-33.9	151.17	0	0		Australia, New South Wales, Marrickville: Beside Manning House, Sydney University.
127473		V	AD			Scarlett, N.H.	87-	38			20	4	1987	Solanaceae	Solanum americanum Mill.	Solanum	americanum	Mill.		Australian Virtual Herbarium Import	0	2	2017			No	Asia-Tropical	Australia	Australia	Victoria	Baw Baw		Beynon's Creek flats at Morgan's Mill (W Tyers) 7 km (direct) NW of Erica		4	GAZ	37°56' S, 146°19' E	-37.9333	146.317	0	0		Australia, Victoria, Baw Baw: Beynon's Creek flats at Morgan's Mill (W Tyers) 7 km (direct) NW of Erica
128192		V	PERTH			George, A.S.		3172		Marchant, N.	23	11	1961	Solanaceae	Solanum americanum Mill.	Solanum	americanum	Mill.		Australian Virtual Herbarium Import	0	2	2017			No	Asia-Tropical	Australia	Australia	Western Australia	Cockburn		Bibra Lake		5	GAZ	32°06' S, 115°49' E	-32.0933	115.823	0	0		Australia, Western Australia, Cockburn: Bibra Lake
127977		V	NSW			Fox, M.D.		8204069			23	4	1982	Solanaceae	Solanum americanum Mill.	Solanum	americanum	Mill.		Australian Virtual Herbarium Import	0	2	2017			No	Asia-Tropical	Australia	Australia	New South Wales			Big Gibber ridge, 11 km ENE of Bombah Point.		5	GAZ	32°29' S, 152°24' E	-32.5	152.4	0	0		Australia, New South Wales: Big Gibber ridge, 11 km ENE of Bombah Point.
128539		V	AD,NSW			Henderson, R.J.F.		281			8	8	1967	Solanaceae	Solanum americanum Mill.	Solanum	americanum	Mill.		Australian Virtual Herbarium Import	0	2	2017			No	Asia-Tropical	Australia	Australia	Queensland	South Burnett		Blackbutt.		4	GAZ	26°55' S, 152°05' E	-26.92	152.08	0	0		Australia, Queensland, South Burnett: Blackbutt.
128201		V	PERTH			Brown, K.L.		158			25	5	1999	Solanaceae	Solanum americanum Mill.	Solanum	americanum	Mill.		Australian Virtual Herbarium Import	0	2	2017			No	Asia-Tropical	Australia	Australia	Western Australia	Melville		Blue Gum Lake,		7	GAZ	32°02'16' S, 115°50'54' E	-32.0377	115.848	0	0		Australia, Western Australia, Melville: Blue Gum Lake,
127462		V	AD			Everist, S.L.		2642			9	8	1946	Solanaceae	Solanum americanum Mill.	Solanum	americanum	Mill.		Australian Virtual Herbarium Import	0	2	2017			No	Asia-Tropical	Australia	Australia	Queensland			Boatman St[atio]n, overflow from No.8 Bore					0	0	0	0		Australia, Queensland: Boatman St[atio]n, overflow from No.8 Bore
128196		V	PERTH			Smith, G.G.		s.n.			9	8	1971	Solanaceae	Solanum americanum Mill.	Solanum	americanum	Mill.		Australian Virtual Herbarium Import	0	2	2017			No	Asia-Tropical	Australia	Australia	Western Australia	Wanneroo		Boomerang Gorge, Yanchep,		5	GAZ	31°33' S, 115°41' E	-31.5481	115.68	0	0		Australia, Western Australia, Wanneroo: Boomerang Gorge, Yanchep,
128127		V	NSW			White, C.T.		s.n.			5	11	1907	Solanaceae	Solanum americanum Mill.	Solanum	americanum	Mill.		Australian Virtual Herbarium Import	0	2	2017			No	Asia-Tropical	Australia	Australia	Queensland			Botanic Gardens, Brisbane.		4	GAZ	27°28' S, 153°01' E	-27.47	153.02	0	0		Australia, Queensland: Botanic Gardens, Brisbane.
127377		V	AD			Whitehead, B.		7			27	12	1965	Solanaceae	Solanum americanum Mill.	Solanum	americanum	Mill.		Australian Virtual Herbarium Import	0	2	2017			No	Asia-Tropical	Australia	Australia	New South Wales	Gosford		Bouddi Range		4	GAZ	33°31' S, 151°24' E	-33.5167	151.4	0	0		Australia, New South Wales, Gosford: Bouddi Range
128502		V	NSW			Taws, N.M.		592			17	9	1996	Solanaceae	Solanum americanum Mill.	Solanum	americanum	Mill.		Australian Virtual Herbarium Import	0	2	2017			No	Asia-Tropical	Australia	Australia	New South Wales			Bowen Island near houses.		7	GAZ	35°07'09' S, 150°45'58' E	-35.1192	150.766	0	0		Australia, New South Wales: Bowen Island near houses.
120074		V	K			Rodway, F.A.		1377			3	6	1934	Solanaceae	Solanum americanum Mill.	Solanum	americanum	Mill.		Särkinen, T	29	11	2016			No	Asia-Tropical	Australia	Australia	New South Wales			Bowen Island, Jervis Bay					0	0	0	0		Australia, New South Wales: Bowen Island, Jervis Bay
128063		V	NSW			Rodway, F.A.		6488			3	6	1934	Solanaceae	Solanum americanum Mill.	Solanum	americanum	Mill.		Australian Virtual Herbarium Import	0	2	2017			No	Asia-Tropical	Australia	Australia	New South Wales			Bowen Island, Jervis Bay.		4	GAZ	35°07' S, 150°46' E	-35.12	150.77	0	0		Australia, New South Wales: Bowen Island, Jervis Bay.
128139		V	NSW			White, C.T.		s.n.			0	3	1915	Solanaceae	Solanum americanum Mill.	Solanum	americanum	Mill.		Australian Virtual Herbarium Import	0	2	2017			No	Asia-Tropical	Australia	Australia	Queensland	Brisbane		Brisbane River.		4	GAZ	27°27' S, 153°04' E	-27.45	153.07	0	0		Australia, Queensland, Brisbane: Brisbane River.
128377		V	CANB			Jones, W.T.		238	(h)		0	10	1956	Solanaceae	Solanum americanum Mill.	Solanum	americanum	Mill.		Australian Virtual Herbarium Import	0	2	2017			No	Asia-Tropical	Australia	Australia	Queensland	Brisbane		Brisbane.		4	GAZ	27°28' S, 153°01' E	-27.4667	153.017	0	0		Australia, Queensland, Brisbane: Brisbane.
128136		V	NSW			Cheel, E.		s.n.			0	9	1916	Solanaceae	Solanum americanum Mill.	Solanum	americanum	Mill.		Australian Virtual Herbarium Import	0	2	2017			No	Asia-Tropical	Australia	Australia	New South Wales	Richmond Valley		Broadwater.		4	GAZ	29°01' S, 153°25' E	-29.02	153.42	0	0		Australia, New South Wales, Richmond Valley: Broadwater.
128295		V	AD,NSW			Haegi, L.A.R.		1737			9	2	1979	Solanaceae	Solanum americanum Mill.	Solanum	americanum	Mill.		Australian Virtual Herbarium Import	0	2	2017			No	Asia-Tropical	Australia	Australia	New South Wales	Bega Valley		Brockelos Creek crossing on Bega to Bermagui road, c. 15 km S of Bermagui		4	GAZ	36°33' S, 150°02' E	-36.55	150.033	0	0		Australia, New South Wales, Bega Valley: Brockelos Creek crossing on Bega to Bermagui road, c. 15 km S of Bermagui
127667		V	CANB			Webb, R.N.		s.n.			10	3	1965	Solanaceae	Solanum americanum Mill.	Solanum	americanum	Mill.		Australian Virtual Herbarium Import	0	2	2017			No	Asia-Tropical	Australia	Australia	Victoria	East Gippsland		Brodribb River below Cabbage Tree Creek.		4	GAZ	37°46' S, 148°34' E	-37.7667	148.567	0	0		Australia, Victoria, East Gippsland: Brodribb River below Cabbage Tree Creek.
103570		V	AD,MO	6401293		Alcock, C.R.		11266			30	6	1993	Solanaceae	Solanum americanum Mill.	Solanum	americanum	Mill.		Särkinen, T	0	10	2015			No	Asia-Tropical	Australia	Australia	Queensland			Brookvale Park, 8km N of Oakley	land planted to native species		SPEC	27°26' S, 151°40' E	-27.4333	151.667	0	0		Australia, Queensland: Brookvale Park, 8km N of Oakley
127489		V	AD			Alcock, C.R.		11267			30	6	1993	Solanaceae	Solanum americanum Mill.	Solanum	americanum	Mill.		Australian Virtual Herbarium Import	0	2	2017			No	Asia-Tropical	Australia	Australia	Queensland	Toowoomba		Brookvale Park, some 8 km N of Oakley		4	GAZ	27°26' S, 151°40' E	-27.4333	151.667	0	0		Australia, Queensland, Toowoomba: Brookvale Park, some 8 km N of Oakley
128083		V	NSW			Johnson, L.A.S.		s.n.			9	5	1951	Solanaceae	Solanum americanum Mill.	Solanum	americanum	Mill.		Australian Virtual Herbarium Import	0	2	2017			No	Asia-Tropical	Australia	Australia	New South Wales	Wollondilly		Broughton Pass, lower Cataract River.		4	GAZ	34°13' S, 150°44' E	-34.22	150.73	0	0		Australia, New South Wales, Wollondilly: Broughton Pass, lower Cataract River.
128299		V	AD,NSW			Coveny, R.G.		9998			24	1	1978	Solanaceae	Solanum americanum Mill.	Solanum	americanum	Mill.		Australian Virtual Herbarium Import	0	2	2017			No	Asia-Tropical	Australia	Australia	New South Wales	Ryde		Brush Farm Park, Eastwood		4	GAZ	33°47' S, 151°04' E	-33.8	151.067	0	0		Australia, New South Wales, Ryde: Brush Farm Park, Eastwood
128060		V	NSW			Rodway, F.A.		6483			16	8	1936	Solanaceae	Solanum americanum Mill.	Solanum	americanum	Mill.		Australian Virtual Herbarium Import	0	2	2017			No	Asia-Tropical	Australia	Australia	New South Wales			Brush Island.		4	GAZ	35°31' S, 150°25' E	-35.52	150.42	0	0		Australia, New South Wales: Brush Island.
128061		V	NSW			Rodway, F.A.		6489			6	9	1936	Solanaceae	Solanum americanum Mill.	Solanum	americanum	Mill.		Australian Virtual Herbarium Import	0	2	2017			No	Asia-Tropical	Australia	Australia	New South Wales			Brush Island.		4	GAZ	35°31' S, 150°25' E	-35.52	150.42	0	0		Australia, New South Wales: Brush Island.
127499		V	AD			Without Collector		1229			5	1	1964	Solanaceae	Solanum americanum Mill.	Solanum	americanum	Mill.		Australian Virtual Herbarium Import	0	2	2017			No	Asia-Tropical	Australia	Australia	New South Wales			Budgewoi		4	GAZ	33°14' S, 151°34' E	-33.2333	151.567	0	0		Australia, New South Wales: Budgewoi
127378		V	AD			Coveny, R.G.		6537		Powell, J.	11	6	1975	Solanaceae	Solanum americanum Mill.	Solanum	americanum	Mill.		Australian Virtual Herbarium Import	0	2	2017			No	Asia-Tropical	Australia	Australia	New South Wales	Singleton		Bulga Service Station on the Windsor - Singleton Road		4	GAZ	32°39' S, 151°01' E	-32.65	151.017	0	0		Australia, New South Wales, Singleton: Bulga Service Station on the Windsor - Singleton Road
128013		V	NSW			Coveny, R.G.		6536			11	6	1975	Solanaceae	Solanum americanum Mill.	Solanum	americanum	Mill.		Australian Virtual Herbarium Import	0	2	2017			No	Asia-Tropical	Australia	Australia	New South Wales	Singleton		Bulga Service Station on the Windsor - Singleton Road.		6	GAZ	c. 32°39'00' S, 151°01'12' E	-32.65	151.02	0	0		Australia, New South Wales, Singleton: Bulga Service Station on the Windsor - Singleton Road.
127780		V	MEL			Johnson, S.		s.n.			0	0	1875	Solanaceae	Solanum americanum Mill.	Solanum	americanum	Mill.		Australian Virtual Herbarium Import	0	2	2017			No	Asia-Tropical	Australia	Australia	New South Wales	Wollongong		Bulli.		4	GAZ	34°19' S, 150°55' E	-34.3167	150.917	0	0		Australia, New South Wales, Wollongong: Bulli.
128349		V	AD,NSW			Alcock, C.R.		8741			14	9	1981	Solanaceae	Solanum americanum Mill.	Solanum	americanum	Mill.		Australian Virtual Herbarium Import	0	2	2017			No	Asia-Tropical	Australia	Australia	New South Wales	Wollongong		Bulli: coast, S of Sydney		4	GAZ	34°20' S, 150°55' E	-34.3333	150.917	0	0		Australia, New South Wales, Wollongong: Bulli: coast, S of Sydney
127883		V	MEL			Walsh, N.G.		7011			15	6	2010	Solanaceae	Solanum americanum Mill.	Solanum	americanum	Mill.		Australian Virtual Herbarium Import	0	2	2017			No	Asia-Tropical	Australia	Australia	Victoria	Cardinia		Bunyip State Park. Labertouche North, 250 m due south of junction of Labertouche Nth Rd and Bunyip River Rd. AMG 55 390786 5795037		6	GAZ	c. 37°59'10' S, 145°45'25' E	-37.9861	145.757	0	0		Australia, Victoria, Cardinia: Bunyip State Park. Labertouche North, 250 m due south of junction of Labertouche Nth Rd and Bunyip River Rd. AMG 55 390786 5795037
127930		V	NE			Moulton, L.A.		7			13	5	2010	Solanaceae	Solanum americanum Mill.	Solanum	americanum	Mill.		Australian Virtual Herbarium Import	0	2	2017			No	Asia-Tropical	Australia	Australia	New South Wales	Byron		Byron Bay, Belongil Beach, on edge of track behind sand dunes in front of 'The Wreck'			GAZ	28°38'23' S, 153°36'32' E	-28.6397	153.609	0	0		Australia, New South Wales, Byron: Byron Bay, Belongil Beach, on edge of track behind sand dunes in front of 'The Wreck'
128156		V	NSW			Yabsley, G.M.		s.n.			0	6	1965	Solanaceae	Solanum americanum Mill.	Solanum	americanum	Mill.		Australian Virtual Herbarium Import	0	2	2017			No	Asia-Tropical	Australia	Australia	New South Wales	Byron		Byron Bay.		4	GAZ	28°39' S, 153°37' E	-28.65	153.62	0	0		Australia, New South Wales, Byron: Byron Bay.
128304		V	AD,NSW			Haegi, L.A.R.		1725			9	2	1979	Solanaceae	Solanum americanum Mill.	Solanum	americanum	Mill.		Australian Virtual Herbarium Import	0	2	2017			No	Asia-Tropical	Australia	Australia	New South Wales	Bega Valley		c. 15 km N of Merimbula on Tathra road, near turn off to Bondi Lake		4	GAZ	36°47' S, 149°55' E	-36.7833	149.917	0	0		Australia, New South Wales, Bega Valley: c. 15 km N of Merimbula on Tathra road, near turn off to Bondi Lake
127812		V	MEL			Aston, H.I.		2013			10	5	1979	Solanaceae	Solanum americanum Mill.	Solanum	americanum	Mill.		Australian Virtual Herbarium Import	0	2	2017			No	Asia-Tropical	Australia	Australia	Victoria	Wellington		C. 18 km N of Maffra. Valencia Creek, where crossed by Smythes Road, c. 2.5 km direct line NNE of the township of Valencia Creek.		4	GAZ	37°49' S, 147°00' E	-37.8083	147	0	0		Australia, Victoria, Wellington: C. 18 km N of Maffra. Valencia Creek, where crossed by Smythes Road, c. 2.5 km direct line NNE of the township of Valencia Creek.
120083		V	CANB,K,NSW			Johnstone, R.		2311		Orme, A.E.	14	12	2007	Solanaceae	Solanum americanum Mill.	Solanum	americanum	Mill.		Särkinen, T	29	11	2016	spreading shrub 40 cm x 50 cm, seeds collected from one plant, voucher for Millenium Seed Bank Project serial number 450889		No	Asia-Tropical	Australia	Australia	New South Wales			c. 670 m along border track from where it joins the Mount Lindesay road, c. 150 m east of border gate, North Coast	steep West facing slope below track, tall open forest with Eucalyptus microcorys, E. saligna, E. sp. (ironbark), Lophostemon confertus, Lantana camara, Cissus hypoglauca, C. antarctica, Solanum sp., Bidens pilosa, Rubus spp., Dark brown loam over trachyte; locally rare, one plant seen	7	GPS	28°20'33' S, 152°42'22' E Alt: 500m	-28.3425	152.706	500	0		Australia, New South Wales: c. 670 m along border track from where it joins the Mount Lindesay road, c. 150 m east of border gate, North Coast
127478		V	AD			Dillewaard, H.A.		210		Olsen, M.	5	11	1980	Solanaceae	Solanum americanum Mill.	Solanum	americanum	Mill.		Australian Virtual Herbarium Import	0	2	2017			No	Asia-Tropical	Australia	Australia	Queensland	Brisbane		c. 70 km W of Bollon		4	GAZ	27°31' S, 152°59' E	-27.5167	152.983	0	0		Australia, Queensland, Brisbane: c. 70 km W of Bollon
128211		V	PERTH			Bennett, M.		1088			3	4	2007	Solanaceae	Solanum americanum Mill.	Solanum	americanum	Mill.		Australian Virtual Herbarium Import	0	2	2017			No	Asia-Tropical	Australia	Australia	Western Australia	Ravensthorpe		ca 50 m E of access track to Dunns Swamp near Hopetoun - along shore line		7	GAZ	33°55'26' S, 120°09'20' E	-33.9239	120.156	0	0		Australia, Western Australia, Ravensthorpe: ca 50 m E of access track to Dunns Swamp near Hopetoun - along shore line
120052		V	K			Henderson, R.J.F.		1572			2	4	1973	Solanaceae	Solanum americanum Mill.	Solanum	americanum	Mill.		Särkinen, T	29	11	2016	erect herbs to ca. 1 m, fruit somewhat shining black, plants senescent		No	Asia-Tropical	Australia	Australia	Queensland	Cook		Ca. 3.5 km S of Mareeba, on property of C. Agius	a weed of tobacco cultivation paddocks, on red gravelly clay soil	4	SPEC	17°02' S, 145°25' E	-17.0333	145.417	0	0		Australia, Queensland, Cook: Ca. 3.5 km S of Mareeba, on property of C. Agius
128066		V	NSW			Rodway, F.A.		6486			29	10	1939	Solanaceae	Solanum americanum Mill.	Solanum	americanum	Mill.		Australian Virtual Herbarium Import	0	2	2017			No	Asia-Tropical	Australia	Australia	New South Wales	Shoalhaven		Cambewarra Range, near Bellawangra..		4	GAZ	34°49' S, 150°34' E	-34.82	150.57	0	0		Australia, New South Wales, Shoalhaven: Cambewarra Range, near Bellawangra..
128200		V	PERTH			Hislop, M.		2026			18	6	2000	Solanaceae	Solanum americanum Mill.	Solanum	americanum	Mill.		Australian Virtual Herbarium Import	0	2	2017			No	Asia-Tropical	Australia	Australia	Western Australia	South Perth		Canning foreshore, Waterford,		7	GAZ	32°01'08' S, 115°52'57' E	-32.0188	115.883	0	0		Australia, Western Australia, South Perth: Canning foreshore, Waterford,
127985		V	NSW			Wilson, K.L.		1254			28	2	1975	Solanaceae	Solanum americanum Mill.	Solanum	americanum	Mill.		Australian Virtual Herbarium Import	0	2	2017			No	Asia-Tropical	Australia	Australia	New South Wales			Cape Banks, near entrance to NSW Golf Club, La Perouse.		4	GAZ	34°00' S, 151°15' E	-34	151.25	0	0		Australia, New South Wales: Cape Banks, near entrance to NSW Golf Club, La Perouse.
127857		V	MEL			Willis, J.H.		s.n.			7	2	1972	Solanaceae	Solanum americanum Mill.	Solanum	americanum	Mill.		Australian Virtual Herbarium Import	0	2	2017			No	Asia-Tropical	Australia	Australia	Victoria			Cape Conran, E of Marlo.		4	GAZ	37°49' S, 148°43' E	-37.8167	148.717	0	0		Australia, Victoria: Cape Conran, E of Marlo.
127876		V	MEL			LeBreton, C.		s.n.			14	5	1983	Solanaceae	Solanum americanum Mill.	Solanum	americanum	Mill.		Australian Virtual Herbarium Import	0	2	2017			No	Asia-Tropical	Australia	Australia	Victoria	Colac-Otway		Cape Otway.		4	GAZ	38°51' S, 143°31' E	-38.85	143.517	0	0		Australia, Victoria, Colac-Otway: Cape Otway.
128087		V	NSW			Cheel, E.		s.n.			0	3	1918	Solanaceae	Solanum americanum Mill.	Solanum	americanum	Mill.		Australian Virtual Herbarium Import	0	2	2017			No	Asia-Tropical	Australia	Australia	New South Wales	The Hills Shire		Castle Hill.		4	GAZ	33°43' S, 150°58' E	-33.72	150.97	0	0		Australia, New South Wales, The Hills Shire: Castle Hill.
127635		V	CANB			Moore, C.W.E.		9450			17	9	1996	Solanaceae	Solanum americanum Mill.	Solanum	americanum	Mill.		Australian Virtual Herbarium Import	0	2	2017			No	Asia-Tropical	Australia	Australia	Queensland	Mackay		Cattle Creek at crossing of Mackay-Eungella Rd., ca 20 km from Eungella.		6	GAZ	c. 21°09'00' S, 148°44'00' E	-21.15	148.733	0	0		Australia, Queensland, Mackay: Cattle Creek at crossing of Mackay-Eungella Rd., ca 20 km from Eungella.
127607		V	CANB			Moore, C.W.E.		9391			8	8	1994	Solanaceae	Solanum americanum Mill.	Solanum	americanum	Mill.		Australian Virtual Herbarium Import	0	2	2017			No	Asia-Tropical	Australia	Australia	Queensland	Mackay		Cattle Creek at crossing on Mackay - Eungella rd., ca 20 km from Eungella.		6	GAZ	c. 21°09'00' S, 148°44'00' E	-21.15	148.733	0	0		Australia, Queensland, Mackay: Cattle Creek at crossing on Mackay - Eungella rd., ca 20 km from Eungella.
127987		V	NSW			Jacobs, S.W.L.		767			30	8	1974	Solanaceae	Solanum americanum Mill.	Solanum	americanum	Mill.		Australian Virtual Herbarium Import	0	2	2017			No	Asia-Tropical	Australia	Australia	New South Wales	Sydney		Centennial Park, Sydney.		4	GAZ	33°54' S, 151°13' E	-33.9	151.22	0	0		Australia, New South Wales, Sydney: Centennial Park, Sydney.
128022		V	NSW			Plant, C.F.		s.n.			0	0	0	Solanaceae	Solanum americanum Mill.	Solanum	americanum	Mill.		Australian Virtual Herbarium Import	0	2	2017			No	Asia-Tropical	Australia	Australia	Queensland	Charters Towers		Charters Towers.		4	GAZ	20°04' S, 146°16' E	-20.07	146.27	0	0		Australia, Queensland, Charters Towers: Charters Towers.
128138		V	NSW			Bailey, F.M.		s.n.			0	6	1892	Solanaceae	Solanum americanum Mill.	Solanum	americanum	Mill.		Australian Virtual Herbarium Import	0	2	2017			No	Asia-Tropical	Australia	Australia	Queensland	Charters Towers		Charters Towers.		4	GAZ	20°04' S, 146°16' E	-20.07	146.27	0	0		Australia, Queensland, Charters Towers: Charters Towers.
128084		V	NSW			Johnson, L.A.S.		s.n.			14	2	1954	Solanaceae	Solanum americanum Mill.	Solanum	americanum	Mill.		Australian Virtual Herbarium Import	0	2	2017			No	Asia-Tropical	Australia	Australia	New South Wales	Hornsby		Cheltenham.		5	GAZ	33°45' S, 151°05' E	-33.75	151.08	0	0		Australia, New South Wales, Hornsby: Cheltenham.
127716		V	HO			Buchanan, A.M.		13453			28	9	1993	Solanaceae	Solanum americanum Mill.	Solanum	americanum	Mill.		Australian Virtual Herbarium Import	0	2	2017			No	Asia-Tropical	Australia	Australia	Tasmania			Clarence Point, West Tamar		7	GAZ	41°08'00' S, 146°48'00' E	-41.1333	146.8	0	0		Australia, Tasmania: Clarence Point, West Tamar
127819		V	MEL			Murray, A.		s.n.			0	0	1894	Solanaceae	Solanum americanum Mill.	Solanum	americanum	Mill.		Australian Virtual Herbarium Import	0	2	2017			No	Asia-Tropical	Australia	Australia	New South Wales	Clarence Valley		Clarence River.		4	GAZ	29°25' S, 152°37' E	-29.4167	152.617	0	0		Australia, New South Wales, Clarence Valley: Clarence River.
127969		V	NSW			Le Cussan, J.M.		939			19	10	2000	Solanaceae	Solanum americanum Mill.	Solanum	americanum	Mill.		Australian Virtual Herbarium Import	0	2	2017			No	Asia-Tropical	Australia	Australia	New South Wales			Clear Place.			GAZ	31°31'39' S, 159°05'10' E	-31.5275	159.086	0	0		Australia, New South Wales: Clear Place.
120080		V	K			Coveny, R.G.		6486		Powell, J.	10	11	1975	Solanaceae	Solanum americanum Mill.	Solanum	americanum	Mill.		Särkinen, T	29	11	2016	herb to 45 cm high, flowers white to purplish and fruits shiny black		No	Asia-Tropical	Australia	Australia	New South Wales			Cockle Creek, N of Booragul	common	4	SPEC	32°58' S, 151°37' E	-32.9667	151.617	0	0		Australia, New South Wales: Cockle Creek, N of Booragul
128306		V	AD,NSW			Coveny, R.G.		6486		Powell, J.	10	6	1975	Solanaceae	Solanum americanum Mill.	Solanum	americanum	Mill.		Australian Virtual Herbarium Import	0	2	2017			No	Asia-Tropical	Australia	Australia	New South Wales			Cockle Creek, N of Booragul		4	GAZ	32°58' S, 151°37' E	-32.9667	151.617	0	0		Australia, New South Wales: Cockle Creek, N of Booragul
127976		V	NSW			Coveny, R.G.		6487			10	6	1975	Solanaceae	Solanum americanum Mill.	Solanum	americanum	Mill.		Australian Virtual Herbarium Import	0	2	2017			No	Asia-Tropical	Australia	Australia	New South Wales			Cockle Creek, N of Booragul.		6	GAZ	c. 32°58'12' S, 151°37'12' E	-32.97	151.62	0	0		Australia, New South Wales: Cockle Creek, N of Booragul.
127639		V	CANB			Waterhouse, B.M.		5466			8	9	1999	Solanaceae	Solanum americanum Mill.	Solanum	americanum	Mill.		Australian Virtual Herbarium Import	0	2	2017			No	Asia-Tropical	Australia	Australia	Queensland	Cook		Coen Township.		6	GAZ	c. 13°56'48' S, 143°11'54' E	-13.9467	143.198	0	0		Australia, Queensland, Cook: Coen Township.
128273		V	AD			Waterhouse, B.M.		5519			14	10	1999	Solanaceae	Solanum americanum Mill.	Solanum	americanum	Mill.		Australian Virtual Herbarium Import	0	2	2017			No	Asia-Tropical	Australia	Australia	Norfolk Island			Collins Head Road, Norfolk Island. Pineapple plantation owned by Terry Jope		4	GAZ	29°03' S, 167°58' E	-29.05	167.967	0	0		Australia, Norfolk Island: Collins Head Road, Norfolk Island. Pineapple plantation owned by Terry Jope
128408		V	CANB			Waterhouse, B.M.		5519			14	10	1999	Solanaceae	Solanum americanum Mill.	Solanum	americanum	Mill.		Australian Virtual Herbarium Import	0	2	2017			No	Asia-Tropical	Australia	Australia	Norfolk Island			Collins Head Road. Pineapple plantation owned by Terry Jope.		7	GAZ	29°03'04' S, 167°58'04' E	-29.0511	167.968	0	0		Australia, Norfolk Island: Collins Head Road. Pineapple plantation owned by Terry Jope.
96228		V	BM			Delnatte, C.		2930		Gallay, M.	26	11	2012	Solanaceae	Solanum americanum Mill.	Solanum	americanum	Mill.		Särkinen, T	0	11	2014	herbacée terrestre, 0.4 m; plante grêle; feuilles alternes à limbe mou; inflorescence axillaire en grappe; corolle blanche; baie sphérique devenant noire à maturité; espece allochtone, commune		No	Asia-Tropical	Australia	Australia	Norfolk Island			Commune de Coconi, a la sortie de ville en direction de Dembéni	bord de route		SPEC	12°50'04' S, 45°07'54' E Alt: 85m	-12.8344	45.1317	85	0		Australia, Norfolk Island: Commune de Coconi, a la sortie de ville en direction de Dembéni	ang'adsindra, bwa niungo, bwamunovi	Shibushi, Shimaoré
128050		V	NSW			Blakely, W.F.		s.n.			10	3	1918	Solanaceae	Solanum americanum Mill.	Solanum	americanum	Mill.		Australian Virtual Herbarium Import	0	2	2017			No	Asia-Tropical	Australia	Australia	New South Wales	Hornsby		Cowan Creek, Cowan.		4	GAZ	33°34' S, 151°10' E	-33.57	151.17	0	0		Australia, New South Wales, Hornsby: Cowan Creek, Cowan.
128016		V	NSW			Toth, J.		9			7	4	1976	Solanaceae	Solanum americanum Mill.	Solanum	americanum	Mill.		Australian Virtual Herbarium Import	0	2	2017			No	Asia-Tropical	Australia	Australia	New South Wales	Cowra		Cowra.		4	GAZ	33°49' S, 148°40' E	-33.82	148.67	0	0		Australia, New South Wales, Cowra: Cowra.
128209		V	PERTH			Morley, M.		680			4	10	2007	Solanaceae	Solanum americanum Mill.	Solanum	americanum	Mill.		Australian Virtual Herbarium Import	0	2	2017			No	Asia-Tropical	Australia	Australia	Western Australia	Harvey		Crampton Road Wetland, Lot 1093, Crampton Road, W of Harvey SWCC.WH. 03a Plot CRTN02		7	GAZ	33°02'34' S, 115°48'02' E	-33.0429	115.801	0	0		Australia, Western Australia, Harvey: Crampton Road Wetland, Lot 1093, Crampton Road, W of Harvey SWCC.WH. 03a Plot CRTN02
127824		V	MEL			Conn, B.J.		s.n.			17	5	1973	Solanaceae	Solanum americanum Mill.	Solanum	americanum	Mill.		Australian Virtual Herbarium Import	0	2	2017			No	Asia-Tropical	Australia	Australia	Queensland	Gympie		Creek at Glastonbury.		4	GAZ	26°13' S, 152°31' E	-26.2167	152.517	0	0		Australia, Queensland, Gympie: Creek at Glastonbury.
128359		V	AD,CANB			Alcock, C.R.		11273			30	6	1993	Solanaceae	Solanum americanum Mill.	Solanum	americanum	Mill.		Australian Virtual Herbarium Import	0	2	2017			No	Asia-Tropical	Australia	Australia	Queensland	Toowoomba		Creek bank some 20 km SW of Millerran		4	GAZ	27°53' S, 151°16' E	-27.8833	151.267	0	0		Australia, Queensland, Toowoomba: Creek bank some 20 km SW of Millerran
120066		V	AD,CANB,K			Symon, D.E.		6090			24	8	1968	Solanaceae	Solanum americanum Mill.	Solanum	americanum	Mill.		Särkinen, T	29	11	2016			No	Asia-Tropical	Australia	Australia	South Australia			Creekline-Paralana Springs, Northern Flinders	common along creek	4	GAZ	30°11' S, 139°26' E	-30.1767	139.44	0	0		Australia, South Australia: Creekline-Paralana Springs, Northern Flinders
127490		V	AD			Neldner, V.J.		3987			24	5	1993	Solanaceae	Solanum americanum Mill.	Solanum	americanum	Mill.		Australian Virtual Herbarium Import	0	2	2017			No	Asia-Tropical	Australia	Australia	Queensland	Cook		Crest of Altanmoui Range, adjacent to grassy plateau. Cape Melville National Park (Altanmoui Range section). Site CYP749 (JPS4)		7	GAZ	14°33'25' S, 144°37'58' E	-14.5569	144.633	0	0		Australia, Queensland, Cook: Crest of Altanmoui Range, adjacent to grassy plateau. Cape Melville National Park (Altanmoui Range section). Site CYP749 (JPS4)
128082		V	NSW			Cheel, E.		s.n.			0	5	1918	Solanaceae	Solanum americanum Mill.	Solanum	americanum	Mill.		Australian Virtual Herbarium Import	0	2	2017			No	Asia-Tropical	Australia	Australia	New South Wales	Sutherland Shire		Cronulla.		4	GAZ	34°03' S, 151°09' E	-34.05	151.15	0	0		Australia, New South Wales, Sutherland Shire: Cronulla.
128092		V	NSW			Loaney, B.E.		s.n.			0	9	1952	Solanaceae	Solanum americanum Mill.	Solanum	americanum	Mill.		Australian Virtual Herbarium Import	0	2	2017			No	Asia-Tropical	Australia	Australia	New South Wales	Sutherland Shire		Cronulla.		4	GAZ	34°03' S, 151°09' E	-34.05	151.15	0	0		Australia, New South Wales, Sutherland Shire: Cronulla.
127698		V	DNA			Simon, B.		s.n.			1	2	1973	Solanaceae	Solanum americanum Mill.	Solanum	americanum	Mill.		Australian Virtual Herbarium Import	0	2	2017			Yes	Asia-Tropical	Australia	Australia	South Australia	Burnside		cultivated waite institute		7	GAZ	34°57'55' S, 138°39'05' E	-34.9652	138.651	0	0		Australia, South Australia, Burnside: cultivated waite institute
120041		V	K,NSW			Henderson, R.J.F.		1414			17	3	1973	Solanaceae	Solanum americanum Mill.	Solanum	americanum	Mill.		Särkinen, T	29	11	2016	erect herb to c. 1 m, ripe fruit shining black		No	Asia-Tropical	Australia	Australia	Queensland	Darling Downs District		Cunningham's Gap, ca. 45 km NE of Warwick	rainforest margin, on red clay soil, weed in picnic area just W of crest of range	4	SPEC	28°02' S, 152°24' E Alt: 600m	-28.0333	152.4	600	0		Australia, Queensland, Darling Downs District: Cunningham's Gap, ca. 45 km NE of Warwick
128017		V	NSW			James, T.		29			29	9	1981	Solanaceae	Solanum americanum Mill.	Solanum	americanum	Mill.		Australian Virtual Herbarium Import	0	2	2017			No	Asia-Tropical	Australia	Australia	New South Wales			Currarong Beach.		6	GAZ	c. 35°00'30' S, 150°49'30' E	-35.0083	150.825	0	0		Australia, New South Wales: Currarong Beach.
127849		V	MEL			Walsh, N.G.		2255			4	2	1989	Solanaceae	Solanum americanum Mill.	Solanum	americanum	Mill.		Australian Virtual Herbarium Import	0	2	2017			No	Asia-Tropical	Australia	Australia	Victoria	Yarra Ranges		Dandenong Ranges. Sherbrooke Forest, c. 1 km SSW of Kiosk at Grants Picnic Area, Kallista.		6	GAZ	c. 37°54'00' S, 145°22'00' E	-37.9	145.367	0	0		Australia, Victoria, Yarra Ranges: Dandenong Ranges. Sherbrooke Forest, c. 1 km SSW of Kiosk at Grants Picnic Area, Kallista.
127808		V	MEL			Beauglehole, A.C.		79123			1	1	1985	Solanaceae	Solanum americanum Mill.	Solanum	americanum	Mill.		Australian Virtual Herbarium Import	0	2	2017			No	Asia-Tropical	Australia	Australia	Victoria	Glenelg		Dartmoor Picnic area, Glenelg River.		4	GAZ	37°55' S, 141°16' E	-37.9167	141.267	0	0		Australia, Victoria, Glenelg: Dartmoor Picnic area, Glenelg River.
128023		V	NSW			Leichhardt, L.		s.n.			17	7	1847	Solanaceae	Solanum americanum Mill.	Solanum	americanum	Mill.		Australian Virtual Herbarium Import	0	2	2017			No	Asia-Tropical	Australia	Australia				Dawson.					0	0	0	0		Australia: Dawson.
120048		V	K			Henderson, R.J.F.		559			10	3	1971	Solanaceae	Solanum americanum Mill.	Solanum	americanum	Mill.		Särkinen, T	29	11	2016	a pubescent plant of form N		Yes	Asia-Tropical	Australia	Australia	Queensland			Dept. Primary Industries glasshouse Indooroopilly, collected near Gympie					0	0	0	0		Australia, Queensland: Dept. Primary Industries glasshouse Indooroopilly, collected near Gympie
120059	Type of Solanum nodiflorum Jacq. subsp. nutans R.J.F.Hend. (holotype BRI, isotypes K, MEL, NSW)	V	BRI,K,MEL,NSW			Henderson, R.J.F.		518			3	7	1969	Solanaceae	Solanum americanum Mill.	Solanum	americanum	Mill.		Särkinen, T	29	11	2016			No	Asia-Tropical	Australia	Australia	Queensland	Moreton		Dept. Primary Industries grounds, Indooroopilly	on rubbly ground	4	SPEC	27°30' S, 153°00' E	-27.5	153	0	0		Australia, Queensland, Moreton: Dept. Primary Industries grounds, Indooroopilly
127389		V	AD			Symon, D.E.		11521			14	1	1979	Solanaceae	Solanum americanum Mill.	Solanum	americanum	Mill.		Australian Virtual Herbarium Import	0	2	2017			No	Asia-Tropical	Australia	Australia	New South Wales	Bellingen		Dorrigo Plateau, Moses Rock road Dorrigo State Forest		4	GAZ	30°20' S, 152°43' E	-30.3333	152.717	0	0		Australia, New South Wales, Bellingen: Dorrigo Plateau, Moses Rock road Dorrigo State Forest
127696		V	CANB			Oosterzee, P. van		15			22	5	1983	Solanaceae	Solanum americanum Mill.	Solanum	americanum	Mill.		Australian Virtual Herbarium Import	0	2	2017			No	Asia-Tropical	Australia	Australia	New South Wales	Shoalhaven		Durras Lake, 10 km N of Batemans Bay. Site 1.		6	GAZ	c. 35°37'00' S, 150°16'00' E	-35.6167	150.267	0	0		Australia, New South Wales, Shoalhaven: Durras Lake, 10 km N of Batemans Bay. Site 1.
127394		V	AD			Evans, O.D.		s.n.			6	11	1952	Solanaceae	Solanum americanum Mill.	Solanum	americanum	Mill.		Australian Virtual Herbarium Import	0	2	2017			No	Asia-Tropical	Australia	Australia	New South Wales	Ryde		Eastwood to Denistone, (c. 8 miles WNW of Sydney)		4	GAZ	33°48' S, 151°05' E	-33.7958	151.079	0	0		Australia, New South Wales, Ryde: Eastwood to Denistone, (c. 8 miles WNW of Sydney)
128137		V	NSW			Evans, O.D.		s.n.			6	11	1952	Solanaceae	Solanum americanum Mill.	Solanum	americanum	Mill.		Australian Virtual Herbarium Import	0	2	2017			No	Asia-Tropical	Australia	Australia	New South Wales			Eastwood to Denistone.					0	0	0	0		Australia, New South Wales: Eastwood to Denistone.
127855		V	MEL			Thomas, R.		661			15	6	1994	Solanaceae	Solanum americanum Mill.	Solanum	americanum	Mill.		Australian Virtual Herbarium Import	0	2	2017			No	Asia-Tropical	Australia	Australia	Victoria	Nillumbik		Eltham, Lenister Farm. Yarra River true right bank, 150 m approx. downstream from Diamond Creek.		4	GAZ	37°44' S, 145°09' E	-37.7333	145.15	0	0		Australia, Victoria, Nillumbik: Eltham, Lenister Farm. Yarra River true right bank, 150 m approx. downstream from Diamond Creek.
127757		V	MEL			Persieh, W.A.		s.n.			0	0	0	Solanaceae	Solanum americanum Mill.	Solanum	americanum	Mill.		Australian Virtual Herbarium Import	0	2	2017			No	Asia-Tropical	Australia	Australia	Queensland	Cook		Endeavour River.		4	GAZ	15°27' S, 145°13' E	-15.45	145.217	0	0		Australia, Queensland, Cook: Endeavour River.
128079		V	NSW			Henry, M.		s.n.			6	4	1921	Solanaceae	Solanum americanum Mill.	Solanum	americanum	Mill.		Australian Virtual Herbarium Import	0	2	2017			No	Asia-Tropical	Australia	Australia	New South Wales	Hornsby		Epping.		4	GAZ	33°46' S, 151°05' E	-33.77	151.08	0	0		Australia, New South Wales, Hornsby: Epping.
127697		V	CNS			Cumming, R.J.		22821			2	5	2004	Solanaceae	Solanum americanum Mill.	Solanum	americanum	Mill.		Australian Virtual Herbarium Import	0	2	2017			No	Asia-Tropical	Australia	Australia	Queensland	Mackay		Eungella Range, on Eungella Range Rd, 75 km W of Mackay.		7	GAZ	21°07'49' S, 148°29'51' E	-21.1303	148.498	0	0		Australia, Queensland, Mackay: Eungella Range, on Eungella Range Rd, 75 km W of Mackay.
128065		V	NSW			Rodway, F.A.		6496			0	11	1927	Solanaceae	Solanum americanum Mill.	Solanum	americanum	Mill.		Australian Virtual Herbarium Import	0	2	2017			No	Asia-Tropical	Australia	Australia	Queensland			Fairfax Island.		4	GAZ	23°51' S, 152°22' E	-23.85	152.37	0	0		Australia, Queensland: Fairfax Island.
127981		V	NSW			Carne, W.M.		s.n.			5	12	1921	Solanaceae	Solanum americanum Mill.	Solanum	americanum	Mill.		Australian Virtual Herbarium Import	0	2	2017			No	Asia-Tropical	Australia	Australia	New South Wales	Hawkesbury		Farm of the Hawkesbury Agricultural College, Richmond.		4	GAZ	33°36' S, 150°43' E	-33.6	150.72	0	0		Australia, New South Wales, Hawkesbury: Farm of the Hawkesbury Agricultural College, Richmond.
127577		V	CANB			Michael, P.W.		s.n.			23	4	1969	Solanaceae	Solanum americanum Mill.	Solanum	americanum	Mill.		Australian Virtual Herbarium Import	0	2	2017			No	Asia-Tropical	Australia	Australia	New South Wales	Auburn		Flemington Saleyards, Sydney.		5	GAZ	33°51' S, 151°04' E	-33.85	151.06	0	0		Australia, New South Wales, Auburn: Flemington Saleyards, Sydney.
120069		V	CANB,K,PERTH			Keighery, G.J.		5018			19	7	1982	Solanaceae	Solanum americanum Mill.	Solanum	americanum	Mill.		Särkinen, T	29	11	2016	twinning perennial, scandent through blackberries, to 2m, plant bright green, flowers white		No	Asia-Tropical	Australia	Australia	Western Australia			Foggerthorpe Cres, Maylands, suburb of Perth	common, with S. nigrum, black sand edges drain	5	GAZ	31°56' S, 115°53' E	-31.9333	115.885	0	0		Australia, Western Australia: Foggerthorpe Cres, Maylands, suburb of Perth
127480		V	AD			Symon, D.E.		14882			28	6	1989	Solanaceae	Solanum americanum Mill.	Solanum	americanum	Mill.		Australian Virtual Herbarium Import	0	2	2017			No	Asia-Tropical	Australia	Australia	Queensland	Moreton Bay		Forest access track, Maiala Reserve (near Mt Glorious)		4	GAZ	27°20' S, 152°46' E	-27.3333	152.767	0	0		Australia, Queensland, Moreton Bay: Forest access track, Maiala Reserve (near Mt Glorious)
127866		V	MEL			Beauglehole, A.C.		71472			14	11	1982	Solanaceae	Solanum americanum Mill.	Solanum	americanum	Mill.		Australian Virtual Herbarium Import	0	2	2017			No	Asia-Tropical	Australia	Australia	Victoria			French Island State Park.		4	GAZ	38°19' S, 145°21' E	-38.3167	145.35	0	0		Australia, Victoria: French Island State Park.
127685		V	CANB			Streimann, H.		8078			28	8	1978	Solanaceae	Solanum americanum Mill.	Solanum	americanum	Mill.		Australian Virtual Herbarium Import	0	2	2017			No	Asia-Tropical	Australia	Australia	New South Wales	Port Macquarie-Hastings		Gannons Creek, 11 km SW of Wauchope.		6	GAZ	c. 31°35'00' S, 152°38'00' E	-31.5833	152.633	0	0		Australia, New South Wales, Port Macquarie-Hastings: Gannons Creek, 11 km SW of Wauchope.
127467		V	AD			Alcock, C.R.		8594			30	7	1981	Solanaceae	Solanum americanum Mill.	Solanum	americanum	Mill.		Australian Virtual Herbarium Import	0	2	2017			No	Asia-Tropical	Australia	Australia	Queensland	Bundaberg		Gin Gin, on Bruce Highway, rest area some 1.6 km N of the town		4	GAZ	25°00' S, 151°57' E	-25	151.95	0	0		Australia, Queensland, Bundaberg: Gin Gin, on Bruce Highway, rest area some 1.6 km N of the town
127804		V	MEL			Crawford, I.		418			30	12	1985	Solanaceae	Solanum americanum Mill.	Solanum	americanum	Mill.		Australian Virtual Herbarium Import	0	2	2017			No	Asia-Tropical	Australia	Australia	Victoria	Wellington		Gippsland Lakes National Park, Romatah Island.		4	GAZ	37°58' S, 147°43' E	-37.9667	147.717	0	0		Australia, Victoria, Wellington: Gippsland Lakes National Park, Romatah Island.
128095		V	NSW			Perry, W.		2			0	7	1923	Solanaceae	Solanum americanum Mill.	Solanum	americanum	Mill.		Australian Virtual Herbarium Import	0	2	2017			No	Asia-Tropical	Australia	Australia	New South Wales	Tenterfield		Glengray [Glengarry?], Leeville, Casino.		4	GAZ	28°31' S, 152°25' E	-28.52	152.42	0	0		Australia, New South Wales, Tenterfield: Glengray [Glengarry?], Leeville, Casino.
128048		V	NSW			Batianoff, G.N.		2010485		Appelman, C.	5	10	2000	Solanaceae	Solanum americanum Mill.	Solanum	americanum	Mill.		Australian Virtual Herbarium Import	0	2	2017			No	Asia-Tropical	Australia	Australia	Queensland	Goondiwindi		Goondiwindi.		7	GAZ	28°32'21' S, 150°18'11' E	-28.5392	150.303	0	0		Australia, Queensland, Goondiwindi: Goondiwindi.
128098		V	NSW			Cheel, E.		s.n.			6	4	1912	Solanaceae	Solanum americanum Mill.	Solanum	americanum	Mill.		Australian Virtual Herbarium Import	0	2	2017			No	Asia-Tropical	Australia	Australia	New South Wales	Wollongong		Gooseberry Island.		4	GAZ	34°29' S, 150°49' E	-34.5	150.82	0	0		Australia, New South Wales, Wollongong: Gooseberry Island.
127706		V	DNA			Booth, R.		2162			6	2	1997	Solanaceae	Solanum americanum Mill.	Solanum	americanum	Mill.		Australian Virtual Herbarium Import	0	2	2017			No	Asia-Tropical	Australia	Australia	Northern Territory			Gove Golf Club.			GAZ	12°10'17' S, 136°46'12' E	-12.1714	136.77	0	0		Australia, Northern Territory: Gove Golf Club.
127705		V	DNA			Booth, R.		2100			5	2	1997	Solanaceae	Solanum americanum Mill.	Solanum	americanum	Mill.		Australian Virtual Herbarium Import	0	2	2017			No	Asia-Tropical	Australia	Australia	Northern Territory	East Arnhem		Gove; Beagle Circ. Ck.Xing.			GAZ	12°11'02' S, 136°46'05' E	-12.1839	136.768	0	0		Australia, Northern Territory, East Arnhem: Gove; Beagle Circ. Ck.Xing.
127622		V	CANB			Moriarty, V.K.		1538			21	6	1974	Solanaceae	Solanum americanum Mill.	Solanum	americanum	Mill.		Australian Virtual Herbarium Import	0	2	2017			No	Asia-Tropical	Australia	Australia	Queensland	Brisbane		Graceville, Brisbane.		6	GAZ	c. 27°31'00' S, 152°59'00' E	-27.5167	152.983	0	0		Australia, Queensland, Brisbane: Graceville, Brisbane.
128090		V	NSW			Glenfield Vet Research Station		s.n.			20	7	1939	Solanaceae	Solanum americanum Mill.	Solanum	americanum	Mill.		Australian Virtual Herbarium Import	0	2	2017			No	Asia-Tropical	Australia	Australia	New South Wales	Clarence Valley		Grafton district.		4	GAZ	29°40' S, 152°55' E	-29.67	152.92	0	0		Australia, New South Wales, Clarence Valley: Grafton district.
128072		V	NSW			O'Grady, D.M.		s.n.			5	5	1953	Solanaceae	Solanum americanum Mill.	Solanum	americanum	Mill.		Australian Virtual Herbarium Import	0	2	2017			No	Asia-Tropical	Australia	Australia	New South Wales	Clarence Valley		Grafton.		4	GAZ	29°40' S, 152°55' E	-29.67	152.92	0	0		Australia, New South Wales, Clarence Valley: Grafton.
128180		V	PERTH			Shivas, R.		811			6	8	1986	Solanaceae	Solanum americanum Mill.	Solanum	americanum	Mill.		Australian Virtual Herbarium Import	0	2	2017			No	Asia-Tropical	Australia	Australia	Christmas Island			Grants Well, Christmas Island			GAZ	10°24' S, 105°30' E	-10.4	105.5	0	0		Australia, Christmas Island: Grants Well, Christmas Island
127479		V	AD			Blake, S.T.		19542			14	7	1954	Solanaceae	Solanum americanum Mill.	Solanum	americanum	Mill.		Australian Virtual Herbarium Import	0	2	2017			No	Asia-Tropical	Australia	Australia	Queensland			'Green Hills' WNW of Forsayth, banks of Gilbert River					0	0	0	0		Australia, Queensland: 'Green Hills' WNW of Forsayth, banks of Gilbert River
128274		V	AD			Mitchell, A.A.		7413			11	3	2003	Solanaceae	Solanum americanum Mill.	Solanum	americanum	Mill.		Australian Virtual Herbarium Import	0	2	2017			No	Asia-Tropical	Australia	Australia	Western Australia	Broome		Greys banana plantation, Skewthorpe area, about 20 km E of Broome		7	GAZ	17°51'36' S, 122°25'11' E	-17.86	122.42	0	0		Australia, Western Australia, Broome: Greys banana plantation, Skewthorpe area, about 20 km E of Broome
128573		V	PERTH			Mitchell, A.A.		7413			11	3	2003	Solanaceae	Solanum americanum Mill.	Solanum	americanum	Mill.		Australian Virtual Herbarium Import	0	2	2017			No	Asia-Tropical	Australia	Australia	Western Australia	Broome		Greys banana plantation, Skewthorpe area, about 20 km E of Broome		5	GAZ	17°52' S, 122°25' E	-17.8602	122.42	0	0		Australia, Western Australia, Broome: Greys banana plantation, Skewthorpe area, about 20 km E of Broome
127636		V	CANB			Craven, L.		9442			25	10	1994	Solanaceae	Solanum americanum Mill.	Solanum	americanum	Mill.		Australian Virtual Herbarium Import	0	2	2017			No	Asia-Tropical	Australia	Australia	Western Australia	Northampton		Grey's Gorge, c. 4 km SE of Kalbarri township.		7	GAZ	27°45'48' S, 114°10'59' E	-27.7633	114.183	0	0		Australia, Western Australia, Northampton: Grey's Gorge, c. 4 km SE of Kalbarri township.
127362		V	AD			Cleland, J.B.		28			0	3	1916	Solanaceae	Solanum americanum Mill.	Solanum	americanum	Mill.		Australian Virtual Herbarium Import	0	2	2017			No	Asia-Tropical	Australia	Australia	New South Wales	Hornsby		Hawk[esbury] R[iver] Railway St[atio]n		6	GAZ	c. 33°33'00' S, 151°13'30' E	-33.55	151.225	0	0		Australia, New South Wales, Hornsby: Hawk[esbury] R[iver] Railway St[atio]n
127813		V	MEL			Willis, J.H.		s.n.			15	5	1979	Solanaceae	Solanum americanum Mill.	Solanum	americanum	Mill.		Australian Virtual Herbarium Import	0	2	2017			No	Asia-Tropical	Australia	Australia	Victoria	Yarra Ranges		Healesville, Sir Colin Mackenzie Fauna Park.		4	GAZ	37°40' S, 145°33' E	-37.6667	145.55	0	0		Australia, Victoria, Yarra Ranges: Healesville, Sir Colin Mackenzie Fauna Park.
120046		V	AD,K			Clarkson, J.R.		9357			7	3	1992	Solanaceae	Solanum americanum Mill.	Solanum	americanum	Mill.		Särkinen, T	29	11	2016	A sprawling herb 1 m tall, common in shady areas, flowers white, mature fruit black, material in spirit collection		No	Asia-Tropical	Australia	Australia	Queensland	Cook District		Heathlands Ranger Base	Disturbed area around the buildings	4	SPEC	11°45' S, 142°34' E Alt: 100m	-11.75	142.567	100	0		Australia, Queensland, Cook District: Heathlands Ranger Base
127895		V	NE			White, G.J.		s.n.			9	11	1985	Solanaceae	Solanum americanum Mill.	Solanum	americanum	Mill.		Australian Virtual Herbarium Import	0	2	2017			No	Asia-Tropical	Australia	Australia	Queensland	Gladstone		Heron Island			GAZ	23°26'30' S, 151°54'55' E	-23.4417	151.915	0	0		Australia, Queensland, Gladstone: Heron Island
127565		V	CANB			Slater, C.		45			20	12	1960	Solanaceae	Solanum americanum Mill.	Solanum	americanum	Mill.		Australian Virtual Herbarium Import	0	2	2017			No	Asia-Tropical	Australia	Australia	Queensland			Heron Island, Capricorn Group.		6	GAZ	c. 23°27'00' S, 151°55'00' E	-23.45	151.917	0	0		Australia, Queensland: Heron Island, Capricorn Group.
127956		V	NSW			White, G.J.		s.n.			9	11	1985	Solanaceae	Solanum americanum Mill.	Solanum	americanum	Mill.		Australian Virtual Herbarium Import	0	2	2017			No	Asia-Tropical	Australia	Australia	Queensland			Heron Island.			GAZ	23°25'48' S, 151°55'12' E	-23.43	151.92	0	0		Australia, Queensland: Heron Island.
128076		V	NSW			Cheel, E.		s.n.			0	1	1915	Solanaceae	Solanum americanum Mill.	Solanum	americanum	Mill.		Australian Virtual Herbarium Import	0	2	2017			No	Asia-Tropical	Australia	Australia	New South Wales	Wingecarribee		Hill Top.		4	GAZ	34°21' S, 150°29' E	-34.35	150.48	0	0		Australia, New South Wales, Wingecarribee: Hill Top.
127982		V	NSW			Rodd, A.N.		s.n.			11	12	1968	Solanaceae	Solanum americanum Mill.	Solanum	americanum	Mill.		Australian Virtual Herbarium Import	0	2	2017			No	Asia-Tropical	Australia	Australia	New South Wales	Wollongong		Hillview, 3 miles SW of Liverpool.		4	GAZ	34°31' S, 150°43' E	-34.52	150.72	0	0		Australia, New South Wales, Wollongong: Hillview, 3 miles SW of Liverpool.
120053		V	AD,K			Clarkson, J.R.		5498			4	9	1984	Solanaceae	Solanum americanum Mill.	Solanum	americanum	Mill.		Särkinen, T	29	11	2016	an erect herb 30 cm tall, flowers white, anthers yellow, mature fruit black		No	Asia-Tropical	Australia	Australia	Queensland	Cook		Honey Dam, 2.2km South West of the Peninsula Development Road on Lakeland Downs Station	in cracking clay loam on the edge of the dam, area is flooded when the dam is full	4	SPEC	15°53' S, 144°48' E Alt: 240m	-15.8833	144.8	240	0		Australia, Queensland, Cook: Honey Dam, 2.2km South West of the Peninsula Development Road on Lakeland Downs Station
127638		V	CANB			Waterhouse, B.M.		5956			6	6	2000	Solanaceae	Solanum americanum Mill.	Solanum	americanum	Mill.		Australian Virtual Herbarium Import	0	2	2017			No	Asia-Tropical	Australia	Australia	Queensland	Hope Vale		Hopevale Township.		7	GAZ	15°17'48' S, 145°06'35' E	-15.2967	145.11	0	0		Australia, Queensland, Hope Vale: Hopevale Township.
127655		V	CANB			McKenna, S.G.		217			15	8	2008	Solanaceae	Solanum americanum Mill.	Solanum	americanum	Mill.		Australian Virtual Herbarium Import	0	2	2017			No	Asia-Tropical	Australia	Australia	Queensland	Torres		Horn Island, Wasaga, house on Jena St.		7	GAZ	10°35'36' S, 142°15'00' E	-10.5933	142.25	0	0		Australia, Queensland, Torres: Horn Island, Wasaga, house on Jena St.
127658		V	CANB			Palmer, P.R.	D-	7			6	8	1998	Solanaceae	Solanum americanum Mill.	Solanum	americanum	Mill.		Australian Virtual Herbarium Import	0	2	2017			No	Asia-Tropical	Australia	Australia	New South Wales	Singleton		Hunter Valley: 'Darrowby', c. 3.5 km W of Broke on the road to Milbrodale.		6	GAZ	c. 32°44'00' S, 151°04'00' E	-32.7333	151.067	0	0		Australia, New South Wales, Singleton: Hunter Valley: 'Darrowby', c. 3.5 km W of Broke on the road to Milbrodale.
128070		V	NSW			Carne, W.M.		s.n.			5	8	1912	Solanaceae	Solanum americanum Mill.	Solanum	americanum	Mill.		Australian Virtual Herbarium Import	0	2	2017			No	Asia-Tropical	Australia	Australia	New South Wales			Hunters Hill.		5	GAZ	33°50' S, 151°09' E	-33.83	151.15	0	0		Australia, New South Wales: Hunters Hill.
128062		V	NSW			Rodway, J.		s.n.			16	5	1934	Solanaceae	Solanum americanum Mill.	Solanum	americanum	Mill.		Australian Virtual Herbarium Import	0	2	2017			No	Asia-Tropical	Australia	Australia	New South Wales	Shoalhaven		Huskisson, Jervis Bay.		4	GAZ	35°03' S, 150°40' E	-35.05	150.67	0	0		Australia, New South Wales, Shoalhaven: Huskisson, Jervis Bay.
120050		V	AD,BM,CANB,K,MEL,NSW			Henderson, R.J.F.		544			0	5	1970	Solanaceae	Solanum americanum Mill.	Solanum	americanum	Mill.		Särkinen, T	29	11	2016	erect herbaceous weed, ripe berries black and shining		No	Asia-Tropical	Australia	Australia	Queensland	Moreton District		Indooroopilly, Brisbane	weed, red-brown soil fill bank	4	SPEC	27°30' S, 153°00' E	-27.5	153	0	0		Australia, Queensland, Moreton District: Indooroopilly, Brisbane
120057		V	K			Baxter, P.		s.n.			0	6	1968	Solanaceae	Solanum americanum Mill.	Solanum	americanum	Mill.		Särkinen, T	29	11	2016	plant bright green		No	Asia-Tropical	Australia	Australia	Queensland	Moreton		Indooroopilly, Brisbane	on shallow stony soil over phyllite	4	SPEC	27°33' S, 153°00' E	-27.55	153	0	0		Australia, Queensland, Moreton: Indooroopilly, Brisbane
128265		V	AD			Pedley, L.		5816			31	10	1999	Solanaceae	Solanum americanum Mill.	Solanum	americanum	Mill.		Australian Virtual Herbarium Import	0	2	2017			No	Asia-Tropical	Australia	Australia	Queensland	Brisbane		Indooroopilly, Brisbane		7	GAZ	27°32'30' S, 152°57'30' E	-27.5417	152.958	0	0		Australia, Queensland, Brisbane: Indooroopilly, Brisbane
120042		V	CANB,K			Henderson, R.J.F.		1358			19	12	1972	Solanaceae	Solanum americanum Mill.	Solanum	americanum	Mill.		Särkinen, T	29	11	2016			No	Asia-Tropical	Australia	Australia	Queensland	Moreton District		Indooroopilly, Brisbane, near Plant Pathology Branch building	weed, plants showing results of heavy infestation of leaf-eating insects	4	SPEC	27°30' S, 153°00' E Alt: 30m	-27.5	153	30	0		Australia, Queensland, Moreton District: Indooroopilly, Brisbane, near Plant Pathology Branch building
127584		V	CANB			Henderson, R.J.F.		2607			18	11	1977	Solanaceae	Solanum americanum Mill.	Solanum	americanum	Mill.		Australian Virtual Herbarium Import	0	2	2017			No	Asia-Tropical	Australia	Australia	Queensland	Brisbane		Indooroopilly, Brisbane.		4	GAZ	27°30' S, 153°00' E	-27.5	153	0	0		Australia, Queensland, Brisbane: Indooroopilly, Brisbane.
128410		V	CANB			Pedley, L.		5816			31	10	1999	Solanaceae	Solanum americanum Mill.	Solanum	americanum	Mill.		Australian Virtual Herbarium Import	0	2	2017			No	Asia-Tropical	Australia	Australia	Queensland	Brisbane		Indooroopilly, Brisbane.		6	GAZ	c. 27°32'30' S, 152°57'30' E	-27.5417	152.958	0	0		Australia, Queensland, Brisbane: Indooroopilly, Brisbane.
128447		V	DNA			Pedley, L.		5816			31	10	1999	Solanaceae	Solanum americanum Mill.	Solanum	americanum	Mill.		Australian Virtual Herbarium Import	0	2	2017			No	Asia-Tropical	Australia	Australia	Queensland	Brisbane		Indooroopilly, Brisbane.			GAZ	27°32'30' S, 152°57'30' E	-27.5417	152.958	0	0		Australia, Queensland, Brisbane: Indooroopilly, Brisbane.
128454		V	MEL			Pedley, L.		5816			31	10	1999	Solanaceae	Solanum americanum Mill.	Solanum	americanum	Mill.		Australian Virtual Herbarium Import	0	2	2017			No	Asia-Tropical	Australia	Australia	Queensland	Brisbane		Indooroopilly, Brisbane.		6	GAZ	c. 27°32'30' S, 152°57'30' E	-27.5417	152.958	0	0		Australia, Queensland, Brisbane: Indooroopilly, Brisbane.
128503		V	NSW			Pedley, L.		5816			31	10	1999	Solanaceae	Solanum americanum Mill.	Solanum	americanum	Mill.		Australian Virtual Herbarium Import	0	2	2017			No	Asia-Tropical	Australia	Australia	Queensland	Brisbane		Indooroopilly, Brisbane.		6	GAZ	c. 27°32'30' S, 152°57'29' E	-27.5417	152.958	0	0		Australia, Queensland, Brisbane: Indooroopilly, Brisbane.
128117		V	NSW			Flynn, T.J.		s.n.			20	8	1945	Solanaceae	Solanum americanum Mill.	Solanum	americanum	Mill.		Australian Virtual Herbarium Import	0	2	2017			No	Asia-Tropical	Australia	Australia	Queensland	Cassowary Coast		Innisfail.		4	GAZ	17°31' S, 146°01' E	-17.52	146.02	0	0		Australia, Queensland, Cassowary Coast: Innisfail.
127383		V	AD			Without Collector		s.n.			0	0	0	Solanaceae	Solanum americanum Mill.	Solanum	americanum	Mill.		Australian Virtual Herbarium Import	0	2	2017			No	Asia-Tropical	Australia	Australia	Queensland			Islands of Bunker & Capricorn Groups					0	0	0	0		Australia, Queensland: Islands of Bunker & Capricorn Groups
128440		V	CANB			Makinson, R.O.		842			28	8	1991	Solanaceae	Solanum americanum Mill.	Solanum	americanum	Mill.		Australian Virtual Herbarium Import	0	2	2017			No	Asia-Tropical	Australia	Australia	New South Wales			Jervis Bay area, c. 8 km (direct) S of Vincentia, Australian National Botanic Gardens Annex, western side of Lake Mackenzie, on track.		6	GAZ	c. 35°09'00' S, 150°40'00' E	-35.15	150.667	0	0		Australia, New South Wales: Jervis Bay area, c. 8 km (direct) S of Vincentia, Australian National Botanic Gardens Annex, western side of Lake Mackenzie, on track.
128441		V	CANB			Makinson, R.O.		842			28	8	1991	Solanaceae	Solanum americanum Mill.	Solanum	americanum	Mill.		Australian Virtual Herbarium Import	0	2	2017			No	Asia-Tropical	Australia	Australia	New South Wales			Jervis Bay area, c. 8 km (direct) S of Vincentia, Australian National Botanic Gardens Annex, western side of Lake Mackenzie, on track.		6	GAZ	c. 35°09'00' S, 150°40'00' E	-35.15	150.667	0	0		Australia, New South Wales: Jervis Bay area, c. 8 km (direct) S of Vincentia, Australian National Botanic Gardens Annex, western side of Lake Mackenzie, on track.
128442		V	CANB			Taws, N.M.		592			17	9	1996	Solanaceae	Solanum americanum Mill.	Solanum	americanum	Mill.		Australian Virtual Herbarium Import	0	2	2017			No	Asia-Tropical	Australia	Australia	New South Wales			Jervis Bay National Park, Bowen Island near houses.		7	GAZ	35°07'09' S, 150°45'56' E	-35.1192	150.766	0	0		Australia, New South Wales: Jervis Bay National Park, Bowen Island near houses.
127391		V	AD			Holmes, J.		s.n.			22	11	1972	Solanaceae	Solanum americanum Mill.	Solanum	americanum	Mill.		Australian Virtual Herbarium Import	0	2	2017			No	Asia-Tropical	Australia	Australia	Northern Territory	Coomalie		Jettner's Farm, Adelaide River		4	GAZ	13°14' S, 131°06' E	-13.2333	131.1	0	0		Australia, Northern Territory, Coomalie: Jettner's Farm, Adelaide River
127702		V	DNA			Holmes, J.		s.n.			22	11	1972	Solanaceae	Solanum americanum Mill.	Solanum	americanum	Mill.		Australian Virtual Herbarium Import	0	2	2017			No	Asia-Tropical	Australia	Australia	Northern Territory	Coomalie		Jettners Farm;Adelaide River		7	GAZ	13°14'55' S, 131°07'04' E	-13.2486	131.118	0	0		Australia, Northern Territory, Coomalie: Jettners Farm;Adelaide River
128024		V	NSW			Leichhardt, L.		s.n.			30	9	1844	Solanaceae	Solanum americanum Mill.	Solanum	americanum	Mill.		Australian Virtual Herbarium Import	0	2	2017			No	Asia-Tropical	Australia	Australia	Queensland	Western Downs		Jimba [Jimbour, plains of the Condamine].		4	GAZ	26°58' S, 151°13' E	-26.97	151.22	0	0		Australia, Queensland, Western Downs: Jimba [Jimbour, plains of the Condamine].
127381		V	AD			Tracey, G.		s.n.			11	10	1968	Solanaceae	Solanum americanum Mill.	Solanum	americanum	Mill.		Australian Virtual Herbarium Import	0	2	2017			No	Asia-Tropical	Australia	Australia	Queensland			Johannsons Caves - within a mile of Mt Etna near 'The Caves' N of Rockhampton					0	0	0	0		Australia, Queensland: Johannsons Caves - within a mile of Mt Etna near 'The Caves' N of Rockhampton
120068		V	AD,CANB,K,L			Symon, D.E.		4779			20	5	1967	Solanaceae	Solanum americanum Mill.	Solanum	americanum	Mill.		Särkinen, T	29	11	2016	flowers white, nodding, stem wings evident		No	Asia-Tropical	Australia	Australia	Queensland			Just N of Laura, turnoff from Cooktown road	by roadside				0	0	0	0		Australia, Queensland: Just N of Laura, turnoff from Cooktown road
128433		V	CANB			Purdie, R.W.		6559			2	10	2007	Solanaceae	Solanum americanum Mill.	Solanum	americanum	Mill.		Australian Virtual Herbarium Import	0	2	2017			No	Asia-Tropical	Australia	Australia	Northern Territory	West Arnhem		Kakadu National Park, Gungarre Walk at South Alligator.		7	GAZ	12°41'03' S, 132°28'56' E	-12.6842	132.482	0	0		Australia, Northern Territory, West Arnhem: Kakadu National Park, Gungarre Walk at South Alligator.
128448		V	DNA			Purdie, R.W.		6559			2	10	2007	Solanaceae	Solanum americanum Mill.	Solanum	americanum	Mill.		Australian Virtual Herbarium Import	0	2	2017			No	Asia-Tropical	Australia	Australia	Northern Territory	West Arnhem		Kakadu NP, Gungarre Walk at South Alligator		7	GAZ	12°41'03' S, 132°28'56' E	-12.6842	132.482	0	0		Australia, Northern Territory, West Arnhem: Kakadu NP, Gungarre Walk at South Alligator
128293		V	AD,DNA			Beauglehole, A.C.		58411		Errey, E.G.	8	8	1978	Solanaceae	Solanum americanum Mill.	Solanum	americanum	Mill.		Australian Virtual Herbarium Import	0	2	2017			No	Asia-Tropical	Australia	Australia	Northern Territory	Roper Gulf		Katherine River, W of Katherine, Stuart H[i]ghw[a]y		4	GAZ	13°24' S, 133°10' E	-13.4	133.167	0	0		Australia, Northern Territory, Roper Gulf: Katherine River, W of Katherine, Stuart H[i]ghw[a]y
128097		V	NSW			Cheel, E.		s.n.			0	4	1917	Solanaceae	Solanum americanum Mill.	Solanum	americanum	Mill.		Australian Virtual Herbarium Import	0	2	2017			No	Asia-Tropical	Australia	Australia	New South Wales	Randwick		Kensington.		4	GAZ	33°55' S, 151°13' E	-33.92	151.22	0	0		Australia, New South Wales, Randwick: Kensington.
127681		V	CANB			Canning, E.M.		4284			20	10	1977	Solanaceae	Solanum americanum Mill.	Solanum	americanum	Mill.		Australian Virtual Herbarium Import	0	2	2017			No	Asia-Tropical	Australia	Australia	New South Wales	Shoalhaven		Kioloa, track to beach near Edith and Joy London Foundation of A.N.U., roadside of foredune.		6	GAZ	c. 35°33'00' S, 150°23'00' E	-35.55	150.383	0	0		Australia, New South Wales, Shoalhaven: Kioloa, track to beach near Edith and Joy London Foundation of A.N.U., roadside of foredune.
127679		V	CANB			Canning, E.M.		4232			4	4	1977	Solanaceae	Solanum americanum Mill.	Solanum	americanum	Mill.		Australian Virtual Herbarium Import	0	2	2017			No	Asia-Tropical	Australia	Australia	New South Wales	Shoalhaven		Kioloa: Edith & Joy London Foundation of A.N.U.: between Estuary Creek Crossing & beach, along S. bank of creek.		6	GAZ	c. 35°33'00' S, 150°23'00' E	-35.55	150.383	0	0		Australia, New South Wales, Shoalhaven: Kioloa: Edith & Joy London Foundation of A.N.U.: between Estuary Creek Crossing & beach, along S. bank of creek.
128572		V	PERTH			Mitchell, A.A.		6682			30	3	2001	Solanaceae	Solanum americanum Mill.	Solanum	americanum	Mill.		Australian Virtual Herbarium Import	0	2	2017			No	Asia-Tropical	Australia	Australia	Western Australia	Broome		Kirbys Block, 12 Mile Area, 12.98 from Broome Post Office on a bearing of 52 degrees		7	GAZ	17°52'03' S, 122°21'55' E	-17.8675	122.365	0	0		Australia, Western Australia, Broome: Kirbys Block, 12 Mile Area, 12.98 from Broome Post Office on a bearing of 52 degrees
128446		V	DNA			Mitchell, A.A.		6682			30	3	2001	Solanaceae	Solanum americanum Mill.	Solanum	americanum	Mill.		Australian Virtual Herbarium Import	0	2	2017			No	Asia-Tropical	Australia	Australia	Western Australia	Broome		Kirbys Block, 12 Mile area, 12.98 km from Broome P.O. on a bearing of 52 degrees, W.A.		7	GAZ	17°52'08' S, 122°21'50' E	-17.8689	122.364	0	0		Australia, Western Australia, Broome: Kirbys Block, 12 Mile area, 12.98 km from Broome P.O. on a bearing of 52 degrees, W.A.
128270		V	AD			Mitchell, A.A.		6682			30	3	2001	Solanaceae	Solanum americanum Mill.	Solanum	americanum	Mill.		Australian Virtual Herbarium Import	0	2	2017			No	Asia-Tropical	Australia	Australia	Western Australia	Broome		Kirby's Block, 12 Mile Area, 12.98 km from Broome P[ost] O[ffice], at a bearing of 52 degrees [= NE]		7	GAZ	17°52'08' S, 122°21'50' E	-17.8689	122.364	0	0		Australia, Western Australia, Broome: Kirby's Block, 12 Mile Area, 12.98 km from Broome P[ost] O[ffice], at a bearing of 52 degrees [= NE]
127664		V	CANB			Westaway, J.O.		3656			15	9	2011	Solanaceae	Solanum americanum Mill.	Solanum	americanum	Mill.		Australian Virtual Herbarium Import	0	2	2017			No	Asia-Tropical	Australia	Australia	Western Australia	Broome		Kirbys Block, 12 Mile Area, 12.98 km from Broome Post Office on bearing of 52 degrees.		7	GAZ	17°52'08' S, 122°21'50' E	-17.8689	122.364	0	0		Australia, Western Australia, Broome: Kirbys Block, 12 Mile Area, 12.98 km from Broome Post Office on bearing of 52 degrees.
127939		V	NSW			Symon, D.E.		s.n.			3	4	1968	Solanaceae	Solanum americanum Mill.	Solanum	americanum	Mill.		Australian Virtual Herbarium Import	0	2	2017			No	Asia-Tropical	Australia	Australia	New South Wales	Rockdale		Kogarah.		4	GAZ	33°57' S, 151°08' E	-33.95	151.13	0	0		Australia, New South Wales, Rockdale: Kogarah.
127943		V	NSW			Symon, D.E.	SS-	143			2	4	1968	Solanaceae	Solanum americanum Mill.	Solanum	americanum	Mill.		Australian Virtual Herbarium Import	0	2	2017			No	Asia-Tropical	Australia	Australia	New South Wales	Rockdale		Kogarah.		4	GAZ	33°57' S, 151°08' E	-33.95	151.13	0	0		Australia, New South Wales, Rockdale: Kogarah.
128170		V	NSW			Symon, D.E.		s.n.			0	1	1966	Solanaceae	Solanum americanum Mill.	Solanum	americanum	Mill.		Australian Virtual Herbarium Import	0	2	2017			No	Asia-Tropical	Australia	Australia	New South Wales	Rockdale		Kogarah.		4	GAZ	33°57' S, 151°08' E	-33.95	151.13	0	0		Australia, New South Wales, Rockdale: Kogarah.
127392		V	AD			Swan, J.M.		128			0	8	1974	Solanaceae	Solanum americanum Mill.	Solanum	americanum	Mill.		Australian Virtual Herbarium Import	0	2	2017			No	Asia-Tropical	Australia	Australia	Queensland			Kuranda Railway Station					0	0	0	0		Australia, Queensland: Kuranda Railway Station
127984		V	NSW			Coveny, R.G.		6424			3	6	1975	Solanaceae	Solanum americanum Mill.	Solanum	americanum	Mill.		Australian Virtual Herbarium Import	0	2	2017			No	Asia-Tropical	Australia	Australia	New South Wales	Randwick		La Perouse.		6	GAZ	c. 33°58'48' S, 151°13'48' E	-33.98	151.23	0	0		Australia, New South Wales, Randwick: La Perouse.
128208		V	PERTH			Creed, K.E.		280			0	0	0	Solanaceae	Solanum americanum Mill.	Solanum	americanum	Mill.		Australian Virtual Herbarium Import	0	2	2017			No	Asia-Tropical	Australia	Australia	Western Australia			Lake Mealup, 25 km W of Pinjarra		4	GAZ	32°40' S, 115°41' E	-32.6667	115.683	0	0		Australia, Western Australia: Lake Mealup, 25 km W of Pinjarra
127708		V	DNA			Risler, J.		970			4	8	2001	Solanaceae	Solanum americanum Mill.	Solanum	americanum	Mill.		Australian Virtual Herbarium Import	0	2	2017			No	Asia-Tropical	Australia	Australia	Northern Territory	Barkly		Lake Nash Stn, SE end of Waterhole behind Hmstd.		7	GAZ	20°58'20' S, 137°55'54' E	-20.9721	137.932	0	0		Australia, Northern Territory, Barkly: Lake Nash Stn, SE end of Waterhole behind Hmstd.
128205		V	PERTH			Keighery, G.J.		16460			1	8	2003	Solanaceae	Solanum americanum Mill.	Solanum	americanum	Mill.		Australian Virtual Herbarium Import	0	2	2017			No	Asia-Tropical	Australia	Australia	Western Australia	Wanneroo		Lake Nowergup Nature Reserve, E of Neerabup National Park		4	GAZ	31°37' S, 115°43' E	-31.6167	115.717	0	0		Australia, Western Australia, Wanneroo: Lake Nowergup Nature Reserve, E of Neerabup National Park
120043		V	AD,K,NSW			Henderson, R.J.F.		1303			6	4	1972	Solanaceae	Solanum americanum Mill.	Solanum	americanum	Mill.		Särkinen, T	29	11	2016	ascending herb to ca. 0.75 m, ripe fruit shining purple black and pendant		No	Asia-Tropical	Australia	Australia	Queensland	Moreton District		Levers Plateau, on Qld/NSW border ca 90 km SSW of Brisbane	red clay loam, on margin of rainforest, N aspect	4	SPEC	28°18' S, 152°55' E Alt: 700m	-28.3	152.917	700	0		Australia, Queensland, Moreton District: Levers Plateau, on Qld/NSW border ca 90 km SSW of Brisbane
127593		V	CANB			Moore, C.W.E.		9158			4	10	1990	Solanaceae	Solanum americanum Mill.	Solanum	americanum	Mill.		Australian Virtual Herbarium Import	0	2	2017			No	Asia-Tropical	Australia	Australia	New South Wales	Inverell		'Lisgar', 24km S of Yetman on road to Warialda. (1km E of house).			GAZ	29°01'00' S, 150°44' E	-29.0167	150.75	0	0		Australia, New South Wales, Inverell: 'Lisgar', 24km S of Yetman on road to Warialda. (1km E of house).
128135		V	NSW			Without Collector		s.n.			0	9	1949	Solanaceae	Solanum americanum Mill.	Solanum	americanum	Mill.		Australian Virtual Herbarium Import	0	2	2017			No	Asia-Tropical	Australia	Australia	New South Wales	Lismore		Lismore district.		4	GAZ	28°49' S, 153°16' E	-28.82	153.27	0	0		Australia, New South Wales, Lismore: Lismore district.
120061		V	K			McCornish, J.D.		46			0	11	1936	Solanaceae	Solanum americanum Mill.	Solanum	americanum	Mill.		Särkinen, T	29	11	2016	in flower and fruit Oct. -Dec., fruit considered poisonous by the islanders		No	Asia-Tropical	Australia	Australia	New South Wales		Lord Howe Island	Lord Howe Island	fairly common				0	0	0	0		Australia, New South Wales, Lord Howe Island: Lord Howe Island
120060		V	K			Game, J.C.	69/	306			2	9	1969	Solanaceae	Solanum americanum Mill.	Solanum	americanum	Mill.		Särkinen, T	29	11	2016	flowers white, ripe fruit black		No	Asia-Tropical	Australia	Australia	New South Wales		Lord Howe Island	Lord Howe Island, in the W Base of Mt Gower	hanging from the base of the cliff in the cave overlay at the North end of the little slope			Alt: 1310m	0	0	1310	0		Australia, New South Wales, Lord Howe Island: Lord Howe Island, in the W Base of Mt Gower
127820		V	MEL			Willis, J.H.		s.n.			31	8	1981	Solanaceae	Solanum americanum Mill.	Solanum	americanum	Mill.		Australian Virtual Herbarium Import	0	2	2017			No	Asia-Tropical	Australia	Australia	New South Wales			Lord Howe Island, Mount Gower ridge.		4	GAZ	31°32' S, 159°05' E	-31.5333	159.083	0	0		Australia, New South Wales: Lord Howe Island, Mount Gower ridge.
120062		V	K			Green, P.S.		1571			11	11	1963	Solanaceae	Solanum americanum Mill.	Solanum	americanum	Mill.		Särkinen, T	29	11	2016	flowers white, pendulous		No	Asia-Tropical	Australia	Australia	New South Wales		Lord Howe Island	Lord Howe Island, SE lower slope of Malabar	rocky ledge in the opening in low dry forest and scrub, SE lower slope				0	0	0	0		Australia, New South Wales, Lord Howe Island: Lord Howe Island, SE lower slope of Malabar
120072		V	K			Rodd, A.N.		1751			23	3	1971	Solanaceae	Solanum americanum Mill.	Solanum	americanum	Mill.		Särkinen, T	29	11	2016	old wiry shrub c 1m high, flowers small, fruits shiny black		No	Asia-Tropical	Australia	Australia	New South Wales		Lord Howe Island	Lord Howe Island, valley between North Beach and New Gulch	in dense growth of Scirpus nodosus, Poa poiformis, Cassinia tenuifolia, near edge of forest in valley bottom, basalt soil	4	SPEC	31°30' S, 159°02' E Alt: 15m	-31.5	159.033	15	0		Australia, New South Wales, Lord Howe Island: Lord Howe Island, valley between North Beach and New Gulch
13937		V	BM			Morrison, A.		s.n.			20	3	1909	Solanaceae	Solanum americanum Mill.	Solanum	americanum	Mill.		Henderson, RJF	0	8	1973			No	Asia-Tropical	Australia	Australia	Western Australia		Bayswater	Lower Swan River					0	0	0	0		Australia, Western Australia, Bayswater: Lower Swan River
127983		V	NSW			Fallding, H.		s.n.		Benson, J.	24	8	1979	Solanaceae	Solanum americanum Mill.	Solanum	americanum	Mill.		Australian Virtual Herbarium Import	0	2	2017			No	Asia-Tropical	Australia	Australia	New South Wales	Shellharbour		Macquarie Pass, between Robertson and Albion Park.		7	GAZ	34°33'45' S, 150°39'29' E	-34.5625	150.658	0	0		Australia, New South Wales, Shellharbour: Macquarie Pass, between Robertson and Albion Park.
127872		V	MEL			Willis, J.H.		s.n.			12	4	1990	Solanaceae	Solanum americanum Mill.	Solanum	americanum	Mill.		Australian Virtual Herbarium Import	0	2	2017			No	Asia-Tropical	Australia	Australia	Victoria	East Gippsland		Mallacoota, above Devlin's Inlet.		4	GAZ	37°34' S, 149°44' E	-37.5667	149.75	0	0		Australia, Victoria, East Gippsland: Mallacoota, above Devlin's Inlet.
128213		V	WOLL			Mills, K.		s.n.			16	5	1976	Solanaceae	Solanum americanum Mill.	Solanum	americanum	Mill.		Australian Virtual Herbarium Import	0	2	2017			No	Asia-Tropical	Australia	Australia	New South Wales	Eurobodalla		Malua Bay south coast			GAZ	35°46'54' S, 150°14'04' E	-35.7818	150.235	0	0		Australia, New South Wales, Eurobodalla: Malua Bay south coast
120081		V	K			Coveny, R.G.		6398		Hind, P. & Phillips, P.	1	6	1975	Solanaceae	Solanum americanum Mill.	Solanum	americanum	Mill.		Särkinen, T	29	11	2016	herb 30-40 cm high with small light lavender to white flowers and black berries (?)		No	Asia-Tropical	Australia	Australia	New South Wales			Manning River, 22.5 km (14 miles) by road NNW of Gloucester on Walcha Road	scattered along river with Solanum nigrum	4	SPEC	31°52' S, 151°52' E	-31.8667	151.867	0	0		Australia, New South Wales: Manning River, 22.5 km (14 miles) by road NNW of Gloucester on Walcha Road
128300		V	AD,NSW			Coveny, R.G.		6398		Phillips, P.	1	6	1975	Solanaceae	Solanum americanum Mill.	Solanum	americanum	Mill.		Australian Virtual Herbarium Import	0	2	2017			No	Asia-Tropical	Australia	Australia	New South Wales	Gloucester		Manning River, 22.5 km (14 miles) by road NNW of Gloucester on Walcha Road		4	GAZ	31°52' S, 151°52' E	-31.8667	151.867	0	0		Australia, New South Wales, Gloucester: Manning River, 22.5 km (14 miles) by road NNW of Gloucester on Walcha Road
120056		V	K			Cunningham, I.		s.n.			0	10	1967	Solanaceae	Solanum americanum Mill.	Solanum	americanum	Mill.		Särkinen, T	29	11	2016			No	Asia-Tropical	Australia	Australia	Queensland	Cook		Mareeba	on poorly drained yellow basalt soil				0	0	0	0		Australia, Queensland, Cook: Mareeba
128027		V	NSW			Pickard, J.		3002			23	10	1976	Solanaceae	Solanum americanum Mill.	Solanum	americanum	Mill.		Australian Virtual Herbarium Import	0	2	2017			No	Asia-Tropical	Australia	Australia	New South Wales	Central Darling		Marlow Gypsum Mine 22 km N of Conoble Railway Station.		6	GAZ	c. 32°46'12' S, 144°45'00' E	-32.77	144.75	0	0		Australia, New South Wales, Central Darling: Marlow Gypsum Mine 22 km N of Conoble Railway Station.
128091		V	NSW			Ford, N.C.		s.n.			0	11	1954	Solanaceae	Solanum americanum Mill.	Solanum	americanum	Mill.		Australian Virtual Herbarium Import	0	2	2017			No	Asia-Tropical	Australia	Australia	New South Wales	Randwick		Maroubra.		4	GAZ	33°57' S, 151°15' E	-33.95	151.25	0	0		Australia, New South Wales, Randwick: Maroubra.
120040		V	K			Longman, H.A.		s.n.			0	9	1912	Solanaceae	Solanum americanum Mill.	Solanum	americanum	Mill.		Särkinen, T	29	11	2016			No	Asia-Tropical	Australia	Australia	Queensland			Masthead Island					0	0	0	0		Australia, Queensland: Masthead Island
127492		V	AD			Batianoff, G.N.	92-	727		Dillewaard, H.A.	15	7	1992	Solanaceae	Solanum americanum Mill.	Solanum	americanum	Mill.		Australian Virtual Herbarium Import	0	2	2017			No	Asia-Tropical	Australia	Australia	Queensland			McEwens Beach, Mackay		6	GAZ	c. 21°15'00' S, 149°16'00' E	-21.25	149.267	0	0		Australia, Queensland: McEwens Beach, Mackay
127950		V	NSW			Rodd, A.N.		s.n.		Tindale, M.D.	11	10	1968	Solanaceae	Solanum americanum Mill.	Solanum	americanum	Mill.		Australian Virtual Herbarium Import	0	2	2017			No	Asia-Tropical	Australia	Australia	New South Wales	Hornsby		McKell Park, Brooklyn.		4	GAZ	33°33' S, 151°13' E	-33.55	151.22	0	0		Australia, New South Wales, Hornsby: McKell Park, Brooklyn.
127853		V	MEL			Lorimer, G.S.		s.n.			13	9	1997	Solanaceae	Solanum americanum Mill.	Solanum	americanum	Mill.		Australian Virtual Herbarium Import	0	2	2017			No	Asia-Tropical	Australia	Australia	Victoria	Yarra Ranges		Melbourne, outer suburb of Montrose. Bungalook Creek, in Leversha Reserve. Beside creek at the foot-bridge. AMG ref.: Zone 55, 353450E, 5812550N.		6	GAZ	c. 37°49'21' S, 145°20'06' E	-37.8225	145.335	0	0		Australia, Victoria, Yarra Ranges: Melbourne, outer suburb of Montrose. Bungalook Creek, in Leversha Reserve. Beside creek at the foot-bridge. AMG ref.: Zone 55, 353450E, 5812550N.
127704		V	DNA			Fensham, R.		1290			6	4	1992	Solanaceae	Solanum americanum Mill.	Solanum	americanum	Mill.		Australian Virtual Herbarium Import	0	2	2017			No	Asia-Tropical	Australia	Australia	Northern Territory	Tiwi Islands		Melville Isle; SE.Coast.		7	GAZ	11°50'55' S, 131°02'04' E	-11.8486	131.035	0	0		Australia, Northern Territory, Tiwi Islands: Melville Isle; SE.Coast.
128019		V	NSW			Haegi, L.A.R.		1715			9	2	1979	Solanaceae	Solanum americanum Mill.	Solanum	americanum	Mill.		Australian Virtual Herbarium Import	0	2	2017			No	Asia-Tropical	Australia	Australia	New South Wales	Bega Valley		Merimbula Creek crossing on Tathra road, NE outskirts of Merimbula.		6	GAZ	c. 36°52'48' S, 149°54'00' E	-36.88	149.9	0	0		Australia, New South Wales, Bega Valley: Merimbula Creek crossing on Tathra road, NE outskirts of Merimbula.
127619		V	CANB			LeBreton, C.		s.n.			13	7	1990	Solanaceae	Solanum americanum Mill.	Solanum	americanum	Mill.		Australian Virtual Herbarium Import	0	2	2017			No	Asia-Tropical	Australia	Australia	Victoria			Milgrove [Millgrove], along the road to tip in grove in front of Pallotti College.			GAZ	37°44'46' S, 145°37'44' E	-37.746	145.629	0	0		Australia, Victoria: Milgrove [Millgrove], along the road to tip in grove in front of Pallotti College.
127488		V	AD			LeBreton, C.		237			13	7	1990	Solanaceae	Solanum americanum Mill.	Solanum	americanum	Mill.		Australian Virtual Herbarium Import	0	2	2017			No	Asia-Tropical	Australia	Australia	Victoria	Yarra Ranges		Milgrove, along the road to the tip in the grove in front of Pallotti College		4	GAZ	37°45' S, 145°39' E	-37.755	145.651	0	0		Australia, Victoria, Yarra Ranges: Milgrove, along the road to the tip in the grove in front of Pallotti College
127671		V	CANB			Phillips, M.E.		933			3	5	1961	Solanaceae	Solanum americanum Mill.	Solanum	americanum	Mill.		Australian Virtual Herbarium Import	0	2	2017			No	Asia-Tropical	Australia	Australia	New South Wales	Shellharbour		Minnamurra.		4	GAZ	34°37' S, 150°49' E	-34.6167	150.823	0	0		Australia, New South Wales, Shellharbour: Minnamurra.
128120		V	NSW			Cheel, E.		s.n.			0	11	1917	Solanaceae	Solanum americanum Mill.	Solanum	americanum	Mill.		Australian Virtual Herbarium Import	0	2	2017			No	Asia-Tropical	Australia	Australia	New South Wales	Sutherland Shire		Miranda via Sutherland.		4	GAZ	34°01' S, 151°06' E	-34.02	151.1	0	0		Australia, New South Wales, Sutherland Shire: Miranda via Sutherland.
128182		V	PERTH			Keighery, G.J.		9645			4	11	1987	Solanaceae	Solanum americanum Mill.	Solanum	americanum	Mill.		Australian Virtual Herbarium Import	0	2	2017			No	Asia-Tropical	Australia	Australia	Western Australia	Albany		Misery Beach, Torndirrup, 18 km S of Albany		5	GAZ	35°06' S, 117°58' E	-35.0964	117.965	0	0		Australia, Western Australia, Albany: Misery Beach, Torndirrup, 18 km S of Albany
128184		V	PERTH			Keighery, G.J.		8887			27	10	1986	Solanaceae	Solanum americanum Mill.	Solanum	americanum	Mill.		Australian Virtual Herbarium Import	0	2	2017			No	Asia-Tropical	Australia	Australia	Western Australia	Albany		Misery Beach; Torndirrup, 20 km SSE Albany		5	GAZ	35°06' S, 117°58' E	-35.0964	117.965	0	0		Australia, Western Australia, Albany: Misery Beach; Torndirrup, 20 km SSE Albany
127922		V	NE			O'Keefe, J.		37			21	5	2005	Solanaceae	Solanum americanum Mill.	Solanum	americanum	Mill.		Australian Virtual Herbarium Import	0	2	2017			No	Asia-Tropical	Australia	Australia	New South Wales	Nambucca		Missabotti Creek, 8 km NW of Bowraville along road to Bellingen			GAZ	30°35'00' S, 152°50'00' E	-30.5833	152.833	0	0		Australia, New South Wales, Nambucca: Missabotti Creek, 8 km NW of Bowraville along road to Bellingen
128402		V	CANB			Heyligers, P.C.		99003			28	3	1999	Solanaceae	Solanum americanum Mill.	Solanum	americanum	Mill.		Australian Virtual Herbarium Import	0	2	2017			No	Asia-Tropical	Australia	Australia	New South Wales			Montagu Island		6	GAZ	c. 36°15'00' S, 150°14'00' E Alt: 10 - 50m	-36.25	150.233	10	50		Australia, New South Wales: Montagu Island
128405		V	CANB			Heyligers, P.C.		99006			28	3	1999	Solanaceae	Solanum americanum Mill.	Solanum	americanum	Mill.		Australian Virtual Herbarium Import	0	2	2017			No	Asia-Tropical	Australia	Australia	New South Wales			Montagu Island, 'Hydrocotyle bonariensis alcove' in the NE corner of 'South Island'		6	GAZ	c. 36°15'00' S, 150°14'00' E	-36.25	150.233	0	0		Australia, New South Wales: Montagu Island, 'Hydrocotyle bonariensis alcove' in the NE corner of 'South Island'
128406		V	CANB			Heyligers, P.C.		99006			28	3	1999	Solanaceae	Solanum americanum Mill.	Solanum	americanum	Mill.		Australian Virtual Herbarium Import	0	2	2017			No	Asia-Tropical	Australia	Australia	New South Wales			Montagu Island, 'Hydrocotyle bonariensis alcove' in the NE corner of 'South Island'		6	GAZ	c. 36°15'00' S, 150°14'00' E	-36.25	150.233	0	0		Australia, New South Wales: Montagu Island, 'Hydrocotyle bonariensis alcove' in the NE corner of 'South Island'
127600		V	CANB			Heyligers, P.C.		89016			31	3	1989	Solanaceae	Solanum americanum Mill.	Solanum	americanum	Mill.		Australian Virtual Herbarium Import	0	2	2017			No	Asia-Tropical	Australia	Australia	New South Wales			Montagu Island.		6	GAZ	c. 36°15'00' S, 150°14'00' E	-36.25	150.233	0	0		Australia, New South Wales: Montagu Island.
127601		V	CANB			Heyligers, P.C.		94009			29	3	1994	Solanaceae	Solanum americanum Mill.	Solanum	americanum	Mill.		Australian Virtual Herbarium Import	0	2	2017			No	Asia-Tropical	Australia	Australia	New South Wales			Montagu Island.		6	GAZ	c. 36°15'00' S, 150°14'00' E	-36.25	150.233	0	0		Australia, New South Wales: Montagu Island.
127604		V	CANB			Heyligers, P.C.		88050			25	3	1988	Solanaceae	Solanum americanum Mill.	Solanum	americanum	Mill.		Australian Virtual Herbarium Import	0	2	2017			No	Asia-Tropical	Australia	Australia	New South Wales			Montagu Island.		6	GAZ	c. 36°15'00' S, 150°14'00' E	-36.25	150.233	0	0		Australia, New South Wales: Montagu Island.
128385		V	CANB			Heyligers, P.C.		92010			29	3	1992	Solanaceae	Solanum americanum Mill.	Solanum	americanum	Mill.		Australian Virtual Herbarium Import	0	2	2017			No	Asia-Tropical	Australia	Australia	New South Wales			Montagu Island.		6	GAZ	c. 36°15'00' S, 150°14'00' E	-36.25	150.233	0	0		Australia, New South Wales: Montagu Island.
128501		V	NSW			Heyligers, P.C.		99003			28	3	1999	Solanaceae	Solanum americanum Mill.	Solanum	americanum	Mill.		Australian Virtual Herbarium Import	0	2	2017			No	Asia-Tropical	Australia	Australia	New South Wales	Eurobodalla		Montagu Island.		6	GAZ	c. 36°15'00' S, 150°13'48' E	-36.25	150.23	0	0		Australia, New South Wales, Eurobodalla: Montagu Island.
128531		V	NSW			Heyligers, P.C.		92010			29	3	1992	Solanaceae	Solanum americanum Mill.	Solanum	americanum	Mill.		Australian Virtual Herbarium Import	0	2	2017			No	Asia-Tropical	Australia	Australia	New South Wales	Eurobodalla		Montagu Island.		6	GAZ	c. 36°15'00' S, 150°13'48' E	-36.25	150.23	0	0		Australia, New South Wales, Eurobodalla: Montagu Island.
128403		V	CANB			Heyligers, P.C.		99005			28	3	1999	Solanaceae	Solanum americanum Mill.	Solanum	americanum	Mill.		Australian Virtual Herbarium Import	0	2	2017			No	Asia-Tropical	Australia	Australia	New South Wales			Montagu Island; in the shearwater study area of the'North Island'		6	GAZ	c. 36°15'00' S, 150°14'00' E	-36.25	150.233	0	0		Australia, New South Wales: Montagu Island; in the shearwater study area of the'North Island'
128404		V	CANB			Heyligers, P.C.		99005			28	3	1999	Solanaceae	Solanum americanum Mill.	Solanum	americanum	Mill.		Australian Virtual Herbarium Import	0	2	2017			No	Asia-Tropical	Australia	Australia	New South Wales			Montagu Island; in the shearwater study area of the'North Island'		6	GAZ	c. 36°15'00' S, 150°14'00' E	-36.25	150.233	0	0		Australia, New South Wales: Montagu Island; in the shearwater study area of the'North Island'
128500		V	NSW			Heyligers, P.C.		99005			28	3	1999	Solanaceae	Solanum americanum Mill.	Solanum	americanum	Mill.		Australian Virtual Herbarium Import	0	2	2017			No	Asia-Tropical	Australia	Australia	New South Wales	Eurobodalla		Montagu Island; in the shearwater study area of the'North Island'		6	GAZ	c. 36°15'00' S, 150°13'48' E	-36.25	150.23	0	0		Australia, New South Wales, Eurobodalla: Montagu Island; in the shearwater study area of the'North Island'
128508		V	NSW			Heyligers, P.C.		99005			28	3	1999	Solanaceae	Solanum americanum Mill.	Solanum	americanum	Mill.		Australian Virtual Herbarium Import	0	2	2017			No	Asia-Tropical	Australia	Australia	New South Wales	Eurobodalla		Montagu Island; in the shearwater study area of the'North Island'		6	GAZ	c. 36°15'00' S, 150°13'48' E	-36.25	150.23	0	0		Australia, New South Wales, Eurobodalla: Montagu Island; in the shearwater study area of the'North Island'
128509		V	NSW			Heyligers, P.C.		99005			28	3	1999	Solanaceae	Solanum americanum Mill.	Solanum	americanum	Mill.		Australian Virtual Herbarium Import	0	2	2017			No	Asia-Tropical	Australia	Australia	New South Wales	Eurobodalla		Montagu Island; in the shearwater study area of the'North Island'		6	GAZ	c. 36°15'00' S, 150°13'48' E	-36.25	150.23	0	0		Australia, New South Wales, Eurobodalla: Montagu Island; in the shearwater study area of the'North Island'
128067		V	NSW			Rodway, F.A.		6490			4	4	1932	Solanaceae	Solanum americanum Mill.	Solanum	americanum	Mill.		Australian Virtual Herbarium Import	0	2	2017			No	Asia-Tropical	Australia	Australia	New South Wales			Montague Island.		4	GAZ	36°15' S, 150°13' E	-36.25	150.22	0	0		Australia, New South Wales: Montague Island.
120073		V	K			Rodway, F.A.		735			4	4	1932	Solanaceae	Solanum americanum Mill.	Solanum	americanum	Mill.		Särkinen, T	29	11	2016			No	Asia-Tropical	Australia	Australia	New South Wales			Montaque Island, 125 miles S of Norova					0	0	0	0		Australia, New South Wales: Montaque Island, 125 miles S of Norova
128268		V	AD,CANB			Lepschi, B.J.		1153		Slee, A.V.	15	10	1993	Solanaceae	Solanum americanum Mill.	Solanum	americanum	Mill.		Australian Virtual Herbarium Import	0	2	2017			No	Asia-Tropical	Australia	Australia	Queensland	Barcaldine		Mooney Creek, 52 km N of Blackall on road to Barcaldine		4	GAZ	24°02' S, 145°20' E	-24.0333	145.333	0	0		Australia, Queensland, Barcaldine: Mooney Creek, 52 km N of Blackall on road to Barcaldine
127904		V	NE			Without Collector		s.n.			17	8	1990	Solanaceae	Solanum americanum Mill.	Solanum	americanum	Mill.		Australian Virtual Herbarium Import	0	2	2017			No	Asia-Tropical	Australia	Australia	New South Wales	Kyogle		Moore Park Nature Reserve, NW of Grevillia, upper Richmond River			GAZ	28°25' S, 152°44' E	-28.4167	152.75	0	0		Australia, New South Wales, Kyogle: Moore Park Nature Reserve, NW of Grevillia, upper Richmond River
128477		V	MEL			Beauglehole, A.C.		50427			22	3	1976	Solanaceae	Solanum americanum Mill.	Solanum	americanum	Mill.		Australian Virtual Herbarium Import	0	2	2017			No	Asia-Tropical	Australia	Australia	Victoria	Yarra Ranges		Moori Yalock [=Woori Yallock] Picnic Ground area, c. 0.5 km NW of Yellingbo.		4	GAZ	37°49' S, 145°31' E	-37.8167	145.517	0	0		Australia, Victoria, Yarra Ranges: Moori Yalock [=Woori Yallock] Picnic Ground area, c. 0.5 km NW of Yellingbo.
127957		V	NSW			Constable, E.F.		s.n.			8	1	1953	Solanaceae	Solanum americanum Mill.	Solanum	americanum	Mill.		Australian Virtual Herbarium Import	0	2	2017			No	Asia-Tropical	Australia	Australia	Queensland	Cook		Mount Glennie, Macpherson Ranges.		4	GAZ	12°21' S, 142°58' E	-12.35	142.97	0	0		Australia, Queensland, Cook: Mount Glennie, Macpherson Ranges.
127583		V	CANB			Martensz, P.N.		188			29	11	1969	Solanaceae	Solanum americanum Mill.	Solanum	americanum	Mill.		Australian Virtual Herbarium Import	0	2	2017			No	Asia-Tropical	Australia	Australia	New South Wales	Wollongong		Mount Kiera, Wollongong. In vicinity of scout's camp.		6	GAZ	c. 34°24'00' S, 150°51'00' E	-34.4	150.85	0	0		Australia, New South Wales, Wollongong: Mount Kiera, Wollongong. In vicinity of scout's camp.
127727		V	MEL			Maxwell, G.		s.n.			0	0	0	Solanaceae	Solanum americanum Mill.	Solanum	americanum	Mill.		Australian Virtual Herbarium Import	0	2	2017			No	Asia-Tropical	Australia	Australia	Western Australia	Albany		Mount Manypeak River. [Not found on maps or gazetteer. Lat/long for Mount Manypeaks.]		4	GAZ	34°54' S, 118°15' E	-34.9	118.25	0	0		Australia, Western Australia, Albany: Mount Manypeak River. [Not found on maps or gazetteer. Lat/long for Mount Manypeaks.]
128126		V	NSW			Johnson, L.A.S.		49			19	5	1951	Solanaceae	Solanum americanum Mill.	Solanum	americanum	Mill.		Australian Virtual Herbarium Import	0	2	2017			No	Asia-Tropical	Australia	Australia	Queensland			Mount Roberts, Macpherson Ranges.		4	GAZ	27°09' S, 153°18' E	-27.15	153.3	0	0		Australia, Queensland: Mount Roberts, Macpherson Ranges.
127379		V	AD			Valentine, P.S.		s.n.			5	1	1978	Solanaceae	Solanum americanum Mill.	Solanum	americanum	Mill.		Australian Virtual Herbarium Import	0	2	2017			No	Asia-Tropical	Australia	Australia	Queensland			Mt Bellenden Ker - peak, open area					0	0	0	0		Australia, Queensland: Mt Bellenden Ker - peak, open area
127688		V	CANB			Phillips, M.E.		1047			28	5	1961	Solanaceae	Solanum americanum Mill.	Solanum	americanum	Mill.		Australian Virtual Herbarium Import	0	2	2017			No	Asia-Tropical	Australia	Australia	Queensland	Moreton Bay		Mt Glorious.		4	GAZ	27°20' S, 152°46' E	-27.3333	152.767	0	0		Australia, Queensland, Moreton Bay: Mt Glorious.
127689		V	CANB			Phillips, M.E.		1064			28	5	1961	Solanaceae	Solanum americanum Mill.	Solanum	americanum	Mill.		Australian Virtual Herbarium Import	0	2	2017			No	Asia-Tropical	Australia	Australia	Queensland	Moreton Bay		Mt Glorious.		4	GAZ	27°20' S, 152°46' E	-27.3333	152.767	0	0		Australia, Queensland, Moreton Bay: Mt Glorious.
128272		V	AD			Waterhouse, B.M.		5401			30	8	1999	Solanaceae	Solanum americanum Mill.	Solanum	americanum	Mill.		Australian Virtual Herbarium Import	0	2	2017			No	Asia-Tropical	Australia	Australia	Queensland	Tablelands		Mt Molloy Campground		4	GAZ	16°40' S, 145°20' E	-16.6667	145.333	0	0		Australia, Queensland, Tablelands: Mt Molloy Campground
128409		V	CANB			Waterhouse, B.M.		5401			30	8	1999	Solanaceae	Solanum americanum Mill.	Solanum	americanum	Mill.		Australian Virtual Herbarium Import	0	2	2017			No	Asia-Tropical	Australia	Australia	Queensland	Tablelands		Mt Molloy Campground.		6	GAZ	c. 16°40'00' S, 145°20'00' E	-16.6667	145.333	0	0		Australia, Queensland, Tablelands: Mt Molloy Campground.
127481		V	AD			Blake, S.T.		21507			26	5	1951	Solanaceae	Solanum americanum Mill.	Solanum	americanum	Mill.		Australian Virtual Herbarium Import	0	2	2017			No	Asia-Tropical	Australia	Australia	Queensland	Southern Downs		Mt Roberts		6	GAZ	c. 28°10'00' S, 152°20'00' E	-28.1667	152.333	0	0		Australia, Queensland, Southern Downs: Mt Roberts
127675		V	CANB			Phillips, M.E.		88			10	8	1963	Solanaceae	Solanum americanum Mill.	Solanum	americanum	Mill.		Australian Virtual Herbarium Import	0	2	2017			No	Asia-Tropical	Australia	Australia	Queensland	Moreton Bay		Mt. Glorious. South fall of Joyner's Ridge.		4	GAZ	27°20' S, 152°46' E	-27.3333	152.767	0	0		Australia, Queensland, Moreton Bay: Mt. Glorious. South fall of Joyner's Ridge.
128124		V	NSW			Leichhardt, L.		s.n.			6	8	1842	Solanaceae	Solanum americanum Mill.	Solanum	americanum	Mill.		Australian Virtual Herbarium Import	0	2	2017			No	Asia-Tropical	Australia	Australia	New South Wales			Mulsons Ferry. [?Milson's Point, Sydney].					0	0	0	0		Australia, New South Wales: Mulsons Ferry. [?Milson's Point, Sydney].
127806		V	MEL			Beauglehole, A.C.		83205			29	12	1985	Solanaceae	Solanum americanum Mill.	Solanum	americanum	Mill.		Australian Virtual Herbarium Import	0	2	2017			No	Asia-Tropical	Australia	Australia	Victoria	Gannawarra		Murray River Reserve.		4	GAZ	35°28' S, 143°51' E	-35.4667	143.85	0	0		Australia, Victoria, Gannawarra: Murray River Reserve.
128015		V	NSW			Jacobs, S.W.L.		420			15	10	1972	Solanaceae	Solanum americanum Mill.	Solanum	americanum	Mill.		Australian Virtual Herbarium Import	0	2	2017			No	Asia-Tropical	Australia	Australia	New South Wales	Hay		Murrumbidgil Creek, 10 miles N of Booligal on Ivanhoe Road.		6	GAZ	c. 33°43'48' S, 144°55'12' E	-33.73	144.92	0	0		Australia, New South Wales, Hay: Murrumbidgil Creek, 10 miles N of Booligal on Ivanhoe Road.
127971		V	NSW			Pickard, J.		2930			15	12	1975	Solanaceae	Solanum americanum Mill.	Solanum	americanum	Mill.		Australian Virtual Herbarium Import	0	2	2017			No	Asia-Tropical	Australia	Australia	New South Wales			Mutton Bird Island.		6	GAZ	c. 31°31'48' S, 159°06'00' E	-31.53	159.1	0	0		Australia, New South Wales: Mutton Bird Island.
128302		V	AD,NSW			Symon, D.E.		11525			15	1	1979	Solanaceae	Solanum americanum Mill.	Solanum	americanum	Mill.		Australian Virtual Herbarium Import	0	2	2017			No	Asia-Tropical	Australia	Australia	New South Wales			Mylestom		4	GAZ	30°28' S, 153°03' E	-30.4667	153.05	0	0		Australia, New South Wales: Mylestom
128436		V	AD,CANB			Crisp, M.D.		2141			28	8	1976	Solanaceae	Solanum americanum Mill.	Solanum	americanum	Mill.		Australian Virtual Herbarium Import	0	2	2017			No	Asia-Tropical	Australia	Australia	New South Wales	Eurobodalla		Mystery Bay, 9 km S of Narooma.		5	GAZ	36°18' S, 150°08' E	-36.3	150.133	0	0		Australia, New South Wales, Eurobodalla: Mystery Bay, 9 km S of Narooma.
127974		V	NSW			Pickard, J.		2749			9	12	1975	Solanaceae	Solanum americanum Mill.	Solanum	americanum	Mill.		Australian Virtual Herbarium Import	0	2	2017			No	Asia-Tropical	Australia	Australia	New South Wales			N end Little Slope. Area SG.		5	GAZ	31°34' S, 159°04' E	-31.57	159.07	0	0		Australia, New South Wales: N end Little Slope. Area SG.
128262		V	AD,MEL			Clarke, I.C.		2891			4	4	1999	Solanaceae	Solanum americanum Mill.	Solanum	americanum	Mill.		Australian Virtual Herbarium Import	0	2	2017			No	Asia-Tropical	Australia	Australia	Victoria	East Gippsland		N of Mallacoota township, by dirt road SW off intersection of Narbethong Avenue and Lakeside Drive		4	GAZ	37°34' S, 149°44' E	-37.5667	149.75	0	0		Australia, Victoria, East Gippsland: N of Mallacoota township, by dirt road SW off intersection of Narbethong Avenue and Lakeside Drive
127753		V	MEL			Green, C.		s.n.			0	0	0	Solanaceae	Solanum americanum Mill.	Solanum	americanum	Mill.		Australian Virtual Herbarium Import	0	2	2017			No	Asia-Tropical	Australia	Australia	Victoria	Ararat		Near Ararat.		4	GAZ	37°17' S, 142°56' E	-37.2833	142.933	0	0		Australia, Victoria, Ararat: Near Ararat.
128175		V	PERTH			George, A.S.		s.n.			25	9	1969	Solanaceae	Solanum americanum Mill.	Solanum	americanum	Mill.		Australian Virtual Herbarium Import	0	2	2017			No	Asia-Tropical	Australia	Australia	Western Australia	South Perth		Near Collier School, Como		5	GAZ	32°00' S, 115°52' E	-31.995	115.868	0	0		Australia, Western Australia, South Perth: Near Collier School, Como
128538		V	NSW			Pedley, L.		5024			10	1	1984	Solanaceae	Solanum americanum Mill.	Solanum	americanum	Mill.		Australian Virtual Herbarium Import	0	2	2017			No	Asia-Tropical	Australia	Australia	Queensland	Toowoomba		Near Gore c. 40 km ENE of Inglewood.		4	GAZ	28°05' S, 151°15' E	-28.08	151.25	0	0		Australia, Queensland, Toowoomba: Near Gore c. 40 km ENE of Inglewood.
128363		V	AD,CANB,PERTH			Lepschi, B.J.		2580		Lally, T.R.	2	5	1996	Solanaceae	Solanum americanum Mill.	Solanum	americanum	Mill.		Australian Virtual Herbarium Import	0	2	2017			No	Asia-Tropical	Australia	Australia	Western Australia			Near junction of Princess Royal Drive and York Road, Albany, in parkland		4	GAZ	35°02' S, 117°53' E	-35.0333	117.883	0	0		Australia, Western Australia: Near junction of Princess Royal Drive and York Road, Albany, in parkland
128373		V	CANB,NSW			Hoogland, R.D.		8720			31	10	1963	Solanaceae	Solanum americanum Mill.	Solanum	americanum	Mill.		Australian Virtual Herbarium Import	0	2	2017			No	Asia-Tropical	Australia	Australia	New South Wales			Near Lovers Bay.					0	0	0	0		Australia, New South Wales: Near Lovers Bay.
120067		V	AD,CANB,K			Symon, D.E.		4880			26	5	1967	Solanaceae	Solanum americanum Mill.	Solanum	americanum	Mill.		Särkinen, T	29	11	2016			No	Asia-Tropical	Australia	Australia	Queensland			near Millstream Falls just W of Ravenshoe, Atherton Tableland, Q.	in sheltered woodland				0	0	0	0		Australia, Queensland: near Millstream Falls just W of Ravenshoe, Atherton Tableland, Q.
127461		V	AD			Henderson, R.J.F.		2791		Guymer, G.P. & Dillewaard, H.A.	14	10	1983	Solanaceae	Solanum americanum Mill.	Solanum	americanum	Mill.		Australian Virtual Herbarium Import	0	2	2017			No	Asia-Tropical	Australia	Australia	Queensland	Isaac		Near the homestead on Moonoomoo Station, in disturbed area near watering point		6	GAZ	c. 21°47'00' S, 146°05'00' E	-21.7833	146.083	0	0		Australia, Queensland, Isaac: Near the homestead on Moonoomoo Station, in disturbed area near watering point
127746		V	MEL			Bowman, E.M.		104			0	0	0	Solanaceae	Solanum americanum Mill.	Solanum	americanum	Mill.		Australian Virtual Herbarium Import	0	2	2017			No	Asia-Tropical	Australia	Australia	Queensland	Rockhampton		Neerkool [=Neerkol] Creek.		4	GAZ	23°27' S, 150°22' E	-23.45	150.367	0	0		Australia, Queensland, Rockhampton: Neerkool [=Neerkol] Creek.
128167		V	NSW			Lithgow, G.M.		246			10	11	1965	Solanaceae	Solanum americanum Mill.	Solanum	americanum	Mill.		Australian Virtual Herbarium Import	0	2	2017			No	Asia-Tropical	Australia	Australia	New South Wales	Port Stephens		Nelson Bay.		4	GAZ	32°43' S, 152°09' E	-32.72	152.15	0	0		Australia, New South Wales, Port Stephens: Nelson Bay.
128305		V	AD,NSW			Haegi, L.A.R.		1607			21	1	1979	Solanaceae	Solanum americanum Mill.	Solanum	americanum	Mill.		Australian Virtual Herbarium Import	0	2	2017			No	Asia-Tropical	Australia	Australia	New South Wales	Penrith		Nepean River, on E bank. c. 5 km SW of Penrith		4	GAZ	33°46' S, 150°40' E	-33.7667	150.667	0	0		Australia, New South Wales, Penrith: Nepean River, on E bank. c. 5 km SW of Penrith
120079		V	K			Haegi, L.		1607			21	1	1979	Solanaceae	Solanum americanum Mill.	Solanum	americanum	Mill.		Särkinen, T	29	11	2016	low shrubby herb c. 40 cm high, with white flowers and more or less dull blue-black fruits		No	Asia-Tropical	Australia	Australia	New South Wales			Nepean River, on eastern bank c. 5 km SW of Penrith	occasional, steep weedy river bank near boat ramp and expressway bridge, with Ricinus communis, Chenopodium album, Datura ferox, Tagetes minuta, Foeniculum vulgare, under Casuarina cunninghamiana	4	SPEC	33°46' S, 150°40' E	-33.7667	150.667	0	0		Australia, New South Wales: Nepean River, on eastern bank c. 5 km SW of Penrith
127865		V	MEL			Beauglehole, A.C.		71312			9	11	1982	Solanaceae	Solanum americanum Mill.	Solanum	americanum	Mill.		Australian Virtual Herbarium Import	0	2	2017			No	Asia-Tropical	Australia	Australia	Victoria	Mornington Peninsula		Nepean State Park.		4	GAZ	38°21' S, 145°06' E	-38.35	145.1	0	0		Australia, Victoria, Mornington Peninsula: Nepean State Park.
128140		V	NSW			Cleland, J.B.		s.n.			0	3	1916	Solanaceae	Solanum americanum Mill.	Solanum	americanum	Mill.		Australian Virtual Herbarium Import	0	2	2017			No	Asia-Tropical	Australia	Australia	New South Wales	North Sydney		Neutral Bay.		4	GAZ	33°49' S, 151°13' E	-33.82	151.22	0	0		Australia, New South Wales, North Sydney: Neutral Bay.
128085		V	NSW			Johnson, L.A.S.		78			23	5	1945	Solanaceae	Solanum americanum Mill.	Solanum	americanum	Mill.		Australian Virtual Herbarium Import	0	2	2017			No	Asia-Tropical	Australia	Australia	New South Wales	The Hills Shire		New Line Road, Pye's Creek, West Pennant Hills.		4	GAZ	33°45' S, 151°01' E	-33.75	151.02	0	0		Australia, New South Wales, The Hills Shire: New Line Road, Pye's Creek, West Pennant Hills.
127707		V	DNA			Smith, N.		4382			18	9	1998	Solanaceae	Solanum americanum Mill.	Solanum	americanum	Mill.		Australian Virtual Herbarium Import	0	2	2017			No	Asia-Tropical	Australia	Australia	Northern Territory			Nhulunbuy, Gyngaru walk.			GAZ	12°10'58' S, 136°47'09' E	-12.1828	136.786	0	0		Australia, Northern Territory: Nhulunbuy, Gyngaru walk.
128387		V	CANB,DNA			Cowie, I.		4476			9	10	1993	Solanaceae	Solanum americanum Mill.	Solanum	americanum	Mill.		Australian Virtual Herbarium Import	0	2	2017			No	Asia-Tropical	Australia	Australia	Northern Territory			Nhulunbuy.		6	GAZ	c. 12°10'40' S, 136°46'21' E	-12.1778	136.773	0	0		Australia, Northern Territory: Nhulunbuy.
128057		V	NSW			Rodway, G.		s.n.			25	4	1933	Solanaceae	Solanum americanum Mill.	Solanum	americanum	Mill.		Australian Virtual Herbarium Import	0	2	2017			No	Asia-Tropical	Australia	Australia	New South Wales			Nielsen Park, Port Jackson.		4	GAZ	33°51' S, 151°15' E	-33.85	151.25	0	0		Australia, New South Wales: Nielsen Park, Port Jackson.
127779		V	MEL			Eaves, S.H.		s.n.			0	0	1872	Solanaceae	Solanum americanum Mill.	Solanum	americanum	Mill.		Australian Virtual Herbarium Import	0	2	2017			No	Asia-Tropical	Australia	Australia	Queensland			Noosa Bay. [Lat/long given for Noosa Heads township.]		4	GAZ	26°22' S, 153°06' E	-26.3667	153.1	0	0		Australia, Queensland: Noosa Bay. [Lat/long given for Noosa Heads township.]
127784		V	MEL			Eaves, S.H.		s.n.			0	0	0	Solanaceae	Solanum americanum Mill.	Solanum	americanum	Mill.		Australian Virtual Herbarium Import	0	2	2017			No	Asia-Tropical	Australia	Australia	Queensland			Noosa Bay. [Lat/long given for Noosa Heads township.]		4	GAZ	26°22' S, 153°06' E	-26.3667	153.1	0	0		Australia, Queensland: Noosa Bay. [Lat/long given for Noosa Heads township.]
127980		V	NSW			Henderson, R.J.F.		2278			13	1	1975	Solanaceae	Solanum americanum Mill.	Solanum	americanum	Mill.		Australian Virtual Herbarium Import	0	2	2017			No	Asia-Tropical	Australia	Australia	New South Wales			Norah Head 70 km NE of Sydney.		6	GAZ	c. 33°17'30' S, 151°34'30' E	-33.2917	151.575	0	0		Australia, New South Wales: Norah Head 70 km NE of Sydney.
128078		V	NSW			Dixon, W.A.		s.n.			0	6	1904	Solanaceae	Solanum americanum Mill.	Solanum	americanum	Mill.		Australian Virtual Herbarium Import	0	2	2017			No	Asia-Tropical	Australia	Australia	New South Wales	Willoughby		North Sydney district.		4	GAZ	33°49' S, 151°12' E	-33.82	151.2	0	0		Australia, New South Wales, Willoughby: North Sydney district.
128564		V	CANB,PERTH			Lepschi, B.J.		1752		Lally, T.R.	6	3	1995	Solanaceae	Solanum americanum Mill.	Solanum	americanum	Mill.		Australian Virtual Herbarium Import	0	2	2017			No	Asia-Tropical	Australia	Australia	Western Australia	Bayswater		NW bank of Swan River at Garratt Road Bridge, Bayswater, Perth		4	GAZ	31°57' S, 115°54' E	-31.95	115.9	0	0		Australia, Western Australia, Bayswater: NW bank of Swan River at Garratt Road Bridge, Bayswater, Perth
120071		V	K			Johnson, L.		1272		Rodd, A.N.	11	9	1970	Solanaceae	Solanum americanum Mill.	Solanum	americanum	Mill.		Särkinen, T	29	11	2016	corolla pure white, perfectly rotate, stamens bright yellow, fruit ripening to shiny black, small for this group (6-7 mm); this is the only form seen on the island and is widespread		No	Asia-Tropical	Australia	Australia	New South Wales		Lord Howe Island	NW side of Transit Hill, Lowrd Howe Island	frequent in light breaks along forest path, basalt soil; this is the only form seen on the island and is widespread	4	SPEC	31°31' S, 159°04' E Alt: 50m	-31.5167	159.067	50	0		Australia, New South Wales, Lord Howe Island: NW side of Transit Hill, Lowrd Howe Island
128012		V	NSW			Johnson, L.A.S.		1272			11	9	1970	Solanaceae	Solanum americanum Mill.	Solanum	americanum	Mill.		Australian Virtual Herbarium Import	0	2	2017			No	Asia-Tropical	Australia	Australia	New South Wales			NW side of Transit Hill.					0	0	0	0		Australia, New South Wales: NW side of Transit Hill.
127916		V	NE			Wissmann, H.J.		s.n.			10	1	2000	Solanaceae	Solanum americanum Mill.	Solanum	americanum	Mill.		Australian Virtual Herbarium Import	0	2	2017			No	Asia-Tropical	Australia	Australia	New South Wales			Ocean View Beach			GAZ	30°05'00' S, 153°13' E	-30.0833	153.217	0	0		Australia, New South Wales: Ocean View Beach
127905		V	NE			Wissmann, H.J.		s.n.			0	3	1993	Solanaceae	Solanum americanum Mill.	Solanum	americanum	Mill.		Australian Virtual Herbarium Import	0	2	2017			No	Asia-Tropical	Australia	Australia	New South Wales	Coffs Harbour		Ocean View Beach, Arrawarra			GAZ	30°04' S, 153°12' E	-30.0667	153.2	0	0		Australia, New South Wales, Coffs Harbour: Ocean View Beach, Arrawarra
127800		V	MEL			Willis, J.H.		s.n.			23	5	1964	Solanaceae	Solanum americanum Mill.	Solanum	americanum	Mill.		Australian Virtual Herbarium Import	0	2	2017			No	Asia-Tropical	Australia	Australia	New South Wales	Eurobodalla		Ohlson's [=Olson] Creek near Narooma.		4	GAZ	36°15' S, 150°07' E	-36.25	150.117	0	0		Australia, New South Wales, Eurobodalla: Ohlson's [=Olson] Creek near Narooma.
120076		V	K			Rodway, F.A.		1092			6	7	1933	Solanaceae	Solanum americanum Mill.	Solanum	americanum	Mill.		Särkinen, T	29	11	2016			No	Asia-Tropical	Australia	Australia	New South Wales			on side of road over Cambewarta range between Norova and Kanyam Valley				Alt: 182m	0	0	182	0		Australia, New South Wales: on side of road over Cambewarta range between Norova and Kanyam Valley
128207		V	PERTH			Gibson, N.		3953			30	9	1998	Solanaceae	Solanum americanum Mill.	Solanum	americanum	Mill.		Australian Virtual Herbarium Import	0	2	2017			No	Asia-Tropical	Australia	Australia	Western Australia	Northampton		On the northern boundary of the reserve, 700 m W of NE corner, Chilimony Nature Reserve, c. 27 km NNW of Northampton [Plot-NO09]		7	GAZ	28°05'54' S, 114°33'48' E	-28.0983	114.563	0	0		Australia, Western Australia, Northampton: On the northern boundary of the reserve, 700 m W of NE corner, Chilimony Nature Reserve, c. 27 km NNW of Northampton [Plot-NO09]
128206		V	PERTH			Hart, R.		4013			5	5	2004	Solanaceae	Solanum americanum Mill.	Solanum	americanum	Mill.		Australian Virtual Herbarium Import	0	2	2017			No	Asia-Tropical	Australia	Australia	Western Australia	Canning		Opposite intersection of Fern Road and Fern Place, Wilson		4	GAZ	32°01' S, 115°55' E	-32.0179	115.918	0	0		Australia, Western Australia, Canning: Opposite intersection of Fern Road and Fern Place, Wilson
128220		V	WOLL			Pellow, B.		s.n.		Clarke, S.	26	8	2002	Solanaceae	Solanum americanum Mill.	Solanum	americanum	Mill.		Australian Virtual Herbarium Import	0	2	2017			No	Asia-Tropical	Australia	Australia	New South Wales	Penrith		Orchard Hills Defence Area - site 10			GAZ	33°49'10' S, 150°42'28' E	-33.8195	150.708	0	0		Australia, New South Wales, Penrith: Orchard Hills Defence Area - site 10
128264		V	AD			Mitchell, A.A.		5513			26	6	1998	Solanaceae	Solanum americanum Mill.	Solanum	americanum	Mill.		Australian Virtual Herbarium Import	0	2	2017			No	Asia-Tropical	Australia	Australia	Western Australia	Wyndham-East Kimberley		P. Lamereux small block, River Farm Road, Ord River Irrigation Area, c. 5 km N of Kununurra		6	GAZ	c. 15°43'30' S, 128°41'10' E	-15.725	128.686	0	0		Australia, Western Australia, Wyndham-East Kimberley: P. Lamereux small block, River Farm Road, Ord River Irrigation Area, c. 5 km N of Kununurra
128570		V	PERTH			Mitchell, A.A.		5513			26	6	1998	Solanaceae	Solanum americanum Mill.	Solanum	americanum	Mill.		Australian Virtual Herbarium Import	0	2	2017			No	Asia-Tropical	Australia	Australia	Western Australia	Wyndham-East Kimberley		P. Lamereux small block, River Farm Road, Ord River Irrigation area, ca 5 km N of Kununurra			GAZ	15°43'30' S, 128°41'10' E	-15.725	128.686	0	0		Australia, Western Australia, Wyndham-East Kimberley: P. Lamereux small block, River Farm Road, Ord River Irrigation area, ca 5 km N of Kununurra
128421		V	CANB,DNA			Westaway, J.O.		4018			6	6	2012	Solanaceae	Solanum americanum Mill.	Solanum	americanum	Mill.		Australian Virtual Herbarium Import	0	2	2017			No	Asia-Tropical	Australia	Australia	Northern Territory	Victoria-Daly		Palumpa (Nganmarriyanga) Tip, ca 50 km E of Port Keats.		7	GAZ	14°20'35' S, 129°51'38' E	-14.3431	129.861	0	0		Australia, Northern Territory, Victoria-Daly: Palumpa (Nganmarriyanga) Tip, ca 50 km E of Port Keats.
127863		V	MEL			Beauglehole, A.C.		71844			26	11	1982	Solanaceae	Solanum americanum Mill.	Solanum	americanum	Mill.		Australian Virtual Herbarium Import	0	2	2017			No	Asia-Tropical	Australia	Australia	Victoria	Cardinia		Parker Flora Reserve.		6	GAZ	c. 38°00'30' S, 145°24'00' E	-38.0083	145.4	0	0		Australia, Victoria, Cardinia: Parker Flora Reserve.
128051		V	NSW			Cheel, E.		s.n.			10	9	1916	Solanaceae	Solanum americanum Mill.	Solanum	americanum	Mill.		Australian Virtual Herbarium Import	0	2	2017			No	Asia-Tropical	Australia	Australia	New South Wales	The Hills Shire		Parramatta.		4	GAZ	33°47' S, 151°01' E	-33.8	151.02	0	0		Australia, New South Wales, The Hills Shire: Parramatta.
128089		V	NSW			Steel, J.		s.n.			0	1	1919	Solanaceae	Solanum americanum Mill.	Solanum	americanum	Mill.		Australian Virtual Herbarium Import	0	2	2017			No	Asia-Tropical	Australia	Australia	New South Wales	Hornsby		Pennant Hills.		5	GAZ	33°44' S, 151°04' E	-33.73	151.07	0	0		Australia, New South Wales, Hornsby: Pennant Hills.
127840		V	MEL			Beauglehole, A.C.		79646			6	5	1985	Solanaceae	Solanum americanum Mill.	Solanum	americanum	Mill.		Australian Virtual Herbarium Import	0	2	2017			No	Asia-Tropical	Australia	Australia	Victoria	Wellington		Perry River bridge area, 18 km ESE of Stratford Post Office.		4	GAZ	38°00' S, 147°15' E	-38	147.25	0	0		Australia, Victoria, Wellington: Perry River bridge area, 18 km ESE of Stratford Post Office.
128178		V	PERTH			McKaige, ?		s.n.			0	0	0	Solanaceae	Solanum americanum Mill.	Solanum	americanum	Mill.		Australian Virtual Herbarium Import	0	2	2017			No	Asia-Tropical	Australia	Australia	Western Australia	Perth		Perth		5	GAZ	31°57' S, 115°52' E	-31.9547	115.861	0	0		Australia, Western Australia, Perth: Perth
128028		V	NSW			Middleton, C.		s.n.			18	6	1968	Solanaceae	Solanum americanum Mill.	Solanum	americanum	Mill.		Australian Virtual Herbarium Import	0	2	2017			No	Asia-Tropical	Australia	Australia	Queensland	Gold Coast		Pimpama, 9 miles SE of Beenleigh.		6	GAZ	c. 27°49'48' S, 153°19'12' E	-27.83	153.32	0	0		Australia, Queensland, Gold Coast: Pimpama, 9 miles SE of Beenleigh.
127352		V	AD			Cleland, J.B.		s.n.			1	9	1918	Solanaceae	Solanum americanum Mill.	Solanum	americanum	Mill.		Australian Virtual Herbarium Import	0	2	2017			No	Asia-Tropical	Australia	Australia	Queensland			Pinkenba					0	0	0	0		Australia, Queensland: Pinkenba
128188		V	PERTH			Keighery, G.J.		11071			10	12	1988	Solanaceae	Solanum americanum Mill.	Solanum	americanum	Mill.		Australian Virtual Herbarium Import	0	2	2017			No	Asia-Tropical	Australia	Australia	Western Australia	Plantagenet		Porongurup National Park, 3.5 km along Angwin Peak Road from Bolganup Road		5	GAZ	34°40' S, 117°51' E	-34.6683	117.843	0	0		Australia, Western Australia, Plantagenet: Porongurup National Park, 3.5 km along Angwin Peak Road from Bolganup Road
127972		V	NSW			Pickard, J.		2763			10	12	1975	Solanaceae	Solanum americanum Mill.	Solanum	americanum	Mill.		Australian Virtual Herbarium Import	0	2	2017			No	Asia-Tropical	Australia	Australia	New South Wales			Potato Hills, S end of Little Slope. Area UG.		6	GAZ	c. 31°34'48' S, 159°04'12' E	-31.58	159.07	0	0		Australia, New South Wales: Potato Hills, S end of Little Slope. Area UG.
127330		V	AD			Mitchell, A.A.		8071		Cameron, A.	23	1	2003	Solanaceae	Solanum americanum Mill.	Solanum	americanum	Mill.		Australian Virtual Herbarium Import	0	2	2017			No	Asia-Tropical	Australia	Australia	Northern Territory			Provenance unknown					0	0	0	0		Australia, Northern Territory: Provenance unknown
128545		V	DNA,NSW			Batianoff, G.N.		210495		Collyer, B.S.	11	4	2001	Solanaceae	Solanum americanum Mill.	Solanum	americanum	Mill.		Australian Virtual Herbarium Import	0	2	2017			No	Asia-Tropical	Australia	Australia	Queensland	Southern Downs		Ranges station, Sundown National Park, 47 km SW Stanthorpe.		7	GAZ	28°55'15' S, 151°34'34' E	-28.9208	151.576	0	0		Australia, Queensland, Southern Downs: Ranges station, Sundown National Park, 47 km SW Stanthorpe.
127363		V	AD			Thurston, H.R.		3195			8	4	1937	Solanaceae	Solanum americanum Mill.	Solanum	americanum	Mill.		Australian Virtual Herbarium Import	0	2	2017			No	Asia-Tropical	Australia	Australia	Queensland	Tablelands		Ravenshoe		4	GAZ	17°36' S, 145°29' E	-17.6	145.483	0	0		Australia, Queensland, Tablelands: Ravenshoe
120063		V	AD,CANB,K			Symon, D.E.		4879			25	5	1967	Solanaceae	Solanum americanum Mill.	Solanum	americanum	Mill.		Särkinen, T	29	11	2016			No	Asia-Tropical	Australia	Australia	Queensland			Ravenshoe caravan park, Q., at base of tree in bushy shelter	at base of tree in bushy shelter				0	0	0	0		Australia, Queensland: Ravenshoe caravan park, Q., at base of tree in bushy shelter
128093		V	NSW			Camfield, J.H.		s.n.			0	7	1902	Solanaceae	Solanum americanum Mill.	Solanum	americanum	Mill.		Australian Virtual Herbarium Import	0	2	2017			No	Asia-Tropical	Australia	Australia	New South Wales			Reclaimed ground, Governor's Domain.					0	0	0	0		Australia, New South Wales: Reclaimed ground, Governor's Domain.
127672		V	CANB			Phillips, M.E.		s.n.			7	3	1961	Solanaceae	Solanum americanum Mill.	Solanum	americanum	Mill.		Australian Virtual Herbarium Import	0	2	2017			No	Asia-Tropical	Australia	Australia	New South Wales	Greater Taree		Red Head.		6	GAZ	c. 32°03'00' S, 152°32'00' E	-32.05	152.533	0	0		Australia, New South Wales, Greater Taree: Red Head.
128194		V	PERTH			Keighery, B.J.		754		Gibson, N.	13	8	1992	Solanaceae	Solanum americanum Mill.	Solanum	americanum	Mill.		Australian Virtual Herbarium Import	0	2	2017			No	Asia-Tropical	Australia	Australia	Western Australia	Serpentine-Jarrahdale		Remnant vegetation on Lowlands property (M103) 9 km WNW of Serpentine (plot low10b).		7	GAZ	32°20'12' S, 115°54'36' E	-32.3366	115.91	0	0		Australia, Western Australia, Serpentine-Jarrahdale: Remnant vegetation on Lowlands property (M103) 9 km WNW of Serpentine (plot low10b).
128195		V	PERTH			Annels, A.R.		4680		Hearn, R.W.	20	10	1994	Solanaceae	Solanum americanum Mill.	Solanum	americanum	Mill.		Australian Virtual Herbarium Import	0	2	2017			No	Asia-Tropical	Australia	Australia	Western Australia	Manjimup		Ritter Road, 8.6 km S of Old Vasse Road junction,			GAZ	34°31'20' S, 115°52'48' E	-34.5222	115.88	0	0		Australia, Western Australia, Manjimup: Ritter Road, 8.6 km S of Old Vasse Road junction,
128193		V	PERTH			Keighery, B.J.		755		Gibson, N.	13	8	1992	Solanaceae	Solanum americanum Mill.	Solanum	americanum	Mill.		Australian Virtual Herbarium Import	0	2	2017			No	Asia-Tropical	Australia	Australia	Western Australia	Serpentine-Jarrahdale		Riverine vegetation on Serpentine R, Lowlands property (M103) 8 km WNW of Serpentine (adj. to plot low10b).		7	GAZ	32°20'12' S, 115°54'36' E	-32.3366	115.91	0	0		Australia, Western Australia, Serpentine-Jarrahdale: Riverine vegetation on Serpentine R, Lowlands property (M103) 8 km WNW of Serpentine (adj. to plot low10b).
127882		V	MEL			LeBreton, C.		s.n.			18	4	1991	Solanaceae	Solanum americanum Mill.	Solanum	americanum	Mill.		Australian Virtual Herbarium Import	0	2	2017			No	Asia-Tropical	Australia	Australia	Victoria	South Gippsland		Road from Sealer's Cove to Windy Saddle.		4	GAZ	39°01' S, 146°24' E	-39.0167	146.4	0	0		Australia, Victoria, South Gippsland: Road from Sealer's Cove to Windy Saddle.
128412		V	CANB,NSW			Batianoff, G.N.		210686			9	4	2001	Solanaceae	Solanum americanum Mill.	Solanum	americanum	Mill.		Australian Virtual Herbarium Import	0	2	2017			No	Asia-Tropical	Australia	Australia	Queensland	Southern Downs		Roadside quarry, 20 km SE of Warwick.		7	GAZ	28°24'55' S, 152°08'15' E	-28.4153	152.137	0	0		Australia, Queensland, Southern Downs: Roadside quarry, 20 km SE of Warwick.
127640		V	CANB			Batianoff, G.N.		210654			26	4	2001	Solanaceae	Solanum americanum Mill.	Solanum	americanum	Mill.		Australian Virtual Herbarium Import	0	2	2017			No	Asia-Tropical	Australia	Australia	Queensland	Southern Downs		Roadside, 17 km SW of Leyburn, 33 km SE of Millmerran.		6	GAZ	c. 28°06'46' S, 151°28'50' E	-28.1128	151.481	0	0		Australia, Queensland, Southern Downs: Roadside, 17 km SW of Leyburn, 33 km SE of Millmerran.
127740		V	MEL			Dietrich, A.		1523			0	7	1865	Solanaceae	Solanum americanum Mill.	Solanum	americanum	Mill.		Australian Virtual Herbarium Import	0	2	2017			No	Asia-Tropical	Australia	Australia	Queensland	Rockhampton		Rockhampton.		4	GAZ	23°22' S, 150°28' E	-23.3667	150.467	0	0		Australia, Queensland, Rockhampton: Rockhampton.
127744		V	MEL			Without Collector		s.n.			0	0	0	Solanaceae	Solanum americanum Mill.	Solanum	americanum	Mill.		Australian Virtual Herbarium Import	0	2	2017			No	Asia-Tropical	Australia	Australia	Queensland	Rockhampton		Rockhampton.		4	GAZ	23°22' S, 150°28' E	-23.3667	150.467	0	0		Australia, Queensland, Rockhampton: Rockhampton.
127745		V	MEL			O'Shanesy, P.A.		s.n.			0	0	0	Solanaceae	Solanum americanum Mill.	Solanum	americanum	Mill.		Australian Virtual Herbarium Import	0	2	2017			No	Asia-Tropical	Australia	Australia	Queensland	Rockhampton		Rockhampton.		4	GAZ	23°22' S, 150°28' E	-23.3667	150.467	0	0		Australia, Queensland, Rockhampton: Rockhampton.
127748		V	MEL			Without Collector		s.n.			0	0	0	Solanaceae	Solanum americanum Mill.	Solanum	americanum	Mill.		Australian Virtual Herbarium Import	0	2	2017			No	Asia-Tropical	Australia	Australia	Queensland	Rockhampton		Rockhampton.		4	GAZ	23°22' S, 150°28' E	-23.3667	150.467	0	0		Australia, Queensland, Rockhampton: Rockhampton.
128010		V	NSW			Pickard, J.		2832			13	12	1975	Solanaceae	Solanum americanum Mill.	Solanum	americanum	Mill.		Australian Virtual Herbarium Import	0	2	2017			No	Asia-Tropical	Australia	Australia	New South Wales			Rocky Run Valley. Area LL.		6	GAZ	c. 31°33'00' S, 159°04'48' E	-31.55	159.08	0	0		Australia, New South Wales: Rocky Run Valley. Area LL.
127643		V	CANB			Bean, A.R.		20752			4	9	2003	Solanaceae	Solanum americanum Mill.	Solanum	americanum	Mill.		Australian Virtual Herbarium Import	0	2	2017			No	Asia-Tropical	Australia	Australia	Queensland	Central Highlands		Rolleston-Injune road, 9 km N of Carnarvon turnoff.		7	GAZ	24°53'31' S, 148°31'36' E	-24.8919	148.527	0	0		Australia, Queensland, Central Highlands: Rolleston-Injune road, 9 km N of Carnarvon turnoff.
127725		V	AK,HO			Halliday, T.A.		354			4	4	1975	Solanaceae	Solanum americanum Mill.	Solanum	americanum	Mill.		Australian Virtual Herbarium Import	0	2	2017			No	Asia-Tropical	Australia	Australia	Queensland			Rosedale - Bundaberg road at Rosedale		6	GAZ	c. 24°08'00' S, 151°55'00' E	-24.1333	151.917	0	0		Australia, Queensland: Rosedale - Bundaberg road at Rosedale
127830		V	MEL			Beauglehole, A.C.		4332			12	2	1972	Solanaceae	Solanum americanum Mill.	Solanum	americanum	Mill.		Australian Virtual Herbarium Import	0	2	2017			No	Asia-Tropical	Australia	Australia	Victoria	Latrobe		Rosedale Shire, 3 miles NW of Toongabbie, 13 miles NNE of Traralgon.		4	GAZ	38°03' S, 146°35' E	-38.05	146.583	0	0		Australia, Victoria, Latrobe: Rosedale Shire, 3 miles NW of Toongabbie, 13 miles NNE of Traralgon.
127986		V	NSW			Coveny, R.G.		7465			17	3	1976	Solanaceae	Solanum americanum Mill.	Solanum	americanum	Mill.		Australian Virtual Herbarium Import	0	2	2017			No	Asia-Tropical	Australia	Australia	New South Wales	Wollondilly		Rotherwood Road off Mount Hercules Road, Razorback Range, 10 km SSW of Camden.		6	GAZ	c. 34°07'48' S, 150°37'48' E	-34.13	150.63	0	0		Australia, New South Wales, Wollondilly: Rotherwood Road off Mount Hercules Road, Razorback Range, 10 km SSW of Camden.
128021		V	NSW			McGillivray, D.J.		3627			1	7	1976	Solanaceae	Solanum americanum Mill.	Solanum	americanum	Mill.		Australian Virtual Herbarium Import	0	2	2017			No	Asia-Tropical	Australia	Australia	Western Australia	Esperance		S end of Mount Ragged of W side.		6	GAZ	c. 33°27'00' S, 123°28'12' E	-33.45	123.47	0	0		Australia, Western Australia, Esperance: S end of Mount Ragged of W side.
127709		V	DNA			McDonald, ?		1528			3	8	2003	Solanaceae	Solanum americanum Mill.	Solanum	americanum	Mill.		Australian Virtual Herbarium Import	0	2	2017			No	Asia-Tropical	Australia	Australia	Queensland	Tablelands		S of Longlands Gap, Herberton Range.		7	GAZ	17°28'13' S, 145°28'59' E	-17.4704	145.483	0	0		Australia, Queensland, Tablelands: S of Longlands Gap, Herberton Range.
127660		V	CANB			Allen, G.H.		s.n.			7	9	1937	Solanaceae	Solanum americanum Mill.	Solanum	americanum	Mill.		Australian Virtual Herbarium Import	0	2	2017			No	Asia-Tropical	Australia	Australia	Queensland	Lockyer Valley		S.A.C. [State Agricultural College] Lawes.		6	GAZ	c. 27°34'00' S, 152°20'00' E	-27.5667	152.333	0	0		Australia, Queensland, Lockyer Valley: S.A.C. [State Agricultural College] Lawes.
127726		V	MEL			Mills, K.		s.n.			0	6	1861	Solanaceae	Solanum americanum Mill.	Solanum	americanum	Mill.		Australian Virtual Herbarium Import	0	2	2017			No	Asia-Tropical	Australia	Australia	Western Australia			S.W. Australia.					0	0	0	0		Australia, Western Australia: S.W. Australia.
120044		V	AD,K			Henderson, R.J.F.		298			6	8	1967	Solanaceae	Solanum americanum Mill.	Solanum	americanum	Mill.		Särkinen, T	29	11	2016	pale green plant, fruit pendant, shining black, voucher specimen for chromosome counts 2n=24		No	Asia-Tropical	Australia	Australia	Queensland	Moreton District		Salisbury, Brisbane	grey, sandy loam				0	0	0	0		Australia, Queensland, Moreton District: Salisbury, Brisbane
120045		V	AD,K			Henderson, R.J.F.		299			6	8	1967	Solanaceae	Solanum americanum Mill.	Solanum	americanum	Mill.		Australian Virtual Herbarium Import	0	2	2017	purplish stems and leaves, fruit glossy black, erect, voucher specimen for chromosome counts 2n=24		No	Asia-Tropical	Australia	Australia	Queensland	Moreton District		Salisbury, Brisbane	grey, sandy clay loam				0	0	0	0		Australia, Queensland, Moreton District: Salisbury, Brisbane
128296		V	AD			Symon, D.E.		268			3	4	1968	Solanaceae	Solanum americanum Mill.	Solanum	americanum	Mill.		Australian Virtual Herbarium Import	0	2	2017			No	Asia-Tropical	Australia	Australia	Queensland			Salisbury, Brisbane					0	0	0	0		Australia, Queensland: Salisbury, Brisbane
128284		V	AD,MEL			Albrecht, D.E.		738			17	9	1984	Solanaceae	Solanum americanum Mill.	Solanum	americanum	Mill.		Australian Virtual Herbarium Import	0	2	2017			No	Asia-Tropical	Australia	Australia	New South Wales			Saltwater Creek camping ground, S of Eden		4	GAZ	37°10' S, 150°00' E	-37.1694	150	0	0		Australia, New South Wales: Saltwater Creek camping ground, S of Eden
128202		V	PERTH			Edgecombe, M.		94			10	12	1996	Solanaceae	Solanum americanum Mill.	Solanum	americanum	Mill.		Australian Virtual Herbarium Import	0	2	2017			No	Asia-Tropical	Australia	Australia	Western Australia	Swan		Saunders Street (W end), Aboriginal Community, Henley Brook,		4	GAZ	31°48' S, 115°59' E	-31.8	115.983	0	0		Australia, Western Australia, Swan: Saunders Street (W end), Aboriginal Community, Henley Brook,
127827		V	MEL			Chesterfield, E.A.		101			10	2	1984	Solanaceae	Solanum americanum Mill.	Solanum	americanum	Mill.		Australian Virtual Herbarium Import	0	2	2017			No	Asia-Tropical	Australia	Australia	Victoria	East Gippsland		Scorpion Forest Management Block, Murrindal Map Sheet, 1:100 000.		6	GAZ	c. 37°22'40' S, 148°04'20' E	-37.3778	148.072	0	0		Australia, Victoria, East Gippsland: Scorpion Forest Management Block, Murrindal Map Sheet, 1:100 000.
127936		V	NSW			Rodd, A.N.		688			5	8	1968	Solanaceae	Solanum americanum Mill.	Solanum	americanum	Mill.		Australian Virtual Herbarium Import	0	2	2017			No	Asia-Tropical	Australia	Australia	New South Wales	Great Lakes		Seal Rocks.		5	GAZ	32°25' S, 152°30' E	-32.42	152.5	0	0		Australia, New South Wales, Great Lakes: Seal Rocks.
128496		V	AD,NSW			Rodd, A.N.		690			5	8	1968	Solanaceae	Solanum americanum Mill.	Solanum	americanum	Mill.		Australian Virtual Herbarium Import	0	2	2017			No	Asia-Tropical	Australia	Australia	New South Wales	Great Lakes		Seal Rocks.		5	GAZ	32°25' S, 152°30' E	-32.42	152.5	0	0		Australia, New South Wales, Great Lakes: Seal Rocks.
128497		V	AD,K,NSW			Rodd, A.N.		691			5	8	1968	Solanaceae	Solanum americanum Mill.	Solanum	americanum	Mill.		Australian Virtual Herbarium Import	0	2	2017	Large sprawling herb, at least 1m across and 40 cm high, corolla white, rotate, stamens yellow in dense cylindrical cluster, fruits spherical, jetblack, extremely shiny, up to 11mm diameter, no anthocyanin colouring in stems, leaves deep green above, much paler below		No	Asia-Tropical	Australia	Australia	New South Wales	Great Lakes		Seal Rocks.	on heap of loose sand, recently bulldozed area previously supporting dense hind-dune rainforest	5	GAZ	32°25' S, 152°30' E	-32.42	152.5	0	0		Australia, New South Wales, Great Lakes: Seal Rocks.
128075		V	NSW			McBarron, E.J.		4253			25	11	1949	Solanaceae	Solanum americanum Mill.	Solanum	americanum	Mill.		Australian Virtual Herbarium Import	0	2	2017			No	Asia-Tropical	Australia	Australia	New South Wales			Shellharbour.		4	GAZ	34°34' S, 150°52' E	-34.57	150.87	0	0		Australia, New South Wales: Shellharbour.
128204		V	PERTH			Smith, J.F.		182			16	8	2002	Solanaceae	Solanum americanum Mill.	Solanum	americanum	Mill.		Australian Virtual Herbarium Import	0	2	2017			No	Asia-Tropical	Australia	Australia	Western Australia	Stirling		Side of walk trail near carpark off Jon Sanders Drive on edge of Herdsman Lake			GAZ	31°54'41' S, 115°47'59' E	-31.9114	115.8	0	0		Australia, Western Australia, Stirling: Side of walk trail near carpark off Jon Sanders Drive on edge of Herdsman Lake
13935		V	BM			Caley, G.		s.n.			0	0	1799	Solanaceae	Solanum americanum Mill.	Solanum	americanum	Mill.		Henderson, RJF	0	8	1973			No	Asia-Tropical	Australia	Australia	New South Wales			sin. loc.					0	0	0	0		Australia, New South Wales: sin. loc.
128068		V	NSW			Rodway, F.A.		4766			1	1	1941	Solanaceae	Solanum americanum Mill.	Solanum	americanum	Mill.		Australian Virtual Herbarium Import	0	2	2017			No	Asia-Tropical	Australia	Australia	New South Wales			South Crookhaven Head.		4	GAZ	34°52' S, 150°46' E	-34.87	150.77	0	0		Australia, New South Wales: South Crookhaven Head.
128176		V	PERTH			Royce, R.D.		5846			16	6	1959	Solanaceae	Solanum americanum Mill.	Solanum	americanum	Mill.		Australian Virtual Herbarium Import	0	2	2017			No	Asia-Tropical	Australia	Australia	Western Australia	South Perth		South Perth		5	GAZ	31°59' S, 115°51' E	-31.9814	115.853	0	0		Australia, Western Australia, South Perth: South Perth
128292		V	AD,PERTH			Royce, R.D.		8408			6	1	1968	Solanaceae	Solanum americanum Mill.	Solanum	americanum	Mill.		Australian Virtual Herbarium Import	0	2	2017			No	Asia-Tropical	Australia	Australia	Western Australia	South Perth		South Perth		4	GAZ	31°59' S, 115°52' E	-31.9831	115.862	0	0		Australia, Western Australia, South Perth: South Perth
127482		V	AD			Pedley, L.		2774			14	9	1968	Solanaceae	Solanum americanum Mill.	Solanum	americanum	Mill.		Australian Virtual Herbarium Import	0	2	2017			No	Asia-Tropical	Australia	Australia	Queensland	Gold Coast		Southport, Paradise Point		4	GAZ	27°52' S, 153°24' E	-27.8667	153.4	0	0		Australia, Queensland, Gold Coast: Southport, Paradise Point
127881		V	MEL			Batianoff, G.N.		410011			11	10	2004	Solanaceae	Solanum americanum Mill.	Solanum	americanum	Mill.		Australian Virtual Herbarium Import	0	2	2017			No	Asia-Tropical	Australia	Australia	Queensland			Spinnaker Park, Gladstone, Gladstone Shire. [AGD66] (56,321301,736344) (9150-213634)		6	GAZ	c. 23°49'49' S, 151°14'44' E	-23.8303	151.246	0	0		Australia, Queensland: Spinnaker Park, Gladstone, Gladstone Shire. [AGD66] (56,321301,736344) (9150-213634)
127687		V	CANB			Telford, I.R.		7215			31	10	1978	Solanaceae	Solanum americanum Mill.	Solanum	americanum	Mill.		Australian Virtual Herbarium Import	0	2	2017			No	Asia-Tropical	Australia	Australia	Norfolk Island			Steels Point.		6	GAZ	c. 29°02'00' S, 167°59'00' E	-29.0333	167.983	0	0		Australia, Norfolk Island: Steels Point.
128301		V	AD,NSW			Haegi, L.A.R.		1744			9	2	1979	Solanaceae	Solanum americanum Mill.	Solanum	americanum	Mill.		Australian Virtual Herbarium Import	0	2	2017			No	Asia-Tropical	Australia	Australia	New South Wales	Eurobodalla		Stony Creek crossing on Princes Highway c. 4.5 km S of Bodalla		4	GAZ	36°08' S, 150°04' E	-36.1333	150.067	0	0		Australia, New South Wales, Eurobodalla: Stony Creek crossing on Princes Highway c. 4.5 km S of Bodalla
120058		V	K			Everist, S.L.		10054		Simon, B.K.	12	9	1971	Solanaceae	Solanum americanum Mill.	Solanum	americanum	Mill.		Särkinen, T	29	11	2016	herb with erect, branched stems spreading towards the top; fruits glossy black, pedicels recurved		No	Asia-Tropical	Australia	Australia	Queensland	Moreton		Stradbroke Island, Point Lookout	in shallow soil in Casuarina-Banksia integrifolia forest	4	SPEC	27°26' S, 153°35' E Alt: 30m	-27.4333	153.583	30	0		Australia, Queensland, Moreton: Stradbroke Island, Point Lookout
127380		V	AD			Jackes, B.		s.n.			6	8	1968	Solanaceae	Solanum americanum Mill.	Solanum	americanum	Mill.		Australian Virtual Herbarium Import	0	2	2017			No	Asia-Tropical	Australia	Australia	Queensland			Suburban Mackay					0	0	0	0		Australia, Queensland: Suburban Mackay
128308		V	AD,NSW			Powell, J.M.		804		Armstrong, J.A.; Gray, B. & Stocker, G.	16	9	1977	Solanaceae	Solanum americanum Mill.	Solanum	americanum	Mill.		Australian Virtual Herbarium Import	0	2	2017			No	Asia-Tropical	Australia	Australia	Queensland	Cairns		Summit area of Bellenden Ker, S of Cairns		6	GAZ	c. 17°16'00' S, 145°52'00' E	-17.2667	145.867	0	0		Australia, Queensland, Cairns: Summit area of Bellenden Ker, S of Cairns
127955		V	NSW			Quirico, A.-.L.		7		Richards, P.G.	27	5	1987	Solanaceae	Solanum americanum Mill.	Solanum	americanum	Mill.		Australian Virtual Herbarium Import	0	2	2017			No	Asia-Tropical	Australia	Australia	New South Wales	Camden		Summit of Mt Annan, Campbelltown.		7	GAZ	34°02'12' S, 150°45'22' E	-34.0367	150.756	0	0		Australia, New South Wales, Camden: Summit of Mt Annan, Campbelltown.
127973		V	NSW			Pickard, J.		1470			17	5	1971	Solanaceae	Solanum americanum Mill.	Solanum	americanum	Mill.		Australian Virtual Herbarium Import	0	2	2017			No	Asia-Tropical	Australia	Australia	New South Wales			Summit ridge of Mount Lidgbird.			GAZ	31°33'00' S, 159°04'48' E	-31.55	159.08	0	0		Australia, New South Wales: Summit ridge of Mount Lidgbird.
128427		V	CANB			Patrick, S.J.		5063			1	9	2007	Solanaceae	Solanum americanum Mill.	Solanum	americanum	Mill.		Australian Virtual Herbarium Import	0	2	2017			No	Asia-Tropical	Australia	Australia	New South Wales	Shoalhaven		Sussex Inlet, Suncrest Avenue, ca. 600m west of bridge, garden.		7	GAZ	35°09'04' S, 150°35'12' E	-35.1511	150.587	0	0		Australia, New South Wales, Shoalhaven: Sussex Inlet, Suncrest Avenue, ca. 600m west of bridge, garden.
127975		V	NSW			Wilson, K.L.		3842			12	5	1981	Solanaceae	Solanum americanum Mill.	Solanum	americanum	Mill.		Australian Virtual Herbarium Import	0	2	2017			No	Asia-Tropical	Australia	Australia	New South Wales	Lismore		SW outskirts of Lismore on Casino road.		6	GAZ	c. 28°49'12' S, 153°15'00' E	-28.82	153.25	0	0		Australia, New South Wales, Lismore: SW outskirts of Lismore on Casino road.
127931		V	NSW			Salasoo, H.		3333			7	1	1967	Solanaceae	Solanum americanum Mill.	Solanum	americanum	Mill.		Australian Virtual Herbarium Import	0	2	2017			No	Asia-Tropical	Australia	Australia	New South Wales	Great Lakes		SW shore of Wallis Lake, SW of Forster.		4	GAZ	32°16' S, 152°28' E	-32.27	152.47	0	0		Australia, New South Wales, Great Lakes: SW shore of Wallis Lake, SW of Forster.
127864		V	MEL			Beauglehole, A.C.		70633			31	7	1982	Solanaceae	Solanum americanum Mill.	Solanum	americanum	Mill.		Australian Virtual Herbarium Import	0	2	2017			No	Asia-Tropical	Australia	Australia	Victoria	Queenscliffe		Swan Island.		4	GAZ	38°15' S, 144°40' E	-38.25	144.667	0	0		Australia, Victoria, Queenscliffe: Swan Island.
120077		V	K			Hooker, J.D.		s.n.			0	0	0	Solanaceae	Solanum americanum Mill.	Solanum	americanum	Mill.		Särkinen, T	29	11	2016			No	Asia-Tropical	Australia	Australia	New South Wales			Sydney, Vol IV Page 446					0	0	0	0		Australia, New South Wales: Sydney, Vol IV Page 446
120078		V	K			Hooker, J.D.		s.n.			0	0	0	Solanaceae	Solanum americanum Mill.	Solanum	americanum	Mill.		Särkinen, T	29	11	2016			No	Asia-Tropical	Australia	Australia	New South Wales			Sydney, Vol IV Page 446, common					0	0	0	0		Australia, New South Wales: Sydney, Vol IV Page 446, common
128069		V	NSW			Rodway, F.A.		11333			1	1	1940	Solanaceae	Solanum americanum Mill.	Solanum	americanum	Mill.		Australian Virtual Herbarium Import	0	2	2017			No	Asia-Tropical	Australia	Australia	New South Wales	Shoalhaven		Tabourie Island.		4	GAZ	35°25' S, 150°24' E	-35.42	150.4	0	0		Australia, New South Wales, Shoalhaven: Tabourie Island.
127641		V	CANB			Willis, J.H.		s.n.			21	7	1990	Solanaceae	Solanum americanum Mill.	Solanum	americanum	Mill.		Australian Virtual Herbarium Import	0	2	2017			No	Asia-Tropical	Australia	Australia	Victoria	South Gippsland		'Tallwood' on upper Bass River near Nyora, Gippsland (Guest house of Gordon and Joan Henry).		6	GAZ	c. 38°19'00' S, 145°40'00' E	-38.3167	145.667	0	0		Australia, Victoria, South Gippsland: 'Tallwood' on upper Bass River near Nyora, Gippsland (Guest house of Gordon and Joan Henry).
127871		V	MEL			Willis, J.H.		s.n.			21	7	1990	Solanaceae	Solanum americanum Mill.	Solanum	americanum	Mill.		Australian Virtual Herbarium Import	0	2	2017			No	Asia-Tropical	Australia	Australia	Victoria	South Gippsland		'Tallwood' on upper Bass River near Nyora, Gippsland. (Guest house of Gordon & Joan Henry).		4	GAZ	38°19' S, 145°40' E	-38.3167	145.667	0	0		Australia, Victoria, South Gippsland: 'Tallwood' on upper Bass River near Nyora, Gippsland. (Guest house of Gordon & Joan Henry).
120054		V	K			Hubbard, C.E.		2508			5	5	1930	Solanaceae	Solanum americanum Mill.	Solanum	americanum	Mill.		Särkinen, T	29	11	2016	white flowers, black fruits		No	Asia-Tropical	Australia	Australia	Queensland			Tamborine Mtn., c. 45 miles S of Brisbane	on roadside through forest, amongst grasses, red soil			Alt: 548m	0	0	548	0		Australia, Queensland: Tamborine Mtn., c. 45 miles S of Brisbane
127355		V	AD			Ising, E.H.		s.n.			15	8	1969	Solanaceae	Solanum americanum Mill.	Solanum	americanum	Mill.		Australian Virtual Herbarium Import	0	2	2017			No	Asia-Tropical	Australia	Australia	Queensland			Tarragindi, Brisbane					0	0	0	0		Australia, Queensland: Tarragindi, Brisbane
128565		V	PERTH			Heyligers, P.C.		95005			20	3	1995	Solanaceae	Solanum americanum Mill.	Solanum	americanum	Mill.		Australian Virtual Herbarium Import	0	2	2017			No	Asia-Tropical	Australia	Australia	New South Wales	Bega Valley		Tathra			GAZ	36°44'00' S, 149°59'00' E	-36.7333	149.983	0	0		Australia, New South Wales, Bega Valley: Tathra
127620		V	CANB			Heyligers, P.C.		95003			20	3	1995	Solanaceae	Solanum americanum Mill.	Solanum	americanum	Mill.		Australian Virtual Herbarium Import	0	2	2017			No	Asia-Tropical	Australia	Australia	New South Wales	Bega Valley		Tathra.		6	GAZ	c. 36°44'00' S, 149°59'00' E	-36.7333	149.983	0	0		Australia, New South Wales, Bega Valley: Tathra.
128391		V	CANB			Heyligers, P.C.		95005			20	3	1995	Solanaceae	Solanum americanum Mill.	Solanum	americanum	Mill.		Australian Virtual Herbarium Import	0	2	2017			No	Asia-Tropical	Australia	Australia	New South Wales	Bega Valley		Tathra.		6	GAZ	c. 36°44'00' S, 149°59'00' E	-36.7333	149.983	0	0		Australia, New South Wales, Bega Valley: Tathra.
127970		V	NSW			Pickard, J.		2904			14	12	1975	Solanaceae	Solanum americanum Mill.	Solanum	americanum	Mill.		Australian Virtual Herbarium Import	0	2	2017			No	Asia-Tropical	Australia	Australia	New South Wales			Tenth of June.		6	GAZ	c. 31°28'48' S, 159°04'12' E	-31.48	159.07	0	0		Australia, New South Wales: Tenth of June.
128009		V	NSW			Pickard, J.		2896			14	12	1975	Solanaceae	Solanum americanum Mill.	Solanum	americanum	Mill.		Australian Virtual Herbarium Import	0	2	2017			No	Asia-Tropical	Australia	Australia	New South Wales			Tenth of June.		6	GAZ	c. 31°28'48' S, 159°04'12' E	-31.48	159.07	0	0		Australia, New South Wales: Tenth of June.
127686		V	CANB			Crisp, M.D.		4470			20	10	1978	Solanaceae	Solanum americanum Mill.	Solanum	americanum	Mill.		Australian Virtual Herbarium Import	0	2	2017			No	Asia-Tropical	Australia	Australia	New South Wales			The Clear Place.		6	GAZ	c. 31°32'00' S, 159°05'00' E	-31.5333	159.083	0	0		Australia, New South Wales: The Clear Place.
127484		V	AD			Henderson, R.J.F.		1343		Sharpe, P.	29	8	1972	Solanaceae	Solanum americanum Mill.	Solanum	americanum	Mill.		Australian Virtual Herbarium Import	0	2	2017			No	Asia-Tropical	Australia	Australia	Queensland	Southern Downs		The Heads, 40 km SSW of Boonah on road to Killarney, on sides of timbergetting tracks, c. 1 km from road		4	GAZ	28°17' S, 152°26' E	-28.2833	152.433	0	0		Australia, Queensland, Southern Downs: The Heads, 40 km SSW of Boonah on road to Killarney, on sides of timbergetting tracks, c. 1 km from road
128550		V	AD,NSW			Constable, E.F.		5633			14	1	1965	Solanaceae	Solanum americanum Mill.	Solanum	americanum	Mill.		Australian Virtual Herbarium Import	0	2	2017			No	Asia-Tropical	Australia	Australia	New South Wales	Kogarah		The Lake, Scarborough Park, Kogarah, c. 7 miles SSW of Sydney.		4	GAZ	33°58' S, 151°07' E	-33.97	151.12	0	0		Australia, New South Wales, Kogarah: The Lake, Scarborough Park, Kogarah, c. 7 miles SSW of Sydney.
127867		V	MEL			Beauglehole, A.C.		62800			19	12	1978	Solanaceae	Solanum americanum Mill.	Solanum	americanum	Mill.		Australian Virtual Herbarium Import	0	2	2017			No	Asia-Tropical	Australia	Australia	Victoria	Wellington		The Lakes National Park. Near Lake Reeve Lookout.		4	GAZ	38°01' S, 147°37' E	-38.0167	147.617	0	0		Australia, Victoria, Wellington: The Lakes National Park. Near Lake Reeve Lookout.
127868		V	MEL			Beauglehole, A.C.		79189			22	4	1985	Solanaceae	Solanum americanum Mill.	Solanum	americanum	Mill.		Australian Virtual Herbarium Import	0	2	2017			No	Asia-Tropical	Australia	Australia	Victoria	Wellington		Thomson River Natural Feature Zone. 6 km SE of Walhalla.		4	GAZ	37°58' S, 146°34' E	-37.9667	146.567	0	0		Australia, Victoria, Wellington: Thomson River Natural Feature Zone. 6 km SE of Walhalla.
127869		V	MEL			Beauglehole, A.C.		79190			22	4	1985	Solanaceae	Solanum americanum Mill.	Solanum	americanum	Mill.		Australian Virtual Herbarium Import	0	2	2017			No	Asia-Tropical	Australia	Australia	Victoria	Wellington		Thomson River Natural Feature Zone. 6 km SE of Walhalla.		4	GAZ	37°58' S, 146°34' E	-37.9667	146.567	0	0		Australia, Victoria, Wellington: Thomson River Natural Feature Zone. 6 km SE of Walhalla.
128437		V	CANB,NSW			Crisp, M.D.		1984			20	3	1976	Solanaceae	Solanum americanum Mill.	Solanum	americanum	Mill.		Australian Virtual Herbarium Import	0	2	2017			No	Asia-Tropical	Australia	Australia	New South Wales			Tollgate Island (inner), Batemans Bay.		6	GAZ	c. 35°45'00' S, 150°16'00' E	-35.75	150.267	0	0		Australia, New South Wales: Tollgate Island (inner), Batemans Bay.
127356		V	AD			Henderson, R.J.F.		523			15	8	1969	Solanaceae	Solanum americanum Mill.	Solanum	americanum	Mill.		Australian Virtual Herbarium Import	0	2	2017			No	Asia-Tropical	Australia	Australia	Queensland	Moreton Bay		Toowong, Brisbane		4	GAZ	27°30' S, 153°00' E	-27.5	153	0	0		Australia, Queensland, Moreton Bay: Toowong, Brisbane
127474		V	AD			Bates, R.J.		16832			30	12	1988	Solanaceae	Solanum americanum Mill.	Solanum	americanum	Mill.		Australian Virtual Herbarium Import	0	2	2017			No	Asia-Tropical	Australia	Australia	Queensland	Goondiwindi		Toowoomba area		4	GAZ	28°30' S, 151°10' E	-28.5	151.167	0	0		Australia, Queensland, Goondiwindi: Toowoomba area
128198		V	PERTH			Swarbrick, J.T.		13131			4	9	1996	Solanaceae	Solanum americanum Mill.	Solanum	americanum	Mill.		Australian Virtual Herbarium Import	0	2	2017			No	Asia-Tropical	Australia	Australia	Christmas Island			Track ML 116 to Field 23A, Christmas Island, Indian Ocean,		3	GAZ	10°29' S, 105°38' E	-10.4864	105.64	0	0		Australia, Christmas Island: Track ML 116 to Field 23A, Christmas Island, Indian Ocean,
127873		V	MEL			Willis, J.H.		s.n.			9	11	1974	Solanaceae	Solanum americanum Mill.	Solanum	americanum	Mill.		Australian Virtual Herbarium Import	0	2	2017			No	Asia-Tropical	Australia	Australia	Victoria	Pyrenees		Trawalla Forest, near 96-mile post on Highway 8, just E of Beaufort.		4	GAZ	37°25' S, 143°28' E	-37.4167	143.467	0	0		Australia, Victoria, Pyrenees: Trawalla Forest, near 96-mile post on Highway 8, just E of Beaufort.
127874		V	MEL			Willis, J.H.		s.n.			9	11	1974	Solanaceae	Solanum americanum Mill.	Solanum	americanum	Mill.		Australian Virtual Herbarium Import	0	2	2017			No	Asia-Tropical	Australia	Australia	Victoria	Pyrenees		Trawalla Forest, near 96-mile post on Highway 8, just E of Beaufort.		4	GAZ	37°25' S, 143°28' E	-37.4167	143.467	0	0		Australia, Victoria, Pyrenees: Trawalla Forest, near 96-mile post on Highway 8, just E of Beaufort.
127937		V	NSW			Chadwick, C.E.		s.n.			19	3	1946	Solanaceae	Solanum americanum Mill.	Solanum	americanum	Mill.		Australian Virtual Herbarium Import	0	2	2017			No	Asia-Tropical	Australia	Australia	New South Wales	Lismore		Tregeagle.		4	GAZ	28°49' S, 153°22' E	-28.82	153.37	0	0		Australia, New South Wales, Lismore: Tregeagle.
128203		V	PERTH			Keighery, G.J.		16223			16	12	2001	Solanaceae	Solanum americanum Mill.	Solanum	americanum	Mill.		Australian Virtual Herbarium Import	0	2	2017			No	Asia-Tropical	Australia	Australia	Western Australia	Busselton		Tuart Forest, Abba River, E of Busselton		4	GAZ	33°38' S, 115°25' E	-33.6389	115.422	0	0		Australia, Western Australia, Busselton: Tuart Forest, Abba River, E of Busselton
127710		V	DNA			Batianoff, G.N.		630272			9	2	2003	Solanaceae	Solanum americanum Mill.	Solanum	americanum	Mill.		Australian Virtual Herbarium Import	0	2	2017			No	Asia-Tropical	Australia	Australia	Queensland	Tablelands		Tully Gorge National Park.		7	GAZ	17°46'25' S, 145°33'34' E	-17.7735	145.559	0	0		Australia, Queensland, Tablelands: Tully Gorge National Park.
127656		V	CANB			McKenna, S.G.		468			6	3	2009	Solanaceae	Solanum americanum Mill.	Solanum	americanum	Mill.		Australian Virtual Herbarium Import	0	2	2017			No	Asia-Tropical	Australia	Australia				Ugar (Stephen's) Island, Torres Strait.		7	GAZ	9°30'27' S, 142°32'55' E	-9.5075	142.549	0	0		Australia: Ugar (Stephen's) Island, Torres Strait.
127569		V	CANB			Jones, W.T.		3317			27	11	1966	Solanaceae	Solanum americanum Mill.	Solanum	americanum	Mill.		Australian Virtual Herbarium Import	0	2	2017			No	Asia-Tropical	Australia	Australia	Queensland	Brisbane		University grounds Brisbane.		6	GAZ	c. 27°28'00' S, 153°01'00' E	-27.4667	153.017	0	0		Australia, Queensland, Brisbane: University grounds Brisbane.
128011		V	NSW			Rodd, A.N.		1751			23	3	1971	Solanaceae	Solanum americanum Mill.	Solanum	americanum	Mill.		Australian Virtual Herbarium Import	0	2	2017			No	Asia-Tropical	Australia	Australia	New South Wales			Valley between North Beach adn New Gulch.		6	GAZ	c. 31°30'00' S, 159°01'48' E	-31.5	159.03	0	0		Australia, New South Wales: Valley between North Beach adn New Gulch.
127729		V	MEL			Without Collector		s.n.			0	0	0	Solanaceae	Solanum americanum Mill.	Solanum	americanum	Mill.		Australian Virtual Herbarium Import	0	2	2017			No	Asia-Tropical	Australia	Australia				Victoria River. [Could be in either Northern Territory, Queensland, Western Australia or Victoria.]					0	0	0	0		Australia: Victoria River. [Could be in either Northern Territory, Queensland, Western Australia or Victoria.]
128018		V	NSW			Coveny, R.G.		9020			23	11	1976	Solanaceae	Solanum americanum Mill.	Solanum	americanum	Mill.		Australian Virtual Herbarium Import	0	2	2017			No	Asia-Tropical	Australia	Australia	New South Wales	Moree Plains		Waa Gorge, 68 km NE of NArrabri by road.		4	GAZ	30°04' S, 150°06' E	-30.07	150.1	0	0		Australia, New South Wales, Moree Plains: Waa Gorge, 68 km NE of NArrabri by road.
128177		V	PERTH			Symon, D.E.	SS-	142			3	4	1968	Solanaceae	Solanum americanum Mill.	Solanum	americanum	Mill.		Australian Virtual Herbarium Import	0	2	2017			Yes	Asia-Tropical	Australia	Australia	South Australia			Waite Institute					0	0	0	0		Australia, South Australia: Waite Institute
128179		V	PERTH			Symon, D.E.	SS-	315			16	4	1968	Solanaceae	Solanum americanum Mill.	Solanum	americanum	Mill.		Australian Virtual Herbarium Import	0	2	2017			Yes	Asia-Tropical	Australia	Australia	South Australia			Waite Institute					0	0	0	0		Australia, South Australia: Waite Institute
127580		V	CANB			Symon, D.E.		s.n.			22	12	1977	Solanaceae	Solanum americanum Mill.	Solanum	americanum	Mill.		Australian Virtual Herbarium Import	0	2	2017			Yes	Asia-Tropical	Australia	Australia	South Australia	Burnside		Waite Institute, Adelaide.		4	GAZ	34°57' S, 138°38' E	-34.95	138.633	0	0		Australia, South Australia, Burnside: Waite Institute, Adelaide.
127581		V	CANB			Symon, D.E.		s.n.			1	2	1978	Solanaceae	Solanum americanum Mill.	Solanum	americanum	Mill.		Australian Virtual Herbarium Import	0	2	2017			Yes	Asia-Tropical	Australia	Australia	South Australia	Burnside		Waite Institute, Adelaide.		4	GAZ	34°57' S, 138°38' E	-34.95	138.633	0	0		Australia, South Australia, Burnside: Waite Institute, Adelaide.
127586		V	CANB			Symon, D.E.		s.n.			20	4	1983	Solanaceae	Solanum americanum Mill.	Solanum	americanum	Mill.		Australian Virtual Herbarium Import	0	2	2017			Yes	Asia-Tropical	Australia	Australia	South Australia	Burnside		Waite Institute, Adelaide.		4	GAZ	34°57' S, 138°38' E	-34.95	138.633	0	0		Australia, South Australia, Burnside: Waite Institute, Adelaide.
127587		V	CANB			Symon, D.E.		s.n.			20	4	1983	Solanaceae	Solanum americanum Mill.	Solanum	americanum	Mill.		Australian Virtual Herbarium Import	0	2	2017			Yes	Asia-Tropical	Australia	Australia	South Australia	Burnside		Waite Institute, Adelaide.		4	GAZ	34°57' S, 138°38' E	-34.95	138.633	0	0		Australia, South Australia, Burnside: Waite Institute, Adelaide.
127588		V	CANB			Symon, D.E.		s.n.			20	4	1983	Solanaceae	Solanum americanum Mill.	Solanum	americanum	Mill.		Australian Virtual Herbarium Import	0	2	2017			Yes	Asia-Tropical	Australia	Australia	South Australia	Burnside		Waite Institute, Adelaide.		4	GAZ	34°57' S, 138°38' E	-34.95	138.633	0	0		Australia, South Australia, Burnside: Waite Institute, Adelaide.
127589		V	CANB			Symon, D.E.		s.n.			24	2	1983	Solanaceae	Solanum americanum Mill.	Solanum	americanum	Mill.		Australian Virtual Herbarium Import	0	2	2017			Yes	Asia-Tropical	Australia	Australia	South Australia	Burnside		Waite Institute, Adelaide.		4	GAZ	34°57' S, 138°38' E	-34.95	138.633	0	0		Australia, South Australia, Burnside: Waite Institute, Adelaide.
127611		V	CANB			Symon, D.E.	SS-	267			3	4	1968	Solanaceae	Solanum americanum Mill.	Solanum	americanum	Mill.		Australian Virtual Herbarium Import	0	2	2017			Yes	Asia-Tropical	Australia	Australia	South Australia	Burnside		Waite Institute, Adelaide.		4	GAZ	34°57' S, 138°38' E	-34.95	138.633	0	0		Australia, South Australia, Burnside: Waite Institute, Adelaide.
127612		V	CANB			Symon, D.E.	SS-	94			3	4	1968	Solanaceae	Solanum americanum Mill.	Solanum	americanum	Mill.		Australian Virtual Herbarium Import	0	2	2017			Yes	Asia-Tropical	Australia	Australia	South Australia	Burnside		Waite Institute, Adelaide.		4	GAZ	34°57' S, 138°38' E	-34.95	138.633	0	0		Australia, South Australia, Burnside: Waite Institute, Adelaide.
127613		V	CANB			Symon, D.E.	SS-	95			16	4	1968	Solanaceae	Solanum americanum Mill.	Solanum	americanum	Mill.		Australian Virtual Herbarium Import	0	2	2017			Yes	Asia-Tropical	Australia	Australia	South Australia	Burnside		Waite Institute, Adelaide.		4	GAZ	34°57' S, 138°38' E	-34.95	138.633	0	0		Australia, South Australia, Burnside: Waite Institute, Adelaide.
127614		V	CANB			Symon, D.E.		s.n.			3	4	1968	Solanaceae	Solanum americanum Mill.	Solanum	americanum	Mill.		Australian Virtual Herbarium Import	0	2	2017			Yes	Asia-Tropical	Australia	Australia	South Australia	Burnside		Waite Institute, Adelaide.		4	GAZ	34°57' S, 138°38' E	-34.95	138.633	0	0		Australia, South Australia, Burnside: Waite Institute, Adelaide.
127615		V	CANB			Symon, D.E.		s.n.			3	4	1968	Solanaceae	Solanum americanum Mill.	Solanum	americanum	Mill.		Australian Virtual Herbarium Import	0	2	2017			Yes	Asia-Tropical	Australia	Australia	South Australia	Burnside		Waite Institute, Adelaide.		4	GAZ	34°57' S, 138°38' E	-34.95	138.633	0	0		Australia, South Australia, Burnside: Waite Institute, Adelaide.
127616		V	CANB			Symon, D.E.	SS-	127			3	4	1968	Solanaceae	Solanum americanum Mill.	Solanum	americanum	Mill.		Australian Virtual Herbarium Import	0	2	2017			Yes	Asia-Tropical	Australia	Australia	South Australia	Burnside		Waite Institute, Adelaide.		4	GAZ	34°57' S, 138°38' E	-34.95	138.633	0	0		Australia, South Australia, Burnside: Waite Institute, Adelaide.
127617		V	CANB			Symon, D.E.	SS-	270			2	4	1968	Solanaceae	Solanum americanum Mill.	Solanum	americanum	Mill.		Australian Virtual Herbarium Import	0	2	2017			Yes	Asia-Tropical	Australia	Australia	South Australia	Burnside		Waite Institute, Adelaide.		4	GAZ	34°57' S, 138°38' E	-34.95	138.633	0	0		Australia, South Australia, Burnside: Waite Institute, Adelaide.
128386		V	CANB			Symon, D.E.	SS-	268			3	4	1968	Solanaceae	Solanum americanum Mill.	Solanum	americanum	Mill.		Australian Virtual Herbarium Import	0	2	2017			Yes	Asia-Tropical	Australia	Australia	South Australia	Burnside		Waite Institute, Adelaide.		4	GAZ	34°57' S, 138°38' E	-34.95	138.633	0	0		Australia, South Australia, Burnside: Waite Institute, Adelaide.
127847		V	MEL			Connock, J.		262			28	4	1991	Solanaceae	Solanum americanum Mill.	Solanum	americanum	Mill.		Australian Virtual Herbarium Import	0	2	2017			No	Asia-Tropical	Australia	Australia	Victoria	Baw Baw		Walhalla. Adjacent to information board opposite Mechanics Institute. Melway Map 252 A10.		6	GAZ	c. 37°56'45' S, 146°26'45' E	-37.9458	146.446	0	0		Australia, Victoria, Baw Baw: Walhalla. Adjacent to information board opposite Mechanics Institute. Melway Map 252 A10.
128460		V	AD,MEL			Forbes, S.J.		937			19	6	1982	Solanaceae	Solanum americanum Mill.	Solanum	americanum	Mill.		Australian Virtual Herbarium Import	0	2	2017			No	Asia-Tropical	Australia	Australia	Victoria	East Gippsland		West bank of Snowy River at Wood Point, 14 km NW of Orbost.		6	GAZ	c. 37°38'20' S, 148°19'15' E	-37.6389	148.321	0	0		Australia, Victoria, East Gippsland: West bank of Snowy River at Wood Point, 14 km NW of Orbost.
127810		V	MEL			Cameron, D.G.		8123			10	2	1977	Solanaceae	Solanum americanum Mill.	Solanum	americanum	Mill.		Australian Virtual Herbarium Import	0	2	2017			No	Asia-Tropical	Australia	Australia	Victoria	East Gippsland		West bank of Snowy River, Lochend.		4	GAZ	37°43' S, 148°30' E	-37.7167	148.5	0	0		Australia, Victoria, East Gippsland: West bank of Snowy River, Lochend.
128214		V	WOLL			Gay, J.		s.n.		Ooi, M.	9	10	1990	Solanaceae	Solanum americanum Mill.	Solanum	americanum	Mill.		Australian Virtual Herbarium Import	0	2	2017			No	Asia-Tropical	Australia	Australia	New South Wales	Wollongong		West Dapto, Reed Park area			GAZ	34°28'55' S, 150°47'22' E	-34.4819	150.789	0	0		Australia, New South Wales, Wollongong: West Dapto, Reed Park area
127621		V	CANB			Moriarty, V.K.		1513			6	3	1974	Solanaceae	Solanum americanum Mill.	Solanum	americanum	Mill.		Australian Virtual Herbarium Import	0	2	2017			No	Asia-Tropical	Australia	Australia	New South Wales	Kyogle		Wiangarie State Forest N of Kyogle, NE.		6	GAZ	c. 28°25'00' S, 153°05'00' E	-28.4167	153.083	0	0		Australia, New South Wales, Kyogle: Wiangarie State Forest N of Kyogle, NE.
127468		V	AD			Alcock, C.R.		4454			5	11	1973	Solanaceae	Solanum americanum Mill.	Solanum	americanum	Mill.		Australian Virtual Herbarium Import	0	2	2017			No	Asia-Tropical	Australia	Australia	Queensland	Brisbane		Wilsdon, N suburb of Brisbane		4	GAZ	27°28' S, 153°01' E	-27.4667	153.017	0	0		Australia, Queensland, Brisbane: Wilsdon, N suburb of Brisbane
127328		V	AD			Batianoff, G.N.	98-	1061		Hacker, J.	19	10	1998	Solanaceae	Solanum americanum Mill.	Solanum	americanum	Mill.		Australian Virtual Herbarium Import	0	2	2017			No	Asia-Tropical	Australia	Australia	Queensland			Wilson Island, 12 km N of Heron Island		4	GAZ	23°18' S, 151°55' E	-23.3	151.917	0	0		Australia, Queensland: Wilson Island, 12 km N of Heron Island
127964		V	NSW			Kodela, P.G.		577		Sainty, G.	4	4	2001	Solanaceae	Solanum americanum Mill.	Solanum	americanum	Mill.		Australian Virtual Herbarium Import	0	2	2017			No	Asia-Tropical	Australia	Australia	New South Wales	Wingecarribee		Wingecarribee Swamp, southwestern arm.		6	GAZ	c. 34°34'13' S, 150°30'58' E	-34.5703	150.516	0	0		Australia, New South Wales, Wingecarribee: Wingecarribee Swamp, southwestern arm.
127948		V	NSW			Briggs, B.G.		s.n.			19	9	1971	Solanaceae	Solanum americanum Mill.	Solanum	americanum	Mill.		Australian Virtual Herbarium Import	0	2	2017			No	Asia-Tropical	Australia	Australia	New South Wales	Gosford		Wisemans Ferry, 55 km NNW of Sydney.		6	GAZ	c. 33°22'48' S, 151°00'00' E	-33.38	151	0	0		Australia, New South Wales, Gosford: Wisemans Ferry, 55 km NNW of Sydney.
128077		V	NSW			Crofts, F.		7			1	8	1952	Solanaceae	Solanum americanum Mill.	Solanum	americanum	Mill.		Australian Virtual Herbarium Import	0	2	2017			No	Asia-Tropical	Australia	Australia	New South Wales	Ballina		Wollongbar.		4	GAZ	28°49' S, 153°24' E	-28.82	153.4	0	0		Australia, New South Wales, Ballina: Wollongbar.
128094		V	NSW			Haywood, A.H.		s.n.			0	12	1916	Solanaceae	Solanum americanum Mill.	Solanum	americanum	Mill.		Australian Virtual Herbarium Import	0	2	2017			No	Asia-Tropical	Australia	Australia	New South Wales	Ballina		Wollongbar.		4	GAZ	28°49' S, 153°24' E	-28.82	153.4	0	0		Australia, New South Wales, Ballina: Wollongbar.
127386		V	AD			Willis, J.H.		s.n.			7	11	1973	Solanaceae	Solanum americanum Mill.	Solanum	americanum	Mill.		Australian Virtual Herbarium Import	0	2	2017			No	Asia-Tropical	Australia	Australia	New South Wales	Bega Valley		Wolumba road {+} 2.5 miles SE of Candelo ({+} 11 miles SW of Bega)		4	GAZ	36°48' S, 149°44' E	-36.7922	149.732	0	0		Australia, New South Wales, Bega Valley: Wolumba road {+} 2.5 miles SE of Candelo ({+} 11 miles SW of Bega)
127878		V	MEL			Willis, J.H.		s.n.			7	11	1973	Solanaceae	Solanum americanum Mill.	Solanum	americanum	Mill.		Australian Virtual Herbarium Import	0	2	2017			No	Asia-Tropical	Australia	Australia	New South Wales	Bega Valley		Wolumla road c. 2.5 mls SE of Candelo (and c. 11 mls SW of Bega).		4	GAZ	36°47' S, 149°43' E	-36.7833	149.717	0	0		Australia, New South Wales, Bega Valley: Wolumla road c. 2.5 mls SE of Candelo (and c. 11 mls SW of Bega).
127809		V	MEL			Cameron, D.G.		6123			21	3	1976	Solanaceae	Solanum americanum Mill.	Solanum	americanum	Mill.		Australian Virtual Herbarium Import	0	2	2017			No	Asia-Tropical	Australia	Australia	Victoria	East Gippsland		Wood Point on Snowy River.		4	GAZ	37°37' S, 148°19' E	-37.6167	148.317	0	0		Australia, Victoria, East Gippsland: Wood Point on Snowy River.
128210		V	PERTH			Lyons, M.N.		4693		Lyons, S.D.	30	9	2000	Solanaceae	Solanum americanum Mill.	Solanum	americanum	Mill.		Australian Virtual Herbarium Import	0	2	2017			No	Asia-Tropical	Australia	Australia	Western Australia	Irwin		Wooded swamp 24km NW of Mingenew, on S side of road 3.5km E of intersection with Burma Road on Allanooka Springs Road. SAP wetlands site SPS181C		7	GAZ	29°05'59' S, 115°13'34' E	-29.0996	115.226	0	0		Australia, Western Australia, Irwin: Wooded swamp 24km NW of Mingenew, on S side of road 3.5km E of intersection with Burma Road on Allanooka Springs Road. SAP wetlands site SPS181C
127703		V	DNA			Russell-Smith, J.		5421			2	6	1988	Solanaceae	Solanum americanum Mill.	Solanum	americanum	Mill.		Australian Virtual Herbarium Import	0	2	2017			No	Asia-Tropical	Australia	Australia	Northern Territory			Woolner Station, source of Whitestone Creek.		7	GAZ	12°34'55' S, 131°30'04' E	-12.5819	131.501	0	0		Australia, Northern Territory: Woolner Station, source of Whitestone Creek.
128088		V	NSW			Cheel, E.		s.n.			16	2	1918	Solanaceae	Solanum americanum Mill.	Solanum	americanum	Mill.		Australian Virtual Herbarium Import	0	2	2017			No	Asia-Tropical	Australia	Australia	New South Wales	Wollongong		Woonoona [Woonona] near Bulli.		4	GAZ	34°21' S, 150°55' E	-34.35	150.92	0	0		Australia, New South Wales, Wollongong: Woonoona [Woonona] near Bulli.
128479		V	MEL			Forster, P.I.		26512			5	12	2000	Solanaceae	Solanum americanum Mill.	Solanum	americanum	Mill.		Australian Virtual Herbarium Import	0	2	2017			Yes	Asia-Tropical	Australia	Australia	Queensland	Cairns		Wooroonooran National Park, Mt Bellenden Ker summit are. (55,378050,8090750) 8063-780907 [AGD84]		6	GAZ	c. 17°15'54' S, 145°51'10' E	-17.265	145.853	0	0		Australia, Queensland, Cairns: Wooroonooran National Park, Mt Bellenden Ker summit are. (55,378050,8090750) 8063-780907 [AGD84]
128269		V	AD			Forster, P.I.		26512		Booth, R. & Jago, R.	5	12	2000	Solanaceae	Solanum americanum Mill.	Solanum	americanum	Mill.		Australian Virtual Herbarium Import	0	2	2017			No	Asia-Tropical	Australia	Australia	Queensland	Cairns		Wooroonooran National Park, Mt Bellenden Ker Summit area. Disturbed area around buildings		7	GAZ	17°15'54' S, 145°51'10' E	-17.265	145.853	0	0		Australia, Queensland, Cairns: Wooroonooran National Park, Mt Bellenden Ker Summit area. Disturbed area around buildings
128052		V	NSW			Cheel, E.		s.n.			0	10	1916	Solanaceae	Solanum americanum Mill.	Solanum	americanum	Mill.		Australian Virtual Herbarium Import	0	2	2017			No	Asia-Tropical	Australia	Australia	New South Wales	Gosford		Woy Woy.		4	GAZ	33°29' S, 151°19' E	-33.5	151.32	0	0		Australia, New South Wales, Gosford: Woy Woy.
127376		V	AD			Whitehead, B.		s.n.			19	5	1966	Solanaceae	Solanum americanum Mill.	Solanum	americanum	Mill.		Australian Virtual Herbarium Import	0	2	2017			No	Asia-Tropical	Australia	Australia	New South Wales	Wyong		Wyong		4	GAZ	33°17' S, 151°25' E	-33.2833	151.417	0	0		Australia, New South Wales, Wyong: Wyong
127940		V	NSW			Symon, D.E.		s.n.			3	4	1968	Solanaceae	Solanum americanum Mill.	Solanum	americanum	Mill.		Australian Virtual Herbarium Import	0	2	2017			No	Asia-Tropical	Australia	Australia	New South Wales	Wyong		Wyong.		4	GAZ	33°16' S, 151°25' E	-33.27	151.42	0	0		Australia, New South Wales, Wyong: Wyong.
127690		V	CANB			Canning, E.M.		5736			23	8	1983	Solanaceae	Solanum americanum Mill.	Solanum	americanum	Mill.		Australian Virtual Herbarium Import	0	2	2017			No	Asia-Tropical	Australia	Australia	New South Wales	Shoalhaven		Yadboro State Forest, c. 21 km along Western Distributor Forest Road from S end at Bimberamala River crossing.		4	GAZ	35°28' S, 150°05' E	-35.4667	150.083	0	0		Australia, New South Wales, Shoalhaven: Yadboro State Forest, c. 21 km along Western Distributor Forest Road from S end at Bimberamala River crossing.
128357		V	AD,NSW			Henderson, R.J.F.		1405			23	1	1973	Solanaceae	Solanum americanum Mill.	Solanum	americanum	Mill.		Australian Virtual Herbarium Import	0	2	2017			No	Asia-Tropical	Australia	Australia	New South Wales	Kempsey		Yard enclosure. Smoky Cape Lighthouse, ENE of Kempsey		6	GAZ	c. 30°55'00' S, 153°05'00' E	-30.9167	153.083	0	0		Australia, New South Wales, Kempsey: Yard enclosure. Smoky Cape Lighthouse, ENE of Kempsey
127464		V	AD			Alcock, C.R.		8588			15	7	1981	Solanaceae	Solanum americanum Mill.	Solanum	americanum	Mill.		Australian Virtual Herbarium Import	0	2	2017			No	Asia-Tropical	Australia	Australia	Queensland	Goondiwindi		Yelarbon, roadside, 60 km E of Goondiwindie		4	GAZ	28°34' S, 150°44' E	-28.5667	150.75	0	0		Australia, Queensland, Goondiwindi: Yelarbon, roadside, 60 km E of Goondiwindie
128197		V	PERTH			Keighery, G.J.		15045			13	6	1997	Solanaceae	Solanum americanum Mill.	Solanum	americanum	Mill.		Australian Virtual Herbarium Import	0	2	2017			No	Asia-Tropical	Australia	Australia	Western Australia	Northampton		Yerina Spring, Northampton to Kalbarri			GAZ	28°06'00' S, 114°20'00' E	-28.1	114.333	0	0		Australia, Western Australia, Northampton: Yerina Spring, Northampton to Kalbarri
128183		V	PERTH			Keighery, G.J.		1722		Alford, J.J.	19	4	1988	Solanaceae	Solanum americanum Mill.	Solanum	americanum	Mill.		Australian Virtual Herbarium Import	0	2	2017			No	Asia-Tropical	Australia	Australia	Western Australia	Wanneroo		Yonderup Lake, Yanchep, 50 km N Perth		5	GAZ	31°34' S, 115°41' E	-31.5597	115.683	0	0		Australia, Western Australia, Wanneroo: Yonderup Lake, Yanchep, 50 km N Perth
127735		V	MEL			Atkinson, C.L.W.		35			0	0	0	Solanaceae	Solanum americanum Mill.	Solanum	americanum	Mill.		Australian Virtual Herbarium Import	0	2	2017			No	Asia-Tropical	Australia	Australia	New South Wales								0	0	0	0		Australia, New South Wales
127755		V	MEL			Woolls, W.		s.n.			0	0	0	Solanaceae	Solanum americanum Mill.	Solanum	americanum	Mill.		Australian Virtual Herbarium Import	0	2	2017			No	Asia-Tropical	Australia	Australia									0	0	0	0		Australia
127756		V	MEL			Rowan, M.E.		s.n.			0	0	0	Solanaceae	Solanum americanum Mill.	Solanum	americanum	Mill.		Australian Virtual Herbarium Import	0	2	2017			No	Asia-Tropical	Australia	Australia									0	0	0	0		Australia
127968		V	NSW			Batianoff, G.N.		205108			27	5	2000	Solanaceae	Solanum americanum Mill.	Solanum	americanum	Mill.		Australian Virtual Herbarium Import	0	2	2017			No	Asia-Tropical	Australia	Australia	Queensland					7	GAZ	23°48'12' S, 152°17'56' E	-23.8033	152.299	0	0		Australia, Queensland
129936		V	AK			Without Collector		s.n.			0	5	1885	Solanaceae	Solanum americanum Mill.	Solanum	americanum	Mill.		Knapp, S; Knapp, S; Knapp, S; Knapp, S; Knapp, S; Knapp, S; Knapp, S; Knapp, S;	0	10	2017			No	Asia-Tropical	Australia	Australia	New South Wales		Coogee				GAZ	33°55'08' S, 151°15'20' E	-33.9189	151.256	0	0		Australia, New South Wales, Coogee
30865	Type of Solanum nodiflorum Jacq. [2] (lectotype BM, isolectotype W)	V	BM,W			Jacquin, N. von		s.n.			0	0	0	Solanaceae	Solanum americanum Mill.	Solanum	americanum	Mill.	OK	Knapp, S; Knapp, S; Knapp, S; Knapp, S; Knapp, S; Knapp, S; Knapp, S; Särkinen,	28	7	2016			Yes	Europe	Middle Europe	Austria	Wien			cultivated at Vienna. Hortus botanicus Vindobonensis.					0	0	0	0		Austria, Wien: cultivated at Vienna. Hortus botanicus Vindobonensis.
119183	Type of Solanum nodiflorum Jacq. [2] (original material W)	V	W			Without Collector		s.n.			0	0	0	Solanaceae	Solanum americanum Mill.	Solanum	americanum	Mill.		Knapp, S; Knapp, S; Knapp, S; Knapp, S; Knapp, S; Knapp, S; Knapp, S; Knapp, S;	0	11	2016			No	Europe	Middle Europe	Austria	Wien		Vienna	Herb Portenschlg.					0	0	0	0		Austria, Wien, Vienna: Herb Portenschlg.
119182	Type of Solanum nodiflorum Jacq. [2] (original material W, original material W)	V	W			Without Collector		s.n.			0	0	0	Solanaceae	Solanum americanum Mill.	Solanum	americanum	Mill.		Knapp, S; Knapp, S; Knapp, S; Knapp, S; Knapp, S; Knapp, S; Knapp, S; Knapp, S;	0	11	2016			Yes	Europe	Middle Europe	Austria	Wien		Vienna	Hort. bot. Vind. [both sheets have label 'hb. Jacq.' [W0001917 also has one with herbar. Jacquin fil.]					0	0	0	0		Austria, Wien, Vienna: Hort. bot. Vind. [both sheets have label 'hb. Jacq.' [W0001917 also has one with herbar. Jacquin fil.]
624		V	F,GH,MO,NY			Huq, A.M.		10557			17	5	1999	Solanaceae	Solanum americanum Mill.	Solanum	americanum	Mill.		Knapp, S; Knapp, S; Knapp, S; Knapp, S; Knapp, S; Knapp, S; Knapp, S; Knapp, S;	0	6	2015	Low herb, slender branches, flowers small and white.		No	Asia-Tropical	Indian Subcontinent	Bangladesh	Chittagong			Cox's Bazar region, Cox's Bazar area	By roadside ditch.		SPEC	21°25' N, 92°05' E Alt: 10 - 15m	21.4167	92.0833	10	15		Bangladesh, Chittagong: Cox's Bazar region, Cox's Bazar area
133203		V	CAL			Clarke, C.B.		6653			22	3	1868	Solanaceae	Solanum americanum Mill.	Solanum	americanum	Mill.		Knapp, S	0	2	2018	no prickles; dark green, a little hairy; calyx segments 5, a little hairy outside, valvate in aestivation dark green and enlarged in fruit; corola monopetalous, limb 5 white segments with a midrib glabrous throughout, calvate in aestivation; spreading in flower carrying stamens; ovary galbrous, lower half of style swollen hairy; ripe berries as large as peas, black, glabrous; fruit in umbels with…		No	Asia-Tropical	Indian Subcontinent	Bangladesh			Dhaka				GAZ	23°42'00' N, 90°22'48' E	23.7	90.38	0	0		Bangladesh, Dhaka
129004		V	K			Grierson, A.J.C.		1324		Long, D.G.	25	5	1979	Solanaceae	Solanum americanum Mill.	Solanum	americanum	Mill.		Knapp, S; Knapp, S; Knapp, S; Knapp, S; Knapp, S; Knapp, S; Knapp, S; Knapp, S;	0	8	2017	erect herb 70 cm; fls white; mature fruit black		No	Asia-Tropical	Indian Subcontinent	Bhutan				'Dung Dung, lower Mangde Chu valley'	roadside bank in forest	4	SPEC	27°17' N, 90°37' E Alt: 1250m	27.2833	90.6167	1250	0	ca.	Bhutan: 'Dung Dung, lower Mangde Chu valley'
133223		V	CAL			Sengupta, G.		1348			29	4	1964	Solanaceae	Solanum americanum Mill.	Solanum	americanum	Mill.		Knapp, S	0	2	2018			No	Asia-Tropical	Indian Subcontinent	Bhutan	Sarbang		Gelephu	Gaylegphug, [=Gelephu]		ca.	GAZ	26°52'14' N, 90°29'08' E Alt: 270m	26.8706	90.4856	270	0		Bhutan, Sarbang, Gelephu: Gaylegphug, [=Gelephu]
133224		V	CAL			Thothathri, K.		10461			19	12	1963	Solanaceae	Solanum americanum Mill.	Solanum	americanum	Mill.		Knapp, S	0	2	2018			No	Asia-Tropical	Indian Subcontinent	Bhutan			Changlai	Samchi				Alt: 152m	0	0	152	0		Bhutan, Changlai: Samchi
13025		V	BM			Cooper, R.E.		3355			11	8	1914	Solanaceae	Solanum americanum Mill.	Solanum	americanum	Mill.		Knapp, S; Knapp, S; Knapp, S; Knapp, S; Knapp, S; Knapp, S; Knapp, S; Knapp, S;	0	6	2015			No	Asia-Tropical	Indian Subcontinent	Bhutan				Timpu				Alt: 2439m	0	0	2439	0		Bhutan: Timpu
133219		V	CAL			White, J.C.		100			1	5	1905	Solanaceae	Solanum americanum Mill.	Solanum	americanum	Mill.		Knapp, S	0	2	2018			No	Asia-Tropical	Indian Subcontinent	Bhutan			Pumakhu						0	0	0	0		Bhutan, Pumakhu
133220		V	CAL			Subba Rao, G.V.		66			11	12	1963	Solanaceae	Solanum americanum Mill.	Solanum	americanum	Mill.		Knapp, S	0	2	2018			No	Asia-Tropical	Indian Subcontinent	Bhutan			Phuentscholing				GAZ	26°51'39' N, 89°23'39' E	26.8608	89.3941	0	0		Bhutan, Phuentscholing
133221		V	CAL			Sengupta, G.		122			17	4	1964	Solanaceae	Solanum americanum Mill.	Solanum	americanum	Mill.		Knapp, S	0	2	2018			No	Asia-Tropical	Indian Subcontinent	Bhutan			Birti					Alt: 609m	0	0	609	0		Bhutan, Birti
133222		V	CAL			Sengupta, G.		1221			7	4	1964	Solanaceae	Solanum americanum Mill.	Solanum	americanum	Mill.		Knapp, S	0	2	2018	herb; fls white		No	Asia-Tropical	Indian Subcontinent	Bhutan			Birti		near rocky bed			Alt: 700m	0	0	700	0		Bhutan, Birti
129190		V	P			Geoffray, C.		180			9	11	1903	Solanaceae	Solanum americanum Mill.	Solanum	americanum	Mill.		Knapp, S; Knapp, S; Knapp, S; Knapp, S; Knapp, S; Knapp, S; Knapp, S; Knapp, S;	0	8	2017	plante herbacée à tiges semi ligneuses, fleur blanche, graine ronde verte, noire à maturité, grosseur d'un petit pois		No	Asia-Tropical	Indo-China	Cambodia	Kampot			Kampot	terrains vagues (peu commune)	7	GAZ	10°46'27' N, 104°19'54' E	10.7741	104.332	0	0		Cambodia, Kampot: Kampot
129192		V	P			Long, C.		124		Cheng, K.C. & Fouche, J.G.	27	3	2006	Solanaceae	Solanum americanum Mill.	Solanum	americanum	Mill.		Knapp, S; Knapp, S; Knapp, S; Knapp, S; Knapp, S; Knapp, S; Knapp, S; Knapp, S;	0	8	2017			No	Asia-Tropical	Indo-China	Cambodia	Kampot			Kampot, Hotel Parc Boker			SPEC	10°37'37' N, 104°01'32' E Alt: 1020m	10.6269	104.026	1020	0		Cambodia, Kampot: Kampot, Hotel Parc Boker
129191		V	P			Hahn, L.		1			20	7	0	Solanaceae	Solanum americanum Mill.	Solanum	americanum	Mill.		Knapp, S; Knapp, S; Knapp, S; Knapp, S; Knapp, S; Knapp, S; Knapp, S; Knapp, S;	0	8	2017			No	Asia-Tropical	Indo-China	Cambodia	Kampot			Kampot, Trach Kol, Peing-Pa, Khomch		4	GAZ	10°40' N, 104°20' E	10.6667	104.333	0	0		Cambodia, Kampot: Kampot, Trach Kol, Peing-Pa, Khomch
103306		V	K,MO,P	3257417		Bos, J.J.		3803			30	1	1969	Solanaceae	Solanum americanum Mill.	Solanum	americanum	Mill.		Knapp, S; Knapp, S; Knapp, S; Knapp, S; Knapp, S; Knapp, S; Knapp, S; Knapp, S;	0	11	2015	suffrutex with dark green very tough stems and branches, about 1 m high; leaves rough-membranous, bright green above, pale green below; calyx pale green; corolla white, anthers bright yellow, style white; young fruits flobular, about 3/4 cm in diameter, shiny black and same size when ripe		No	Africa	West-Central Tropical Afr	Cameroon				5.5 miles S of Kribi	cassava garden weeds		SPEC	2°54' N, 9°54' E	2.9	9.9	0	0		Cameroon: 5.5 miles S of Kribi
103234		V	K			Cardoso, J.		194			0	0	1895	Solanaceae	Solanum americanum Mill.	Solanum	americanum	Mill.		Knapp, S; Knapp, S; Knapp, S; Knapp, S; Knapp, S; Knapp, S; Knapp, S; Knapp, S;	0	11	2015			No	Africa	Macaronesia	Cape Verde				sin. loc.					0	0	0	0		Cape Verde: sin. loc.
103235		V	K			Cardoso, J.		134			0	0	1895	Solanaceae	Solanum americanum Mill.	Solanum	americanum	Mill.		Knapp, S; Knapp, S; Knapp, S; Knapp, S; Knapp, S; Knapp, S; Knapp, S; Knapp, S;	0	11	2015			No	Africa	Macaronesia	Cape Verde				sin. loc.					0	0	0	0		Cape Verde: sin. loc.
104115		V	K			Moseley, H.N.		s.n.			0	11	1873	Solanaceae	Solanum americanum Mill.	Solanum	americanum	Mill.		Knapp, S; Särkinen, T	0	11	2015			No	Africa	Macaronesia	Cape Verde	Santiago			sin. loc.			GAZ	15°06'06' N, 23°38'14' W	15.1017	-23.6373	0	0		Cape Verde, Santiago: sin. loc.
103222		V	K			Vogel, J.R.T.		8			0	6	1841	Solanaceae	Solanum americanum Mill.	Solanum	americanum	Mill.		Knapp, S; Knapp, S; Knapp, S; Knapp, S; Knapp, S; Knapp, S; Knapp, S; Knapp, S;	0	11	2015			No	Africa	Macaronesia	Cape Verde	Santo Antão								0	0	0	0		Cape Verde, Santo Antão
101976		V	MO	4260411		Tsi Zhanhuo	92-	162			20	4	1992	Solanaceae	Solanum americanum Mill.	Solanum	americanum	Mill.		Knapp, S; Knapp, S; Knapp, S; Knapp, S; Knapp, S; Knapp, S; Knapp, S; Knapp, S;	0	6	2015	herb 20-40 cm tall; flower white		No	Asia-Temperate	China	China	Yunnan	Xishuangbanna	Mengla	[Xishuangbanna]	open field		GAZ	21°27'33' N, 101°33'53' E Alt: 600m	21.4592	101.565	600	0	ca.	China, Yunnan, Xishuangbanna, Mengla: [Xishuangbanna]
111086		V	E			Gaoligong Shan Expedition		7345			10	10	1996	Solanaceae	Solanum americanum Mill.	Solanum	americanum	Mill.		E database upload	0	0	2014	Herb to 70cm; corolla whiet, anthers bright yellow		No	Asia-Temperate	China	China	Yunnan			35km north of Likui, Yi Di Ba, Lushui Co., Nujiang Lisu Aut. Pref.	Roadside verge and bank				0	0	0	0		China, Yunnan: 35km north of Likui, Yi Di Ba, Lushui Co., Nujiang Lisu Aut. Pref.
119118		V	W			Chung, H.H.		782			27	11	1922	Solanaceae	Solanum americanum Mill.	Solanum	americanum	Mill.		Knapp, S; Knapp, S; Knapp, S; Knapp, S; Knapp, S; Knapp, S; Knapp, S; Knapp, S;	0	11	2016	shrub 0.5 m		No	Asia-Temperate	China	China	Fujian		Xiamen Island	'Amoy Island'			GAZ	24°26'49' N, 118°03'45' E	24.4469	118.063	0	0		China, Fujian, Xiamen Island: 'Amoy Island'
112399		V	A			Lau, S.K.		25582			5	3	1936	Solanaceae	Solanum americanum Mill.	Solanum	americanum	Mill.		Knapp, S; Knapp, S; Knapp, S; Knapp, S; Knapp, S; Knapp, S; Knapp, S; Knapp, S;	0	5	2016			No	Asia-Temperate	China	China	Hainan			Bak Sa					0	0	0	0		China, Hainan: Bak Sa
112396		V	GH			Lau, S.K.		3752			11	4	1934	Solanaceae	Solanum americanum Mill.	Solanum	americanum	Mill.		Knapp, S; Knapp, S; Knapp, S; Knapp, S; Knapp, S; Knapp, S; Knapp, S; Knapp, S;	0	5	2016	farily common herb; climber; fruit		No	Asia-Temperate	China	China	Hainan			Chim Fung Ling near Sam Mo Wat village (Kan-en district)	dry gentle slope, sand soil; scattered shrubs				0	0	0	0		China, Hainan: Chim Fung Ling near Sam Mo Wat village (Kan-en district)
128964		V	K			Shiu Ying Hu		5432			1	6	1968	Solanaceae	Solanum americanum Mill.	Solanum	americanum	Mill.		Knapp, S; Knapp, S; Knapp, S; Knapp, S; Knapp, S; Knapp, S; Knapp, S; Knapp, S;	0	8	2017	abundant; fls. white; fr. black when ripe; old stem rough		No	Asia-Temperate	China	China	Hong Kong			Chung Chi College, New Territories	weed at waste place		GAZ	22°24'46' N, 114°12'27' E	22.4129	114.208	0	0		China, Hong Kong: Chung Chi College, New Territories
99952		V	BM,GH			Gaoligong Shan Biodiversity Survey		27683			16	8	2005	Solanaceae	Solanum americanum Mill.	Solanum	americanum	Mill.		Knapp, S; Knapp, S; Knapp, S; Knapp, S; Knapp, S; Knapp, S; Knapp, S; Knapp, S;	0	5	2015	herb ca. 90 cm tall; fruit green; rare		No	Asia-Temperate	China	China	Yunnan			Fugong Xian, Maji Xiang, Majimi Cun, near the Nujiang in the vicinity of hte Maji hydroelectric power plant, E side of Gaoligong Shan	subtropical evergreen broadleaf forest, disturbed by agriculture, distrubed secondary vegetation dominated by Lithocarpus and Pinus yunnanensis; E facing 10-30° slope; in loam on granite		SPEC	27°23'49' N, 98°49'38' E Alt: 1700m	27.3969	98.8272	1700	0		China, Yunnan: Fugong Xian, Maji Xiang, Majimi Cun, near the Nujiang in the vicinity of hte Maji hydroelectric power plant, E side of Gaoligong Shan
99953		V	BM			Gaoligong Shan Biodiversity Survey		19656			28	4	2004	Solanaceae	Solanum americanum Mill.	Solanum	americanum	Mill.		Knapp, S; Knapp, S; Knapp, S; Knapp, S; Knapp, S; Knapp, S; Knapp, S; Knapp, S;	0	5	2015	herb 30-50 cm; flower white; fruit green		No	Asia-Temperate	China	China	Yunnan			Fugong Xian, Maji Xiang, Mujiajia village, on the W side of the Nujiang, ca. 6.5 direct km S of the border with Gongshan Xian	secondary forest; growing under forest		SPEC	27°26'36' N, 98°49'12' E Alt: 1276m	27.4433	98.82	1276	0		China, Yunnan: Fugong Xian, Maji Xiang, Mujiajia village, on the W side of the Nujiang, ca. 6.5 direct km S of the border with Gongshan Xian
111091		V	E,K			Cavalerie, P.J.		7581			0	0	0	Solanaceae	Solanum americanum Mill.	Solanum	americanum	Mill.		Knapp, S; Knapp, S; Knapp, S; Knapp, S; Knapp, S; Knapp, S; Knapp, S; Knapp, S;	0	0	0			No	Asia-Temperate	China	China	Guangdong			Gan- chowen [Guangzhou?]					0	0	0	0		China, Guangdong: Gan- chowen [Guangzhou?]
41768		V	CAS,GH			Gaoligong Shan Biodiversity Survey		28955			23	8	2005	Solanaceae	Solanum americanum Mill.	Solanum	americanum	Mill.		Knapp, S; Knapp, S; Knapp, S; Knapp, S; Knapp, S; Knapp, S; Knapp, S; Knapp, S;	0	0	2009	Scandent shrub. Fruit green turning black. Occasional.		No	Asia-Temperate	China	China	Yunnan			Gaoligong Shan Region. Fugong Xian, Zilijia Xiang. Tuoping Cun, ca. 40 km S of Fugong on the W side of the Nujiang, E side of Gaoligong Shan. E facing 10-30º slope.	Subtropical evergreen broadleaf forest. Disturbed by agriculture. Disturbed secondary forest dominated by Fagaceae and Pinus yunnanensis. Growing in sunny area. In loam on limestone.		SPEC	26°31'35' N, 98°53'25' E Alt: 1080m	26.5263	98.8903	1080	0		China, Yunnan: Gaoligong Shan Region. Fugong Xian, Zilijia Xiang. Tuoping Cun, ca. 40 km S of Fugong on the W side of the Nujiang, E side of Gaoligong Shan. E facing 10-30º slope.
41767		V	CAS			Dulong Jiang Investigation Team		46			31	10	1990	Solanaceae	Solanum americanum Mill.	Solanum	americanum	Mill.		Knapp, S; Knapp, S; Knapp, S; Knapp, S; Knapp, S; Knapp, S; Knapp, S; Knapp, S;	0	0	2009			No	Asia-Temperate	China	China	Yunnan			Gaoligong Shan Region. Lushui Xian, Luzhang Zheng. In the vicinity of Liuku on the W side of the Nu Jiang.				25°51'01' N, 98°51'06' E Alt: 850m	25.8502	98.8515	850	0		China, Yunnan: Gaoligong Shan Region. Lushui Xian, Luzhang Zheng. In the vicinity of Liuku on the W side of the Nu Jiang.
112402		V	A			Levine, C.O.		178			13	10	1916	Solanaceae	Solanum americanum Mill.	Solanum	americanum	Mill.		Knapp, S; Knapp, S; Knapp, S; Knapp, S; Knapp, S; Knapp, S; Knapp, S; Knapp, S;	0	5	2016			No	Asia-Temperate	China	China	Guangdong			Honan Island [=Hainan?]					0	0	0	0		China, Guangdong: Honan Island [=Hainan?]
128961		V	K			Chun, N.K.		40185			10	1	1930	Solanaceae	Solanum americanum Mill.	Solanum	americanum	Mill.		Knapp, S; Knapp, S; Knapp, S; Knapp, S; Knapp, S; Knapp, S; Knapp, S; Knapp, S;	0	8	2017	herb		No	Asia-Temperate	China	China	Hong Kong			Hong Kong [Hong Kong Island]	open field	7	GAZ	22°15'29' N, 114°11'44' E	22.2581	114.196	0	0		China, Hong Kong: Hong Kong [Hong Kong Island]
128968		V	K			Wilford, C.		68			0	11	1857	Solanaceae	Solanum americanum Mill.	Solanum	americanum	Mill.		Knapp, S; Knapp, S; Knapp, S; Knapp, S; Knapp, S; Knapp, S; Knapp, S; Knapp, S;	0	8	2017	a common roadside weed		No	Asia-Temperate	China	China	Hong Kong			Hong Kong [Hong Kong Island]		7	GAZ	22°15'29' N, 114°11'44' E	22.2581	114.196	0	0		China, Hong Kong: Hong Kong [Hong Kong Island]
128969		V	K			Without Collector		330			0	0	0	Solanaceae	Solanum americanum Mill.	Solanum	americanum	Mill.		Knapp, S; Knapp, S; Knapp, S; Knapp, S; Knapp, S; Knapp, S; Knapp, S; Knapp, S;	0	8	2017			No	Asia-Temperate	China	China	Hong Kong			Hong Kong [Hong Kong Island]		7	GAZ	22°15'29' N, 114°11'44' E	22.2581	114.196	0	0		China, Hong Kong: Hong Kong [Hong Kong Island]
128970		V	K			Wright, C.		s.n.			0	0	1853	Solanaceae	Solanum americanum Mill.	Solanum	americanum	Mill.		Knapp, S; Knapp, S; Knapp, S; Knapp, S; Knapp, S; Knapp, S; Knapp, S; Knapp, S;	0	8	2017			No	Asia-Temperate	China	China	Hong Kong			Hong Kong [Hong Kong Island]		7	GAZ	22°15'29' N, 114°11'44' E	22.2581	114.196	0	0		China, Hong Kong: Hong Kong [Hong Kong Island]
112398		V	A			Tsang, W.T.		231			8	5	1928	Solanaceae	Solanum americanum Mill.	Solanum	americanum	Mill.		Knapp, S; Knapp, S; Knapp, S; Knapp, S; Knapp, S; Knapp, S; Knapp, S; Knapp, S;	0	5	2016	semi-woody fruit black		No	Asia-Temperate	China	China	Hainan			Ka Tang Lung Ta'o, Lin Fa Shan, Taam Chau-Lam Ko District	growing in a park beside a village				0	0	0	0		China, Hainan: Ka Tang Lung Ta'o, Lin Fa Shan, Taam Chau-Lam Ko District
101967		V	MO	816825		Canton Christian College		373			20	1	1917	Solanaceae	Solanum americanum Mill.	Solanum	americanum	Mill.		Knapp, S; Knapp, S; Knapp, S; Knapp, S; Knapp, S; Knapp, S; Knapp, S; Knapp, S;	0	6	2015			No	Asia-Temperate	China	China	Hainan			'Kowng tung province, Honam Island'					0	0	0	0		China, Hainan: 'Kowng tung province, Honam Island'
112400		V	GH			Canton Christian College		3383			3	10	1918	Solanaceae	Solanum americanum Mill.	Solanum	americanum	Mill.		Knapp, S; Knapp, S; Knapp, S; Knapp, S; Knapp, S; Knapp, S; Knapp, S; Knapp, S;	0	5	2016			No	Asia-Temperate	China	China	Guangdong			Lin Dist[rict]					0	0	0	0		China, Guangdong: Lin Dist[rict]
128962		V	K			Tsang, W.T.		331			8	5	1928	Solanaceae	Solanum americanum Mill.	Solanum	americanum	Mill.		Knapp, S; Knapp, S; Knapp, S; Knapp, S; Knapp, S; Knapp, S; Knapp, S; Knapp, S;	0	8	2017	semi-woody; fr. black		No	Asia-Temperate	China	China	Hainan			Lin Fa Shan, Taam Chau-Lam Ko District_x000D_ Xa Tang, Lung Ts'o [vern names?]	growing in a park beside a village				0	0	0	0		China, Hainan: Lin Fa Shan, Taam Chau-Lam Ko District_x000D_ Xa Tang, Lung Ts'o [vern names?]
98623		V	BM			Monro, A.K.		6415		Wei Yi-Gang	28	2	2009	Solanaceae	Solanum americanum Mill.	Solanum	americanum	Mill.		Knapp, S; Knapp, S; Knapp, S; Knapp, S; Knapp, S; Knapp, S; Knapp, S; Knapp, S;	0	12	2014	small herb to 50 cm; flowers white, anthers yellow; fruit green		No	Asia-Temperate	China	China	Guangxi			Longan [Long'An Xian]	mouth of cave		SPEC	22°07'56' N, 107°00'45' E Alt: 240m	22.1323	107.012	240	0		China, Guangxi: Longan [Long'An Xian]
56175		V	BM,E,MO	6059546		Gaoligong Shan Biodiversity Survey		23485			23	5	2005	Solanaceae	Solanum americanum Mill.	Solanum	americanum	Mill.		Särkinen, T	0	5	2015	Perennial herb 30-40cm tall. Young fruit green. Mature fruit black. Common.		No	Asia-Temperate	China	China	Yunnan	Baoshan	Longling Xian	Longling Xian, Zhen'an Zheng. Vicinity of Songshan on the new road from Baoshan to Tengchong via Nankang Yakou, E side of Gaolingong Shan._x000D_ NE facing 10-30 degrees slope.	Sclerophyllous evergreen broadleaf forest. Distrubred by agriculture and felling. Pinus yunnanensis, Schima, Ficus. Sclerophyllous evergreen broadleaf forest, disturbed by agriculture and felling._x000D_ Growing at forest edge in sun._x000D_ In sand on marble.		SPEC	24°47'30' N, 98°52'27' E Alt: 1220m	24.7917	98.8742	1220	0		China, Yunnan, Baoshan, Longling Xian: Longling Xian, Zhen'an Zheng. Vicinity of Songshan on the new road from Baoshan to Tengchong via Nankang Yakou, E side of Gaolingong Shan._x000D_ NE facing 10-30 degrees slope.
128963		V	K			Shiu Ying Hu		7009			19	4	1969	Solanaceae	Solanum americanum Mill.	Solanum	americanum	Mill.		Knapp, S; Knapp, S; Knapp, S; Knapp, S; Knapp, S; Knapp, S; Knapp, S; Knapp, S;	0	8	2017	weed; fls. white; ripe fr. black		No	Asia-Temperate	China	China	Macau Special Admin Region			Macao, below Bishop residence	waste place	7	GAZ	22°11'56' N, 113°32'53' E	22.1988	113.548	0	0		China, Macau Special Admin Region: Macao, below Bishop residence
101972		V	MO	3300939		Lewis, W.H.		8003			11	6	1975	Solanaceae	Solanum americanum Mill.	Solanum	americanum	Mill.		Knapp, S; Knapp, S; Knapp, S; Knapp, S; Knapp, S; Knapp, S; Knapp, S; Knapp, S;	0	6	2015	weed		No	Asia-Temperate	China	China	Macao Special Admin Region		Macau	Macao, weed of the Old Fort			GAZ	22°11'49' N, 113°32'31' E	22.197	113.542	0	0		China, Macao Special Admin Region, Macau: Macao, weed of the Old Fort
128959		V	K			Lei, C.I.		159			22	10	1932	Solanaceae	Solanum americanum Mill.	Solanum	americanum	Mill.		Knapp, S; Knapp, S; Knapp, S; Knapp, S; Knapp, S; Knapp, S; Knapp, S; Knapp, S;	0	8	2017	abundant; semi-woody, erect; 1 m hihg; flower odorless; fr black		No	Asia-Temperate	China	China	Hainan			Mei Man and vicinity, Ching Mai District	moist, gentle slope, loam, stream, meadow				0	0	0	0		China, Hainan: Mei Man and vicinity, Ching Mai District
112386		V	A,MO	4035618		Tsi Zhanhuo	91-	390			30	8	1991	Solanaceae	Solanum americanum Mill.	Solanum	americanum	Mill.		Knapp, S; Knapp, S; Knapp, S; Knapp, S; Knapp, S; Knapp, S; Knapp, S; Knapp, S;	0	5	2016	herb ca. 50 cm tall		No	Asia-Temperate	China	China	Yunnan			Mengla Xian	forest margin			Alt: 520m	0	0	520	0		China, Yunnan: Mengla Xian
112397		V	A			Lau, S.K.		5963			7	4	1935	Solanaceae	Solanum americanum Mill.	Solanum	americanum	Mill.		Knapp, S; Knapp, S; Knapp, S; Knapp, S; Knapp, S; Knapp, S; Knapp, S; Knapp, S;	0	5	2016	semi-woody, fairly common; erect; fruit black		No	Asia-Temperate	China	China	Hainan			Nam Shan Leng, Yai-hsein District	dry level land, sandy soil				0	0	0	0		China, Hainan: Nam Shan Leng, Yai-hsein District
102103		V	E			Wuang, S.T.		399			17	1	1928	Solanaceae	Solanum americanum Mill.	Solanum	americanum	Mill.		Knapp, S; Knapp, S; Knapp, S; Knapp, S; Knapp, S; Knapp, S; Knapp, S; Knapp, S;	0	6	2015			No	Asia-Temperate	China	China	Guangdong			near city, Yun Fou District [Yunfu]			GAZ	22°54'54' N, 112°02'40' E Alt: 90m	22.9151	112.044	90	0	ca.	China, Guangdong: near city, Yun Fou District [Yunfu]
112389		V	A			Tsiang, Y.		16371		Wang, H.	0	3	1939	Solanaceae	Solanum americanum Mill.	Solanum	americanum	Mill.		Knapp, S; Knapp, S; Knapp, S; Knapp, S; Knapp, S; Knapp, S; Knapp, S; Knapp, S;	0	5	2016	herb; fls white		No	Asia-Temperate	China	China	Yunnan			near Feng-tai-szu, Cheng-kiang	in meadow light shade			Alt: 1790m	0	0	1790	0		China, Yunnan: near Feng-tai-szu, Cheng-kiang
101977		V	MO	5173807		Li, H.		8809		Kunming Institute of Botany 1997	10	9	1997	Solanaceae	Solanum americanum Mill.	Solanum	americanum	Mill.		Knapp, S; Knapp, S; Knapp, S; Knapp, S; Knapp, S; Knapp, S; Knapp, S; Knapp, S;	0	6	2015	twiner; flowers white; fruits black		No	Asia-Temperate	China	China	Yunnan	Nujiang	Gongshan	Nujiang Lisu, track from Bingzhonglou to Shi Meng Guan (Stone Gates)	river edges and dry banks; dry watercourse		SPEC	28°01' N, 98°37' E Alt: 1650m	28.0167	98.6167	1650	0		China, Yunnan, Nujiang, Gongshan: Nujiang Lisu, track from Bingzhonglou to Shi Meng Guan (Stone Gates)
102102		V	E			Maire, E.E.		813			0	5	1913	Solanaceae	Solanum americanum Mill.	Solanum	americanum	Mill.		Knapp, S; Knapp, S; Knapp, S; Knapp, S; Knapp, S; Knapp, S; Knapp, S; Knapp, S;	0	6	2015	morelle annuelle conchée; fl. blanches		No	Asia-Temperate	China	China	Yunnan		Qiaojia	plaine de Kiao-Kia	cultures		GAZ	26°54'30' N, 102°55'49' E Alt: 400m	26.9085	102.93	400	0		China, Yunnan, Qiaojia: plaine de Kiao-Kia
112392		V	A			Hu, S.Y.		22241		But, P.	2	6	1993	Solanaceae	Solanum americanum Mill.	Solanum	americanum	Mill.		Knapp, S; Knapp, S; Knapp, S; Knapp, S; Knapp, S; Knapp, S; Knapp, S; Knapp, S;	0	5	2016	low herbs, 25 cm; fr black, small, no flower, in poor health		No	Asia-Temperate	China	China	Hong Kong		Castle Peak	power station					0	0	0	0		China, Hong Kong, Castle Peak: power station
128967		V	K			Chung, H.H.		1729			0	0	1923	Solanaceae	Solanum americanum Mill.	Solanum	americanum	Mill.		Knapp, S; Knapp, S; Knapp, S; Knapp, S; Knapp, S; Knapp, S; Knapp, S; Knapp, S;	0	8	2017			No	Asia-Temperate	China	China	Fujian			'S. Fukien'					0	0	0	0		China, Fujian: 'S. Fukien'
112390		V	GH			Tsai, H.T.		54844			9	10	1933	Solanaceae	Solanum americanum Mill.	Solanum	americanum	Mill.		Knapp, S; Knapp, S; Knapp, S; Knapp, S; Knapp, S; Knapp, S; Knapp, S; Knapp, S;	0	5	2016	herb		No	Asia-Temperate	China	China	Yunnan			Shang-pa Hsien	by stream			Alt: 1800m	0	0	1800	0		China, Yunnan: Shang-pa Hsien
112391		V	GH			Tsai, H.T.		54780			5	10	1933	Solanaceae	Solanum americanum Mill.	Solanum	americanum	Mill.		Knapp, S; Knapp, S; Knapp, S; Knapp, S; Knapp, S; Knapp, S; Knapp, S; Knapp, S;	0	5	2016	herb		No	Asia-Temperate	China	China	Yunnan			Shang-pa Hsien	by stream			Alt: 1600m	0	0	1600	0		China, Yunnan: Shang-pa Hsien
103725		V	F			Taam Ying-Wah		1144			15	3	1940	Solanaceae	Solanum americanum Mill.	Solanum	americanum	Mill.		Knapp, S; Särkinen, T	0	11	2015	erect, 2 ft high; fl. white, odorless		No	Asia-Temperate	China	China	Hong Kong		Hong Kong	Shatin, Kowloon, Chuck-Pok-Hang	near lime-kiln				0	0	0	0		China, Hong Kong, Hong Kong: Shatin, Kowloon, Chuck-Pok-Hang
113119		V	N/A			Knapp, S.	IM-	10787			15	6	2016	Solanaceae	Solanum americanum Mill.	Solanum	americanum	Mill.		Knapp, S; Knapp, S; Knapp, S; Knapp, S; Knapp, S; Knapp, S; Knapp, S; Knapp, S;	0	6	2016	herb to 1 m; flowers white; fruit green turning black and very shiny when ripe, juice green (seeds)		No	Asia-Temperate	China	China	Guangdong			Shenzhen, along the Greenway between Yantian and Dameisha	in weedy area along roadside; coastal forest on cliffs		GPS	22°30'19' N, 114°18'23' E Alt: 0 - 10m	22.5052	114.306	0	10		China, Guangdong: Shenzhen, along the Greenway between Yantian and Dameisha
31355		V	BM			Forbes		s.n.			0	0	0	Solanaceae	Solanum americanum Mill.	Solanum	americanum	Mill.		Gilbert, MG	0	0	1991			No	Asia-Temperate	China	China	Hong Kong			sin. loc.				22°23'47' N, 114°06'34' E	22.3964	114.109	0	0		China, Hong Kong: sin. loc.
128958		V	K			Anderson, D.J.		s.n.			0	0	1875	Solanaceae	Solanum americanum Mill.	Solanum	americanum	Mill.		Knapp, S; Knapp, S; Knapp, S; Knapp, S; Knapp, S; Knapp, S; Knapp, S; Knapp, S;	0	8	2017			No	Asia-Temperate	China	China	Yunnan			sin. loc.					0	0	0	0		China, Yunnan: sin. loc.
128966		V	K			Wang, C.		33561			5	8	1933	Solanaceae	Solanum americanum Mill.	Solanum	americanum	Mill.		Knapp, S; Knapp, S; Knapp, S; Knapp, S; Knapp, S; Knapp, S; Knapp, S; Knapp, S;	0	8	2017	fruits green		No	Asia-Temperate	China	China	Hainan			sin. loc.	in ravine				0	0	0	0		China, Hainan: sin. loc.
76667	Type of Solanum merrillianum Liou (holotype LU, isotypes A, A, E, K, MO, S)	V	A,A,E,K,LU,MO,S	1037660		Tsang, W.T.		412			9	8	1927	Solanaceae	Solanum americanum Mill.	Solanum	americanum	Mill.		Knapp, S; Särkinen, T	0	0	2016			No	Asia-Temperate	China	China	Hainan			Taai Hang, Shek Kuet Ts'o, Lin Fa Shan & vicinity, Lam Ko District				19°55'37' N, 110°17'35' E Alt: 60m	19.927	110.293	60	0		China, Hainan: Taai Hang, Shek Kuet Ts'o, Lin Fa Shan & vicinity, Lam Ko District
112393		V	A			Steward, A.N.		3022			10	7	1933	Solanaceae	Solanum americanum Mill.	Solanum	americanum	Mill.		Knapp, S; Knapp, S; Knapp, S; Knapp, S; Knapp, S; Knapp, S; Knapp, S; Knapp, S;	0	5	2016	stems often tinged dark purple; fls white; fr purplish black		No	Asia-Temperate	China	China	Fujian		Amoy	University of Amoy, Amoy Island	on sandy bank near shore				0	0	0	0		China, Fujian, Amoy: University of Amoy, Amoy Island
112401		V	A			Wang, ?		399			17	1	1928	Solanaceae	Solanum americanum Mill.	Solanum	americanum	Mill.		Knapp, S; Knapp, S; Knapp, S; Knapp, S; Knapp, S; Knapp, S; Knapp, S; Knapp, S;	0	5	2016			No	Asia-Temperate	China	China	Guangdong			vicinity of Yuen Vei City				Alt: 54m	0	0	54	0		China, Guangdong: vicinity of Yuen Vei City
35214		V	BM			Knapp, S.		10112		Gao, T.; Wang, J.X.; Pan, J.; Xu, Y.; Bishop, G.; Clarkson, J. & Bryan, G.	19	9	2007	Solanaceae	Solanum americanum Mill.	Solanum	americanum	Mill.		Knapp, S; Knapp, S; Knapp, S; Knapp, S; Knapp, S; Knapp, S; Knapp, S; Knapp, S;	0	0	2007	herb to 75 cm; flowers white; fruit black, shiny		No	Asia-Temperate	China	China	Yunnan	Xishuangbanna	Mengyuan	village along road from Menglun to Mengla	edges of rice fields in open valley		GPS	21°41'48' N, 101°22'29' E Alt: 689m	21.6965	101.375	689	0		China, Yunnan, Xishuangbanna, Mengyuan: village along road from Menglun to Mengla
110434		V	GH			Konta, F.		3309			1	11	1993	Solanaceae	Solanum americanum Mill.	Solanum	americanum	Mill.		Särkinen, T	0	3	2016	flowers pale purple		No	Asia-Temperate	China	China	Jiangsu		Wu Xian	Wu County, Mt. Dong, Dongshan, lake side of Lake Taihu	gentle slope in cultivated field at mandarin orange		GAZ	31°10'54' N, 119°53'09' E Alt: 20 - 100m	31.1816	119.886	20	100		China, Jiangsu, Wu Xian: Wu County, Mt. Dong, Dongshan, lake side of Lake Taihu
128960		V	K			Whiting, M.M.		100		Stewart, K.J.	24	1	1935	Solanaceae	Solanum americanum Mill.	Solanum	americanum	Mill.		Knapp, S; Knapp, S; Knapp, S; Knapp, S; Knapp, S; Knapp, S; Knapp, S; Knapp, S;	0	8	2017	fl. very small; fruit greenish black		No	Asia-Temperate	China	China	Guangdong			Yeung Kong [=Yangjiang], road outside American Presbyt. Hospital		7	GAZ	21°51'00' N, 111°58'00' E	21.85	111.967	0	0		China, Guangdong: Yeung Kong [=Yangjiang], road outside American Presbyt. Hospital
31358	Type of Solanum nigrum L. var. pauciflorum Liou (lectotype BM, isolectotypes A, K)	V	A,BM,K			Lau, S.K.		209			5	7	1932	Solanaceae	Solanum americanum Mill.	Solanum	americanum	Mill.		Gilbert, MG	0	0	1991	failrly common. herb. erect, 1 1/3 m. fl. yellow; fr. black.		No	Asia-Temperate	China	China	Hainan			Yeung Ling Shan, Ngai Hsien	moist, gentle slope, waterfall, thicket			18°22'32' N, 109°09'44' E	18.3756	109.162	0	0		China, Hainan: Yeung Ling Shan, Ngai Hsien
102104		V	E,F,W			Tsiang Ying		1968			31	3	1929	Solanaceae	Solanum americanum Mill.	Solanum	americanum	Mill.		Knapp, S; Knapp, S; Knapp, S; Knapp, S; Knapp, S; Knapp, S; Knapp, S; Knapp, S;	0	6	2015	scandent [highly branched unusual inflorescence, a cultivated form? - SK 6/2015 note; like the type of merrillianum]		No	Asia-Temperate	China	China	Guangdong			Ying Tak District	in mixed wall, in open				0	0	0	0		China, Guangdong: Ying Tak District
112388		V	A			Li Sheng-tang	81-	1327			6	4	1981	Solanaceae	Solanum americanum Mill.	Solanum	americanum	Mill.		Knapp, S; Knapp, S; Knapp, S; Knapp, S; Knapp, S; Knapp, S; Knapp, S; Knapp, S;	0	5	2016	herb 0.6 m high; flowers white; fruit rounded green		No	Asia-Temperate	China	China	Yunnan	Kunming	Kunming Botanical Institute	Yuanbo Shan	slope			Alt: 1800m	0	0	1800	0		China, Yunnan, Kunming, Kunming Botanical Institute: Yuanbo Shan
31065		V	BM			Without Collector		s.n.			0	0	0	Solanaceae	Solanum americanum Mill.	Solanum	americanum	Mill.		Knapp, S; Knapp, S; Knapp, S; Knapp, S; Knapp, S; Knapp, S; Knapp, S; Knapp, S;	0	0	2008			No	Asia-Temperate	China	China									0	0	0	0		China
31359		V	BM			Without Collector		11048			3	4	1923	Solanaceae	Solanum americanum Mill.	Solanum	americanum	Mill.		Gilbert, MG	0	0	1991			No	Asia-Temperate	China	China	Guangdong							23°07'56' N, 113°16'00' E	23.1322	113.267	0	0		China, Guangdong
67255		V	G-DC			Staunton, G.		s.n.			0	0	0	Solanaceae	Solanum americanum Mill.	Solanum	americanum	Mill.		Särkinen, T	0	8	2016			No	Asia-Temperate	China	China									0	0	0	0		China
76653		V	BM			Knapp, S.		10690			26	4	2014	Solanaceae	Solanum americanum Mill.	Solanum	americanum	Mill.		Knapp, S; Knapp, S; Knapp, S; Knapp, S; Knapp, S; Knapp, S; Knapp, S; Knapp, S;	0	4	2014	woody based herb growing from crack in steps; flowers white, petals reflexed; fruit shiny green, the pedicels deflexed		No	Asia-Temperate	China	China	Guangdong		Wutongshan		mesic forest on gentle slopes with Rhododendron, Gardenia, Magnolia; growing in weedy areas near car park		GPS	22°34'18' N, 114°11'28' E Alt: 629m	22.5717	114.191	629	0		China, Guangdong, Wutongshan
103471		V	MO,NY,P	3745474		Wang, C.		35331			12	12	1933	Solanaceae	Solanum americanum Mill.	Solanum	americanum	Mill.		Knapp, S; Knapp, S; Knapp, S; Knapp, S; Knapp, S; Knapp, S; Knapp, S; Knapp, S;	0	9	2016	herb woody, gruit green		No	Asia-Temperate	China	China	Hainan		Hainan Island		ravine				0	0	0	0		China, Hainan, Hainan Island
112404		V	GH			Wright, C.		347			0	0	1853	Solanaceae	Solanum americanum Mill.	Solanum	americanum	Mill.		Knapp, S; Knapp, S; Knapp, S; Knapp, S; Knapp, S; Knapp, S; Knapp, S; Knapp, S;	0	5	2016			No	Asia-Temperate	China	China	Hong Kong								0	0	0	0		China, Hong Kong
128965		V	K			Shiu Ying Hu		6781			30	3	1969	Solanaceae	Solanum americanum Mill.	Solanum	americanum	Mill.		Knapp, S; Knapp, S; Knapp, S; Knapp, S; Knapp, S; Knapp, S; Knapp, S; Knapp, S;	0	8	2017	weed, common; fls. white		No	Asia-Temperate	China	China	Hong Kong		Lamma Island		village		GAZ	22°12'50' N, 114°07'37' E	22.2139	114.127	0	0		China, Hong Kong, Lamma Island
127693		V	CANB			Williams, D.G.		s.n.			18	6	1987	Solanaceae	Solanum americanum Mill.	Solanum	americanum	Mill.		Australian Virtual Herbarium Import	0	2	2017			No			Cocos (Keeling) Islands				Direction Is.		6	GAZ	c. 12°05'29' S, 96°53'09' E	-12.0914	96.8858	0	0		Cocos (Keeling) Islands: Direction Is.
109763		V	MO	3708089		D'Arcy, W.G.		17602			13	8	1987	Solanaceae	Solanum americanum Mill.	Solanum	americanum	Mill.		Särkinen, T	0	9	2015	Flowers white, berries green.		No	Africa	Western Indian Ocean	Comoros	Anjouan			Anjouan: Between Domoni and Moya and on South Coast.					0	0	0	0		Comoros, Anjouan: Anjouan: Between Domoni and Moya and on South Coast.
109768		V	MO	3600600		D'Arcy, W.G.		17521			6	8	1987	Solanaceae	Solanum americanum Mill.	Solanum	americanum	Mill.		Särkinen, T	0	9	2015	Flowers white, fruits green, turning black, weak shrub 70 cm tall		No	Africa	Western Indian Ocean	Comoros	Grande Comore			Grande Comore: Hotel Ylang Ylang, S side of Moroni.					0	0	0	0		Comoros, Grande Comore: Grande Comore: Hotel Ylang Ylang, S side of Moroni.
109753		V	MO	3708082		D'Arcy, W.G.		17535			7	8	1987	Solanaceae	Solanum americanum Mill.	Solanum	americanum	Mill.		Särkinen, T	0	9	2015	Flowers white, fruits black, growing with pidgeon peas.		No	Africa	Western Indian Ocean	Comoros	Grande Comore			Grande Comore: S. edge of Moroni.			SPEC	11°44'30' S, 43°14'07' W	-11.7417	-43.2353	0	0		Comoros, Grande Comore: Grande Comore: S. edge of Moroni.
102871		V	L,US			Philipson, W.R.		10168			30	8	1969	Solanaceae	Solanum americanum Mill.	Solanum	americanum	Mill.		Knapp, S; Knapp, S; Knapp, S; Knapp, S; Knapp, S; Knapp, S; Knapp, S; Knapp, S;	0	10	2015	erect herb; flowers white		No	Pacific		Cook Islands	Rarotonga		Motutoa	'near Motu Toa'	sandy soil behind beach		GAZ	21°12'00' S, 159°48'05' E	-21.2	159.801	0	0		Cook Islands, Rarotonga, Motutoa: 'near Motu Toa'
102916		V	US			Stoddart, D.R.		2249			31	8	1969	Solanaceae	Solanum americanum Mill.	Solanum	americanum	Mill.		Knapp, S; Knapp, S; Knapp, S; Knapp, S; Knapp, S; Knapp, S; Knapp, S; Knapp, S;	0	10	2015	herb 0.6 m; white flower; fruit turning black		No	Pacific		Cook Islands	Aitutaki		Vaipae	on lagoon side, main island			GAZ	18°52'18' S, 159°46'45' W	-18.8716	-159.779	0	0		Cook Islands, Aitutaki, Vaipae: on lagoon side, main island
102915		V	US			Stoddart, D.R.		2198			29	8	1969	Solanaceae	Solanum americanum Mill.	Solanum	americanum	Mill.		Knapp, S; Knapp, S; Knapp, S; Knapp, S; Knapp, S; Knapp, S; Knapp, S; Knapp, S;	0	10	2015	white flower; fruit green and glossy turning black, 1-2 mm		No	Pacific		Cook Islands	Aitutaki		Ootu		on sand spit welded to volcanic island; much disturbed by man		GAZ	18°50'47' S, 159°45'29' W	-18.8465	-159.758	0	0		Cook Islands, Aitutaki, Ootu
103466		V	MO	6456237		Koning, J. de		1743			31	5	1973	Solanaceae	Solanum americanum Mill.	Solanum	americanum	Mill.		Särkinen, T	0	10	2015	Herb, leaves above green, light green beneath, calyx bright green, corolla white, anthers yellow, fruits green with brown dots when ripe		No	Africa	West Tropical Africa	Côte d'Ivoire	Abidjan			Abidjan, local market at Adjame				5°29' N, 4°02' W	5.48333	-4.03333	0	0		Côte d'Ivoire, Abidjan: Abidjan, local market at Adjame
103465		V	MO	6459775		Koning, J. de		715			6	6	1970	Solanaceae	Solanum americanum Mill.	Solanum	americanum	Mill.		Särkinen, T	0	10	2015	Herb, leaves dark green above, beneath pale green, calyx green, corolla white, pistil white, stamens yellow, fruits green		No	Africa	West Tropical Africa	Côte d'Ivoire	Abidjan			Abidjan, Market at Adjame				5°29' N, 4°02' W	5.48333	-4.03333	0	0		Côte d'Ivoire, Abidjan: Abidjan, Market at Adjame
103238		V	B,K,MO,P	1744918		Leeuwenberg, A.J.M.		2130			4	8	1958	Solanaceae	Solanum americanum Mill.	Solanum	americanum	Mill.		Knapp, S; Knapp, S; Knapp, S; Knapp, S; Knapp, S; Knapp, S; Knapp, S; Knapp, S;	0	11	2015	sappy herb on waste places, up to 60 cm high; calyx green; corolla white; mature berry black, globose		No	Africa	West Tropical Africa	Côte d'Ivoire	Lagunes		Adiopodoumé	near Adiopodoumé, 17 km W of Abidijan	waste places; secondary forest, sandy soil		GAZ	5°20'12' N, 4°07'57' W Alt: 0 - 40m	5.33667	-4.1325	0	40		Côte d'Ivoire, Lagunes, Adiopodoumé: near Adiopodoumé, 17 km W of Abidijan
112802		V	MO	3738900		Hepper, F.N.		5984			12	11	1968	Solanaceae	Solanum americanum Mill.	Solanum	americanum	Mill.		Särkinen, T	0	6	2016	Herb c. 60 cm high, leaves herbaceious, dull, corolla white, anthers orange, fruits green		No	Africa	West Tropical Africa	Côte d'Ivoire				near Grand Bassam, NW along road to Abalasp, c. 3.43W, 5.13N	moist savannah	4	SPEC	5°12' N, 3°43' W	5.2	-3.71667	0	0		Côte d'Ivoire: near Grand Bassam, NW along road to Abalasp, c. 3.43W, 5.13N
101978		V	MO	2421369		Geerling, C.		1498		Bokdam, J.	15	11	1967	Solanaceae	Solanum americanum Mill.	Solanum	americanum	Mill.		Knapp, S; Knapp, S; Knapp, S; Knapp, S; Knapp, S; Knapp, S; Knapp, S; Knapp, S;	0	6	2015	herb; leaves medium green; corolla white, anthers yellow		No	Africa	West Tropical Africa	Côte d'Ivoire	Comoé		Ayamé		roadside		SPEC	5°36' N, 3°11' W	5.6	-3.18333	0	0		Côte d'Ivoire, Comoé, Ayamé
112801		V	MO	3738864		Pauwels, L.		5099			14	2	1968	Solanaceae	Solanum americanum Mill.	Solanum	americanum	Mill.		Särkinen, T	0	6	2016			No	Africa	West-Central Tropical Afr	Democratic Republic of the Congo	Bas-Congo			Kimuenza	bord du potager	3	GAZ	4°28' S, 15°18' E	-4.47389	15.3018	0	0		Democratic Republic of the Congo, Bas-Congo: Kimuenza
103307		V	K			Witte, G.F. de		2757			6	8	1947	Solanaceae	Solanum americanum Mill.	Solanum	americanum	Mill.		Knapp, S; Knapp, S; Knapp, S; Knapp, S; Knapp, S; Knapp, S; Knapp, S; Knapp, S;	0	11	2015	fleur blanches		No	Africa	West-Central Tropical Afr	Democratic Republic of the Congo	Katanga		Parc National de l'Upemba	Lusinga			GAZ	9°01' S, 26°35' E Alt: 1760m	-9.01667	26.5833	1760	0		Democratic Republic of the Congo, Katanga, Parc National de l'Upemba: Lusinga
103305		V	K			Lebrun, J.P.		8015			0	10	1937	Solanaceae	Solanum americanum Mill.	Solanum	americanum	Mill.		Knapp, S; Knapp, S; Knapp, S; Knapp, S; Knapp, S; Knapp, S; Knapp, S; Knapp, S;	0	11	2015			No	Africa	West-Central Tropical Afr	Democratic Republic of the Congo	Nord-Kivu		Ruindi				GAZ	0°38'00' S, 29°22' E	-0.633333	29.3667	0	0		Democratic Republic of the Congo, Nord-Kivu, Ruindi
105381		V	MA			Fidalgo de Carvalho, M.		3150			28	9	1987	Solanaceae	Solanum americanum Mill.	Solanum	americanum	Mill.		Knapp, S; Knapp, S; Knapp, S; Knapp, S; Knapp, S; Knapp, S; Knapp, S; Knapp, S;	0	1	2016	herbácea de ca. 40 cm; flores brancas e frutos esfericos dispostos en pequenos grupos imaduros		No	Africa	West-Central Tropical Afr	Equatorial Guinea	Annobon			Palé-Lago A. Pot, margens esquerda	bosque primario	6	GAZ	c. 1°25'04' S, 5°38'08' E	-1.41787	5.63567	0	0		Equatorial Guinea, Annobon: Palé-Lago A. Pot, margens esquerda
105380		V	MA			Velayos, M.		11623		Aedo, C.; Barberá, P.; Cabezas, F.; la Estrella, M. de & Fero, M.	23	11	2010	Solanaceae	Solanum americanum Mill.	Solanum	americanum	Mill.		Knapp, S; Knapp, S; Knapp, S; Knapp, S; Knapp, S; Knapp, S; Knapp, S; Knapp, S;	0	1	2016			No	Africa	West-Central Tropical Afr	Equatorial Guinea	Annobon			subiendo al pico Lago desde el lago A. Pot	bosque secundario		SPEC	1°26'01' S, 5°37'53' E Alt: 468m	-1.43361	5.63139	468	0		Equatorial Guinea, Annobon: subiendo al pico Lago desde el lago A. Pot
30017		V	MA,MO	5754515		Carvalho, M.F. do		5522			12	5	1994	Solanaceae	Solanum americanum Mill.	Solanum	americanum	Mill.		Knapp, S; Knapp, S; Knapp, S; Knapp, S; Knapp, S; Knapp, S; Knapp, S; Knapp, S;	0	6	2015	arbusto de aspecto herbaceo ca. 1.3 m; flores blancas; frutos megros cuando maduros; mas o menos raro		No	Africa	West-Central Tropical Afr	Equatorial Guinea			Bata-Bome		praderas con gramineas, xyridaceas ya descrita en cuaderno de campo	1	GAZ	c. 1°45' N, 9°56' E	1.74686	9.93538	0	0		Equatorial Guinea, Bata-Bome
103303		V	K			Davies, J.N.		222			6	8	1957	Solanaceae	Solanum americanum Mill.	Solanum	americanum	Mill.		Knapp, S; Knapp, S; Knapp, S; Knapp, S; Knapp, S; Knapp, S; Knapp, S; Knapp, S;	0	11	2015			No	Africa	West-Central Tropical Afr	Equatorial Guinea			Bata		waste place		GAZ	1°51' N, 9°45' E Alt: 10m	1.85	9.75	10	0	<	Equatorial Guinea, Bata
49994		V	FT			Ragazzi, V.		158			0	9	1892	Solanaceae	Solanum americanum Mill.	Solanum	americanum	Mill.		Friis, I	10	6	2002			No	Africa	Northeast Tropical Africa	Eritrea	Semienawi Keyih Bahri		Ghinda [Ginda]	('Hamasen')			GAZ	15°26'57' N, 39°05'19' E Alt: 1000m	15.4492	39.0886	1000	0		Eritrea, Semienawi Keyih Bahri, Ghinda [Ginda]: ('Hamasen')
49993		V	FT			Ragazzi, V.		53			0	8	1892	Solanaceae	Solanum americanum Mill.	Solanum	americanum	Mill.		Friis, I	10	6	2002			No	Africa	Northeast Tropical Africa	Eritrea	Maekel		Asmara				GAZ	15°20'00' N, 38°56'00' E Alt: 2400m	15.3333	38.9333	2400	0		Eritrea, Maekel, Asmara
50195		V	FT			Senni, L.		310			30	3	1937	Solanaceae	Solanum americanum Mill.	Solanum	americanum	Mill.		Friis, I	10	6	2002			No	Africa	Northeast Tropical Africa	Ethiopia	Shewa region (SU)			Addis Ababa, Giardino Castagna;			GAZ	9°02'00' N, 38°42' E	9.03333	38.7	0	0		Ethiopia, Shewa region (SU): Addis Ababa, Giardino Castagna;
102724		V	K,L,US			Smith, A.C.		9450			26	11	1953	Solanaceae	Solanum americanum Mill.	Solanum	americanum	Mill.		Knapp, S; Knapp, S; Knapp, S; Knapp, S; Knapp, S; Knapp, S; Knapp, S; Knapp, S;	0	10	2015	coarse herb to 80 cm; corolla white; anthers yellow; fruit black		No	Pacific	Southwestern Pacific	Fiji	Viti Levu		Serua	flat coastal strip in vicinity of Ngaloa	weed in village		GAZ	18°14'48' S, 178°06'27' E	-18.2465	178.108	0	0	ca.	Fiji, Viti Levu, Serua: flat coastal strip in vicinity of Ngaloa
102870		V	US			St. John, H.		19374			1	8	1938	Solanaceae	Solanum americanum Mill.	Solanum	americanum	Mill.		Knapp, S; Knapp, S; Knapp, S; Knapp, S; Knapp, S; Knapp, S; Knapp, S; Knapp, S;	0	10	2015			No	Pacific	Southwestern Pacific	Fiji	Rotuma Islands		Haua Meamea Island		in thicket on rocky summit		GAZ	12°28'44' S, 177°07'30' E Alt: 22m	-12.4788	177.125	22	0		Fiji, Rotuma Islands, Haua Meamea Island
129200	Type of Solanum papilionaceum Dum.Cours. (neotype P)	V	P			Without Collector		s.n.			0	0	1825	Solanaceae	Solanum americanum Mill.	Solanum	americanum	Mill.		Knapp, S; Knapp, S; Knapp, S; Knapp, S; Knapp, S; Knapp, S; Knapp, S; Knapp, S;	0	8	2017			Yes	Europe	Southwestern Europe	France	Île-de-France	Paris	Paris	'H.P.' [Hort. Paris = Jardin Botanique Paris]					0	0	0	0		France, Île-de-France, Paris, Paris: 'H.P.' [Hort. Paris = Jardin Botanique Paris]
112999		V	K			Delile, A.		s.n.			0	0	0	Solanaceae	Solanum americanum Mill.	Solanum	americanum	Mill.		Knapp, S; Knapp, S; Knapp, S; Knapp, S; Knapp, S; Knapp, S; Knapp, S; Särkinen,	0	8	2016			Yes	Europe	Southwestern Europe	France	Occitanie	Hérault	Montpellier	'Hort Delile'				43°36'39' N, 3°52'36' E	43.6108	3.87672	0	0		France, Occitanie, Hérault, Montpellier: 'Hort Delile'
105317		V	K			Without Collector		s.n.			0	0	0	Solanaceae	Solanum americanum Mill.	Solanum	americanum	Mill.		Knapp, S; Knapp, S; Knapp, S; Knapp, S; Knapp, S; Knapp, S; Knapp, S; Knapp, S;	0	1	2016			No	Europe	Southwestern Europe	France	Occitanie	Hérault	Montpellier	Hort. Delile [as 'Solanum suffruticosum']					0	0	0	0		France, Occitanie, Hérault, Montpellier: Hort. Delile [as 'Solanum suffruticosum']
31063		V	BM			Herb. Gadeceau		s.n.			23	10	1901	Solanaceae	Solanum americanum Mill.	Solanum	americanum	Mill.		Knapp, S; Knapp, S; Knapp, S; Knapp, S; Knapp, S; Knapp, S; Knapp, S; Knapp, S;	0	0	2008			Yes	Europe	Southwestern Europe	France	Île-de-France	Paris	Paris	Mus. Paris. Cult Hort. C. Renault.					0	0	0	0		France, Île-de-France, Paris, Paris: Mus. Paris. Cult Hort. C. Renault.
118692		V	W			Rechinger, K.H.		s.n.			2	9	1961	Solanaceae	Solanum americanum Mill.	Solanum	americanum	Mill.		Knapp, S; Knapp, S; Knapp, S; Knapp, S; Knapp, S; Knapp, S; Knapp, S; Knapp, S;	0	11	2016			No	Europe	Southwestern Europe	France	Grand Est	Haut Rhin	Ensisheim		baumwolle import		GAZ	47°51'59' N, 7°21'11' E	47.8664	7.35306	0	0		France, Grand Est, Haut Rhin, Ensisheim
101696		V	US			Grant, M.L.		3623			14	5	1930	Solanaceae	Solanum americanum Mill.	Solanum	americanum	Mill.		Knapp, S; Knapp, S; Knapp, S; Knapp, S; Knapp, S; Knapp, S; Knapp, S; Knapp, S;	0	5	2015			No	Pacific		French Polynesia	Society Islands	Tahiti		dist. Pare [Pira'e]: Diadem	Cyathea forest		GAZ	17°34'36' S, 149°31'15' W Alt: 1000m	-17.5767	-149.521	1000	0	ca.	French Polynesia, Society Islands, Tahiti: dist. Pare [Pira'e]: Diadem
102923		V	US			Tilden, J.E.		78		Leland, B. & Chase, E.W.B.	0	10	1909	Solanaceae	Solanum americanum Mill.	Solanum	americanum	Mill.		Knapp, S; Knapp, S; Knapp, S; Knapp, S; Knapp, S; Knapp, S; Knapp, S; Knapp, S;	0	10	2015			No	Pacific		French Polynesia	Society Islands	Tahiti		District of Papenoo			GAZ	17°31'40' S, 149°26'00' W	-17.5279	-149.433	0	0		French Polynesia, Society Islands, Tahiti: District of Papenoo
102917		V	US			Florence, J.		2724			24	3	1982	Solanaceae	Solanum americanum Mill.	Solanum	americanum	Mill.		Knapp, S; Knapp, S; Knapp, S; Knapp, S; Knapp, S; Knapp, S; Knapp, S; Knapp, S;	0	10	2015	sous frutex 0.8 m; feuilles vert clair; fleurs blanches; fruits immatures, verts, sphériques 0.8 cm; rudérale		No	Pacific		French Polynesia	Society Islands	Tahiti		FAAA, route du Mt. Marou, sous le plateau Mamanu	en station héliophile dans un champ de maraîchage		SPEC	17°36' S, 149°34' W Alt: 700m	-17.6	-149.567	700	0		French Polynesia, Society Islands, Tahiti: FAAA, route du Mt. Marou, sous le plateau Mamanu
102919		V	US			Florence, J.		3946			10	10	1982	Solanaceae	Solanum americanum Mill.	Solanum	americanum	Mill.		Knapp, S; Knapp, S; Knapp, S; Knapp, S; Knapp, S; Knapp, S; Knapp, S; Knapp, S;	0	10	2015	sous frutex rameaux 0.6 m; feuilles vert tendre; fleurs blanches; fruits verts immatures		No	Pacific		French Polynesia	Society Islands	Tahiti	Mont Marau	fin de la route, près de la baraque de l'OPT	en station héliophile		SPEC	17°37' S, 149°32' W Alt: 1410m	-17.6167	-149.533	1410	0		French Polynesia, Society Islands, Tahiti, Mont Marau: fin de la route, près de la baraque de l'OPT
102920		V	US			Florence, J.		5031			21	8	1983	Solanaceae	Solanum americanum Mill.	Solanum	americanum	Mill.		Knapp, S; Knapp, S; Knapp, S; Knapp, S; Knapp, S; Knapp, S; Knapp, S; Knapp, S;	0	10	2015	sous frutex 0.7 m; fleurs blanches; fruits sphériques, noirs à maturité, 5-7 mm		No	Pacific		French Polynesia	Society Islands	Moorea	Oponohu	nord du domaine	bord du route en station fraîche		SPEC	17°31' S, 149°51' W Alt: 2m	-17.5167	-149.85	2	0		French Polynesia, Society Islands, Moorea, Oponohu: nord du domaine
14300		V	BM,US			Fosberg, F.R.		61328		Stone, B.	29	7	1981	Solanaceae	Solanum americanum Mill.	Solanum	americanum	Mill.		Knapp, S; Knapp, S; Knapp, S; Knapp, S; Knapp, S; Knapp, S; Knapp, S; Knapp, S;	0	0	2006	occasional, flowers white, fruit black when ripe		No	Pacific		French Polynesia	Society Islands	Tahiti		ridge east of Vallee de Tuauru above Mahina	steep wet wooded slope of crumbly weathered basalt			17°31'00' S, 149°29'00' W	-17.5167	-149.483	0	0		French Polynesia, Society Islands, Tahiti: ridge east of Vallee de Tuauru above Mahina
102921		V	US			Ribourt, ?		s.n.			0	0	1850	Solanaceae	Solanum americanum Mill.	Solanum	americanum	Mill.		Knapp, S; Knapp, S; Knapp, S; Knapp, S; Knapp, S; Knapp, S; Knapp, S; Knapp, S;	0	10	2015			No	Pacific		French Polynesia	Society Islands	Tahiti		sin. loc.		7	GAZ	17°41'58' S, 149°20'47' W	-17.6995	-149.347	0	0		French Polynesia, Society Islands, Tahiti: sin. loc.
102922		V	US			Setchell, W.A.		137		Parks, H.E.	25	5	1922	Solanaceae	Solanum americanum Mill.	Solanum	americanum	Mill.		Knapp, S; Knapp, S; Knapp, S; Knapp, S; Knapp, S; Knapp, S; Knapp, S; Knapp, S;	0	10	2015			No	Pacific		French Polynesia	Society Islands	Tahiti		sin. loc.	moist roadsides; noticed only one patch	7	GAZ	17°41'58' S, 149°20'47' W	-17.6995	-149.347	0	0		French Polynesia, Society Islands, Tahiti: sin. loc.
14303		V	BM,E			Leland, B.		78		Chase, E.W.B. & Tilden, J.E.	0	10	1909	Solanaceae	Solanum americanum Mill.	Solanum	americanum	Mill.		Knapp, S; Knapp, S; Knapp, S; Knapp, S; Knapp, S; Knapp, S; Knapp, S; Knapp, S;	0	0	2006			No	Pacific		French Polynesia	Society Islands	Tahiti	Papenoo					17°30'46' S, 149°25'24' W	-17.5128	-149.423	0	0		French Polynesia, Society Islands, Tahiti, Papenoo
102918		V	US			Sachet, M.H.		2254		Jay, H.	27	6	1976	Solanaceae	Solanum americanum Mill.	Solanum	americanum	Mill.		Knapp, S; Knapp, S; Knapp, S; Knapp, S; Knapp, S; Knapp, S; Knapp, S; Knapp, S;	0	10	2015	weedy shrub 1 m tall; much damagd by insects; flowers creamy white; fruit turning purple with a metallic sheen		No	Pacific		French Polynesia	Society Islands	Tahiti	Mont Marau				GAZ	17°36'33' S, 149°31'59' W Alt: 1490m	-17.6092	-149.533	1490	0		French Polynesia, Society Islands, Tahiti, Mont Marau
109969		V	MO	3817350		Louis, A.M.		2292			14	1	1988	Solanaceae	Solanum americanum Mill.	Solanum	americanum	Mill.		Särkinen, T	0	9	2015	Petite herbe 40 cm. Feuilles molle. Pétales blanches. Etamines jaunes-ocres. Jeunes fruits ronds, verts, 0.8 m.		No	Africa	West-Central Tropical Afr	Gabon	Estuaire			CENAREST, Libreville. Pelouse.		7	GAZ	0°25'05' N, 9°29'24' E	0.418122	9.48986	0	0		Gabon, Estuaire: CENAREST, Libreville. Pelouse.
128783		V	MO	6666977		Ikabanga, D.		110			20	2	2011	Solanaceae	Solanum americanum Mill.	Solanum	americanum	Mill.	OK	Särkinen, T	29	6	2017	arbuste, 1 m de long, petite fleur blanche (c. 0.5 cm de long), petales libres, etamines (6) jaunes et allongees entourant de pistil, fruit (baie) rond (c. 0.5 cm de diametre), luisant, laissant visible (de l'exterieur) les graines a maturite		No	Africa	West-Central Tropical Afr	Gabon	Estuaire			Libreville Nord, Santa-Clara, bord d'une riviere dans une vieille plantation		7	SPEC	0°31'54' N, 9°19'36' E Alt: 50m	0.531667	9.32667	50	0		Gabon, Estuaire: Libreville Nord, Santa-Clara, bord d'une riviere dans une vieille plantation
109981		V	MO	6252320		Mamadou, E.M.		194			21	1	2008	Solanaceae	Solanum americanum Mill.	Solanum	americanum	Mill.		Särkinen, T	0	9	2015	Herbe planter,fruits vert,noir en maturitée,recolter dans une veille plantation.		No	Africa	West-Central Tropical Afr	Gabon	Ngounie			Village Divinde,nord ouest du parc national de waka			SPEC	1°02'58' S, 11°10'17' E	-1.04944	11.1714	0	0		Gabon, Ngounie: Village Divinde,nord ouest du parc national de waka
103248		V	K			Terry, P.J.		3027			2	7	1979	Solanaceae	Solanum americanum Mill.	Solanum	americanum	Mill.		Knapp, S; Knapp, S; Knapp, S; Knapp, S; Knapp, S; Knapp, S; Knapp, S; Knapp, S;	0	11	2015	erect branched herb up to 60 cm; small white and yellow fls; green fruit becoming black; weed of arable land		No	Africa	West-Central Tropical Afr	Gambia			Yundum	W.D.	arable land				0	0	0	0		Gambia, Yundum: W.D.
103247		V	K			Morton, J.K.		8101			11	3	1952	Solanaceae	Solanum americanum Mill.	Solanum	americanum	Mill.		Knapp, S; Knapp, S; Knapp, S; Knapp, S; Knapp, S; Knapp, S; Knapp, S; Knapp, S;	0	11	2015	fl. white; fr. black; weed		No	Africa	West Tropical Africa	Ghana	Volta		Ancobra Bridge	Axim			GAZ	5°00'44' N, 2°11'02' W	5.01212	-2.1838	0	0		Ghana, Volta, Ancobra Bridge: Axim
103241		V	K,MO	2654769		Hall, J.B.		47120		Bukenya, Z.	10	6	1979	Solanaceae	Solanum americanum Mill.	Solanum	americanum	Mill.		Knapp, S; Knapp, S; Knapp, S; Knapp, S; Knapp, S; Knapp, S; Knapp, S; Knapp, S;	0	11	2015	uncultivated herb; stem green; flowers white; fruits green turning black many together		No	Africa	West Tropical Africa	Ghana	Central			Cape Coast (Castle)			GAZ	5°06'13' N, 1°14'28' W	5.1036	-1.24116	0	0		Ghana, Central: Cape Coast (Castle)	ebibirba	Fanto
103242		V	K			Hall, J.B.		2416			20	11	1962	Solanaceae	Solanum americanum Mill.	Solanum	americanum	Mill.		Knapp, S; Knapp, S; Knapp, S; Knapp, S; Knapp, S; Knapp, S; Knapp, S; Knapp, S;	0	11	2015	herb 2 ft high; corolla white; fruits black, spherical 4 mm diam.		No	Africa	West Tropical Africa	Ghana	Central			Cape Coast [castle]	wet rocks below castle, near the sea		GAZ	5°06'13' N, 1°14'28' W	5.1036	-1.24116	0	0		Ghana, Central: Cape Coast [castle]
103243		V	K			Hall, J.B.		2411			6	11	1962	Solanaceae	Solanum americanum Mill.	Solanum	americanum	Mill.		Knapp, S; Knapp, S; Knapp, S; Knapp, S; Knapp, S; Knapp, S; Knapp, S; Knapp, S;	0	11	2015	herb 3 ft high; flowers small, white; fruit green, 4 mm diam.		No	Africa	West Tropical Africa	Ghana	Central		Otsiabo Hill	near Aseba	weed of farmland		GAZ	5°14'51' N, 1°08'17' W	5.24764	-1.13817	0	0		Ghana, Central, Otsiabo Hill: near Aseba
103245		V	K			Morton, J.K.	A-	435			30	3	1954	Solanaceae	Solanum americanum Mill.	Solanum	americanum	Mill.		Knapp, S; Knapp, S; Knapp, S; Knapp, S; Knapp, S; Knapp, S; Knapp, S; Knapp, S;	0	11	2015	fl. white; fr. black		No	Africa	West Tropical Africa	Ghana	Western		Busua Bay	on coast	cultivated thicket behind coast		GAZ	4°48'12' N, 1°57'00' W	4.80321	-1.94995	0	0		Ghana, Western, Busua Bay: on coast
103244		V	K			Eady, J.H.		s.n.			29	12	1923	Solanaceae	Solanum americanum Mill.	Solanum	americanum	Mill.		Knapp, S; Knapp, S; Knapp, S; Knapp, S; Knapp, S; Knapp, S; Knapp, S; Knapp, S;	0	11	2015			No	Africa	West Tropical Africa	Ghana				sin. loc.					0	0	0	0		Ghana: sin. loc.
103240		V	K			Hepper, F.N.		7453			10	11	1982	Solanaceae	Solanum americanum Mill.	Solanum	americanum	Mill.		Knapp, S; Knapp, S; Knapp, S; Knapp, S; Knapp, S; Knapp, S; Knapp, S; Knapp, S;	0	11	2015	erect, branched herb 1 m high; flowers white, reflexed, antehrs yellow; fruits spherical 5 mm diam., green turning black		No	Africa	West Tropical Africa	Ghana	Western		Ancobra River Ferry	W Region [Ankobra River]	rough ground		GAZ	5°00'44' N, 2°11'02' W	5.01212	-2.1838	0	0		Ghana, Western, Ancobra River Ferry: W Region [Ankobra River]
103246		V	K,MO	3165344		Morton, J.K.	A-	1796			22	2	1956	Solanaceae	Solanum americanum Mill.	Solanum	americanum	Mill.		Knapp, S; Knapp, S; Knapp, S; Knapp, S; Knapp, S; Knapp, S; Knapp, S; Knapp, S;	0	11	2015	fl. white; fr. black; slender erect shrub to 4 ft		No	Africa	West Tropical Africa	Ghana	Western		Busua Bay				GAZ	4°48'12' N, 1°57'00' W	4.80321	-1.94995	0	0		Ghana, Western, Busua Bay
103256		V	K			Vogel, J.R.T.		s.n.			0	0	0	Solanaceae	Solanum americanum Mill.	Solanum	americanum	Mill.		Knapp, S; Knapp, S; Knapp, S; Knapp, S; Knapp, S; Knapp, S; Knapp, S; Knapp, S;	0	11	2015			No	Africa	West Tropical Africa	Ghana	Volta		Aguapim			2	GAZ	5°53' N, 0°16' W	5.89058	-0.27073	0	0		Ghana, Volta, Aguapim
102907		V	US			Fosberg, F.R.		25348			3	7	1946	Solanaceae	Solanum americanum Mill.	Solanum	americanum	Mill.		Knapp, S; Knapp, S; Knapp, S; Knapp, S; Knapp, S; Knapp, S; Knapp, S; Knapp, S;	0	10	2015	herb up to 1 m tall; ripe fruits black; flowers white		No	Pacific	Northwestern Pacific	Guam				jsut south of Ylig Bay, east coast of island	thickets, mostly of Triphasia, on coral slope; common on roadside and in clearings		GAZ	13°23'20' N, 144°46'05' E Alt: 50 - 65m	13.3888	144.768	50	65		Guam: jsut south of Ylig Bay, east coast of island
102905		V	US			Fosberg, F.R.		32631		Anderson, D.	15	4	1950	Solanaceae	Solanum americanum Mill.	Solanum	americanum	Mill.		Knapp, S; Knapp, S; Knapp, S; Knapp, S; Knapp, S; Knapp, S; Knapp, S; Knapp, S;	0	10	2015			No	Pacific	Northwestern Pacific	Guam				just south of North Field	in decadent forest, mostly secondary, on red soil of some thickness; occasional in more open places		GAZ	13°34'22' N, 144°54'34' E Alt: 150m	13.5727	144.91	150	0	ca.	Guam: just south of North Field
129447		V	L			Yshmull, ?		60			28	4	1962	Solanaceae	Solanum americanum Mill.	Solanum	americanum	Mill.		Knapp, S; Knapp, S; Knapp, S; Knapp, S; Knapp, S; Knapp, S; Knapp, S; Knapp, S;	0	9	2017			No	Pacific	Northwestern Pacific	Guam				Mangilao, College campus	limestone		GAZ	13°28'06' N, 144°50'36' E	13.4682	144.843	0	0		Guam: Mangilao, College campus
101697		V	US			Constable, H.L.W.		1192			0	0	0	Solanaceae	Solanum americanum Mill.	Solanum	americanum	Mill.		Knapp, S; Knapp, S; Knapp, S; Knapp, S; Knapp, S; Knapp, S; Knapp, S; Knapp, S;	0	5	2015			No	Pacific	Northwestern Pacific	Guam				sin. loc.					0	0	0	0		Guam: sin. loc.
102912		V	US			Guam Experiment Station		438			0	0	0	Solanaceae	Solanum americanum Mill.	Solanum	americanum	Mill.		Knapp, S; Knapp, S; Knapp, S; Knapp, S; Knapp, S; Knapp, S; Knapp, S; Knapp, S;	0	10	2015			No	Pacific	Northwestern Pacific	Guam				sin. loc.					0	0	0	0		Guam: sin. loc.
102904		V	US			Fosberg, F.R.		35310			27	12	1953	Solanaceae	Solanum americanum Mill.	Solanum	americanum	Mill.		Knapp, S; Knapp, S; Knapp, S; Knapp, S; Knapp, S; Knapp, S; Knapp, S; Knapp, S;	0	10	2015	common weed; erect; flowers white		No	Pacific	Northwestern Pacific	Guam			Dededo		open ground		GAZ	13°32'10' N, 144°51'12' E Alt: 100m	13.5362	144.853	100	0		Guam, Dededo
102906		V	US			Anderson, D.		128	b		2	9	1949	Solanaceae	Solanum americanum Mill.	Solanum	americanum	Mill.		Knapp, S; Knapp, S; Knapp, S; Knapp, S; Knapp, S; Knapp, S; Knapp, S; Knapp, S;	0	10	2015			No	Pacific	Northwestern Pacific	Guam			Commarianas		roadside near gravel pit		GAZ	13°26'11' N, 144°44'49' E	13.4363	144.747	0	0		Guam, Commarianas
102908		V	US			Hosaka, E.Y.		3112			1	7	1946	Solanaceae	Solanum americanum Mill.	Solanum	americanum	Mill.		Knapp, S; Knapp, S; Knapp, S; Knapp, S; Knapp, S; Knapp, S; Knapp, S; Knapp, S;	0	10	2015	common as weed; fl. white; fr. purplish black when ripe		No	Pacific	Northwestern Pacific	Guam			Ritidian Point		edge of forest, on limestone		GAZ	13°39'13' N, 144°51'36' E Alt: 121m	13.6536	144.86	121	0		Guam, Ritidian Point
102909		V	US			Moore, G.C.		327			7	3	1946	Solanaceae	Solanum americanum Mill.	Solanum	americanum	Mill.		Knapp, S; Knapp, S; Knapp, S; Knapp, S; Knapp, S; Knapp, S; Knapp, S; Knapp, S;	0	10	2015	fls. white		No	Pacific	Northwestern Pacific	Guam			Mount Tenjo				GAZ	13°28'01' N, 144°42'37' E Alt: 304m	13.4668	144.71	304	0		Guam, Mount Tenjo
102910		V	US			Necker, W.L.		326			19	9	1945	Solanaceae	Solanum americanum Mill.	Solanum	americanum	Mill.		Knapp, S; Knapp, S; Knapp, S; Knapp, S; Knapp, S; Knapp, S; Knapp, S; Knapp, S;	0	10	2015			No	Pacific	Northwestern Pacific	Guam			Pati Point				GAZ	13°35'53' N, 144°57'19' E	13.598	144.955	0	0		Guam, Pati Point
102911		V	US			Necker, W.L.		16			21	8	1945	Solanaceae	Solanum americanum Mill.	Solanum	americanum	Mill.		Knapp, S; Knapp, S; Knapp, S; Knapp, S; Knapp, S; Knapp, S; Knapp, S; Knapp, S;	0	10	2015			No	Pacific	Northwestern Pacific	Guam			Haputo Point		in clearings and on roadsides		GAZ	13°34'38' N, 144°49'58' E	13.5773	144.833	0	0		Guam, Haputo Point
104191		V	DUKE			Stone, B.C.		4701	[b]		27	2	1963	Solanaceae	Solanum americanum Mill.	Solanum	americanum	Mill.		Knapp, S; Särkinen, T	0	11	2015			No	Pacific	Northwestern Pacific	Guam			Ritidian Point						0	0	0	0		Guam, Ritidian Point
30020		V	MA			Raimundo, A.F.		838		Guerra, J.A.	10	1	1961	Solanaceae	Solanum americanum Mill.	Solanum	americanum	Mill.	OK	Knapp, S; Knapp, S; Knapp, S; Knapp, S; Knapp, S; Knapp, S; Knapp, S; Knapp, S;	0	6	2007			No	Africa	West Tropical Africa	Guinea-Bissau	Tombali			Bissau, no terreno anexo a reparticao dos S.A.V.				11°51'56' N, 15°35'42' W	11.8655	-15.5951	0	0		Guinea-Bissau, Tombali: Bissau, no terreno anexo a reparticao dos S.A.V.
34622	Type of Solanum adventitium Polg. (lectotype BP, isolectotypes B, W)	V	B,BP,W			Polgár, S.		2698			20	9	1918	Solanaceae	Solanum americanum Mill.	Solanum	americanum	Mill.		Knapp, S; Knapp, S; Knapp, S; Knapp, S; Knapp, S; Knapp, S; Knapp, S; Knapp, S;	0	0	2016			No	Europe	Middle Europe	Hungary	Western Transdanubia	Gyor-Moson-Sopron	Györ	Güterbahnhof			GAZ	47°41'03' N, 17°38'07' E	47.6841	17.6351	0	0		Hungary, Western Transdanubia, Gyor-Moson-Sopron, Györ: Güterbahnhof
132958		V	BSD			Staff	NC-	857			19	9	1956	Solanaceae	Solanum americanum Mill.	Solanum	americanum	Mill.		Knapp, S	0	2	2018			No	Asia-Tropical	Indian Subcontinent	India	Uttarakhand	Dehradun	Hathibarkala	('Huthibarkala')			GAZ	30°20'57' N, 78°03'04' E Alt: 680m	30.3493	78.0512	680	0		India, Uttarakhand, Dehradun, Hathibarkala: ('Huthibarkala')
17188		V	BM			Harris, T.M.		90			13	3	1975	Solanaceae	Solanum americanum Mill.	Solanum	americanum	Mill.		Knapp, S; Knapp, S; Knapp, S; Knapp, S; Knapp, S; Knapp, S; Knapp, S; Särkinen,	13	3	2016			No	Asia-Tropical	Indian Subcontinent	India	Andaman and Nicobar Islands			? Lehagas achipelago	semi shade, in one small area only 2m^2				0	0	0	0		India, Andaman and Nicobar Islands: ? Lehagas achipelago
133037		V	BSD			Pant, P.C.	NC-	43694			25	4	1971	Solanaceae	Solanum americanum Mill.	Solanum	americanum	Mill.		Knapp, S	0	2	2018	herb with fruits and whtie flowers; occasional		No	Asia-Tropical	Indian Subcontinent	India	Uttarakhand	Nainital	Domunda Bridge	[Corbett National Park]	sand; along watercourse of river	ca.	GAZ	29°32'26' N, 78°58'33' E	29.5406	78.9759	0	0		India, Uttarakhand, Nainital, Domunda Bridge: [Corbett National Park]
102106		V	E			Roxburgh, W.		s.n.			0	0	0	Solanaceae	Solanum americanum Mill.	Solanum	americanum	Mill.		Knapp, S; Knapp, S; Knapp, S; Knapp, S; Knapp, S; Knapp, S; Knapp, S; Knapp, S;	0	6	2015	[unusual large inflorescences - elongate - SK note 6/2015]		No	Asia-Tropical	Indian Subcontinent	India				[locality uncertain, inferred from collector and placement in herbarium]					0	0	0	0		India: [locality uncertain, inferred from collector and placement in herbarium]
133004		V	BSD			Singh, S.	NC-	90499			0	10	1994	Solanaceae	Solanum americanum Mill.	Solanum	americanum	Mill.		Knapp, S	0	2	2018	common		No	Asia-Tropical	Indian Subcontinent	India	Uttarakhand	Dehradun	Dehradun	192 Kanlagonh Road		ca.	GAZ	30°19'03' N, 78°01'42' E	30.3176	78.0284	0	0		India, Uttarakhand, Dehradun, Dehradun: 192 Kanlagonh Road
133271		V	CAL			Joseph, J.		48402			30	11	1969	Solanaceae	Solanum americanum Mill.	Solanum	americanum	Mill.	OK	Knapp, S	0	3	2018	Herb about 30-60cm long, flowers white		No	Asia-Tropical	Indian Subcontinent	India	Arunachal Pradesh	Lohit		8 km from Kherem towrads Wakroo, Lohit District		2	GAZ	27°47' N, 96°11' E	27.7891	96.1824	0	0		India, Arunachal Pradesh, Lohit: 8 km from Kherem towrads Wakroo, Lohit District
132994		V	BSD			Manikandan, R.	NC-	112491			10	9	2010	Solanaceae	Solanum americanum Mill.	Solanum	americanum	Mill.		Knapp, S	0	2	2018	common herb; erect, scrambling, much branched; leaves ovate-lanceolate toothed along the margins; flowers white with blue center		No	Asia-Tropical	Indian Subcontinent	India	Uttarakhand	Dehradun	Govind Pashu Vihar National Park	Alaxa on way to Taluka	moist shady places	4	GAZ	31°06' N, 78°17' E	31.1	78.29	0	0		India, Uttarakhand, Dehradun, Govind Pashu Vihar National Park: Alaxa on way to Taluka
132242		V	BHSC,BSHC			Shukla, R.K.	BSHC-	18673			12	2	1996	Solanaceae	Solanum americanum Mill.	Solanum	americanum	Mill.		Knapp, S	0	3	2018	common; herb up to 30- cm		No	Asia-Tropical	Indian Subcontinent	India	Sikkim	West Sikkim		Alaya Bayer to Legislup Road	moist waste land				0	0	0	0		India, Sikkim, West Sikkim: Alaya Bayer to Legislup Road
133249		V	CAL			Sebastine, K.M.		15356			24	11	1962	Solanaceae	Solanum americanum Mill.	Solanum	americanum	Mill.	OK	Knapp, S	0	3	2018	White flowers		No	Asia-Tropical	Indian Subcontinent	India	Tamil Nadu	Coimbatore		Aligar submergible area, Goimbatore District				Alt: 350m	0	0	350	0		India, Tamil Nadu, Coimbatore: Aligar submergible area, Goimbatore District
133298		V	CAL			Sikdar, J.K.		167			26	2	1975	Solanaceae	Solanum americanum Mill.	Solanum	americanum	Mill.	OK	Knapp, S	0	3	2018	flower white, fruit greenish, round		No	Asia-Tropical	Indian Subcontinent	India	West Bengal	Jalpaiguri		Apalchand					0	0	0	0		India, West Bengal, Jalpaiguri: Apalchand
13020		V	BM			Kingdon-Ward, F.		20240			7	10	1950	Solanaceae	Solanum americanum Mill.	Solanum	americanum	Mill.		Mill, RR	8	3	2000	a weed of cultivation. Growing in a dried up marsh in sun-baked mud.		No	Asia-Tropical	Indian Subcontinent	India	Arunachal Pradesh	Anjaw		Assam, Walong			GAZ	28°07'17' N, 97°01'06' E Alt: 1219m	28.1213	97.0183	1219	0		India, Arunachal Pradesh, Anjaw: Assam, Walong
132997		V	BSD,CAL			Pant, P.C.	NC-	43450			29	11	1970	Solanaceae	Solanum americanum Mill.	Solanum	americanum	Mill.		Knapp, S	0	2	2018	herb with green berries		No	Asia-Tropical	Indian Subcontinent	India	Uttarakhand	Nainital	Corbett National Park	Babalmunda	open dry habitats	ca.	GAZ	29°23'32' N, 79°10'32' E	29.3921	79.1756	0	0		India, Uttarakhand, Nainital, Corbett National Park: Babalmunda
133031		V	BSD			Bhattacharyya, U.C.	NC-	37783			24	8	1969	Solanaceae	Solanum americanum Mill.	Solanum	americanum	Mill.		Knapp, S	0	2	2018	branching herb; flower white; fairly common		No	Asia-Tropical	Indian Subcontinent	India	Punjab		Gurdaspur	Bahala	shday place	4	GAZ	32°02' N, 75°23' E	32.0333	75.4	0	0		India, Punjab, Gurdaspur: Bahala
132987		V	BSD			Nair, V.J.	NC-	23226			14	8	1962	Solanaceae	Solanum americanum Mill.	Solanum	americanum	Mill.		Knapp, S	0	2	2018	flowers white		No	Asia-Tropical	Indian Subcontinent	India	Haryana	Rohtak	Bhalot	'Bahlot, Rohtak District'	in moist places	ca.	GAZ	28°54'21' N, 76°43'30' E	28.9059	76.7251	0	0		India, Haryana, Rohtak, Bhalot: 'Bahlot, Rohtak District'
133307		V	CAL			Dhoromick, D.C.		5291			4	1	1961	Solanaceae	Solanum americanum Mill.	Solanum	americanum	Mill.	OK	Knapp, S	0	3	2018			No	Asia-Tropical	Indian Subcontinent	India	West Bengal	Howrah		Baksara, Howrah					0	0	0	0		India, West Bengal, Howrah: Baksara, Howrah
133372		V	DD			Sahmi, K.C.		25025			12	6	1956	Solanaceae	Solanum americanum Mill.	Solanum	americanum	Mill.		Knapp, S	0	3	2018	Herb with white flowers		No	Asia-Tropical	Indian Subcontinent	India	Uttarakhand			Balaw Gangnani, Uttar-Kash forest division Sehme Garhwal				Alt: 1676m	0	0	1676	0		India, Uttarakhand: Balaw Gangnani, Uttar-Kash forest division Sehme Garhwal
133292		V	CAL			Sinha, A.K.		43249			5	3	2008	Solanaceae	Solanum americanum Mill.	Solanum	americanum	Mill.	OK	Knapp, S	0	3	2018			No	Asia-Tropical	Indian Subcontinent	India	West Bengal	Birbhum		Ballarpur WLS, Ballarpur Mouza near Bolpur		4	GAZ	23°40' N, 87°41' E Alt: 38m	23.6687	87.6828	38	0		India, West Bengal, Birbhum: Ballarpur WLS, Ballarpur Mouza near Bolpur	gurkamai
133296		V	CAL			Sikdar, J.K.		4338			26	2	1976	Solanaceae	Solanum americanum Mill.	Solanum	americanum	Mill.	OK	Knapp, S	0	3	2018	erect herb flower white, fruit greenish round		No	Asia-Tropical	Indian Subcontinent	India	West Bengal	Jalpaiguri		Bania, Jalpaiguri District					0	0	0	0		India, West Bengal, Jalpaiguri: Bania, Jalpaiguri District
132992		V	BSD			Balodi, P.	NC-	75653			20	4	1984	Solanaceae	Solanum americanum Mill.	Solanum	americanum	Mill.		Knapp, S	0	2	2018	erect annual herbs; flowers white		No	Asia-Tropical	Indian Subcontinent	India	Uttarakhand	Pithoragath District	Basbagar	'Bansbagar'	along roadsides	ca.	GAZ	29°55'31' N, 80°14'51' E	29.9253	80.2476	0	0		India, Uttarakhand, Pithoragath District, Basbagar: 'Bansbagar'
133301		V	CAL			Tribedi, G.N.		1			12	12	1971	Solanaceae	Solanum americanum Mill.	Solanum	americanum	Mill.	OK	Knapp, S	0	3	2018			No	Asia-Tropical	Indian Subcontinent	India	West Bengal	24 Parganas		Baranagore					0	0	0	0		India, West Bengal, 24 Parganas: Baranagore
133376		V	DD			Saxena, H.O.		2159			19	8	1961	Solanaceae	Solanum americanum Mill.	Solanum	americanum	Mill.		Knapp, S	0	3	2018			No	Asia-Tropical	Indian Subcontinent	India	Uttarakhand	Mussoorie		Barloganj, Mussoorie		6	GAZ	c. 30°26'27' N, 78°04'58' E Alt: 1676m	30.4408	78.0827	1676	0		India, Uttarakhand, Mussoorie: Barloganj, Mussoorie
132960		V	BSD			Sarin, Y.K.	NC-	1501			27	12	1956	Solanaceae	Solanum americanum Mill.	Solanum	americanum	Mill.		Knapp, S	0	2	2018			No	Asia-Tropical	Indian Subcontinent	India	Uttarakhand	Dehradun	Mussoorie	Barlowganj			GAZ	30°26'28' N, 78°05'12' E	30.4412	78.0866	0	0		India, Uttarakhand, Dehradun, Mussoorie: Barlowganj
132973		V	BSD			Sarin, Y.K.	NC-	1509			27	12	1956	Solanaceae	Solanum americanum Mill.	Solanum	americanum	Mill.		Knapp, S	0	2	2018			No	Asia-Tropical	Indian Subcontinent	India	Uttarakhand	Dehradun	Mussoorie	Barlowganj			GAZ	30°26'28' N, 78°05'12' E	30.4412	78.0866	0	0		India, Uttarakhand, Dehradun, Mussoorie: Barlowganj
13016		V	BM			Clarke, C.B.		26311			30	4	1875	Solanaceae	Solanum americanum Mill.	Solanum	americanum	Mill.		Mill, RR	8	3	2000	berries size of peas, black		No	Asia-Tropical	Indian Subcontinent	India	West Bengal	Maldah		Bengal, Maldah			GAZ	25°10'41' N, 88°14'45' E	25.1779	88.2457	0	0		India, West Bengal, Maldah: Bengal, Maldah
133302		V	CAL			Bakari, D.N.G.		144			13	10	1965	Solanaceae	Solanum americanum Mill.	Solanum	americanum	Mill.	OK	Knapp, S	0	3	2018			No	Asia-Tropical	Indian Subcontinent	India	West Bengal	Murshidabad		Berlampur, Murshidabad					0	0	0	0		India, West Bengal, Murshidabad: Berlampur, Murshidabad
133005		V	BSD			Pusalkar, P.K.	NC-	104639			21	8	2003	Solanaceae	Solanum americanum Mill.	Solanum	americanum	Mill.		Knapp, S	0	2	2018	common; small herbs 1-2 ft high; white flowers and green globose fruits		No	Asia-Tropical	Indian Subcontinent	India	Uttarakhand	Uttarkashi	Gangotri National Park	between Gunshi and Bhaironghati	along roadsides		GAZ	31°00'29' N, 78°53'07' E	31.0081	78.8852	0	0		India, Uttarakhand, Uttarkashi, Gangotri National Park: between Gunshi and Bhaironghati
133311		V	CAL			Dutta, R.M.		507			26	8	1966	Solanaceae	Solanum americanum Mill.	Solanum	americanum	Mill.	OK	Knapp, S	0	3	2018			No	Asia-Tropical	Indian Subcontinent	India	West Bengal	Malda		Bhaluka Road					0	0	0	0		India, West Bengal, Malda: Bhaluka Road
132928		V	BSD			Lai, P.	NC-	63043			27	4	1977	Solanaceae	Solanum americanum Mill.	Solanum	americanum	Mill.		Knapp, S	0	2	2018	very common; erect herb; fls axillary white; green berry		No	Asia-Tropical	Indian Subcontinent	India	Himachal Pradesh	Bilaspur		Bilaspur to Barighat [Badhiat], near Nathi	slope near water; moist shady sandy soil		GAZ	31°21'00' N, 76°45'49' E	31.35	76.7635	0	0		India, Himachal Pradesh, Bilaspur: Bilaspur to Barighat [Badhiat], near Nathi
133310		V	CAL			Bark, P.		109			19	4	1967	Solanaceae	Solanum americanum Mill.	Solanum	americanum	Mill.	OK	Knapp, S	0	3	2018			No	Asia-Tropical	Indian Subcontinent	India	West Bengal	Kolkatta[Calcutta]		Birati, 24 Parganas					0	0	0	0		India, West Bengal, Kolkatta[Calcutta]: Birati, 24 Parganas
133306		V	CAL			Clarke, C.B.		26835			30	12	1875	Solanaceae	Solanum americanum Mill.	Solanum	americanum	Mill.	OK	Knapp, S	0	3	2018	Flowers white, many small specimens		No	Asia-Tropical	Indian Subcontinent	India	West Bengal	Bogra		Bogra					0	0	0	0		India, West Bengal, Bogra: Bogra
129007		V	K			Without Collector		s.n.			0	3	1945	Solanaceae	Solanum americanum Mill.	Solanum	americanum	Mill.		Knapp, S; Knapp, S; Knapp, S; Knapp, S; Knapp, S; Knapp, S; Knapp, S; Knapp, S;	0	8	2017	fruit colour shiny black; chromosome no. n=12; see Plate A		No	Asia-Tropical	Indian Subcontinent	India	West Bengal	Kolkatta[Calcutta]		Calcutta [Kolkata]				22°56'67' N, 88°36'67' E	22.9519	88.6185	0	0		India, West Bengal, Kolkatta[Calcutta]: Calcutta [Kolkata]
133294		V	CAL			Biswas, M.C.		244		Debnath, H.	28	5	1980	Solanaceae	Solanum americanum Mill.	Solanum	americanum	Mill.	OK	Knapp, S	0	3	2018	Herb up to 1.3 ft high, leaves lanceolate, ripe fruits red to black, common		No	Asia-Tropical	Indian Subcontinent	India	West Bengal	Kolkatta[Calcutta]		Calcutta maiden near Esplanade					0	0	0	0		India, West Bengal, Kolkatta[Calcutta]: Calcutta maiden near Esplanade
133299		V	CAL			Sikdar, J.K.		126			24	2	1975	Solanaceae	Solanum americanum Mill.	Solanum	americanum	Mill.	OK	Knapp, S	0	3	2018	white flower		No	Asia-Tropical	Indian Subcontinent	India	West Bengal	Jalpaiguri		Changmari					0	0	0	0		India, West Bengal, Jalpaiguri: Changmari	taipoya
128978		V	K			Wood, J.J.		s.n.			10	1	1878	Solanaceae	Solanum americanum Mill.	Solanum	americanum	Mill.		Knapp, S; Knapp, S; Knapp, S; Knapp, S; Knapp, S; Knapp, S; Knapp, S; Knapp, S;	0	8	2017	fruit eaten	fruit eaten	No	Asia-Tropical	Indian Subcontinent	India	Jharkhand			Chatra, Nazaribagh [Chota Nagpur]	in a cultivated field		GAZ	24°12'16' N, 84°52'37' E Alt: 457 - 609m	24.2045	84.877	457	609		India, Jharkhand: Chatra, Nazaribagh [Chota Nagpur]
133297		V	CAL			Sikdar, J.K.		4303			25	2	1976	Solanaceae	Solanum americanum Mill.	Solanum	americanum	Mill.	OK	Knapp, S	0	3	2018	Erect herb, flower white, alternative, fruit greenish		No	Asia-Tropical	Indian Subcontinent	India	West Bengal	Jalpaiguri		Chilapata					0	0	0	0		India, West Bengal, Jalpaiguri: Chilapata
128979		V	K			Jameson, W.		96			7	7	1850	Solanaceae	Solanum americanum Mill.	Solanum	americanum	Mill.		Knapp, S; Knapp, S; Knapp, S; Knapp, S; Knapp, S; Knapp, S; Knapp, S; Knapp, S;	0	8	2017			No	Asia-Tropical	Indian Subcontinent	India				Chooron nr Rurai [illegible]					0	0	0	0		India: Chooron nr Rurai [illegible]
132328		V	PBL			Kumar, S.	ANC-	26968			17	5	2008	Solanaceae	Solanum americanum Mill.	Solanum	americanum	Mill.		Knapp, S	0	3	2018	rare; herb ca. 30 cm; flowers white; fruit black		No	Asia-Tropical	Indian Subcontinent	India	Andaman and Nicobar Islands	South Andamans	Port Blair	Corbyn's Cove Road	roadside; soil red		GAZ	11°38'50' N, 92°42'55' E	11.6473	92.7154	0	0		India, Andaman and Nicobar Islands, South Andamans, Port Blair: Corbyn's Cove Road
133259		V	CAL			Sebastine, K.M.		2790			21	4	1957	Solanaceae	Solanum americanum Mill.	Solanum	americanum	Mill.	OK	Knapp, S	0	3	2018	white flowers		No	Asia-Tropical	Indian Subcontinent	India	Tamil Nadu	Tirunelveli		Courtallam falls, Tinnevelly District				Alt: 333m	0	0	333	0		India, Tamil Nadu, Tirunelveli: Courtallam falls, Tinnevelly District
132982		V	BSD			Wadhwa, B.M.	NC-	66840			6	9	1977	Solanaceae	Solanum americanum Mill.	Solanum	americanum	Mill.		Knapp, S	0	2	2018	fairly common; annual herb; flower white; fruits		No	Asia-Tropical	Indian Subcontinent	India	Jammu & Kashmir			Dachigam Game Sanctuary [=Dachigam National Park]	on exposed grassy land in open places	ca.	GAZ	34°06'59' N, 74°56'58' E Alt: 1676m	34.1164	74.9493	1676	0		India, Jammu & Kashmir: Dachigam Game Sanctuary [=Dachigam National Park]
132326		V	PBL			Kumar, S.	ANC-	26937			5	4	2008	Solanaceae	Solanum americanum Mill.	Solanum	americanum	Mill.		Knapp, S	0	3	2018	common; herb 10-15 cm; flowers white; fruit black, globose		No	Asia-Tropical	Indian Subcontinent	India	Andaman and Nicobar Islands	South Andamans	Port Blair	Dairy Farm	roadsides; clay soil		GAZ	11°38'50' N, 92°42'55' E	11.6473	92.7154	0	0		India, Andaman and Nicobar Islands, South Andamans, Port Blair: Dairy Farm
132248		V	BSHC			Dash, S.S.	BSHC-	21171			11	11	1998	Solanaceae	Solanum americanum Mill.	Solanum	americanum	Mill.		Knapp, S	0	3	2018	herbs; flowers		No	Asia-Tropical	Indian Subcontinent	India	Sikkim	East Sikkim	Rangpo	dam site			GAZ	27°10'20' N, 88°31'49' E	27.1723	88.5302	0	0		India, Sikkim, East Sikkim, Rangpo: dam site
133287		V	CAL			Deb, D.B.		27496			5	2	1962	Solanaceae	Solanum americanum Mill.	Solanum	americanum	Mill.	OK	Knapp, S	0	3	2018	A herb leaves ovate lanceolate attenuate at the base inflorescence extra axillary umbels, flowers white, small, fruit globose		No	Asia-Tropical	Indian Subcontinent	India	Tripura	North Tripura		Dasda		4	GAZ	24°02' N, 92°07' E	24.0299	92.1218	0	0		India, Tripura, North Tripura: Dasda
133235		V	CAL			Nohan, A.		312			29	9	1920	Solanaceae	Solanum americanum Mill.	Solanum	americanum	Mill.	OK	Knapp, S	0	3	2018			No	Asia-Tropical	Indian Subcontinent	India	Andhra Pradesh	West Godavari		Devarapalli, on the road		4	GAZ	17°02' N, 81°34' E	17.0346	81.562	0	0		India, Andhra Pradesh, West Godavari: Devarapalli, on the road
133240		V	CAL			Matthew, K.M.		17002		Venugopal, N.	6	9	1978	Solanaceae	Solanum americanum Mill.	Solanum	americanum	Mill.	OK	Knapp, S	0	3	2018	Herb, flowers in peak, white, fruits copious, green, riped black, common, on bunds of paddy fields		No	Asia-Tropical	Indian Subcontinent	India	Tamil Nadu	Krishnagiri		Dharmapuri, Denkanikotta District, Anchetty village lands				Alt: 600m	0	0	600	0		India, Tamil Nadu, Krishnagiri: Dharmapuri, Denkanikotta District, Anchetty village lands
133237		V	CAL			Perumal, P.		16724		Manoharan, C.	26	8	1978	Solanaceae	Solanum americanum Mill.	Solanum	americanum	Mill.	OK	Knapp, S	0	3	2018	Herb, 1 m tall, flowers late, fruits green, occasional clumps, on riverside		No	Asia-Tropical	Indian Subcontinent	India	Tamil Nadu	Dharmapuri		Dharmapuri, Harur District, Shevaroys, Bommidi to K.N. Puthur Mallapuram Ghat road		4	GAZ	12°03' N, 78°29' E	12.047	78.4833	0	0		India, Tamil Nadu, Dharmapuri: Dharmapuri, Harur District, Shevaroys, Bommidi to K.N. Puthur Mallapuram Ghat road
133277		V	CAL			Biswas, K.		6754			13	5	1945	Solanaceae	Solanum americanum Mill.	Solanum	americanum	Mill.	OK	Knapp, S	0	3	2018			No	Asia-Tropical	Indian Subcontinent	India	Sikkim	North Sikkim		Dikchu		4	GAZ	27°24' N, 88°31' E Alt: 612m	27.4024	88.5197	612	0		India, Sikkim, North Sikkim: Dikchu
133278		V	CAL			Mukerjee, S.K.		5016			29	5	1959	Solanaceae	Solanum americanum Mill.	Solanum	americanum	Mill.	OK	Knapp, S	0	3	2018			No	Asia-Tropical	Indian Subcontinent	India	Sikkim	North Sikkim		Dikchu				Alt: 762m	0	0	762	0		India, Sikkim, North Sikkim: Dikchu
129013		V	K			Matthew, K.M.		46324		Charles, M.	17	8	1986	Solanaceae	Solanum americanum Mill.	Solanum	americanum	Mill.		Knapp, S; Knapp, S; Knapp, S; Knapp, S; Knapp, S; Knapp, S; Knapp, S; Knapp, S;	0	8	2017	herb 1 m; flowers white; fruits submature, globose, green; alien?		No	Asia-Tropical	Indian Subcontinent	India	Tamil Nadu	Dindigul	Kodaikanal	Dindigul Dist., Kodaikanal, Palamalai-Varagarappari path, Pannikkarai aaru, Palni Hills	along river bed			10°23' N, 77°48' E Alt: 1000m	10.3833	77.8	1000	0		India, Tamil Nadu, Dindigul, Kodaikanal: Dindigul Dist., Kodaikanal, Palamalai-Varagarappari path, Pannikkarai aaru, Palni Hills
133265		V	CAL			Chandrabose, M.		28410			19	4	1964	Solanaceae	Solanum americanum Mill.	Solanum	americanum	Mill.	OK	Knapp, S	0	3	2018	in white flowers and in black fruits		No	Asia-Tropical	Indian Subcontinent	India	Tamil Nadu	Coimbatore		Distillary road, Lainbatore, Coimbratore District				Alt: 467m	0	0	467	0		India, Tamil Nadu, Coimbatore: Distillary road, Lainbatore, Coimbratore District
132969		V	BSD			Sharma, J.B.	NC-	67127			2	11	1979	Solanaceae	Solanum americanum Mill.	Solanum	americanum	Mill.		Knapp, S	0	2	2018	herb with white fls and globose fruit		No	Asia-Tropical	Indian Subcontinent	India	Uttar Pradesh	Bijnor	Najibabad	E of Najibabad toward Katdawar [Kotdwara]	roadside	ca.	GAZ	29°38'08' N, 78°23'38' E	29.6356	78.3938	0	0		India, Uttar Pradesh, Bijnor, Najibabad: E of Najibabad toward Katdawar [Kotdwara]
128974		V	K			Roxburgh, W.		s.n.			27	10	1953	Solanaceae	Solanum americanum Mill.	Solanum	americanum	Mill.		Knapp, S; Knapp, S; Knapp, S; Knapp, S; Knapp, S; Knapp, S; Knapp, S; Knapp, S;	0	8	2017			No	Asia-Tropical	Indian Subcontinent	India				East India [ex herb. Forsyth]					0	0	0	0		India: East India [ex herb. Forsyth]
133272		V	CAL			Rao, R.S.		10316			10	11	1957	Solanaceae	Solanum americanum Mill.	Solanum	americanum	Mill.	OK	Knapp, S	0	3	2018	Dark clayey soil slightly mixed with sand, moist, herb young fruit green		No	Asia-Tropical	Indian Subcontinent	India	Arunachal Pradesh	Lohit		Foothills of Badam to Sonegodam				Alt: 365 - 1036m	0	0	365	1036		India, Arunachal Pradesh, Lohit: Foothills of Badam to Sonegodam
133273		V	CAL			Rao, R.S.		10291			10	11	1957	Solanaceae	Solanum americanum Mill.	Solanum	americanum	Mill.	OK	Knapp, S	0	3	2018	herb flower white, anthers yellow		No	Asia-Tropical	Indian Subcontinent	India	Arunachal Pradesh	Lohit		Foothills of Badam to Sonegodam				Alt: 365 - 1036m	0	0	365	1036		India, Arunachal Pradesh, Lohit: Foothills of Badam to Sonegodam
133030		V	BSD,CAL			Nair, N.C.	NC-	26179			21	2	1963	Solanaceae	Solanum americanum Mill.	Solanum	americanum	Mill.		Knapp, S	0	2	2018			No	Asia-Tropical	Indian Subcontinent	India	Punjab		Lambi	'Freozpore District' [current in Muktsar]			GAZ	30°03'28' N, 74°00'00' E	30.0578	74	0	0		India, Punjab, Lambi: 'Freozpore District' [current in Muktsar]
112364		V	A			Wight, A.E.		s.n.			0	0	0	Solanaceae	Solanum americanum Mill.	Solanum	americanum	Mill.		Knapp, S; Knapp, S; Knapp, S; Knapp, S; Knapp, S; Knapp, S; Knapp, S; Knapp, S;	0	5	2016			No	Asia-Tropical	Indian Subcontinent	India	Tamil Nadu	Nagapattinam		'from Wight, Negapotam' [surely dup of K]			GAZ	10°46'14' N, 79°49'17' E	10.7705	79.8214	0	0		India, Tamil Nadu, Nagapattinam: 'from Wight, Negapotam' [surely dup of K]
133281		V	CAL			Majunder, N.C.		10			6	5	1967	Solanaceae	Solanum americanum Mill.	Solanum	americanum	Mill.	OK	Knapp, S	0	3	2018			No	Asia-Tropical	Indian Subcontinent	India	Sikkim	East Sikkim		Gangtok		4	GAZ	27°20' N, 88°37' E Alt: 1676m	27.3386	88.6115	1676	0		India, Sikkim, East Sikkim: Gangtok
133282		V	CAL			Majunder, N.C.		8			6	5	1967	Solanaceae	Solanum americanum Mill.	Solanum	americanum	Mill.	OK	Knapp, S	0	3	2018			No	Asia-Tropical	Indian Subcontinent	India	Sikkim	East Sikkim		Gangtok		4	GAZ	27°20' N, 88°37' E Alt: 1676m	27.3386	88.6115	1676	0		India, Sikkim, East Sikkim: Gangtok
133283		V	CAL			Majunder, N.C.		203		Banerji, R.N.	6	9	1968	Solanaceae	Solanum americanum Mill.	Solanum	americanum	Mill.	OK	Knapp, S	0	3	2018			No	Asia-Tropical	Indian Subcontinent	India	Sikkim	East Sikkim		Gangtok		4	GAZ	27°20' N, 88°37' E Alt: 1500m	27.3386	88.6115	1500	0		India, Sikkim, East Sikkim: Gangtok
132241		V	BSHC			Hojra, P.K.	BSHC-	37			25	0	1980	Solanaceae	Solanum americanum Mill.	Solanum	americanum	Mill.		Knapp, S	0	3	2018	scattered; ca. 70 cm; flowers white; fruits globose, green		No	Asia-Tropical	Indian Subcontinent	India	Sikkim	East Sikkim	Gangtok	Gangtok Development Area			GAZ	27°20'20' N, 88°36'23' E	27.3389	88.6065	0	0		India, Sikkim, East Sikkim, Gangtok: Gangtok Development Area
133308		V	CAL			Safrui, B.		20			9	2	1961	Solanaceae	Solanum americanum Mill.	Solanum	americanum	Mill.	OK	Knapp, S	0	3	2018			No	Asia-Tropical	Indian Subcontinent	India	West Bengal	Kolkatta[Calcutta]		Garfa, 24 Parganas					0	0	0	0		India, West Bengal, Kolkatta[Calcutta]: Garfa, 24 Parganas
133288		V	CAL			Barunjee, R.N.		18760			22	8	1986	Solanaceae	Solanum americanum Mill.	Solanum	americanum	Mill.	OK	Knapp, S	0	3	2018			No	Asia-Tropical	Indian Subcontinent	India	West Bengal	24 Parganas		Garia		4	GAZ	22°27' N, 88°24' E	22.4482	88.398	0	0		India, West Bengal, 24 Parganas: Garia
133268		V	CAL			Rao, R.S.		17489			10	11	1958	Solanaceae	Solanum americanum Mill.	Solanum	americanum	Mill.	OK	Knapp, S	0	3	2018	annual herb about 1/3 m, near the path		No	Asia-Tropical	Indian Subcontinent	India	Arunachal Pradesh	East Siang		Geling-Kepangla, Slang F.D.				Alt: 800 - 1526m	0	0	800	1526		India, Arunachal Pradesh, East Siang: Geling-Kepangla, Slang F.D.
132239		V	BSHC			Singh, P.	BSHC-	15537			20	2	1994	Solanaceae	Solanum americanum Mill.	Solanum	americanum	Mill.		Knapp, S	0	3	2018	profusely branched herb; flowers white; fruits green when immature, black when mature		No	Asia-Tropical	Indian Subcontinent	India	Sikkim	West Sikkim		Genzing to Lingchiam			GAZ	27°19'07' N, 88°15'20' E Alt: 1200 - 1500m	27.3187	88.2554	1200	1500		India, Sikkim, West Sikkim: Genzing to Lingchiam
133247		V	CAL			Ramamurthy, K.		50680			7	9	1977	Solanaceae	Solanum americanum Mill.	Solanum	americanum	Mill.	OK	Knapp, S	0	3	2018	Herb c. 0.5m high, flowers white, fruits green, common		No	Asia-Tropical	Indian Subcontinent	India	Tamil Nadu			Gomuki river bank, South Ancot District				Alt: 300m	0	0	300	0		India, Tamil Nadu: Gomuki river bank, South Ancot District
133232		V	CAL			Rajeurlar		31057		Singh, ?	0	8	2002	Solanaceae	Solanum americanum Mill.	Solanum	americanum	Mill.	OK	Knapp, S	0	3	2018			No	Asia-Tropical	Indian Subcontinent	India	Bihar	Betiah		Gonauli forest margin area, Valmiki Tiger Reserve		4	GAZ	27°23' N, 84°09' E	27.3793	84.1418	0	0		India, Bihar, Betiah: Gonauli forest margin area, Valmiki Tiger Reserve	makoi
132998		V	BSD			Singh, U.		42			16	6	1962	Solanaceae	Solanum americanum Mill.	Solanum	americanum	Mill.		Knapp, S	0	2	2018			No	Asia-Tropical	Indian Subcontinent	India	Uttar Pradesh		Unchapul	Haldwani			GAZ	29°13'34' N, 79°30'00' E	29.2262	79.4999	0	0		India, Uttar Pradesh, Unchapul: Haldwani
132988		V	BSD			Singh, N.P.	NC-	23085			9	11	1962	Solanaceae	Solanum americanum Mill.	Solanum	americanum	Mill.		Knapp, S	0	2	2018	large prostrate herb with lower leaves laternate and upper opposite; flowers whtie; fruits gree,black when mature		No	Asia-Tropical	Indian Subcontinent	India	Uttarakhand	Dehradun	Harbanswala	Harbanswala Tea Estate	in tea garden	ca.	GAZ	30°15'47' N, 77°57'26' E Alt: 650m	30.2632	77.9573	650	0		India, Uttarakhand, Dehradun, Harbanswala: Harbanswala Tea Estate
133002		V	BSD			Srivastava, N.	NC-	105544			0	0	0	Solanaceae	Solanum americanum Mill.	Solanum	americanum	Mill.		Knapp, S	0	2	2018	sporadic; small erect herb		No	Asia-Tropical	Indian Subcontinent	India	Uttarakhand	Garhwal	Hardiwar	'Hardwar'	in shivalik forest area		GAZ	29°56'41' N, 78°09'53' E	29.9448	78.1649	0	0		India, Uttarakhand, Garhwal, Hardiwar: 'Hardwar'
103510		V	K,MO	2324860		Saldanha, C.J.		16110			22	1	1970	Solanaceae	Solanum americanum Mill.	Solanum	americanum	Mill.		Knapp, S; Knapp, S; Knapp, S; Knapp, S; Knapp, S; Knapp, S; Knapp, S; Knapp, S;	0	8	2017	herb, flowers white, anthers yellow, fruits green, turning black when ripe		No	Asia-Tropical	Indian Subcontinent	India	Karnataka	Hassan		Hassan District, Halebid-Hassan Road	common herb, in partial shade			13°12'04' N, 76°07'08' E	13.2012	76.1189	0	0		India, Karnataka, Hassan: Hassan District, Halebid-Hassan Road
128980		V	K			Jameson, W.		153			19	6	1849	Solanaceae	Solanum americanum Mill.	Solanum	americanum	Mill.		Knapp, S; Knapp, S; Knapp, S; Knapp, S; Knapp, S; Knapp, S; Knapp, S; Knapp, S;	0	8	2017			No	Asia-Tropical	Indian Subcontinent	India				'Haueylhangh'					0	0	0	0		India: 'Haueylhangh'
128975		V	K			Herb. Wight		s.n.			0	0	1830	Solanaceae	Solanum americanum Mill.	Solanum	americanum	Mill.		Knapp, S; Knapp, S; Knapp, S; Knapp, S; Knapp, S; Knapp, S; Knapp, S; Knapp, S;	0	8	2017			No	Asia-Tropical	Indian Subcontinent	India				'Herb. Wight Wallich 1830 H.I 2615'					0	0	0	0		India: 'Herb. Wight Wallich 1830 H.I 2615'
133312		V	CAL			Blatter, E.		383		Hallberg, B.	0	5	1917	Solanaceae	Solanum americanum Mill.	Solanum	americanum	Mill.	OK	Knapp, S	0	3	2018			No	Asia-Tropical	Indian Subcontinent	India	Tamil Nadu	Theni		High Wavy Mountain				Alt: 1200 - 1676m	0	0	1200	1676		India, Tamil Nadu, Theni: High Wavy Mountain
132986		V	BSD			Nair, V.J.	NC-	19915			25	4	1962	Solanaceae	Solanum americanum Mill.	Solanum	americanum	Mill.		Knapp, S	0	2	2018			No	Asia-Tropical	Indian Subcontinent	India	Haryana	Hisar	Hisar	'Hissar'		4	GAZ	29°09' N, 75°42' E	29.15	75.7	0	0		India, Haryana, Hisar, Hisar: 'Hissar'
129008		V	K			Without Collector		s.n.			0	0	1856	Solanaceae	Solanum americanum Mill.	Solanum	americanum	Mill.		Knapp, S; Knapp, S; Knapp, S; Knapp, S; Knapp, S; Knapp, S; Knapp, S; Knapp, S;	0	8	2017			No	Asia-Tropical	Indian Subcontinent	India	West Bengal	Kolkatta[Calcutta]		Hort. Bot. Cal. [Kolkata?]				22°56'67' N, 88°36'67' E	22.9519	88.6185	0	0		India, West Bengal, Kolkatta[Calcutta]: Hort. Bot. Cal. [Kolkata?]
128982		V	K			Gamble, J.S.		15153			0	7	1884	Solanaceae	Solanum americanum Mill.	Solanum	americanum	Mill.		Knapp, S; Knapp, S; Knapp, S; Knapp, S; Knapp, S; Knapp, S; Knapp, S; Knapp, S;	0	8	2017			No	Asia-Tropical	Indian Subcontinent	India	Andhra Pradesh	Cuddapah		Houleylunda [?] (Cuddapah District) [Kadapa District] georeferenced to district				14°46'67' N, 78°81'67' E Alt: 1219m	14.7852	79.3685	1219	0		India, Andhra Pradesh, Cuddapah: Houleylunda [?] (Cuddapah District) [Kadapa District] georeferenced to district
119325		V	K,W			Hohenacker, R.F.		1077			0	0	0	Solanaceae	Solanum americanum Mill.	Solanum	americanum	Mill.		Knapp, S; Knapp, S; Knapp, S; Knapp, S; Knapp, S; Knapp, S; Knapp, S; Knapp, S;	0	11	2016			No	Asia-Tropical	Indian Subcontinent	India				in montibus Nilagiri					0	0	0	0		India: in montibus Nilagiri
56378		V	WAG			Maesen, L.J.G. van der		962			27	3	1970	Solanaceae	Solanum americanum Mill.	Solanum	americanum	Mill.		Särkinen, T	0	6	2011	Flowers white, anthers yellow. Berries still green.		No	Asia-Tropical	Indian Subcontinent	India	Uttarakhand	Dehradun	Dehradun Jungle	India, Uttar Pradesh, Dehra Dun jungle, behind Forest Research Institute.			SPEC	30°19'00' N, 78°02'00' E	30.3167	78.0333	0	0		India, Uttarakhand, Dehradun, Dehradun Jungle: India, Uttar Pradesh, Dehra Dun jungle, behind Forest Research Institute.
133019		V	BSD			Kumar, S.	NC-	81210			26	5	1986	Solanaceae	Solanum americanum Mill.	Solanum	americanum	Mill.		Knapp, S	0	2	2018	not frequent; small shrub with black berries and yellow flowers		No	Asia-Tropical	Indian Subcontinent	India	Jammu & Kashmir		Udhampur	Jammu to Srinigar highway	roadside		GAZ	32°54'53' N, 75°08'30' E	32.9148	75.1416	0	0		India, Jammu & Kashmir, Udhampur: Jammu to Srinigar highway
133257		V	CAL			Joseph, J.		15280			13	11	1962	Solanaceae	Solanum americanum Mill.	Solanum	americanum	Mill.	OK	Knapp, S	0	3	2018	white flowers		No	Asia-Tropical	Indian Subcontinent	India	Tamil Nadu	Tirunelveli		Kalakkadu R.F., Tinnevelly District				Alt: 325m	0	0	325	0		India, Tamil Nadu, Tirunelveli: Kalakkadu R.F., Tinnevelly District
133286		V	CAL			Panigrahi, G.		15543			14	5	1958	Solanaceae	Solanum americanum Mill.	Solanum	americanum	Mill.	OK	Knapp, S	0	3	2018	Flowers small, white, fruits round, stem with spines		No	Asia-Tropical	Indian Subcontinent	India	Arunachal Pradesh	West Kameng		Kalaktang, Kameng F.D.					0	0	0	0		India, Arunachal Pradesh, West Kameng: Kalaktang, Kameng F.D.
129010		V	K			Mooney, H.F.		2236			5	6	1943	Solanaceae	Solanum americanum Mill.	Solanum	americanum	Mill.		Knapp, S; Knapp, S; Knapp, S; Knapp, S; Knapp, S; Knapp, S; Knapp, S; Knapp, S;	0	8	2017			No	Asia-Tropical	Indian Subcontinent	India	Chhattisgarh	Surguja		Kamaleswarpur [Kamleshwarpur], Sambalpur [=Surajpur?], Surguja [distrisct] State	bank of stream among bushes			22°83'70' N, 83°31'50' E Alt: 1097m	23.4028	83.5306	1097	0		India, Chhattisgarh, Surguja: Kamaleswarpur [Kamleshwarpur], Sambalpur [=Surajpur?], Surguja [distrisct] State
133251		V	CAL			Hooper, D.		39413		Ramaswami, M.S.	21	2	1913	Solanaceae	Solanum americanum Mill.	Solanum	americanum	Mill.	OK	Knapp, S	0	3	2018			No	Asia-Tropical	Indian Subcontinent	India	Tamil Nadu	Tirunelveli		Kannikatti, Tinnevelly District				Alt: 762m	0	0	762	0		India, Tamil Nadu, Tirunelveli: Kannikatti, Tinnevelly District
133229		V	CAL			Chandra, S.		1304			6	10	1996	Solanaceae	Solanum americanum Mill.	Solanum	americanum	Mill.	OK	Knapp, S	0	3	2018	Herb growing on the dumping areas, flowers white, ripe fruit black		No	Asia-Tropical	Indian Subcontinent	India	Jharkhand			Kathara Dumping place, Chotanagon Coalfield region, Bhar, East Bokaro					0	0	0	0		India, Jharkhand: Kathara Dumping place, Chotanagon Coalfield region, Bhar, East Bokaro
129002		V	K			[HS Blatter Herb]		4087			27	4	1944	Solanaceae	Solanum americanum Mill.	Solanum	americanum	Mill.		Knapp, S; Knapp, S; Knapp, S; Knapp, S; Knapp, S; Knapp, S; Knapp, S; Knapp, S;	0	8	2017			No	Asia-Tropical	Indian Subcontinent	India	Maharashtra			Khandala, Kune Station			GAZ	18°45'32' N, 73°23'18' E	18.7589	73.3884	0	0		India, Maharashtra: Khandala, Kune Station
128990		V	K			Bourne, E.T.		s.n.			20	6	1901	Solanaceae	Solanum americanum Mill.	Solanum	americanum	Mill.		Knapp, S; Knapp, S; Knapp, S; Knapp, S; Knapp, S; Knapp, S; Knapp, S; Knapp, S;	0	8	2017			No	Asia-Tropical	Indian Subcontinent	India	Tamil Nadu	Dindigul	Palni Hills	Kodaikanal - Pulneys [Palni Hills]		4	GAZ	10°14' N, 77°29' E	10.23	77.48	0	0		India, Tamil Nadu, Dindigul, Palni Hills: Kodaikanal - Pulneys [Palni Hills]
133261		V	CAL			Saulleres, A.		63			21	2	1913	Solanaceae	Solanum americanum Mill.	Solanum	americanum	Mill.	OK	Knapp, S	0	3	2018			No	Asia-Tropical	Indian Subcontinent	India	Tamil Nadu	Kjaria		Koddaikanal				Alt: 2130m	0	0	2130	0		India, Tamil Nadu, Kjaria: Koddaikanal
133258		V	CAL			Srinivasan, S.R.		63653			10	3	1980	Solanaceae	Solanum americanum Mill.	Solanum	americanum	Mill.	OK	Knapp, S	0	3	2018	Erect herb 0.5 m high, flowers white with yellow tinge, common		No	Asia-Tropical	Indian Subcontinent	India	Tamil Nadu	Ramanathapuram		Krishnathevarthoppu, Mamsapuram, Ramanathapuram District				Alt: 210m	0	0	210	0		India, Tamil Nadu, Ramanathapuram: Krishnathevarthoppu, Mamsapuram, Ramanathapuram District
133245		V	CAL			Kurwari, G.R.		12959			17	9	1961	Solanaceae	Solanum americanum Mill.	Solanum	americanum	Mill.	OK	Knapp, S	0	3	2018	white flowers		No	Asia-Tropical	Indian Subcontinent	India	Tamil Nadu	Theni		Kumbukarai, Madwar District		2	GAZ	10°11' N, 77°32' E Alt: 410m	10.1798	77.5302	410	0		India, Tamil Nadu, Theni: Kumbukarai, Madwar District
133252		V	CAL			Sebastine, K.M.		2173			22	1	1957	Solanaceae	Solanum americanum Mill.	Solanum	americanum	Mill.	OK	Knapp, S	0	3	2018	white flowers		No	Asia-Tropical	Indian Subcontinent	India	Tamil Nadu	Nilgiri		Kundha, Nilgiri District				Alt: 1800m	0	0	1800	0		India, Tamil Nadu, Nilgiri: Kundha, Nilgiri District
132985		V	BSD			Pani, P.C.	NC-	80670			22	5	1986	Solanaceae	Solanum americanum Mill.	Solanum	americanum	Mill.		Knapp, S	0	2	2018	samll herb with white flowers and green young fruits and black mature fruits		No	Asia-Tropical	Indian Subcontinent	India	Himachal Pradesh	Solan		'Kundra (Solan District)' [georef to district centroid]	on waste places	7	GAZ	31°02'59' N, 76°55'06' E	31.0498	76.9182	0	0		India, Himachal Pradesh, Solan: 'Kundra (Solan District)' [georef to district centroid]
133291		V	CAL			Das, D.		209			25	5	1966	Solanaceae	Solanum americanum Mill.	Solanum	americanum	Mill.	OK	Knapp, S	0	3	2018			No	Asia-Tropical	Indian Subcontinent	India	West Bengal	Darjeeling		Kurseong		4	GAZ	26°53' N, 88°17' E	26.8821	88.2789	0	0		India, West Bengal, Darjeeling: Kurseong
132977		V	BSD			[illegible cut off?]	NC-	61548			7	8	1977	Solanaceae	Solanum americanum Mill.	Solanum	americanum	Mill.		Knapp, S	0	2	2018	common; tall erect herb; flowers white, anthers yellow		No	Asia-Tropical	Indian Subcontinent	India	Himachal Pradesh		Nadaun	L bank of Beas River	along roadside with Sterculiaceae, Fabaceae and Poaceae		GAZ	31°47'01' N, 76°20'13' E Alt: 498 - 800m	31.7836	76.3369	498	800		India, Himachal Pradesh, Nadaun: L bank of Beas River
132989		V	BSD			Sharma, J.P.	NC-	70364			15	7	1985	Solanaceae	Solanum americanum Mill.	Solanum	americanum	Mill.		Knapp, S	0	2	2018	erect herb 0.5 m; flower white; not common		No	Asia-Tropical	Indian Subcontinent	India	Uttarakhand		Dakpatthar	L side of Yumuna [=Yamuna] River, Da(R) Pathar [= Dakpatthar]	in moist soil near water		GAZ	30°29'55' N, 77°48'13' E	30.4986	77.8037	0	0		India, Uttarakhand, Dakpatthar: L side of Yumuna [=Yamuna] River, Da(R) Pathar [= Dakpatthar]
132965		V	BSD			Visanatham, M.V.	NC-	55656			5	9	1975	Solanaceae	Solanum americanum Mill.	Solanum	americanum	Mill.		Knapp, S	0	2	2018	common; erect herb; flowers white, stamens yellow; fruits green or purple, edible		No	Asia-Tropical	Indian Subcontinent	India	Jammu & Kashmir			Ladakh, Menchigaon, on Kasgil [=Kargil]-Suru road [georef to near Kargil]	along fields	ca.	GAZ	34°31'20' N, 76°11'04' E Alt: 3100m	34.5222	76.1844	3100	0		India, Jammu & Kashmir: Ladakh, Menchigaon, on Kasgil [=Kargil]-Suru road [georef to near Kargil]
132926		V	BSD,CAL			Bhattacharyya, U.C.	NC-	40707			10	8	1970	Solanaceae	Solanum americanum Mill.	Solanum	americanum	Mill.		Knapp, S	0	2	2018	decumbent annual; frts green; fairly common		No	Asia-Tropical	Indian Subcontinent	India	Himachal Pradesh		Kyelang	Lahul District			GAZ	32°34'16' N, 77°01'55' E	32.571	77.032	0	0		India, Himachal Pradesh, Kyelang: Lahul District
133010		V	BSD			Malhotra, C.L.	NC-	12464			6	8	1960	Solanaceae	Solanum americanum Mill.	Solanum	americanum	Mill.		Knapp, S	0	2	2018			No	Asia-Tropical	Indian Subcontinent	India	Uttarakhand	Dehradun	Mussoorie	Lal Tibba			GAZ	30°27'53' N, 78°05'34' E Alt: 2320m	30.4646	78.0929	2320	0		India, Uttarakhand, Dehradun, Mussoorie: Lal Tibba
133274		V	CAL			Alexande, E.		41			0	3	1916	Solanaceae	Solanum americanum Mill.	Solanum	americanum	Mill.	OK	Knapp, S	0	3	2018			No	Asia-Tropical	Indian Subcontinent	India	Arunachal Pradesh	Lohit		Lohit valley road					0	0	0	0		India, Arunachal Pradesh, Lohit: Lohit valley road
133275		V	CAL			Alexande, E.		52			0	3	1916	Solanaceae	Solanum americanum Mill.	Solanum	americanum	Mill.	OK	Knapp, S	0	3	2018			No	Asia-Tropical	Indian Subcontinent	India	Arunachal Pradesh	Lohit		Lohit valley road					0	0	0	0		India, Arunachal Pradesh, Lohit: Lohit valley road
133276		V	CAL			Alexande, E.		43			0	3	1916	Solanaceae	Solanum americanum Mill.	Solanum	americanum	Mill.	OK	Knapp, S	0	3	2018			No	Asia-Tropical	Indian Subcontinent	India	Arunachal Pradesh	Lohit		Lohit valley road					0	0	0	0		India, Arunachal Pradesh, Lohit: Lohit valley road
132238		V	BSHC			Hynniewta, T.M.	BSHC-	31971			12	8	2005	Solanaceae	Solanum americanum Mill.	Solanum	americanum	Mill.		Knapp, S	0	3	2018	shrubs; fruits green		No	Asia-Tropical	Indian Subcontinent	India	Sikkim	South Sikkim		Maenam Wildlife Sanctuary					0	0	0	0		India, Sikkim, South Sikkim: Maenam Wildlife Sanctuary
133014		V	BSD			Vohra, J.N.	NC-	11244			26	2	1960	Solanaceae	Solanum americanum Mill.	Solanum	americanum	Mill.		Knapp, S	0	2	2018			No	Asia-Tropical	Indian Subcontinent	India	Uttarakhand	Garhwal	Landsdowne	Marola [Mahraula?]-Landsdowne		ca.	GAZ	29°50'15' N, 78°41'12' E	29.8376	78.6867	0	0		India, Uttarakhand, Garhwal, Landsdowne: Marola [Mahraula?]-Landsdowne
133262		V	CAL			Sebastine, K.M.		1311			14	11	1956	Solanaceae	Solanum americanum Mill.	Solanum	americanum	Mill.	OK	Knapp, S	0	3	2018	white flowers		No	Asia-Tropical	Indian Subcontinent	India	Tamil Nadu	Coimbatore		Maruthamalai, Combatwe District				Alt: 653m	0	0	653	0		India, Tamil Nadu, Coimbatore: Maruthamalai, Combatwe District
133011		V	BSD			Bhattacharyya, U.C.	NC-	18435			13	11	1961	Solanaceae	Solanum americanum Mill.	Solanum	americanum	Mill.		Knapp, S	0	2	2018	herb; fls minute small white; 2n=24		No	Asia-Tropical	Indian Subcontinent	India	Uttarakhand	Dehradun	Nathuwala	'Mathmuwala'		ca.	GAZ	30°18'38' N, 77°54'12' E	30.3106	77.9032	0	0		India, Uttarakhand, Dehradun, Nathuwala: 'Mathmuwala'
133006		V	BSD			Malhotra, S.K.	NC-	19165			3	1	1962	Solanaceae	Solanum americanum Mill.	Solanum	americanum	Mill.		Knapp, S	0	2	2018	diploid form; erect herb; flowers light blue		No	Asia-Tropical	Indian Subcontinent	India	Uttarakhand	Dehradun	Nathuwala	'Mathmuwala village'		ca.	GAZ	30°18'38' N, 77°54'12' E	30.3106	77.9032	0	0		India, Uttarakhand, Dehradun, Nathuwala: 'Mathmuwala village'
132336		V	PBL			Chakraborty, P.	ANC-	4650			9	11	1976	Solanaceae	Solanum americanum Mill.	Solanum	americanum	Mill.		Knapp, S	0	3	2018	herb; common; infl extra axillary; fruit globular, succulent		No	Asia-Tropical	Indian Subcontinent	India	Andaman and Nicobar Islands	North Nicobars	Katchal Island	Mildera	in open place		GAZ	7°57'06' N, 93°22'20' E	7.95155	93.3722	0	0		India, Andaman and Nicobar Islands, North Nicobars, Katchal Island: Mildera
132334		V	PBL			Vasudeva Rao, M.K.	ANC-	7429			28	3	1979	Solanaceae	Solanum americanum Mill.	Solanum	americanum	Mill.		Knapp, S	0	3	2018	herb; commonl stem hispid; petals white; reflexed down		No	Asia-Tropical	Indian Subcontinent	India	Andaman and Nicobar Islands	North Nicobars	Katchal Island	Mildera Forest, near spices introduction area	forest edge		GAZ	7°57'06' N, 93°22'20' E	7.95155	93.3722	0	0		India, Andaman and Nicobar Islands, North Nicobars, Katchal Island: Mildera Forest, near spices introduction area
129018		V	K			Thomson, T.		62	[b]		0	3	1845	Solanaceae	Solanum americanum Mill.	Solanum	americanum	Mill.		Knapp, S; Knapp, S; Knapp, S; Knapp, S; Knapp, S; Knapp, S; Knapp, S; Knapp, S;	0	8	2017			No	Asia-Tropical	Indian Subcontinent	India	Uttar Pradesh	Moradabad		Moradabad				28°83' N, 78°78' E	29.3833	79.3	0	0		India, Uttar Pradesh, Moradabad: Moradabad
133303		V	CAL			Santapau, H.		204		Mukerjee, S.K.	28	4	1965	Solanaceae	Solanum americanum Mill.	Solanum	americanum	Mill.	OK	Knapp, S	0	3	2018			No	Asia-Tropical	Indian Subcontinent	India	West Bengal	Darjeeling		Munsong				Alt: 1500m	0	0	1500	0		India, West Bengal, Darjeeling: Munsong
133000		V	BSD			Singh, S.	NC-	90276			5	10	1995	Solanaceae	Solanum americanum Mill.	Solanum	americanum	Mill.		Knapp, S	0	2	2018	common annual herb; flowers white		No	Asia-Tropical	Indian Subcontinent	India	Uttarakhand		Jarmola	Myvarkashi District	open places		GAZ	30°57'24' N, 78°05'51' E	30.9568	78.0974	0	0		India, Uttarakhand, Jarmola: Myvarkashi District
133260		V	CAL			Calder, C.C.		153		Ramaswami, M.S.	0	8	1913	Solanaceae	Solanum americanum Mill.	Solanum	americanum	Mill.	OK	Knapp, S	0	3	2018			No	Asia-Tropical	Indian Subcontinent	India	Kerala	Keezhariyur		Naduvathunastra, Travanoore State		4	GAZ	11°29' N, 75°42' E	11.4783	75.6983	0	0		India, Kerala, Keezhariyur: Naduvathunastra, Travanoore State
133241		V	CAL			Mohan, A.		13135			19	4	1978	Solanaceae	Solanum americanum Mill.	Solanum	americanum	Mill.	OK	Knapp, S	0	3	2018	Herb, flowers late, fruits green, common, in slopes		No	Asia-Tropical	Indian Subcontinent	India	Tamil Nadu	Salem		Namakkal, Kollihills, Koottaru		4	GAZ	11°17' N, 78°23' E Alt: 1040m	11.2781	78.3774	1040	0		India, Tamil Nadu, Salem: Namakkal, Kollihills, Koottaru	nanathakkali
132264		V	BSHC			Sinha, G.P.	BSHC-	15236			8	1	1994	Solanaceae	Solanum americanum Mill.	Solanum	americanum	Mill.		Knapp, S	0	3	2018	rather common		No	Asia-Tropical	Indian Subcontinent	India	Sikkim	South Sikkim		Namchi-Damthiong road, 5 km area			GAZ	27°10'01' N, 88°21'55' E	27.167	88.3652	0	0		India, Sikkim, South Sikkim: Namchi-Damthiong road, 5 km area
129015		V	K			USA Typhus Commission		71		Belcher, R.O. & Juan, G.E.	3	8	1945	Solanaceae	Solanum americanum Mill.	Solanum	americanum	Mill.		Knapp, S; Knapp, S; Knapp, S; Knapp, S; Knapp, S; Knapp, S; Knapp, S; Knapp, S;	0	8	2017			No	Asia-Tropical	Indian Subcontinent	India	Assam			Namchik River valley, 21 mile mark on Ledo road	growing on abandoned camp site	4	GAZ	27°18' N, 95°44' E	27.3	95.7333	0	0		India, Assam: Namchik River valley, 21 mile mark on Ledo road
133236		V	CAL			Sebastine, K.M.		6782			27	9	1958	Solanaceae	Solanum americanum Mill.	Solanum	americanum	Mill.	OK	Knapp, S	0	3	2018	yellow flowers with light smell		No	Asia-Tropical	Indian Subcontinent	India	Telangana	Medak		Narsapur town, Medak District, Andhra State		4	GAZ	17°44' N, 78°17' E Alt: 713m	17.7394	78.2846	713	0		India, Telangana, Medak: Narsapur town, Medak District, Andhra State
132246		V	BSHC			Sinha, G.P.	BSHC-	15201			6	1	1994	Solanaceae	Solanum americanum Mill.	Solanum	americanum	Mill.		Knapp, S	0	3	2018	rather common		No	Asia-Tropical	Indian Subcontinent	India	Sikkim	West Sikkim		Nayahoza-Soreng road, near Zorem village			GAZ	27°08'56' N, 88°12'46' E Alt: 800 - 900m	27.1489	88.2127	800	900		India, Sikkim, West Sikkim: Nayahoza-Soreng road, near Zorem village
133248		V	CAL			Nair, V.J.		57128			27	5	1978	Solanaceae	Solanum americanum Mill.	Solanum	americanum	Mill.	OK	Knapp, S	0	3	2018	Erect undershrub nearly 50 cm tall, flowers white, fruits blackish, common in shaded places		No	Asia-Tropical	Indian Subcontinent	India	Tamil Nadu	Nagapattinam		Nayapatranam, Thanjavur District				Alt: 25m	0	0	25	0		India, Tamil Nadu, Nagapattinam: Nayapatranam, Thanjavur District
133371		V	DD			Meenakshi, B.		65			30	5	2010	Solanaceae	Solanum americanum Mill.	Solanum	americanum	Mill.		Knapp, S	0	3	2018	Habit herb, flowers white		No	Asia-Tropical	Indian Subcontinent	India	Maharashtra			Near Baggi village 5-8 km from Claragard to Iruni route		4	GAZ	31°35' N, 76°58' E	31.5775	76.9698	0	0		India, Maharashtra: Near Baggi village 5-8 km from Claragard to Iruni route
133373		V	DD			Saxena, H.O.		582			22	5	1960	Solanaceae	Solanum americanum Mill.	Solanum	americanum	Mill.		Knapp, S	0	3	2018	A herb 1ft with white flowers, green and black berries, a long stream in moist lands		No	Asia-Tropical	Indian Subcontinent	India	Uttarakhand	Mussoorie		Near Bhatta fall, Mussoorie		4	GAZ	30°26' N, 78°04' E Alt: 1500m	30.4388	78.0744	1500	0		India, Uttarakhand, Mussoorie: Near Bhatta fall, Mussoorie
133284		V	CAL			Henry, A.N.		52			26	4	1964	Solanaceae	Solanum americanum Mill.	Solanum	americanum	Mill.	OK	Knapp, S	0	3	2018	flowers white		No	Asia-Tropical	Indian Subcontinent	India	Assam	Goalpara		Near Goalpara Rest House, Goalpara District, Assam		4	GAZ	26°10' N, 90°37' E	26.1703	90.62	0	0		India, Assam, Goalpara: Near Goalpara Rest House, Goalpara District, Assam
133007		V	BSD			Shukla, A.N.	NC-	123920		Srivastava, S.K.	18	11	2014	Solanaceae	Solanum americanum Mill.	Solanum	americanum	Mill.		Knapp, S	0	2	2018	herb; common		No	Asia-Tropical	Indian Subcontinent	India	Haryana	Yamunanagar	Kalesar National Park	near Kalesar temple			GAZ	30°21'22' N, 77°34'53' E	30.3562	77.5813	0	0		India, Haryana, Yamunanagar, Kalesar National Park: near Kalesar temple
133243		V	CAL			Subramanyam, K.		6473			7	9	1958	Solanaceae	Solanum americanum Mill.	Solanum	americanum	Mill.	OK	Knapp, S	0	3	2018	whitish flowers		No	Asia-Tropical	Indian Subcontinent	India	Tamil Nadu	Jamunamarathur		Near Komattiyur, N Areot District		2	GAZ	12°36' N, 78°53' E Alt: 700m	12.6	78.8833	700	0		India, Tamil Nadu, Jamunamarathur: Near Komattiyur, N Areot District
133374		V	DD			Mooney, H.F.		22361			5	6	1943	Solanaceae	Solanum americanum Mill.	Solanum	americanum	Mill.		Knapp, S	0	3	2018			No	Asia-Tropical	Indian Subcontinent	India	Chhattisgarh	Surguja		near Kumalesurarpur, Mainpat, Surguja State, CP					0	0	0	0		India, Chhattisgarh, Surguja: near Kumalesurarpur, Mainpat, Surguja State, CP
133254		V	CAL			Sebastine, K.M.		24589			27	7	1965	Solanaceae	Solanum americanum Mill.	Solanum	americanum	Mill.	OK	Knapp, S	0	3	2018	Herb bluish flowers, common		No	Asia-Tropical	Indian Subcontinent	India	Tamil Nadu	Madurai		Near Pomparai-Kodaikanal, Mudwrai District				Alt: 2200m	0	0	2200	0		India, Tamil Nadu, Madurai: Near Pomparai-Kodaikanal, Mudwrai District
133230		V	CAL			Manua, M.K.		998			27	9	1981	Solanaceae	Solanum americanum Mill.	Solanum	americanum	Mill.	OK	Knapp, S	0	3	2018			No	Asia-Tropical	Indian Subcontinent	India	Jharkhand	Palamau		Neleshat					0	0	0	0		India, Jharkhand, Palamau: Neleshat
133255		V	CAL			Ramamurthy, K.		16047			22	3	1963	Solanaceae	Solanum americanum Mill.	Solanum	americanum	Mill.	OK	Knapp, S	0	3	2018	white flowers		No	Asia-Tropical	Indian Subcontinent	India	Tamil Nadu	Coimbatore		Nellimalai R.F., Combatore District				Alt: 400m	0	0	400	0		India, Tamil Nadu, Coimbatore: Nellimalai R.F., Combatore District
133231		V	CAL			Manua, M.K.		1092			2	10	1981	Solanaceae	Solanum americanum Mill.	Solanum	americanum	Mill.	OK	Knapp, S	0	3	2018			No	Asia-Tropical	Indian Subcontinent	India	Jharkhand	Palamau		Netarhat					0	0	0	0		India, Jharkhand, Palamau: Netarhat
118978		V	W			Perrotet, G.S.		903	[a]		0	0	0	Solanaceae	Solanum americanum Mill.	Solanum	americanum	Mill.		Knapp, S; Knapp, S; Knapp, S; Knapp, S; Knapp, S; Knapp, S; Knapp, S; Knapp, S;	0	11	2016			No	Asia-Tropical	Indian Subcontinent	India	Tamil Nadu	Nilgiris		Nilgenia [Nilghiris]			GAZ	11°29'30' N, 76°44'01' E	11.4916	76.7337	0	0		India, Tamil Nadu, Nilgiris: Nilgenia [Nilghiris]
119126		V	W			Perrotet, G.S.		904			0	0	0	Solanaceae	Solanum americanum Mill.	Solanum	americanum	Mill.		Knapp, S; Knapp, S; Knapp, S; Knapp, S; Knapp, S; Knapp, S; Knapp, S; Knapp, S;	0	11	2016			No	Asia-Tropical	Indian Subcontinent	India	Tamil Nadu	Nilgiris		Nilgernis [Nilgheris]			GAZ	11°29'30' N, 76°44'01' E	11.4916	76.7337	0	0		India, Tamil Nadu, Nilgiris: Nilgernis [Nilgheris]
133285		V	CAL			Nath, B.K.		13362			23	4	1958	Solanaceae	Solanum americanum Mill.	Solanum	americanum	Mill.	OK	Knapp, S	0	3	2018	Herb 0.5 m, stem soft, stem white		No	Asia-Tropical	Indian Subcontinent	India	Assam	Hailakandi		Nunai Beat House to Bhutan boarder, W part of forest		4	GAZ	24°30' N, 92°41' E Alt: 340 - 350m	24.4956	92.6792	340	350		India, Assam, Hailakandi: Nunai Beat House to Bhutan boarder, W part of forest	kalanadi
132972		V	BSD			Vohra, J.N.	NC-	58005			20	10	1975	Solanaceae	Solanum americanum Mill.	Solanum	americanum	Mill.		Knapp, S	0	2	2018	frequent		No	Asia-Tropical	Indian Subcontinent	India	Uttarakhand	Almora	Binsar	on roadside below F.R.H.	roadside	ca.	GAZ	29°42'29' N, 79°45'30' E Alt: 2200m	29.7081	79.7582	2200	0		India, Uttarakhand, Almora, Binsar: on roadside below F.R.H.
133250		V	CAL			Subramanyam, K.		142			6	7	1956	Solanaceae	Solanum americanum Mill.	Solanum	americanum	Mill.	OK	Knapp, S	0	3	2018	White flowers		No	Asia-Tropical	Indian Subcontinent	India	Tamil Nadu	Coimbatore		On the way to Varapalayam, Combratore District					0	0	0	0		India, Tamil Nadu, Coimbatore: On the way to Varapalayam, Combratore District	Manalhakali
133028		V	BSD			Kumar, S.	NC-	92384			28	3	1998	Solanaceae	Solanum americanum Mill.	Solanum	americanum	Mill.		Knapp, S	0	2	2018	common; shrub or large herb; with green fruits		No	Asia-Tropical	Indian Subcontinent	India	Haryana			on way Kamal to Assandh, near Kamal	roadside		GAZ	29°43'47' N, 75°07'41' E	29.7298	75.1281	0	0		India, Haryana: on way Kamal to Assandh, near Kamal
132244		V	BSHC			Srivastava, R.C.	BSHC-	10371			14	8	1989	Solanaceae	Solanum americanum Mill.	Solanum	americanum	Mill.		Knapp, S	0	3	2018	flowers yellowish white; young fruits green		No	Asia-Tropical	Indian Subcontinent	India	Sikkim	North Sikkim		on way to Bay	on hill side walls		GAZ	27°32'23' N, 88°37'06' E	27.5396	88.6184	0	0		India, Sikkim, North Sikkim: on way to Bay
132990		V	BSD			Uniyal, B.P.	NC-	92625			14	9	1996	Solanaceae	Solanum americanum Mill.	Solanum	americanum	Mill.		Knapp, S	0	2	2018	common		No	Asia-Tropical	Indian Subcontinent	India	Jammu & Kashmir			on way to Buchamandi					0	0	0	0		India, Jammu & Kashmir: on way to Buchamandi
132976		V	BSD			Uniyal, B.P.	NC-	61013			16	7	1977	Solanaceae	Solanum americanum Mill.	Solanum	americanum	Mill.		Knapp, S	0	2	2018	erect herb; fls white; young fruit green turning black on maturity; few		No	Asia-Tropical	Indian Subcontinent	India	Himachal Pradesh	Una		on way to Jogi Panga Khad	moist soil below Acacia sp.	ca.	GAZ	31°32'12' N, 76°18'30' E	31.5368	76.3084	0	0		India, Himachal Pradesh, Una: on way to Jogi Panga Khad
132983		V	BSD			Hopa, T.H.	NC-	87129			0	8	1988	Solanaceae	Solanum americanum Mill.	Solanum	americanum	Mill.		Knapp, S	0	2	2018	common; erect herbs; flowers white; frt globose, green		No	Asia-Tropical	Indian Subcontinent	India	Uttarakhand	Chamoli		on way to Lala	roadside	7	GAZ	30°16'45' N, 79°33'17' E	30.2791	79.5548	0	0		India, Uttarakhand, Chamoli: on way to Lala
133253		V	CAL			Rao, A.V.N.		18242			25	6	1964	Solanaceae	Solanum americanum Mill.	Solanum	americanum	Mill.	OK	Knapp, S	0	3	2018	White flowers		No	Asia-Tropical	Indian Subcontinent	India	Tamil Nadu	Salem		Orchidarium area, Salem District				Alt: 1400m	0	0	1400	0		India, Tamil Nadu, Salem: Orchidarium area, Salem District
119127		V	W			Zimprich, H.		s.n.			17	1	1971	Solanaceae	Solanum americanum Mill.	Solanum	americanum	Mill.		Knapp, S; Knapp, S; Knapp, S; Knapp, S; Knapp, S; Knapp, S; Knapp, S; Knapp, S;	0	11	2016			No	Asia-Tropical	Indian Subcontinent	India	Odisha		Bhubaneswar	Orissa, Bubanschwar		4	GAZ	20°16' N, 85°50' E	20.27	85.84	0	0		India, Odisha, Bhubaneswar: Orissa, Bubanschwar
132979		V	BSD			Rao, A.S.	NC-	63640			2	11	1977	Solanaceae	Solanum americanum Mill.	Solanum	americanum	Mill.		Knapp, S	0	2	2018	fairly common		No	Asia-Tropical	Indian Subcontinent	India	Jammu & Kashmir		Shalimar	outside garden			GAZ	34°09'04' N, 74°52'32' E	34.1512	74.8755	0	0		India, Jammu & Kashmir, Shalimar: outside garden
133300		V	CAL			Tribedi, G.N.		201			21	3	1972	Solanaceae	Solanum americanum Mill.	Solanum	americanum	Mill.	OK	Knapp, S	0	3	2018			No	Asia-Tropical	Indian Subcontinent	India	West Bengal	24 Parganas		Parmadan Forest					0	0	0	0		India, West Bengal, 24 Parganas: Parmadan Forest
133377		V	DD			Tiwari, G.C.		35	A		0	10	1975	Solanaceae	Solanum americanum Mill.	Solanum	americanum	Mill.		Knapp, S	0	3	2018	herb with white flowers		No	Asia-Tropical	Indian Subcontinent	India	Uttarakhand	Pauri Garhwal		Pauri, Pauri Garhwal		6	GAZ	c. 30°08'06' N, 78°46'32' E Alt: 2000m	30.1349	78.7755	2000	0		India, Uttarakhand, Pauri Garhwal: Pauri, Pauri Garhwal
133269		V	CAL			Rao, R.S.		10857			28	11	1957	Solanaceae	Solanum americanum Mill.	Solanum	americanum	Mill.	OK	Knapp, S	0	3	2018			No	Asia-Tropical	Indian Subcontinent	India	Arunachal Pradesh	Lohit		Paya to Shoeliang, Lohit F.D.		2	GAZ	28°07' N, 95°50' E Alt: 400m	28.1177	95.8342	400	0		India, Arunachal Pradesh, Lohit: Paya to Shoeliang, Lohit F.D.
128987		V	K			Wight, R.		2326			0	0	0	Solanaceae	Solanum americanum Mill.	Solanum	americanum	Mill.		Knapp, S; Knapp, S; Knapp, S; Knapp, S; Knapp, S; Knapp, S; Knapp, S; Knapp, S;	0	8	2017			No	Asia-Tropical	Indian Subcontinent	India				Peninsula Ind. orientalis ['herb. Wight propr.'					0	0	0	0		India: Peninsula Ind. orientalis ['herb. Wight propr.'
128984		V	K			Rottler, J.P.		s.n.			0	0	0	Solanaceae	Solanum americanum Mill.	Solanum	americanum	Mill.		Knapp, S; Knapp, S; Knapp, S; Knapp, S; Knapp, S; Knapp, S; Knapp, S; Knapp, S;	0	8	2017			No	Asia-Tropical	Indian Subcontinent	India				Peninsula India Orientalis					0	0	0	0		India: Peninsula India Orientalis
128992		V	K			Bourne, E.T.		359			11	6	1897	Solanaceae	Solanum americanum Mill.	Solanum	americanum	Mill.		Knapp, S; Knapp, S; Knapp, S; Knapp, S; Knapp, S; Knapp, S; Knapp, S; Knapp, S;	0	8	2017			No	Asia-Tropical	Indian Subcontinent	India	Tamil Nadu			Periya Shola, Pulneys [Palani Hills]		7	GAZ	10°14'43' N, 77°31'26' E	10.2453	77.5239	0	0		India, Tamil Nadu: Periya Shola, Pulneys [Palani Hills]
128981		V	K			Without Collector		303	/138		0	0	0	Solanaceae	Solanum americanum Mill.	Solanum	americanum	Mill.		Knapp, S; Knapp, S; Knapp, S; Knapp, S; Knapp, S; Knapp, S; Knapp, S; Knapp, S;	0	8	2017			No	Asia-Tropical	Indian Subcontinent	India				'planes Doust' [d'Ouest]					0	0	0	0		India: 'planes Doust' [d'Ouest]
133025		V	BSD			Vohra, J.N.	NC-	9900			27	8	1959	Solanaceae	Solanum americanum Mill.	Solanum	americanum	Mill.		Knapp, S	0	2	2018	erect herb		No	Asia-Tropical	Indian Subcontinent	India	Haryana		Panipat	'Punjab'		4	GAZ	29°23' N, 76°58' E	29.39	76.97	0	0		India, Haryana, Panipat: 'Punjab'
129011		V	DD,K			Mooney, H.F.		2473			21	5	1944	Solanaceae	Solanum americanum Mill.	Solanum	americanum	Mill.		Knapp, S; Knapp, S; Knapp, S; Knapp, S; Knapp, S; Knapp, S; Knapp, S; Knapp, S;	0	8	2017			No	Asia-Tropical	Indian Subcontinent	India	Odisha		Sambalpur	'Pustiguda, Sambalpur, Kalahandi State, Orissa'	under shade in damp ground along stream			21°47' N, 83°57' E Alt: 762m	21.7833	83.95	762	0		India, Odisha, Sambalpur: 'Pustiguda, Sambalpur, Kalahandi State, Orissa'
133029		V	BSD			Singh, N.P.	NC-	31930			20	8	1964	Solanaceae	Solanum americanum Mill.	Solanum	americanum	Mill.		Knapp, S	0	2	2018	white flowers; black fruits		No	Asia-Tropical	Indian Subcontinent	India	Uttar Pradesh	Bulandshahr	Pahasu	R. Shaba	alogn canalsides	4	GAZ	28°11' N, 78°03' E	28.18	78.05	0	0		India, Uttar Pradesh, Bulandshahr, Pahasu: R. Shaba
133233		V	CAL			Ghosh, A.K.		37675			17	3	2005	Solanaceae	Solanum americanum Mill.	Solanum	americanum	Mill.	OK	Knapp, S	0	3	2018			No	Asia-Tropical	Indian Subcontinent	India	Bihar	Nalanda		Rajgir		4	GAZ	25°01' N, 85°25' E	25.0173	85.4162	0	0		India, Bihar, Nalanda: Rajgir
132968		V	BSD			Bhattacharyya, U.C.	NC-	13891			15	4	1961	Solanaceae	Solanum americanum Mill.	Solanum	americanum	Mill.		Knapp, S	0	2	2018	a diploid plant; leaves and stem always green and leaves usually entire (2n=24)		No	Asia-Tropical	Indian Subcontinent	India	Uttarakhand	Dehradun	Dehradun	Rajpur Road			GAZ	30°21'29' N, 78°04'00' E	30.3582	78.0667	0	0		India, Uttarakhand, Dehradun, Dehradun: Rajpur Road
132961		V	BSD			Malhotra, S.K.	NC-	15874			19	5	1961	Solanaceae	Solanum americanum Mill.	Solanum	americanum	Mill.		Knapp, S	0	2	2018	erect herb; stamens pale white		No	Asia-Tropical	Indian Subcontinent	India	Uttarakhand	Dehradun		Rajpur, Canal Road			GAZ	30°22'36' N, 78°05'12' E	30.3767	78.0868	0	0		India, Uttarakhand, Dehradun: Rajpur, Canal Road
133370		V	DD			Saxena, H.O.		525			17	4	1960	Solanaceae	Solanum americanum Mill.	Solanum	americanum	Mill.		Knapp, S	0	3	2018	A herb 6'' high with white flowers, green berries, way side, inwaste lands along drains		No	Asia-Tropical	Indian Subcontinent	India	Uttarakhand	Dehradun		Rajpur, Dehradun		4	GAZ	30°23' N, 78°05' E Alt: 900 - 950m	30.3837	78.089	900	950		India, Uttarakhand, Dehradun: Rajpur, Dehradun
133022		V	BSD			Wadhwa, B.M.	NC-	63483			2	7	1974	Solanaceae	Solanum americanum Mill.	Solanum	americanum	Mill.		Knapp, S	0	2	2018	perennial herb; flowers white, fruiting; abundant		No	Asia-Tropical	Indian Subcontinent	India	Himachal Pradesh			Rakhi along Ran Aira	rocky crevice				0	0	0	0		India, Himachal Pradesh: Rakhi along Ran Aira
129003		V	CAL,K			Nafday, K.U.R.		30			5	12	1962	Solanaceae	Solanum americanum Mill.	Solanum	americanum	Mill.		Knapp, S; Knapp, S; Knapp, S; Knapp, S; Knapp, S; Knapp, S; Knapp, S; Knapp, S;	0	8	2017	flowers white; berries black or orange		No	Asia-Tropical	Indian Subcontinent	India	Maharashtra	Nagpur		Ramdaspeth, Nagpur			GAZ	21°08'05' N, 79°04'35' E	21.1348	79.0763	0	0		India, Maharashtra, Nagpur: Ramdaspeth, Nagpur
118803		V	W			Thomson, G.		s.n.			0	0	0	Solanaceae	Solanum americanum Mill.	Solanum	americanum	Mill.		Knapp, S; Knapp, S; Knapp, S; Knapp, S; Knapp, S; Knapp, S; Knapp, S; Knapp, S;	0	11	2016			No	Asia-Tropical	Indian Subcontinent	India				'regio Maisor & Carnatic'					0	0	0	0		India: 'regio Maisor & Carnatic'
132995		V	BSD			Srivastava, S.K.	NC-	96090			31	10	2000	Solanaceae	Solanum americanum Mill.	Solanum	americanum	Mill.		Knapp, S	0	2	2018	frequent; herb; flowers white		No	Asia-Tropical	Indian Subcontinent	India	Himachal Pradesh	Kangra	Pong Dam	reservoir, Kangra District	grassy slopes	4	GAZ	32°01' N, 76°05' E	32.0167	76.0833	0	0		India, Himachal Pradesh, Kangra, Pong Dam: reservoir, Kangra District
133264		V	CAL			Vajravelu, E.		22435			4	12	1964	Solanaceae	Solanum americanum Mill.	Solanum	americanum	Mill.	OK	Knapp, S	0	3	2018	white flowers		No	Asia-Tropical	Indian Subcontinent	India	Tamil Nadu	Salem		Roadside Pennagaram, Salem District				Alt: 400m	0	0	400	0		India, Tamil Nadu, Salem: Roadside Pennagaram, Salem District
133280		V	CAL			Smith, W.W.		721			26	10	1908	Solanaceae	Solanum americanum Mill.	Solanum	americanum	Mill.	OK	Knapp, S	0	3	2018			No	Asia-Tropical	Indian Subcontinent	India	Sikkim			Rungbee				Alt: 1500m	0	0	1500	0		India, Sikkim: Rungbee
12976		V	BM			Without Collector		s.n.			8	12	1893	Solanaceae	Solanum americanum Mill.	Solanum	americanum	Mill.		Knapp, S; Knapp, S; Knapp, S; Knapp, S; Knapp, S; Knapp, S; Knapp, S; Knapp, S;	0	12	2008			No	Asia-Tropical	Indian Subcontinent	India	Andaman and Nicobar Islands	South Andamans		S. Andaman Islands, Cadellganj				11°59'37' N, 92°70'52' E	11.9935	93.1811	0	0		India, Andaman and Nicobar Islands, South Andamans: S. Andaman Islands, Cadellganj
133041		V	BSD			Murty, V.K.		56		Goel, A.K.	0	6	1983	Solanaceae	Solanum americanum Mill.	Solanum	americanum	Mill.		Knapp, S	0	2	2018	common; herb with white flowers		No	Asia-Tropical	Indian Subcontinent	India	Uttar Pradesh	Saharanpur	Bhagwanpur	Saharanpur,			GAZ	29°46'04' N, 77°33'16' E	29.7678	77.5546	0	0		India, Uttar Pradesh, Saharanpur, Bhagwanpur: Saharanpur,
133021		V	BSD			Wadhwa, B.M.	NC-	52914			15	6	1974	Solanaceae	Solanum americanum Mill.	Solanum	americanum	Mill.		Knapp, S	0	2	2018	annual herb; flowers white, fruiting; fairly common		No	Asia-Tropical	Indian Subcontinent	India	Himachal Pradesh			Sahu nala valley	soil rocky nam nala	ca.	GAZ	32°26'23' N, 75°57'25' E	32.4398	75.9569	0	0		India, Himachal Pradesh: Sahu nala valley
133020		V	BSD			Wadhwa, B.M.	NC-	52902			14	6	1974	Solanaceae	Solanum americanum Mill.	Solanum	americanum	Mill.		Knapp, S	0	2	2018	erect annual herb; flowers white; rare		No	Asia-Tropical	Indian Subcontinent	India	Himachal Pradesh		Kalan	Sahu, Kalan Village	soil alluvial		GAZ	32°26'38' N, 75°56'52' E	32.4438	75.9478	0	0		India, Himachal Pradesh, Kalan: Sahu, Kalan Village
133239		V	CAL			Perumal, P.		16700		Manoharan, C.	25	8	1978	Solanaceae	Solanum americanum Mill.	Solanum	americanum	Mill.	OK	Knapp, S	0	3	2018	Herb, fruits green, globose, common, along stream		No	Asia-Tropical	Indian Subcontinent	India	Tamil Nadu			Salem, Shevaroys District, Vellayappankeil				Alt: 520m	0	0	520	0		India, Tamil Nadu: Salem, Shevaroys District, Vellayappankeil
133238		V	CAL			Matthew, K.M.		19984			10	12	1978	Solanaceae	Solanum americanum Mill.	Solanum	americanum	Mill.	OK	Knapp, S	0	3	2018	Herb 50 cm tall, flowers white, fruits globose, green, near cultivated lands		No	Asia-Tropical	Indian Subcontinent	India	Tamil Nadu	Namakkal		Salem, Velur, Cauvery banks, 1 km below bridge, Namakkal District		1	GAZ	c. 11°15' N, 78°07' E Alt: 100m	11.2576	78.1146	100	0		India, Tamil Nadu, Namakkal: Salem, Velur, Cauvery banks, 1 km below bridge, Namakkal District
133234		V	CAL			Nohan, A.		13505			10	5	1978	Solanaceae	Solanum americanum Mill.	Solanum	americanum	Mill.	OK	Knapp, S	0	3	2018	Herb, flowers late, white, fruits green, common, on slopes		No	Asia-Tropical	Indian Subcontinent	India	Tamil Nadu	Salem		Salem, Yercaud District, Shevaroys, Ghat road		4	GAZ	11°47' N, 78°12' E Alt: 700m	11.7773	78.1973	700	0		India, Tamil Nadu, Salem: Salem, Yercaud District, Shevaroys, Ghat road	manathakkali
133309		V	CAL			Dutta, R.M.		261			28	4	1966	Solanaceae	Solanum americanum Mill.	Solanum	americanum	Mill.	OK	Knapp, S	0	3	2018			No	Asia-Tropical	Indian Subcontinent	India	West Bengal	Malda		Saluka hill area, Malda					0	0	0	0		India, West Bengal, Malda: Saluka hill area, Malda
132956		V	BSD			Rao, T.A.	NC-	6584	[b]		2	6	1958	Solanaceae	Solanum americanum Mill.	Solanum	americanum	Mill.		Knapp, S	0	2	2018	small erect herb with fruits		No	Asia-Tropical	Indian Subcontinent	India	Uttarakhand			Samadhura-Tejam, Kumaon District [georef to Kumaon (Nainital) Dist centroid]		7	GAZ	29°16'36' N, 79°28'22' E Alt: 1200 - 1615m	29.2767	79.4727	1200	1615		India, Uttarakhand: Samadhura-Tejam, Kumaon District [georef to Kumaon (Nainital) Dist centroid]
132240		V	BSHC			Krishna, B.	BSHC-	1526			29	4	1981	Solanaceae	Solanum americanum Mill.	Solanum	americanum	Mill.		Knapp, S	0	3	2018	herb ca. 12 cm, weak, prostrate; leaves opposite; flowers minute in axillary whorls		No	Asia-Tropical	Indian Subcontinent	India	West Bengal	Kalimpong		Samsing and surrounding areas	forest areas		GAZ	27°04'29' N, 88°27'36' E Alt: 675m	27.0747	88.46	675	0		India, West Bengal, Kalimpong: Samsing and surrounding areas
133266		V	CAL			Joseph, J.		39848			12	9	1964	Solanaceae	Solanum americanum Mill.	Solanum	americanum	Mill.	OK	Knapp, S	0	3	2018	An undershrub, flowers pure white, stamens yellow, fruits small, green		No	Asia-Tropical	Indian Subcontinent	India	Arunachal Pradesh	West Kameng		Sessa, Kameng District Brunechat, along the roadside		2	GAZ	26°47' N, 92°44' E Alt: 1050m	26.7812	92.7404	1050	0		India, Arunachal Pradesh, West Kameng: Sessa, Kameng District Brunechat, along the roadside
133246		V	CAL			Nair, N.C.		61452			25	2	1979	Solanaceae	Solanum americanum Mill.	Solanum	americanum	Mill.	OK	Knapp, S	0	3	2018	erect herb, flowers white, common		No	Asia-Tropical	Indian Subcontinent	India	Tamil Nadu	Ramanathapuram		Sethur R.F., Ramanathapuram District		2	GAZ	9°41' N, 78°41' E Alt: 200m	9.68865	78.6761	200	0		India, Tamil Nadu, Ramanathapuram: Sethur R.F., Ramanathapuram District
133290		V	CAL			Paul, T.K.		43752		Kumar, A.	14	3	2008	Solanaceae	Solanum americanum Mill.	Solanum	americanum	Mill.	OK	Knapp, S	0	3	2018			No	Asia-Tropical	Indian Subcontinent	India	West Bengal	Darjeeling		Sevoke to Kalighora hill slopes					0	0	0	0		India, West Bengal, Darjeeling: Sevoke to Kalighora hill slopes
133270		V	CAL			Rao, R.S.		10879			30	11	1957	Solanaceae	Solanum americanum Mill.	Solanum	americanum	Mill.	OK	Knapp, S	0	3	2018	herb, on moist soil, flower white, anthers yellow		No	Asia-Tropical	Indian Subcontinent	India	Arunachal Pradesh	Lohit		Shoeliang to Dreign, Lohit F.D.					0	0	0	0		India, Arunachal Pradesh, Lohit: Shoeliang to Dreign, Lohit F.D.
133256		V	CAL			Sebastine, K.M.		16691			27	7	1963	Solanaceae	Solanum americanum Mill.	Solanum	americanum	Mill.	OK	Knapp, S	0	3	2018	white flowers		No	Asia-Tropical	Indian Subcontinent	India	Tamil Nadu	Coimbatore		Sholaigor submergible area, Coimbatore District				Alt: 1080m	0	0	1080	0		India, Tamil Nadu, Coimbatore: Sholaigor submergible area, Coimbatore District
133295		V	CAL			Banerjee, R.N.		16180			5	11	1983	Solanaceae	Solanum americanum Mill.	Solanum	americanum	Mill.	OK	Knapp, S	0	3	2018	scarce herb, flowers cream coloured		No	Asia-Tropical	Indian Subcontinent	India	West Bengal	Uttar Dinajpur		Sibdangi, Islampur, West Dinajpur					0	0	0	0		India, West Bengal, Uttar Dinajpur: Sibdangi, Islampur, West Dinajpur
13018		V	BM			Lacaita, C.C.		s.n.			21	4	1913	Solanaceae	Solanum americanum Mill.	Solanum	americanum	Mill.		Mill, RR	8	3	2000	corolla white		No	Asia-Tropical	Indian Subcontinent	India	Sikkim			Sikkim	Fista bridge; river bank			Alt: 198m	0	0	198	0		India, Sikkim: Sikkim
12968		V	BM			Without Collector		s.n.			0	0	0	Solanaceae	Solanum americanum Mill.	Solanum	americanum	Mill.		Särkinen, T	13	9	2012			No	Asia-Tropical	Indian Subcontinent	India				sin. loc.					0	0	0	0		India: sin. loc.
13024		V	BM			Wallich, N.		2615	E		0	0	0	Solanaceae	Solanum americanum Mill.	Solanum	americanum	Mill.		Knapp, S; Knapp, S; Knapp, S; Knapp, S; Knapp, S; Knapp, S; Knapp, S; Knapp, S;	0	6	2015			No	Asia-Tropical	Indian Subcontinent	India				sin. loc.					0	0	0	0		India: sin. loc.
128977		V	K			Gray, C.		s.n.			0	0	0	Solanaceae	Solanum americanum Mill.	Solanum	americanum	Mill.		Knapp, S; Knapp, S; Knapp, S; Knapp, S; Knapp, S; Knapp, S; Knapp, S; Knapp, S;	0	8	2017			No	Asia-Tropical	Indian Subcontinent	India	Tamil Nadu			sin. loc. [Madras]					0	0	0	0		India, Tamil Nadu: sin. loc. [Madras]
133267		V	CAL			Panigrahi, G.		6157			27	3	1957	Solanaceae	Solanum americanum Mill.	Solanum	americanum	Mill.	OK	Knapp, S	0	3	2018	Annual herb to 60 cm, flowers pinkish white		No	Asia-Tropical	Indian Subcontinent	India	Arunachal Pradesh	West Kameng		Sissini, Kameng F.D.				Alt: 1475m	0	0	1475	0		India, Arunachal Pradesh, West Kameng: Sissini, Kameng F.D.
133008		V	BSD			Malhotra, C.L.	NC-	12054		Malhotra, S.K.	18	7	1960	Solanaceae	Solanum americanum Mill.	Solanum	americanum	Mill.		Knapp, S	0	2	2018			No	Asia-Tropical	Indian Subcontinent	India	Uttarakhand	Dehradun	Swala	'Siwala village'		4	GAZ	29°20' N, 80°06' E	29.33	80.1	0	0		India, Uttarakhand, Dehradun, Swala: 'Siwala village'
132957		V	BSD			Rao, T.A.	NC-	1061			26	10	1956	Solanaceae	Solanum americanum Mill.	Solanum	americanum	Mill.		Knapp, S	0	2	2018			No	Asia-Tropical	Indian Subcontinent	India	Uttarakhand	Dehradun		Song River bank			GAZ	30°16'01' N, 78°07'43' E Alt: 680m	30.2671	78.1287	680	0		India, Uttarakhand, Dehradun: Song River bank
133289		V	CAL			Paul, T.K.		43603		Kumar, A.	10	3	2008	Solanaceae	Solanum americanum Mill.	Solanum	americanum	Mill.	OK	Knapp, S	0	3	2018	Annual herbs, up to 1 m tall, unarmed, leaves ovate lanceolate or oblong ovate, flowers white, in subumbellate cymes		No	Asia-Tropical	Indian Subcontinent	India	West Bengal	Darjeeling		Sukna		4	GAZ	26°41' N, 88°21' E	26.6841	88.3506	0	0		India, West Bengal, Darjeeling: Sukna
133015		V	BSD			Nair, N.C.	NC-	35793			20	7	1965	Solanaceae	Solanum americanum Mill.	Solanum	americanum	Mill.		Knapp, S	0	2	2018	flowers white		No	Asia-Tropical	Indian Subcontinent	India	Himachal Pradesh		Sunah	'Suna, Mahasur District'		ca.	GAZ	31°33'36' N, 77°10'49' E Alt: 1650m	31.5599	77.1803	1650	0		India, Himachal Pradesh, Sunah: 'Suna, Mahasur District'
132265		V	BSHC			Chakraborty, P.	BSHC-	925			22	2	1980	Solanaceae	Solanum americanum Mill.	Solanum	americanum	Mill.		Knapp, S	0	3	2018	rare; ca. 50 cm tall herb; flowers pale purple; fruits globular green		No	Asia-Tropical	Indian Subcontinent	India	Sikkim	East Sikkim		surrounding Enchey monastery			GAZ	27°20'09' N, 88°37'09' E	27.3357	88.6192	0	0		India, Sikkim, East Sikkim: surrounding Enchey monastery
132963		V	BSD			Daniel, P.	NC-	67369			13	9	1979	Solanaceae	Solanum americanum Mill.	Solanum	americanum	Mill.		Knapp, S	0	2	2018	frequent; erect herb ca. 1 m tall; fls white		No	Asia-Tropical	Indian Subcontinent	India	Punjab	Hoshiarpur	Urmar Tanda	'Tanda'	on bunds of rice fields		GAZ	31°40'41' N, 75°38'19' E	31.6781	75.6386	0	0		India, Punjab, Hoshiarpur, Urmar Tanda: 'Tanda'
118985		V	W			Hügel, A.		1723			0	0	0	Solanaceae	Solanum americanum Mill.	Solanum	americanum	Mill.		Knapp, S; Knapp, S; Knapp, S; Knapp, S; Knapp, S; Knapp, S; Knapp, S; Knapp, S;	0	11	2016			No	Asia-Tropical	Indian Subcontinent	India	Maharashtra	Thane		'Tannah'			GAZ	19°10'21' N, 72°57'25' E	19.1724	72.957	0	0		India, Maharashtra, Thane: 'Tannah'
132237		V	BSHC			Rai, S.K.	BSHC-	24575			15	7	2010	Solanaceae	Solanum americanum Mill.	Solanum	americanum	Mill.		Knapp, S	0	3	2018	herbs; fls. white, small; fruits globose many seeded		No	Asia-Tropical	Indian Subcontinent	India	Sikkim	West Sikkim		Tauredaura (Hilley R.F.).			GAZ	27°10'55' N, 88°07'16' E	27.1818	88.1211	0	0		India, Sikkim, West Sikkim: Tauredaura (Hilley R.F.).
132959		V	BSD			Rau, M.A.	NC-	1318		et al.	19	12	1956	Solanaceae	Solanum americanum Mill.	Solanum	americanum	Mill.		Knapp, S	0	2	2018			No	Asia-Tropical	Indian Subcontinent	India	Uttarakhand	Dehradun	Mussoorie	The Mall			GAZ	30°27'36' N, 78°03'58' E Alt: 2200m	30.4601	78.0661	2200	0		India, Uttarakhand, Dehradun, Mussoorie: The Mall
133263		V	CAL			Kumar, K.R.		3350			7	6	1986	Solanaceae	Solanum americanum Mill.	Solanum	americanum	Mill.	OK	Knapp, S	0	3	2018	Branched herb up to 50 cm tall, flowers white, fruits brown, berry, runs wild in forests, plant edible, medicinal		No	Asia-Tropical	Indian Subcontinent	India	Tamil Nadu	Dindigul		Thoppukkadu, Karanthamalai				Alt: 840m	0	0	840	0		India, Tamil Nadu, Dindigul: Thoppukkadu, Karanthamalai	Manathakkali
129012		V	CAL,K			Manoharan, C.		19575			30	11	1978	Solanaceae	Solanum americanum Mill.	Solanum	americanum	Mill.		Knapp, S; Knapp, S; Knapp, S; Knapp, S; Knapp, S; Knapp, S; Knapp, S; Knapp, S;	0	8	2017	subshrub; flowers in peak, white; fruits green, black when ripe; common		No	Asia-Tropical	Indian Subcontinent	India	Tamil Nadu	Thuraiyur	Tiruchirappalli	'Tiruchi, Dist. Thuraiyur, Kolli Hills, PuliancholaiW	on moist slopes			10°80'50' N, 78°68'56' E Alt: 180m	11.3472	79.1488	180	0		India, Tamil Nadu, Thuraiyur, Tiruchirappalli: 'Tiruchi, Dist. Thuraiyur, Kolli Hills, PuliancholaiW
133375		V	DD			Naithani, H.B.		6018			18	9	1968	Solanaceae	Solanum americanum Mill.	Solanum	americanum	Mill.		Knapp, S	0	3	2018	Herb with white flowers		No	Asia-Tropical	Indian Subcontinent	India	Uttarakhand	Dehradun		Travor road, New Forest, Dehradun					0	0	0	0		India, Uttarakhand, Dehradun: Travor road, New Forest, Dehradun
133279		V	CAL			Gammie, G.A.		276			13	7	1892	Solanaceae	Solanum americanum Mill.	Solanum	americanum	Mill.	OK	Knapp, S	0	3	2018			No	Asia-Tropical	Indian Subcontinent	India	Sikkim	North Sikkim		Tumloong		4	GAZ	27°25' N, 88°35' E Alt: 1676m	27.4132	88.586	1676	0		India, Sikkim, North Sikkim: Tumloong
133244		V	CAL			Sebastine, K.M.		4008			25	7	1957	Solanaceae	Solanum americanum Mill.	Solanum	americanum	Mill.	OK	Knapp, S	0	3	2018	white flowers		No	Asia-Tropical	Indian Subcontinent	India	Tamil Nadu	Nilgiri		Upper Tiger Shola, Coonoor, Nilgiri District				Alt: 1800m	0	0	1800	0		India, Tamil Nadu, Nilgiri: Upper Tiger Shola, Coonoor, Nilgiri District
128988		V	K			Hunter, A.		s.n.			30	11	1825	Solanaceae	Solanum americanum Mill.	Solanum	americanum	Mill.		Knapp, S; Knapp, S; Knapp, S; Knapp, S; Knapp, S; Knapp, S; Knapp, S; Knapp, S;	0	8	2017			No	Asia-Tropical	Indian Subcontinent	India	Tamil Nadu	Chennai		Vellore (Madras)				12°92'02' N, 79°13'33' E	13.5339	79.2258	0	0		India, Tamil Nadu, Chennai: Vellore (Madras)
133304		V	CAL			Ghosh, M.K.		75			24	3	1967	Solanaceae	Solanum americanum Mill.	Solanum	americanum	Mill.	OK	Knapp, S	0	3	2018			No	Asia-Tropical	Indian Subcontinent	India	West Bengal	Kolkatta[Calcutta]		Vill. Nalbon, Salt Lakes, Suburgan Calcutta					0	0	0	0		India, West Bengal, Kolkatta[Calcutta]: Vill. Nalbon, Salt Lakes, Suburgan Calcutta
133305		V	CAL			Ghosh, M.K.		57			20	3	1962	Solanaceae	Solanum americanum Mill.	Solanum	americanum	Mill.	OK	Knapp, S	0	3	2018			No	Asia-Tropical	Indian Subcontinent	India	West Bengal	Kolkatta[Calcutta]		Village Bolekhali (salt lake), suburban Calcutta					0	0	0	0		India, West Bengal, Kolkatta[Calcutta]: Village Bolekhali (salt lake), suburban Calcutta
133242		V	CAL			Sebastine, K.M.		8488			11	7	1959	Solanaceae	Solanum americanum Mill.	Solanum	americanum	Mill.	OK	Knapp, S	0	3	2018	white flowers		No	Asia-Tropical	Indian Subcontinent	India	Tamil Nadu	Tirunelveli		Way to Kadlamalar estate, Kanni, Tinnevelly District, Madras State				Alt: 700m	0	0	700	0		India, Tamil Nadu, Tirunelveli: Way to Kadlamalar estate, Kanni, Tinnevelly District, Madras State
13435		V	BM			Beddome, R.H.		s.n.			0	0	0	Solanaceae	Solanum americanum Mill.	Solanum	americanum	Mill.		Nee, M	0	0	2004			No	Asia-Tropical	Indian Subcontinent	India	Kerala		Tinnevelly					8°43'59' N, 77°42'00' E	8.733	77.7	0	0		India, Kerala, Tinnevelly
118799		V	W			Singh, U.		12			0	0	1928	Solanaceae	Solanum americanum Mill.	Solanum	americanum	Mill.		Knapp, S; Knapp, S; Knapp, S; Knapp, S; Knapp, S; Knapp, S; Knapp, S; Knapp, S;	0	11	2016			No	Asia-Tropical	Indian Subcontinent	India	Uttarakhand	Dehradun				ca.	GAZ	30°19'05' N, 78°01'44' E	30.318	78.029	0	0		India, Uttarakhand, Dehradun
118809		V	W			Perrotet, G.S.		904			0	0	0	Solanaceae	Solanum americanum Mill.	Solanum	americanum	Mill.		Knapp, S; Knapp, S; Knapp, S; Knapp, S; Knapp, S; Knapp, S; Knapp, S; Knapp, S;	0	11	2016			No	Asia-Tropical	Indian Subcontinent	India	Tamil Nadu	Nilgiris	Nilgiris				GAZ	11°29'30' N, 76°44'01' E	11.4916	76.7337	0	0		India, Tamil Nadu, Nilgiris, Nilgiris
128983		V	K			Gamble, J.S.		17435			0	6	1886	Solanaceae	Solanum americanum Mill.	Solanum	americanum	Mill.		Knapp, S; Knapp, S; Knapp, S; Knapp, S; Knapp, S; Knapp, S; Knapp, S; Knapp, S;	0	8	2017			No	Asia-Tropical	Indian Subcontinent	India	Tamil Nadu	Nilgiri	Nilghiris				GAZ	11°29'30' N, 76°44'01' E Alt: 2134m	11.4916	76.7337	2134	0		India, Tamil Nadu, Nilgiri, Nilghiris
128989		V	K			Bourne, E.T.		s.n.			26	5	1896	Solanaceae	Solanum americanum Mill.	Solanum	americanum	Mill.		Knapp, S; Knapp, S; Knapp, S; Knapp, S; Knapp, S; Knapp, S; Knapp, S; Knapp, S;	0	8	2017			No	Asia-Tropical	Indian Subcontinent	India	Tamil Nadu	Nilgiris	Coonoor				GAZ	11°21'00' N, 76°37'12' E	11.35	76.62	0	0		India, Tamil Nadu, Nilgiris, Coonoor
129014		V	K			Husain, A.		s.n.			21	1	1983	Solanaceae	Solanum americanum Mill.	Solanum	americanum	Mill.		Knapp, S; Knapp, S; Knapp, S; Knapp, S; Knapp, S; Knapp, S; Knapp, S; Knapp, S;	0	8	2017	the plant was collected from two different places, once climbing on Randia and seocnd time straggling on the shrubs of Zizyphus oenoplea		No	Asia-Tropical	Indian Subcontinent	India	Uttar Pradesh		Bijnor		[29.01' and 29.58' N, 78.00 and 78.57'W] DMS	4	GAZ	29°22' N, 78°08' E	29.37	78.13	0	0		India, Uttar Pradesh, Bijnor
132243		V	BSHC			Chakraborty, P.	BSHC-	1176			4	4	1981	Solanaceae	Solanum americanum Mill.	Solanum	americanum	Mill.		Knapp, S	0	3	2018	herb 30 cm; berry globular, bluish black		No	Asia-Tropical	Indian Subcontinent	India	Sikkim	East Sikkim	Ranipul				GAZ	27°17'29' N, 88°35'30' E	27.2914	88.5915	0	0		India, Sikkim, East Sikkim, Ranipul
132245		V	BSHC			Mandal, N.R.	BSHC-	10021			24	7	1989	Solanaceae	Solanum americanum Mill.	Solanum	americanum	Mill.		Knapp, S	0	3	2018	undershrub of 30 cm; white flowers deep pink ripe berry		No	Asia-Tropical	Indian Subcontinent	India	Sikkim	North Sikkim	Chungthang				GAZ	27°32'23' N, 88°37'06' E	27.5396	88.6184	0	0		India, Sikkim, North Sikkim, Chungthang
132247		V	BSHC			Singh, P.	BSHC-	16449			1	9	1994	Solanaceae	Solanum americanum Mill.	Solanum	americanum	Mill.		Knapp, S	0	3	2018	common; branched, erect herb; flowers white; young fruits globose, green		No	Asia-Tropical	Indian Subcontinent	India	Sikkim	West Sikkim	Dentam				GAZ	27°15'18' N, 88°08'16' E	27.2549	88.1377	0	0		India, Sikkim, West Sikkim, Dentam
132249		V	BSHC			Viswe, A.K.	BSHC-	4765			18	12	1985	Solanaceae	Solanum americanum Mill.	Solanum	americanum	Mill.		Knapp, S	0	3	2018	herbs ca. 5 cm; flowers white; fruits green		No	Asia-Tropical	Indian Subcontinent	India	Sikkim	South Sikkim	Borong Hot Spring				GAZ	27°21'57' N, 88°19'40' E	27.3658	88.3278	0	0		India, Sikkim, South Sikkim, Borong Hot Spring
132250		V	BSHC			Maity, D.	BSHC-	21633			20	6	1999	Solanaceae	Solanum americanum Mill.	Solanum	americanum	Mill.		Knapp, S	0	3	2018	herbs up to 50 cm tall; fl.white; fr green, black when ripe		No	Asia-Tropical	Indian Subcontinent	India	Sikkim	North Sikkim	Nampuk					Alt: 1400m	0	0	1400	0		India, Sikkim, North Sikkim, Nampuk
132263		V	BSHC			Maity, D.	BSHC-	23245			17	9	2000	Solanaceae	Solanum americanum Mill.	Solanum	americanum	Mill.		Knapp, S	0	3	2018	herb; fl white		No	Asia-Tropical	Indian Subcontinent	India	Sikkim	North Sikkim	Bey				GAZ	27°34'15' N, 88°29'56' E Alt: 2100m	27.5709	88.4988	2100	0		India, Sikkim, North Sikkim, Bey
132266		V	BSHC			Chakraborty, P.	BSHC-	1934			16	12	1981	Solanaceae	Solanum americanum Mill.	Solanum	americanum	Mill.		Knapp, S	0	3	2018	low herb; berry globular, green		No	Asia-Tropical	Indian Subcontinent	India	Sikkim	East Sikkim	Pandam				GAZ	27°12'19' N, 88°33'49' E	27.2053	88.5637	0	0		India, Sikkim, East Sikkim, Pandam
132267		V	BSHC			Verma, A.K.	BSHC-	6728			25	7	1986	Solanaceae	Solanum americanum Mill.	Solanum	americanum	Mill.		Knapp, S	0	3	2018	flowers white		No	Asia-Tropical	Indian Subcontinent	India	Sikkim	South Sikkim	Melli Reserve Forest				GAZ	27°05'27' N, 88°27'24' E	27.0908	88.4567	0	0		India, Sikkim, South Sikkim, Melli Reserve Forest
132268		V	BSHC			Raju, D.C.S.	BSHC-	4088			27	7	1985	Solanaceae	Solanum americanum Mill.	Solanum	americanum	Mill.		Knapp, S	0	3	2018			No	Asia-Tropical	Indian Subcontinent	India	Sikkim	East Sikkim	Rengli Schola		weed in maize field				0	0	0	0		India, Sikkim, East Sikkim, Rengli Schola
132269		V	BSHC			Verma, A.K.	BSHC-	4226			18	8	1985	Solanaceae	Solanum americanum Mill.	Solanum	americanum	Mill.		Knapp, S	0	3	2018	flower white		No	Asia-Tropical	Indian Subcontinent	India	Sikkim	South Sikkim	Kewzing				GAZ	27°16'47' N, 88°18'59' E	27.2796	88.3165	0	0		India, Sikkim, South Sikkim, Kewzing
132324		V	PBL			Nair, N.G.	ANC-	6250			13	10	1977	Solanaceae	Solanum americanum Mill.	Solanum	americanum	Mill.		Knapp, S	0	3	2018	herb; leaves dark green; flwoers white; fruit small globose		No	Asia-Tropical	Indian Subcontinent	India	Andaman and Nicobar Islands	South Andamans	Dhanikhari		near abandoned hut		GAZ	11°36'51' N, 92°39'57' E	11.6141	92.6658	0	0		India, Andaman and Nicobar Islands, South Andamans, Dhanikhari
132330		V	PBL			Bhargava, N.	ANC-	4371			2	9	1976	Solanaceae	Solanum americanum Mill.	Solanum	americanum	Mill.		Knapp, S	0	3	2018	common; herb ca. 1 m; leaves glossy dark green above, dull green beneath; petals white; anthers yellowish; fruit globose berry		No	Asia-Tropical	Indian Subcontinent	India	Andaman and Nicobar Islands	Little Andaman	Dugong Creek		coconut plantation; sandy		GAZ	10°36'18' N, 92°31'42' E	10.605	92.5285	0	0		India, Andaman and Nicobar Islands, Little Andaman, Dugong Creek
132332		V	PBL			Rasingam, L.	ANC-	25856			29	11	2005	Solanaceae	Solanum americanum Mill.	Solanum	americanum	Mill.		Knapp, S	0	3	2018	common; herb ca. 50 cm; flowers white; anthers yellow; berry black		No	Asia-Tropical	Indian Subcontinent	India	Andaman and Nicobar Islands	Little Andaman	South Bay		littoral forests		GAZ	10°33'05' N, 92°26'13' E	10.5514	92.437	0	0		India, Andaman and Nicobar Islands, Little Andaman, South Bay
132338		V	PBL			Vasudeva Rao, M.K.	ANC-	13066			27	4	1988	Solanaceae	Solanum americanum Mill.	Solanum	americanum	Mill.		Knapp, S	0	3	2018	herb; flower with betal white (glistening) pubelous anther yellow		No	Asia-Tropical	Indian Subcontinent	India	Andaman and Nicobar Islands	South Nicobars	Chapin Island		seashore; inland forest		GAZ	11°56'29' N, 93°00'36' E	11.9414	93.01	0	0		India, Andaman and Nicobar Islands, South Nicobars, Chapin Island
132892		V	BSD			Sarin, Y.K.	NC-	5159			17	3	1953	Solanaceae	Solanum americanum Mill.	Solanum	americanum	Mill.		Knapp, S	0	2	2018	small woody herbs; round black fruits; fruits edible, medicinal		No	Asia-Tropical	Indian Subcontinent	India	Uttar Pradesh		Barhpura				GAZ	28°26'38' N, 78°10'35' E	28.444	78.1764	0	0		India, Uttar Pradesh, Barhpura	bhamolan
132925		V	BSD			Ambrish, K.	NC-	120913			30	11	2017	Solanaceae	Solanum americanum Mill.	Solanum	americanum	Mill.		Knapp, S	0	2	2018	erect herb 1 m; black fruits		No	Asia-Tropical	Indian Subcontinent	India	Uttarakhand	Almora	Kalyani Ashram					Alt: 1815m	0	0	1815	0		India, Uttarakhand, Almora, Kalyani Ashram
132962		V	BSD			Malhotra, S.K.	NC-	15364			17	5	1961	Solanaceae	Solanum americanum Mill.	Solanum	americanum	Mill.		Knapp, S	0	2	2018	erect herb; flowers white		No	Asia-Tropical	Indian Subcontinent	India	Uttarakhand		Lacchiwala				GAZ	30°12'49' N, 78°06'26' E	30.2136	78.1073	0	0		India, Uttarakhand, Lacchiwala
132964		V	BSD			Srivastava, S.K.	NC-	96751			13	2	2002	Solanaceae	Solanum americanum Mill.	Solanum	americanum	Mill.		Knapp, S	0	2	2018	tall herbs; leaves oppostie, branches swollen over nodes; infl. axillary; flowers white-purple		No	Asia-Tropical	Indian Subcontinent	India	Himachal Pradesh		Renuka Lake		along lake in moist places		GAZ	30°36'38' N, 77°27'24' E	30.6106	77.4568	0	0		India, Himachal Pradesh, Renuka Lake
132967		V	BSD			Wadwha, B.M.	NC-	60187			5	9	1976	Solanaceae	Solanum americanum Mill.	Solanum	americanum	Mill.		Knapp, S	0	2	2018	small erect herb; fls white; fairly common		No	Asia-Tropical	Indian Subcontinent	India	Jammu & Kashmir		DKargil		grassy bank		GAZ	34°31'20' N, 76°11'04' E Alt: 2860 - 3000m	34.5222	76.1844	2860	3000		India, Jammu & Kashmir, DKargil
132970		V	BSD			Vohra, J.N.	NC-	6035	A	Daniel, P.	23	8	1977	Solanaceae	Solanum americanum Mill.	Solanum	americanum	Mill.		Knapp, S	0	2	2018	a herb with minute flowers		No	Asia-Tropical	Indian Subcontinent	India	Punjab	Hoshiarpur	Hoshiarpur		on roadside		GAZ	31°30'52' N, 75°54'41' E	31.5143	75.9115	0	0		India, Punjab, Hoshiarpur, Hoshiarpur
132971		V	BSD			Murti, S.K.	NC-	62161		Prasad, R.	28	8	1971	Solanaceae	Solanum americanum Mill.	Solanum	americanum	Mill.		Knapp, S	0	2	2018	brushy undershrub; flowers white		No	Asia-Tropical	Indian Subcontinent	India	Himachal Pradesh	Mandi	Panarsa		slopes		GAZ	31°46'52' N, 77°11'25' E	31.7812	77.1903	0	0		India, Himachal Pradesh, Mandi, Panarsa
132974		V	BSD			Semajunde	NC-	73194		Singh, S.	8	10	1993	Solanaceae	Solanum americanum Mill.	Solanum	americanum	Mill.		Knapp, S	0	2	2018	common		No	Asia-Tropical	Indian Subcontinent	India	Uttarakhand	Uttarkashi district	Janki Chatti		open waste places		GAZ	30°58'30' N, 78°26'14' E	30.9751	78.4372	0	0		India, Uttarakhand, Uttarkashi district, Janki Chatti
132975		V	BSD			Rao, T.A.	NC-	626			16	7	1956	Solanaceae	Solanum americanum Mill.	Solanum	americanum	Mill.		Knapp, S	0	2	2018			No	Asia-Tropical	Indian Subcontinent	India	Jammu & Kashmir		Chandanwari				GAZ	34°00'58' N, 75°19'07' E Alt: 2800m	34.0161	75.3185	2800	0		India, Jammu & Kashmir, Chandanwari
132978		V	BSD,CAL			Rao, T.A.	NC-	444			4	7	1956	Solanaceae	Solanum americanum Mill.	Solanum	americanum	Mill.		Knapp, S	0	2	2018			No	Asia-Tropical	Indian Subcontinent	India	Jammu & Kashmir		Chandanwari						0	0	0	0		India, Jammu & Kashmir, Chandanwari
132981		V	BSD			Wadhwa, B.M.	NC-	85432		Murti, S.K.	25	8	1987	Solanaceae	Solanum americanum Mill.	Solanum	americanum	Mill.		Knapp, S	0	2	2018	few; herbs with yellow flowers		No	Asia-Tropical	Indian Subcontinent	India	Jammu & Kashmir		Samblar		in rice fields				0	0	0	0		India, Jammu & Kashmir, Samblar
132996		V	BSD			Uniyal, B.P.	NC-	91885			15	5	2002	Solanaceae	Solanum americanum Mill.	Solanum	americanum	Mill.		Knapp, S	0	2	2018	common; herb; mature fruits black		No	Asia-Tropical	Indian Subcontinent	India	Uttar Pradesh		Noida		garden land	4	GAZ	28°34' N, 77°19' E	28.57	77.32	0	0		India, Uttar Pradesh, Noida
132999		V	BSD			Goel, A.K.	NC-	53907			9	4	1978	Solanaceae	Solanum americanum Mill.	Solanum	americanum	Mill.		Knapp, S	0	2	2018	fairly common; annual erect herb; flowers whtie; fruits berry greenish		No	Asia-Tropical	Indian Subcontinent	India	Uttarakhand	Tenri Garhwal	Kirtinagar		in waste places	4	GAZ	30°13' N, 78°46' E Alt: 520m	30.22	78.76	520	0		India, Uttarakhand, Tenri Garhwal, Kirtinagar	makoi
133001		V	BSD			Nair, N.C.	NC-	29874			24	8	1963	Solanaceae	Solanum americanum Mill.	Solanum	americanum	Mill.		Knapp, S	0	2	2018	annual stem purplish; flowers white		No	Asia-Tropical	Indian Subcontinent	India	Himachal Pradesh		Rampur				GAZ	31°26'54' N, 77°38'17' E Alt: 1400m	31.4482	77.6381	1400	0		India, Himachal Pradesh, Rampur
133003		V	BSD			Malhotra, B.K.	NC-	19716			17	1	1962	Solanaceae	Solanum americanum Mill.	Solanum	americanum	Mill.		Knapp, S	0	2	2018	an erect undershrub; flowers light blue; fruits green to brown		No	Asia-Tropical	Indian Subcontinent	India	Uttarakhand	Dehradun	Sahastradhara			ca.	GAZ	30°40'34' N, 79°30'38' E	30.6762	79.5106	0	0		India, Uttarakhand, Dehradun, Sahastradhara
133012		V	BSD			Nair, N.C.	NC-	1099			0	3	1960	Solanaceae	Solanum americanum Mill.	Solanum	americanum	Mill.		Knapp, S	0	2	2018			No	Asia-Tropical	Indian Subcontinent	India	Rajasthan		Lohargal				GAZ	27°40'12' N, 75°23'20' E	27.6699	75.3888	0	0		India, Rajasthan, Lohargal
133016		V	BSD			Rau, M.A.	NC-	12625			11	9	1968	Solanaceae	Solanum americanum Mill.	Solanum	americanum	Mill.		Knapp, S	0	2	2018	flowers white		No	Asia-Tropical	Indian Subcontinent	India	Uttarakhand	Dehradun	Dehradun			4	GAZ	30°19' N, 78°02' E	30.318	78.029	0	0		India, Uttarakhand, Dehradun, Dehradun
133017		V	BSD			Misra, O.P.	NC-	41511			25	8	1970	Solanaceae	Solanum americanum Mill.	Solanum	americanum	Mill.		Knapp, S	0	2	2018	a perennial much branched herb; fls white; fruit green black		No	Asia-Tropical	Indian Subcontinent	India	Punjab	Hoshiarpur	Hoshiarpur		moist sandy places		GAZ	31°31'48' N, 75°55'12' E	31.53	75.92	0	0		India, Punjab, Hoshiarpur, Hoshiarpur
133018		V	BSD			Singh, M.P.	NC-	19653			24	5	1962	Solanaceae	Solanum americanum Mill.	Solanum	americanum	Mill.		Knapp, S	0	2	2018	small herb in field with alternate leaves, white flowers and green fruits, violet when ripe		No	Asia-Tropical	Indian Subcontinent	India	Uttarakhand	Dehradun	Harbanswala Tea Estate				GAZ	30°18'35' N, 77°59'23' E	30.3098	77.9898	0	0		India, Uttarakhand, Dehradun, Harbanswala Tea Estate
133023		V	BSD			Singh, N.P.	NC-	31632			7	11	1963	Solanaceae	Solanum americanum Mill.	Solanum	americanum	Mill.		Knapp, S	0	2	2018	wild; white flowers; black fruits		No	Asia-Tropical	Indian Subcontinent	India	Uttarakhand	Dehradun	Niranjanpur		in paddy fields on the ridges		GAZ	30°17'50' N, 78°00'36' E	30.2971	78.01	0	0		India, Uttarakhand, Dehradun, Niranjanpur
133024		V	BSD			Singh, N.P.	NC-	31620			7	11	1963	Solanaceae	Solanum americanum Mill.	Solanum	americanum	Mill.		Knapp, S	0	2	2018	3-4 ft tall; white flowers and black fruits		No	Asia-Tropical	Indian Subcontinent	India	Uttarakhand	Dehradun	Niranjanpur		in sugarcane fields		GAZ	30°17'50' N, 78°00'36' E	30.2971	78.01	0	0		India, Uttarakhand, Dehradun, Niranjanpur
133026		V	BSD			Malhotra, C.L.	NC-	12018		Malhotra, S.K.	15	7	1960	Solanaceae	Solanum americanum Mill.	Solanum	americanum	Mill.		Knapp, S	0	2	2018	small erect herb		No	Asia-Tropical	Indian Subcontinent	India	Uttarakhand	Dehradun	Sahastradhara			ca.	GAZ	30°40'34' N, 79°30'38' E	30.6762	79.5106	0	0		India, Uttarakhand, Dehradun, Sahastradhara
133027		V	BSD			Malhotra, C.L.	NC-	26817			21	4	1963	Solanaceae	Solanum americanum Mill.	Solanum	americanum	Mill.		Knapp, S	0	2	2018	herb with white flowers		No	Asia-Tropical	Indian Subcontinent	India	Uttarakhand	Garhwal	Agastyamuni				GAZ	30°23'27' N, 79°01'35' E	30.3907	79.0264	0	0		India, Uttarakhand, Garhwal, Agastyamuni
133032		V	BSD			Malhotra, S.K.	NC-	28784			21	7	1963	Solanaceae	Solanum americanum Mill.	Solanum	americanum	Mill.		Knapp, S	0	2	2018	herb flowers white		No	Asia-Tropical	Indian Subcontinent	India	Himachal Pradesh		Dharamshala		soil mixed clay and gritty		GAZ	32°07'39' N, 76°18'45' E	32.1275	76.3125	0	0		India, Himachal Pradesh, Dharamshala
133033		V	BSD			Malhotra, C.L.	NC-	26752			19	4	1963	Solanaceae	Solanum americanum Mill.	Solanum	americanum	Mill.		Knapp, S	0	2	2018	flowers white; fruits green and black		No	Asia-Tropical	Indian Subcontinent	India	Uttarakhand	Rudraprayag	Rudraprayag			4	GAZ	30°17' N, 78°59' E Alt: 600m	30.28	78.98	600	0		India, Uttarakhand, Rudraprayag, Rudraprayag
133034		V	BSD			Hajra, P.K.	NC-	82320			10	8	1986	Solanaceae	Solanum americanum Mill.	Solanum	americanum	Mill.		Knapp, S	0	2	2018	flowers white; fruit green		No	Asia-Tropical	Indian Subcontinent	India	Jammu & Kashmir	Kathua	Billawar		waste land	4	GAZ	32°37' N, 75°37' E	32.62	75.62	0	0		India, Jammu & Kashmir, Kathua, Billawar
133035		V	BSD,CAL			Misra, O.P.	NC-	44450			11	7	1971	Solanaceae	Solanum americanum Mill.	Solanum	americanum	Mill.		Knapp, S	0	2	2018	annual much branched herb; fruits green become black; common		No	Asia-Tropical	Indian Subcontinent	India	Himachal Pradesh	Hoshiarpur	Pandoga		moist sandy soil		GAZ	31°31'24' N, 76°09'48' E	31.5234	76.1634	0	0		India, Himachal Pradesh, Hoshiarpur, Pandoga
133036		V	BSD,CAL			Malhotra, C.L.	NC-	23596			31	8	1962	Solanaceae	Solanum americanum Mill.	Solanum	americanum	Mill.		Knapp, S	0	2	2018	flowers white		No	Asia-Tropical	Indian Subcontinent	India	Uttar Pradesh		Lakhimpur				GAZ	27°56'46' N, 80°46'43' E	27.9462	80.7787	0	0		India, Uttar Pradesh, Lakhimpur
133038		V	BSD			Babu, C.R.	NC-	34679			12	12	1964	Solanaceae	Solanum americanum Mill.	Solanum	americanum	Mill.		Knapp, S	0	2	2018	erect; common annual herb; flowers white		No	Asia-Tropical	Indian Subcontinent	India	Uttarakhand	Dehradun	Rispana		weed on cultivated ground	ca.	GAZ	30°17'54' N, 78°03'37' E	30.2982	78.0603	0	0		India, Uttarakhand, Dehradun, Rispana
133039		V	BSD			Nair, N.C.	NC-	22000			28	5	1962	Solanaceae	Solanum americanum Mill.	Solanum	americanum	Mill.		Knapp, S	0	2	2018			No	Asia-Tropical	Indian Subcontinent	India	Himachal Pradesh		Nichar				GAZ	31°33'29' N, 77°56'48' E Alt: 2100m	31.5581	77.9467	2100	0		India, Himachal Pradesh, Nichar
133040		V	BSD			Nair, N.C.	NC-	24678			16	10	1962	Solanaceae	Solanum americanum Mill.	Solanum	americanum	Mill.		Knapp, S	0	2	2018			No	Asia-Tropical	Indian Subcontinent	India	Haryana		Panipat			4	GAZ	29°23' N, 76°58' E	29.39	76.97	0	0		India, Haryana, Panipat
133042		V	BSD			Kaur, U.		16			4	10	1989	Solanaceae	Solanum americanum Mill.	Solanum	americanum	Mill.		Knapp, S	0	2	2018	an annual herb with white flowers arranged in umbelliform, extra-axillary inflorescences		No	Asia-Tropical	Indian Subcontinent	India	Uttarakhand		Karanpur		found in waste places, roadside, gardens, hedges and agricultural fields		GAZ	30°17'51' N, 78°02'51' E	30.2974	78.0474	0	0		India, Uttarakhand, Karanpur
133043		V	BSD			Charanpreet		9456			7	8	1983	Solanaceae	Solanum americanum Mill.	Solanum	americanum	Mill.		Knapp, S	0	2	2018	large herb; leaves fleshy; white flowers		No	Asia-Tropical	Indian Subcontinent	India	Punjab		Madhopur			ca.	GAZ	32°22'04' N, 75°35'56' E Alt: 351m	32.3677	75.5988	351	0		India, Punjab, Madhopur
133044		V	BSD			Wadwha, R.M.	NC-	62972			17	9	1980	Solanaceae	Solanum americanum Mill.	Solanum	americanum	Mill.		Knapp, S	0	2	2018	tall erect branched herb; fruits red [but clearly americanum!]; fairly common		No	Asia-Tropical	Indian Subcontinent	India	Uttar Pradesh		Pathari						0	0	0	0		India, Uttar Pradesh, Pathari
207		V	BM			Robinson, H.C.		86		Kloss, C.B.	25	4	1914	Solanaceae	Solanum americanum Mill.	Solanum	americanum	Mill.		Knapp, S; Knapp, S; Knapp, S; Knapp, S; Knapp, S; Knapp, S; Knapp, S; Knapp, S;	0	6	2015	semi-creeper, flowers white		No	Asia-Tropical	Malesia	Indonesia	Sumatra	Jambi	Gunung Kerinchi	[Mt Kerinci], Sandaran Agong		3	GAZ	2°09' S, 101°30' E Alt: 746m	-2.14694	101.492	746	0		Indonesia, Sumatra, Jambi, Gunung Kerinchi: [Mt Kerinci], Sandaran Agong
202		V	BM			Robinson, H.C.		175		Kloss, C.B.	29	5	1914	Solanaceae	Solanum americanum Mill.	Solanum	americanum	Mill.		Knapp, S; Knapp, S; Knapp, S; Knapp, S; Knapp, S; Knapp, S; Knapp, S; Knapp, S;	0	6	2015	small shrub, flowers whitish		No	Asia-Tropical	Malesia	Indonesia	Sumatra	Jambi	Gunung Kerinchi	[Mt. Kerinci], Sandaran Agong		3	GAZ	2°09' S, 101°30' E Alt: 746m	-2.14694	101.492	746	0		Indonesia, Sumatra, Jambi, Gunung Kerinchi: [Mt. Kerinci], Sandaran Agong
102874		V	US			Si Boeea, R.		8611			17	11	1935	Solanaceae	Solanum americanum Mill.	Solanum	americanum	Mill.		Knapp, S; Knapp, S; Knapp, S; Knapp, S; Knapp, S; Knapp, S; Knapp, S; Knapp, S;	0	10	2015			No	Asia-Tropical	Malesia	Indonesia	Sumatra			Adian Rindang, Asahan, vicinity of Hoeta Tomosan Dolok (Toemoean Dolok), north center of topographic sheet 29, east coast of Sumatra					0	0	0	0		Indonesia, Sumatra: Adian Rindang, Asahan, vicinity of Hoeta Tomosan Dolok (Toemoean Dolok), north center of topographic sheet 29, east coast of Sumatra	doehet ratti
101675		V	US			Si Boeea, R.		8301			0	7	1935	Solanaceae	Solanum americanum Mill.	Solanum	americanum	Mill.		Knapp, S; Knapp, S; Knapp, S; Knapp, S; Knapp, S; Knapp, S; Knapp, S; Knapp, S;	0	6	2015			No	Asia-Tropical	Malesia	Indonesia	Sumatra	North Sumatra		Aer Djoman, Asahan, east of Serbangan	marsh land and swamp forest	ca.	GAZ	3°02'23' N, 99°45'28' E	3.03964	99.7579	0	0		Indonesia, Sumatra, North Sumatra: Aer Djoman, Asahan, east of Serbangan
112368		V	GH			Bartlett, H.H.		479		La Rue, C.D.	0	0	1918	Solanaceae	Solanum americanum Mill.	Solanum	americanum	Mill.		Knapp, S; Knapp, S; Knapp, S; Knapp, S; Knapp, S; Knapp, S; Knapp, S; Knapp, S;	0	5	2016			No	Asia-Tropical	Malesia	Indonesia	Sumatra	North Sumatra	Asahan	Asahan, East Coast					0	0	0	0		Indonesia, Sumatra, North Sumatra, Asahan: Asahan, East Coast
128840	Type of Solanum nigrum L. forma uniflorum Miq. (lectotype U)	V	U			Junghuhn, F.W.		s.n.			0	0	0	Solanaceae	Solanum americanum Mill.	Solanum	americanum	Mill.		Särkinen, T	0	1	2017			No	Asia-Tropical	Malesia	Indonesia	Java	Central Java		Diëng [Dieng Plateau]				Alt: 1800 - 2400m	0	0	1800	2400		Indonesia, Java, Central Java: Diëng [Dieng Plateau]
112370		V	GH			Si Boeea, R.		7308			5	2	1935	Solanaceae	Solanum americanum Mill.	Solanum	americanum	Mill.		Knapp, S; Knapp, S; Knapp, S; Knapp, S; Knapp, S; Knapp, S; Knapp, S; Knapp, S;	0	5	2016			No	Asia-Tropical	Malesia	Indonesia	Sumatra			east coast, vicinity of Loebam Ria, Asahan					0	0	0	0		Indonesia, Sumatra: east coast, vicinity of Loebam Ria, Asahan	ranti
110433		V	GH,K			Sands, M.J.S.		333			1	11	1969	Solanaceae	Solanum americanum Mill.	Solanum	americanum	Mill.		Särkinen, T	0	3	2016	Stout branching herb to 1(1.5)m; leaves mid-green, petals white, stamens yellow, fruit green at present but soft enough to take seed	leaves eaten	No	Asia-Tropical	Malesia	Indonesia	South Sulawesi	Enrekang		Enrekang District, Latimojong Mts., valley c. 1.5km to the N of Bunte Tjejeng, 1.5km from Base Camp	could be introduced; mixed Oak- Podocarpus montane forest, in the open on steep north facing slope in stony loam by an area of low-growing thicket vegetation		GAZ	3°29'37' S, 20°01'00' E Alt: 1900m	-3.49361	20.0166	1900	0		Indonesia, South Sulawesi, Enrekang: Enrekang District, Latimojong Mts., valley c. 1.5km to the N of Bunte Tjejeng, 1.5km from Base Camp
101672		V	US			Si Boeea, R.		10755			15	10	1936	Solanaceae	Solanum americanum Mill.	Solanum	americanum	Mill.		Knapp, S; Knapp, S; Knapp, S; Knapp, S; Knapp, S; Knapp, S; Knapp, S; Knapp, S;	0	6	2015			No	Asia-Tropical	Malesia	Indonesia	Sumatra	North Sumatra		headwaters of Aek Liang, Asahan (region between Dolok Si Manoek-manoek and Tor Matoetoeng)		ca.	GAZ	2°35'07' N, 99°08'26' E Alt: 1300m	2.58528	99.1406	1300	0	ca.	Indonesia, Sumatra, North Sumatra: headwaters of Aek Liang, Asahan (region between Dolok Si Manoek-manoek and Tor Matoetoeng)	lohoetoe-lohoetoe
129434		V	L			Wilde, W.J.J.O. de		18171		Wilde-Duyfjes, B.E.E. de	20	6	1979	Solanaceae	Solanum americanum Mill.	Solanum	americanum	Mill.		Knapp, S; Knapp, S; Knapp, S; Knapp, S; Knapp, S; Knapp, S; Knapp, S; Knapp, S;	0	9	2017	corolla white; berries black		No	Asia-Tropical	Malesia	Indonesia	Sumatra			Ketambe Research Station and viciity, Atlas River valley, ca. 35 km NNW of Kutacane [Gunung Leuser Nature Reserves, Atjeh, North Sumatra. Ketambe Research Station and vicinity, Alas River valley; c. 35 km NNW. of Kutacane. Primary rain forest along Guhra R.]	sandy beach of river	4	SPEC	3°40' N, 97°40' E Alt: 400m	3.66667	97.6667	400	0		Indonesia, Sumatra: Ketambe Research Station and viciity, Atlas River valley, ca. 35 km NNW of Kutacane [Gunung Leuser Nature Reserves, Atjeh, North Sumatra. Ketambe Research Station and vicinity, Alas River valley; c. 35 km NNW. of Kutacane. Primary rain forest along Guhra R.]
112369		V	A			Bloembergen, S.		3995			9	7	1939	Solanaceae	Solanum americanum Mill.	Solanum	americanum	Mill.		Knapp, S; Knapp, S; Knapp, S; Knapp, S; Knapp, S; Knapp, S; Knapp, S; Knapp, S;	0	5	2016			No	Asia-Tropical	Malesia	Indonesia	Sulawesi		Menado	o.a. Paloe, ten Osten van het Lindoe-mee, naar den top der Goenoeng Ngilalaki				Alt: 1650m	0	0	1650	0		Indonesia, Sulawesi, Menado: o.a. Paloe, ten Osten van het Lindoe-mee, naar den top der Goenoeng Ngilalaki
34846		V	GOET			Waitz, F.A.C.		s.n.			0	0	1855	Solanaceae	Solanum americanum Mill.	Solanum	americanum	Mill.		Knapp, S; Knapp, S; Knapp, S; Knapp, S; Knapp, S; Knapp, S; Knapp, S; Knapp, S;	0	1	2009			No	Asia-Tropical	Malesia	Indonesia	Java			sin. loc.				7°36'36' S, 110°42'41' E	-7.60989	110.711	0	0		Indonesia, Java: sin. loc.
73023	Type of Solanum nigrum L. forma uniflorum Miq. (isotype PAL)	V	PAL			Teysmann, J.E.		s.n.			0	0	0	Solanaceae	Solanum americanum Mill.	Solanum	americanum	Mill.		Knapp, S; Knapp, S; Knapp, S; Knapp, S; Knapp, S; Knapp, S; Knapp, S; Knapp, S;	0	9	2013			No	Asia-Tropical	Malesia	Indonesia	Java			sin. loc.					0	0	0	0		Indonesia, Java: sin. loc.
112365		V	A			Zollinger, H.		1279			0	0	0	Solanaceae	Solanum americanum Mill.	Solanum	americanum	Mill.		Knapp, S; Knapp, S; Knapp, S; Knapp, S; Knapp, S; Knapp, S; Knapp, S; Knapp, S;	0	5	2016			No	Asia-Tropical	Malesia	Indonesia	Java			sin. loc.					0	0	0	0		Indonesia, Java: sin. loc.
102928		V	US			Forbes, H.O.		3785			0	0	0	Solanaceae	Solanum americanum Mill.	Solanum	americanum	Mill.		Knapp, S; Knapp, S; Knapp, S; Knapp, S; Knapp, S; Knapp, S; Knapp, S; Knapp, S;	0	10	2015			No	Asia-Tropical	Malesia	Indonesia	Timor			sin. loc. [could be Timor or Timor-Leste]		7	GAZ	9°11'03' S, 125°06'42' E	-9.18406	125.112	0	0		Indonesia, Timor: sin. loc. [could be Timor or Timor-Leste]
128816	Type of Solanum rhinozerothis Blume (neotype L)	V	L			Blume, C.L. von		s.n.			0	0	0	Solanaceae	Solanum americanum Mill.	Solanum	americanum	Mill.		Särkinen, T	0	7	2017			No	Asia-Tropical	Malesia	Indonesia				sin. loc. [no locality in protologue either]					0	0	0	0		Indonesia: sin. loc. [no locality in protologue either]
120247		V	K,L			Kessler, P.J.A.		3103		et al.	31	3	2000	Solanaceae	Solanum americanum Mill.	Solanum	americanum	Mill.		Knapp, S; Knapp, S; Knapp, S; Knapp, S; Knapp, S; Knapp, S; Knapp, S; Knapp, S;	0	12	2016	herb ca. 50 cm tall; flowers white; fruits green		No	Asia-Tropical	Malesia	Indonesia	Sulawesi		Taweli Karumba	Sulawesi Tengah, Kecamatan Paul Taweli	forest along road		SPEC	0°43'48' S, 119°54'36' E Alt: 90m	-0.729972	119.91	90	0		Indonesia, Sulawesi, Taweli Karumba: Sulawesi Tengah, Kecamatan Paul Taweli
101676		V	A,US			Si Boeea, R.		5991			4	11	1933	Solanaceae	Solanum americanum Mill.	Solanum	americanum	Mill.		Knapp, S; Knapp, S; Knapp, S; Knapp, S; Knapp, S; Knapp, S; Knapp, S; Knapp, S;	0	6	2015			No	Asia-Tropical	Malesia	Indonesia	Sumatra			Tapianoeli, subdivision Toba, District Toetoepan, Toetoepan (topographic sheet 29 east of center)					0	0	0	0		Indonesia, Sumatra: Tapianoeli, subdivision Toba, District Toetoepan, Toetoepan (topographic sheet 29 east of center)	lohoetoe
129441		V	L			Widjaja, E.A.		1360			23	2	1980	Solanaceae	Solanum americanum Mill.	Solanum	americanum	Mill.		Knapp, S; Knapp, S; Knapp, S; Knapp, S; Knapp, S; Knapp, S; Knapp, S; Knapp, S;	0	9	2017			No	Asia-Tropical	Malesia	Indonesia	East Nusa Tenggara	Timor		Timor Tengah Selatan, Mollo Selatan, Hutan Naususu		ca.	GAZ	9°52'28' S, 124°13'07' E	-9.87453	124.219	0	0		Indonesia, East Nusa Tenggara, Timor: Timor Tengah Selatan, Mollo Selatan, Hutan Naususu	taulili
129437		V	L			Orststroom, S.J. van		13791			30	4	1950	Solanaceae	Solanum americanum Mill.	Solanum	americanum	Mill.		Knapp, S; Knapp, S; Knapp, S; Knapp, S; Knapp, S; Knapp, S; Knapp, S; Knapp, S;	0	9	2017	bloembron mist can de wit groengur, diam bloembrun 5.5 mm jonge bessen groen		No	Asia-Tropical	Malesia	Indonesia	Java	West Java		Tjibodes [Cibodas] (Gede), lage torgangspad van berghuis		ca.	GAZ	6°45'04' S, 107°00'53' E Alt: 1350m	-6.75105	107.015	1350	0		Indonesia, Java, West Java: Tjibodes [Cibodas] (Gede), lage torgangspad van berghuis
101673		V	L,US			Si Boeea, R.		9227			15	6	1936	Solanaceae	Solanum americanum Mill.	Solanum	americanum	Mill.		Knapp, S; Knapp, S; Knapp, S; Knapp, S; Knapp, S; Knapp, S; Knapp, S; Knapp, S;	0	6	2015			No	Asia-Tropical	Malesia	Indonesia	Sumatra	North Sumatra		vicinity of Aek Moente (Aer Moette), Asahan, northeast of Tomonean Dolok and west of Salabat		ca.	GAZ	2°34'39' N, 99°20'14' E Alt: 500m	2.5775	99.3372	500	0	ca.	Indonesia, Sumatra, North Sumatra: vicinity of Aek Moente (Aer Moette), Asahan, northeast of Tomonean Dolok and west of Salabat	lohoet
101695		V	A,US			Si Boeea, R.		8026			0	0	0	Solanaceae	Solanum americanum Mill.	Solanum	americanum	Mill.		Knapp, S; Knapp, S; Knapp, S; Knapp, S; Knapp, S; Knapp, S; Knapp, S; Knapp, S;	0	6	2015			No	Asia-Tropical	Malesia	Indonesia	Sumatra	North Sumatra		vicinityof Loemban Ria					0	0	0	0		Indonesia, Sumatra, North Sumatra: vicinityof Loemban Ria
120249		V	K			Elbert, J.		4547			4	3	1911	Solanaceae	Solanum americanum Mill.	Solanum	americanum	Mill.		Knapp, S; Knapp, S; Knapp, S; Knapp, S; Knapp, S; Knapp, S; Knapp, S; Knapp, S;	0	12	2016	frucht		No	Asia-Tropical	Malesia	Indonesia	Maluku		Wetar	'Wexar umbegung des Tihuscas'	Eucalyptuswald in Lumpf	4	GAZ	7°48' S, 126°18' E	-7.8	126.3	0	0		Indonesia, Maluku, Wetar: 'Wexar umbegung des Tihuscas'
120248		V	K			Idjan		63		Mochter	3	9	1951	Solanaceae	Solanum americanum Mill.	Solanum	americanum	Mill.		Knapp, S; Knapp, S; Knapp, S; Knapp, S; Knapp, S; Knapp, S; Knapp, S; Knapp, S;	0	12	2016	130 cm; flower white; fruit green; rare		No	Asia-Tropical	Malesia	Indonesia	Maluku		Ternate		growing on sandy place	4	GAZ	0°47' N, 127°22' E	0.783333	127.367	0	0		Indonesia, Maluku, Ternate	booso
129444		V	L			Idjan, ?		63		Mochtur, ?	3	9	1951	Solanaceae	Solanum americanum Mill.	Solanum	americanum	Mill.		Knapp, S; Knapp, S; Knapp, S; Knapp, S; Knapp, S; Knapp, S; Knapp, S; Knapp, S;	0	9	2017	raro; 130 cm; flower white; fruit green		No	Asia-Tropical	Malesia	Indonesia	North Maluku		Ternate		growing on a sandy place	7	GAZ	0°48'14' N, 127°20'32' E	0.803902	127.342	0	0		Indonesia, North Maluku, Ternate	booso
103434		V	MO	6476160		Miyazaki, T.		310334			14	10	2003	Solanaceae	Solanum americanum Mill.	Solanum	americanum	Mill.		Särkinen, T	0	10	2015			No	Asia-Temperate	Eastern Asia	Japan	Shikoku	Kochi		Between Zuchuu and Amaji, Ohtuki Town				32°48'56' N, 132°39'49' E Alt: 245m	32.8156	132.664	245	0		Japan, Shikoku, Kochi: Between Zuchuu and Amaji, Ohtuki Town
111160		V	E			Without Collector		s.n.			0	11	1907	Solanaceae	Solanum americanum Mill.	Solanum	americanum	Mill.		Knapp, S; Knapp, S; Knapp, S; Knapp, S; Knapp, S; Knapp, S; Knapp, S; Knapp, S;	0	0	0			No	Asia-Temperate	Eastern Asia	Japan	Bonin Islands		Ogarasawa	Bonin Island [Ogarasawa Islands]			GAZ	26°59'53' N, 14°13'05' E	26.9981	14.2181	0	0		Japan, Bonin Islands, Ogarasawa: Bonin Island [Ogarasawa Islands]
34553		V	B			Tamura, M.		26714		Okada, H. & Ueda, K.	24	3	1979	Solanaceae	Solanum americanum Mill.	Solanum	americanum	Mill.		Knapp, S; Knapp, S; Knapp, S; Knapp, S; Knapp, S; Knapp, S; Knapp, S; Knapp, S;	0	11	2008	flowers white, fruit dark purple		No	Asia-Temperate	Eastern Asia	Japan	Ryuku Islands	Izena Island		Chinjinyama	open grassy place			26°55'42' N, 127°56'28' E	26.9284	127.941	0	0		Japan, Ryuku Islands, Izena Island: Chinjinyama
103473		V	MO	1706857		Charette, L.A.		1866			8	8	1954	Solanaceae	Solanum americanum Mill.	Solanum	americanum	Mill.		Särkinen, T	0	10	2015	flowers white, fruits black		No	Asia-Temperate	Eastern Asia	Japan	Honshu			Honshu Island, on Iwakuni air base, Iwakuni City, on the N bank of the Imazu river, 25.6 miles west of Hiroshima city	on high dry open places of Miscanthus marsh in partial shade of tall herbs			34°10' N, 132°10' E Alt: 15m	34.1667	132.167	15	0		Japan, Honshu: Honshu Island, on Iwakuni air base, Iwakuni City, on the N bank of the Imazu river, 25.6 miles west of Hiroshima city
101973		V	MO	4248455		Koga, T.		146		Kurosawa, T.	16	10	1990	Solanaceae	Solanum americanum Mill.	Solanum	americanum	Mill.		Knapp, S; Knapp, S; Knapp, S; Knapp, S; Knapp, S; Knapp, S; Knapp, S; Knapp, S;	0	6	2015			No	Asia-Temperate	Eastern Asia	Japan	Honshu	Miyagi	Mount Inokurayama	Iwanuma-shi			SPEC	38°08' N, 140°50' E Alt: 50 - 250m	38.1333	140.833	50	250		Japan, Honshu, Miyagi, Mount Inokurayama: Iwanuma-shi
110435		V	GH			Tsugaru, S.		3378		Idzumi, H.; Inumochi, M.; Inumochi, I.; Miyake, N.; Miyake, T.; Kodama, M.; et al.	10	9	2006	Solanaceae	Solanum americanum Mill.	Solanum	americanum	Mill.		Särkinen, T	0	3	2016			No	Asia-Temperate	Eastern Asia	Japan	Honshu			Kameoka, Kyoto, Japan, Honshu, Kyoto-fu, Mikkaichi, Umaji-cho, Kaeoka-shi					0	0	0	0		Japan, Honshu: Kameoka, Kyoto, Japan, Honshu, Kyoto-fu, Mikkaichi, Umaji-cho, Kaeoka-shi
110611		V	E			Moran, R.V.		4978			12	3	1955	Solanaceae	Solanum americanum Mill.	Solanum	americanum	Mill.		Knapp, S; Knapp, S; Knapp, S; Knapp, S; Knapp, S; Knapp, S; Knapp, S; Knapp, S;	0	0	0			No	Asia-Temperate	Eastern Asia	Japan	Okinawa	Okinawa		North of Kadena.	Roadside weed			26°22'00' N, 127°45'04' E	26.3667	127.751	0	0		Japan, Okinawa, Okinawa: North of Kadena.
120089		V	K			Furuse, M.		7793			12	1	1975	Solanaceae	Solanum americanum Mill.	Solanum	americanum	Mill.		Särkinen, T	29	11	2016			No	Asia-Temperate	Eastern Asia	Japan	Bonin Islands			Oho-mura Is. Chichi-jima, Ogasawara Islands (Bonin Islands)	alien plants? on sandy beach				0	0	0	0		Japan, Bonin Islands: Oho-mura Is. Chichi-jima, Ogasawara Islands (Bonin Islands)
112484		V	A			Furuse, M.		s.n.			5	9	1962	Solanaceae	Solanum americanum Mill.	Solanum	americanum	Mill.		Knapp, S; Knapp, S; Knapp, S; Knapp, S; Knapp, S; Knapp, S; Knapp, S; Knapp, S;	0	5	2016			No	Asia-Temperate	Eastern Asia	Japan				Ryokkai-mura, Sambu-gun, Prov, Kadzusa, Prefeceture China, Hondo	sea side				0	0	0	0		Japan: Ryokkai-mura, Sambu-gun, Prov, Kadzusa, Prefeceture China, Hondo
128973		V	K			Furuse, M.		40504			0	0	0	Solanaceae	Solanum americanum Mill.	Solanum	americanum	Mill.		Knapp, S; Knapp, S; Knapp, S; Knapp, S; Knapp, S; Knapp, S; Knapp, S; Knapp, S;	0	8	2017			No	Asia-Temperate	Eastern Asia	Japan	Honshu			Ryokki-mura Sambu-gun Prov. Kadzusa, Pref. Chiba, Hondo	sea side	ca.	GAZ	35°36'01' N, 140°05'36' E	35.6003	140.093	0	0		Japan, Honshu: Ryokki-mura Sambu-gun Prov. Kadzusa, Pref. Chiba, Hondo
101974		V	A,MO	5088521		Yonekura, K.		3620			31	12	1994	Solanaceae	Solanum americanum Mill.	Solanum	americanum	Mill.		Knapp, S; Knapp, S; Knapp, S; Knapp, S; Knapp, S; Knapp, S; Knapp, S; Knapp, S;	0	6	2015			No	Asia-Temperate	Eastern Asia	Japan	Kyushu	Nagasaki		Sasebo-shi, Yokoo-cho	sunny roadside		SPEC	33°11'15' N, 129°42'50' E Alt: 130m	33.1875	129.714	130	0	ca.	Japan, Kyushu, Nagasaki: Sasebo-shi, Yokoo-cho
101971		V	MO	6289804		Yonekura, K.		97453		Nagamatsu, D.	6	10	1997	Solanaceae	Solanum americanum Mill.	Solanum	americanum	Mill.		Knapp, S; Knapp, S; Knapp, S; Knapp, S; Knapp, S; Knapp, S; Knapp, S; Knapp, S;	0	6	2015			No	Asia-Temperate	Eastern Asia	Japan	Honshu	Miyagi		Sendai-shi, Taihaku-ku, Tomizawa-2-chome, around Tomizawa site museum			SPEC	38°12' N, 140°52' E Alt: 15m	38.2	140.867	15	0	ca.	Japan, Honshu, Miyagi: Sendai-shi, Taihaku-ku, Tomizawa-2-chome, around Tomizawa site museum
128972		V	K			Furuse, M.		1962			8	1	1972	Solanaceae	Solanum americanum Mill.	Solanum	americanum	Mill.		Knapp, S; Knapp, S; Knapp, S; Knapp, S; Knapp, S; Knapp, S; Knapp, S; Knapp, S;	0	8	2017			No	Asia-Temperate	Eastern Asia	Japan	Ryuku Islands			Yoshiwara, Is. Ishigakim Pref. Okinawa			GAZ	24°24'27' N, 124°11'39' E	24.4074	124.194	0	0		Japan, Ryuku Islands: Yoshiwara, Is. Ishigakim Pref. Okinawa
112394		V	GH,K			Wright, C.		196			0	0	1853	Solanaceae	Solanum americanum Mill.	Solanum	americanum	Mill.		Knapp, S; Knapp, S; Knapp, S; Knapp, S; Knapp, S; Knapp, S; Knapp, S; Knapp, S;	0	5	2016			No	Asia-Temperate	Eastern Asia	Japan	Bonin Islands								0	0	0	0		Japan, Bonin Islands
69716		V	BM,K			Kässner, L.C.T.		434			22	3	1902	Solanaceae	Solanum americanum Mill.	Solanum	americanum	Mill.		Knapp, S; Knapp, S; Knapp, S; Knapp, S; Knapp, S; Knapp, S; Knapp, S; Knapp, S;	0	6	2015			No	Africa	East Tropical Africa	Kenya	Coast	Kwale		Inepanga, Chumpe Swano, Daruma District				Alt: 120m	0	0	120	0		Kenya, Coast, Kwale: Inepanga, Chumpe Swano, Daruma District
36336		V	BM			Prescott-Decie, M.E. Mrs		s.n.			0	0	1926	Solanaceae	Solanum americanum Mill.	Solanum	americanum	Mill.		Knapp, S; Särkinen, T	0	3	2016			No	Africa	East Tropical Africa	Kenya	Central	Machakos		Kilima Kiu					0	0	0	0		Kenya, Central, Machakos: Kilima Kiu
98052		V	BM			Taylor, W.E.		s.n.			0	8	0	Solanaceae	Solanum americanum Mill.	Solanum	americanum	Mill.		Särkinen, T	0	11	2014	'mpilimplil' red pepper		No	Africa	East Tropical Africa	Kenya	Coast			Rabai Hills [Mombaz]					0	0	0	0		Kenya, Coast: Rabai Hills [Mombaz]
36346		V	BM			Taylor, W.E.		s.n.			0	7	1885	Solanaceae	Solanum americanum Mill.	Solanum	americanum	Mill.		Knapp, S; Särkinen, T	0	3	2016			No	Africa	East Tropical Africa	Kenya	Coast	Kilifi		Rabai Hills, Mombaz.				3°56'12' S, 39°33'54' E	-3.93667	39.5649	0	0		Kenya, Coast, Kilifi: Rabai Hills, Mombaz.
36393		V	BM			Taylor, W.E.		s.n.			0	9	1885	Solanaceae	Solanum americanum Mill.	Solanum	americanum	Mill.		Knapp, S; Knapp, S; Knapp, S; Knapp, S; Knapp, S; Knapp, S; Knapp, S; Knapp, S;	0	3	2016			No	Africa	East Tropical Africa	Kenya				Rabai Hills, Mombaz._x000D_ Place Kisulutini.				3°56'12' S, 39°33'54' E	-3.93667	39.5649	0	0		Kenya: Rabai Hills, Mombaz._x000D_ Place Kisulutini.	Mnairi
105359		V	K			Robertson, S.A.		3454			1	11	1982	Solanaceae	Solanum americanum Mill.	Solanum	americanum	Mill.		Knapp, S; Knapp, S; Knapp, S; Knapp, S; Knapp, S; Knapp, S; Knapp, S; Knapp, S;	0	1	2016	white flowers		No	Africa	East Tropical Africa	Kenya	Coast		Magarini		weed of cassava plots		SPEC	3°03' S, 40°02' E Alt: 50m	-3.05	40.0333	50	0		Kenya, Coast, Magarini
129196		V	P			Poilane, E.		11791			24	1	1925	Solanaceae	Solanum americanum Mill.	Solanum	americanum	Mill.		Knapp, S; Knapp, S; Knapp, S; Knapp, S; Knapp, S; Knapp, S; Knapp, S; Knapp, S;	0	8	2017	plante etaleé sur le sol; fleurs blanches et fruits noirs tres luisants		No	Asia-Tropical	Indo-China	Laos	Savannakhet			km 20 route de Savannakhet à Quang Tri	aux abords d'une habitation; sol sableux humide		GAZ	16°41'09' N, 104°55'14' E	16.6859	104.921	0	0		Laos, Savannakhet: km 20 route de Savannakhet à Quang Tri
129198		V	P			Pottier, R.		36	c		2	3	1932	Solanaceae	Solanum americanum Mill.	Solanum	americanum	Mill.		Knapp, S; Knapp, S; Knapp, S; Knapp, S; Knapp, S; Knapp, S; Knapp, S; Knapp, S;	0	8	2017	herbe		No	Asia-Tropical	Indo-China	Laos	Luang Prabang			prov. Louang Prabang, Ban Long O	bord de fleuve; foret claire		GAZ	19°15'55' N, 102°25'02' E	19.2654	102.417	0	0		Laos, Luang Prabang: prov. Louang Prabang, Ban Long O	kok mak, phet nam
129199		V	P			Pottier, R.		171			22	6	1922	Solanaceae	Solanum americanum Mill.	Solanum	americanum	Mill.		Knapp, S; Knapp, S; Knapp, S; Knapp, S; Knapp, S; Knapp, S; Knapp, S; Knapp, S;	0	8	2017			No	Asia-Tropical	Indo-China	Laos	Luang Prabang			prov. Louang Prabang, Ban Xiengmène, rive du Mékong			GAZ	19°54'02' N, 102°08'18' E Alt: 300m	19.9006	102.138	300	0		Laos, Luang Prabang: prov. Louang Prabang, Ban Xiengmène, rive du Mékong	kheng nam
129195		V	P			Miéville, R.		37297			0	0	1917	Solanaceae	Solanum americanum Mill.	Solanum	americanum	Mill.		Knapp, S; Knapp, S; Knapp, S; Knapp, S; Knapp, S; Knapp, S; Knapp, S; Knapp, S;	0	8	2017			No	Asia-Tropical	Indo-China	Laos	Xiangkhouang			province de Tranminh, environs de Xieng-Khouang		ca.	GAZ	19°24'11' N, 103°17'28' E	19.403	103.291	0	0		Laos, Xiangkhouang: province de Tranminh, environs de Xieng-Khouang
129193		V	P			Tixier, M.P.		s.n.			8	4	1955	Solanaceae	Solanum americanum Mill.	Solanum	americanum	Mill.		Knapp, S; Knapp, S; Knapp, S; Knapp, S; Knapp, S; Knapp, S; Knapp, S; Knapp, S;	0	8	2017			No	Asia-Tropical	Indo-China	Laos				sin. loc.	adventice, champ de tabac				0	0	0	0		Laos: sin. loc.
129197		V	P			Spire, C.J.		1060			0	0	0	Solanaceae	Solanum americanum Mill.	Solanum	americanum	Mill.		Knapp, S; Knapp, S; Knapp, S; Knapp, S; Knapp, S; Knapp, S; Knapp, S; Knapp, S;	0	8	2017	herbacée, blanche		No	Asia-Tropical	Indo-China	Laos				sin. loc. [label has Laos crossed out and Vietnam written in, but databased at P as Laos]					0	0	0	0		Laos: sin. loc. [label has Laos crossed out and Vietnam written in, but databased at P as Laos]
101964		V	MO	5778985		Jansen, J.W.A.		1193			18	1	1969	Solanaceae	Solanum americanum Mill.	Solanum	americanum	Mill.		Särkinen, T	0	6	2017	herb about 2 ft high; leaves papery, dull, dark green; calyx green; corolla white, anthers yellow; fruits green		No	Africa	West Tropical Africa	Liberia	Sinoe			near airport [on coast near Greenville]	savanna vegetation		GAZ	5°01'53' N, 9°03'55' W	5.03132	-9.06527	0	0		Liberia, Sinoe: near airport [on coast near Greenville]
103236		V	K			Marten, A.M. van		100			18	9	1963	Solanaceae	Solanum americanum Mill.	Solanum	americanum	Mill.		Knapp, S; Knapp, S; Knapp, S; Knapp, S; Knapp, S; Knapp, S; Knapp, S; Knapp, S;	0	11	2015	herb 50 cm high, on dunghill; stem pale green, shiny; leaves dull dark green above, paler beneath flowers with white-yellowish corolla, yellow stamens; fruits pale green		No	Africa	West Tropical Africa	Liberia	Montserrado		Sinkor	near Monrovia	on dunghill	5	GAZ	6°17' N, 10°45' W	6.27543	-10.7448	0	0		Liberia, Montserrado, Sinkor: near Monrovia
103237		V	K,MO	2115459		Adam, J.G.		20529			9	1	1965	Solanaceae	Solanum americanum Mill.	Solanum	americanum	Mill.		Knapp, S; Knapp, S; Knapp, S; Knapp, S; Knapp, S; Knapp, S; Knapp, S; Knapp, S;	0	11	2015			No	Africa	West Tropical Africa	Liberia	Nimba			Nimba Expedition	ruderale				0	0	0	0		Liberia, Nimba: Nimba Expedition
104514		V	B,GH			Dinklage, M.		2116			15	10	1899	Solanaceae	Solanum americanum Mill.	Solanum	americanum	Mill.		Knapp, S; Knapp, S; Knapp, S; Knapp, S; Knapp, S; Knapp, S; Knapp, S; Knapp, S;	0	12	2015	[label illegible]		No	Africa	West Tropical Africa	Liberia	Grand Bassa		Grand Bassa			2	GAZ	5°56' N, 10°05' W Alt: 2m	5.92517	-10.0777	2	0	ca.	Liberia, Grand Bassa, Grand Bassa
25593		V	K			Balfour, I.B.		s.n.			0	0	0	Solanaceae	Solanum americanum Mill.	Solanum	americanum	Mill.		Särkinen, T	0	11	2015			No	Africa	Western Indian Ocean	Madagascar				[Bourbon]				21°08'06' S, 55°34'52' E	-21.1349	55.5812	0	0		Madagascar: [Bourbon]
25600		V	K,P			Decary, R.		6179			1	4	1928	Solanaceae	Solanum americanum Mill.	Solanum	americanum	Mill.		Särkinen, T	0	11	2015			No	Africa	Western Indian Ocean	Madagascar				[Guybohimanga]					0	0	0	0		Madagascar: [Guybohimanga]
25057		V	K,P			Humbert, H.		19091			0	1	1938	Solanaceae	Solanum americanum Mill.	Solanum	americanum	Mill.		Särkinen, T	0	11	2015	Feuiiles molles ternes et sombres dessus plus pâles dessous; nervures paires saillantes dessus dans la moitié inférieure du limbe saillante davantage dessous. Pétales blancs teintés de vert pâle à la partie médiane-inférieure, filets et anthères jaunes, s.		No	Africa	Western Indian Ocean	Madagascar	Antsiranana	Antsiranana Rural	Analamera	a la base Nord des collines et plateaux calcaires de l'Analamera (province de Diego-Suarez)	Alluvions sablonneux de la Betsieka, affluent du Rodo.		GAZ	12°50'00' S, 49°30' E Alt: 10 - 20m	-12.8333	49.5	10	20		Madagascar, Antsiranana, Antsiranana Rural, Analamera: a la base Nord des collines et plateaux calcaires de l'Analamera (province de Diego-Suarez)	Anamama	Malgache
60488		V	EA,MO	2322651		Croat, T.B.		28522			16	1	1975	Solanaceae	Solanum americanum Mill.	Solanum	americanum	Mill.		Särkinen, T	0	0	2015	Plant to 1m high with white flowers, green globose fruits.		No	Africa	Western Indian Ocean	Madagascar	Antananarivo		Ahimangakely	Along route number 2 to Tamstavive from Tananarive between Ahimangakely and Carion, in valley between Ampasimbe River.				18°53'13' S, 47°42'25' E Alt: 800 - 1000m	-18.887	47.7069	800	1000		Madagascar, Antananarivo, Ahimangakely: Along route number 2 to Tamstavive from Tananarive between Ahimangakely and Carion, in valley between Ampasimbe River.
19912		V	MO		MO-1058679	Dorr, L.J.		2729			6	2	1984	Solanaceae	Solanum americanum Mill.	Solanum	americanum	Mill.		D'Arcy, WG	0	0	1993	Weed, in rock garden.		No	Africa	Western Indian Ocean	Madagascar	Antananarivo		Parc Tsimbazaza	Antananarivo. Parc de Tsimbazaza.			SPEC	18°55' S, 47°31' E Alt: 1300m	-18.9167	47.5167	1300	0		Madagascar, Antananarivo, Parc Tsimbazaza: Antananarivo. Parc de Tsimbazaza.
109743		V	MO			D'Arcy, W.G.		15304		Rakotozafy, A.	6	5	1983	Solanaceae	Solanum americanum Mill.	Solanum	americanum	Mill.		Särkinen, T	0	9	2015	Flowers white, street weed.		No	Africa	Western Indian Ocean	Madagascar	Antananarivo	Vakinankaratra		Behenjy			SPEC	19°12'00' S, 47°29'00' E Alt: 1400m	-19.2	47.4833	1400	0		Madagascar, Antananarivo, Vakinankaratra: Behenjy
109744		V	MO	3028400		D'Arcy, W.G.		15305		Rakotozafy, A.	6	5	1983	Solanaceae	Solanum americanum Mill.	Solanum	americanum	Mill.		Särkinen, T	0	9	2015	Corolla mauve, 4 parted, street weed.		No	Africa	Western Indian Ocean	Madagascar	Antananarivo	Vakinankaratra		Behenjy			SPEC	19°12'00' S, 47°29'00' E Alt: 1400m	-19.2	47.4833	1400	0		Madagascar, Antananarivo, Vakinankaratra: Behenjy
109745		V	MO	5075786	MO-1058678	D'Arcy, W.G.		15212		Rakotozafy, A.	23	4	1983	Solanaceae	Solanum americanum Mill.	Solanum	americanum	Mill.		Särkinen, T	0	9	2015	Flowers white, berries black.		No	Africa	Western Indian Ocean	Madagascar	Antananarivo	Analamanga		Between village of Ambatofotsy, (ca. 20 km S of Tananarive) and irrigated lands flanking River Sisaony.	irrigated lands		SPEC	19°05'00' S, 47°34'00' E Alt: 1200 - 1300m	-19.0833	47.5667	1200	1300		Madagascar, Antananarivo, Analamanga: Between village of Ambatofotsy, (ca. 20 km S of Tananarive) and irrigated lands flanking River Sisaony.
19984		V	MO			Rakotozafy, A.		59			0	8	1961	Solanaceae	Solanum americanum Mill.	Solanum	americanum	Mill.		D'Arcy, WG	0	0	1993	n.v. Anamamy		No	Africa	Western Indian Ocean	Madagascar	Antananarivo		Tananarive	bord de route Tananarive			SPEC	18°55'00' S, 47°32'00' E Alt: 1200 - 1500m	-18.9167	47.5333	1200	1500		Madagascar, Antananarivo, Tananarive: bord de route Tananarive
25010		V	P			Bosser, J.M.		926			0	6	1951	Solanaceae	Solanum americanum Mill.	Solanum	americanum	Mill.	OK	Knapp, S; Knapp, S; Knapp, S; Knapp, S; Knapp, S; Knapp, S; Knapp, S; Knapp, S;	0	9	2016	Grimpe en s'appuyant aux végétaux environnants.		No	Africa	Western Indian Ocean	Madagascar	Antananarivo	Fenoarivo-Centre	Beanana	centre Ouest, vestige forestier, sur le Tampokatsa			GAZ	18°23'00' S, 46°22' E	-18.3833	46.3667	0	0		Madagascar, Antananarivo, Fenoarivo-Centre, Beanana: centre Ouest, vestige forestier, sur le Tampokatsa
103443		V	K,MO	4787336		Nusbaumer, L.	LN	1674		Ranirison, P.	24	11	2005	Solanaceae	Solanum americanum Mill.	Solanum	americanum	Mill.		Särkinen, T	0	10	2015	herbacee, 0.2m; 5 P blac reflechis, 5 E jaune conniventes, poricide, 1 style blac passant entre les E et les depassant		No	Africa	Western Indian Ocean	Madagascar	Antsiranana	Vohemar	Vohemar	Daraina, foret de Binara, a 410m du point cote 1094, au 142 degrees, Prov. de Diego-Suarez/Antsiranana, sous-prefecture de Vohemar, commune rurale de Daraina	forest semi-decidue sur bloc de 3-5m de diametre sans acces direct au sol, pente 20, orientation 160, versant, metre 200 du releve L15, echantillon seche a l'air chaud (gaz), photographie in situ			13°15'55' S, 49°36'08' E Alt: 900m	-13.2652	49.6022	900	0		Madagascar, Antsiranana, Vohemar, Vohemar: Daraina, foret de Binara, a 410m du point cote 1094, au 142 degrees, Prov. de Diego-Suarez/Antsiranana, sous-prefecture de Vohemar, commune rurale de Daraina
19856		V	MO	3523025		Schatz, G.E.		1444		Lowry, P.P.	18	8	1987	Solanaceae	Solanum americanum Mill.	Solanum	americanum	Mill.		Särkinen, T	0	0	2015	Shrub less than 1 m tall at roadside. Leaves medium green. Calyx green; petals white, anthers yellow. Fruit purple.		No	Africa	Western Indian Ocean	Madagascar	Fianarantsoa		Ranomafana PN	Eastern Domain: 7-10 km W. of Ranomafana, along road and N. of the Namorona River.	Wet escarpement forest.		SPEC	21°16' S, 47°25' E Alt: 1130m	-21.2667	47.4167	1130	0		Madagascar, Fianarantsoa, Ranomafana PN: Eastern Domain: 7-10 km W. of Ranomafana, along road and N. of the Namorona River.
109742		V	MO	3028398		D'Arcy, W.G.		15307		Rakotozafy, A.	7	5	1983	Solanaceae	Solanum americanum Mill.	Solanum	americanum	Mill.		Särkinen, T	0	9	2015	Flowers white, street weed. (Calyx suggestive of S. scabrum).		No	Africa	Western Indian Ocean	Madagascar	Antananarivo	Vakinankaratra		Edge of Ambatolampy.			SPEC	19°23'00' S, 47°25'00' E Alt: 1500m	-19.3833	47.4167	1500	0		Madagascar, Antananarivo, Vakinankaratra: Edge of Ambatolampy.
25110		V	P			Seyrig, A.		163			0	10	1942	Solanaceae	Solanum americanum Mill.	Solanum	americanum	Mill.		D'Arcy, WG	0	0	1993	Plante hérbacée d'1 m de haut. Fleurs en Octobre, et sans doute pendant toute la saison des pluies.		No	Africa	Western Indian Ocean	Madagascar	Toliara	Bekily	Ampandrandava	entre Bekily et Tsivory	Jardins et environs frais.		GAZ	24°05'00' S, 45°42' E Alt: 750m	-24.0833	45.7	750	0		Madagascar, Toliara, Bekily, Ampandrandava: entre Bekily et Tsivory
25008		V	P			Benoist, R.		62			5	8	1950	Solanaceae	Solanum americanum Mill.	Solanum	americanum	Mill.		D'Arcy, WG	0	0	1993			No	Africa	Western Indian Ocean	Madagascar	Antananarivo	Antananarivo-Nord	Tananarive	environ de Tananarive	Rizière et coteaux secs.		GAZ	18°55' S, 47°31' E	-18.9167	47.5167	0	0		Madagascar, Antananarivo, Antananarivo-Nord, Tananarive: environ de Tananarive
25078		V	P			Léandri, J.		3092		Bosser, J.M. & Peltier, M.	7	2	1960	Solanaceae	Solanum americanum Mill.	Solanum	americanum	Mill.		D'Arcy, WG	0	0	1993	Liane à fruit noir, petites fleur blanches.		No	Africa	Western Indian Ocean	Madagascar	Antananarivo			environs d'Andromasina (30 km SSE. de Tananarive)	Reste de forêt primitive.			19°10' S, 47°37' E Alt: 1400 - 1500m	-19.1667	47.6167	1400	1500		Madagascar, Antananarivo: environs d'Andromasina (30 km SSE. de Tananarive)
25030		V	K,P			Decary, R.		6656			29	7	1928	Solanaceae	Solanum americanum Mill.	Solanum	americanum	Mill.	OK	Knapp, S; Knapp, S; Knapp, S; Knapp, S; Knapp, S; Knapp, S; Knapp, S; Knapp, S;	0	9	2016			No	Africa	Western Indian Ocean	Madagascar	Antananarivo			environs de Tananarive	Sur des rochers humides.			18°54'54' S, 47°31'54' E	-18.9149	47.5316	0	0		Madagascar, Antananarivo: environs de Tananarive
24885		V	P			Allorge, L.		2632		Rakotozafy, A.	9	2	2001	Solanaceae	Solanum americanum Mill.	Solanum	americanum	Mill.		Knapp, S; Knapp, S; Knapp, S; Knapp, S; Knapp, S; Knapp, S; Knapp, S; Knapp, S;	0	1	2016	Plante de 50 cm de haut à fleurs blanches et étamines saillantes jaunes; fruits sphériques noirs.		No	Africa	Western Indian Ocean	Madagascar	Fianarantsoa	Fianarantsoa Rural	Fianarantsoaoa	Fianarantsoa, sur talus			GAZ	21°26' S, 47°05' E	-21.4333	47.0833	0	0		Madagascar, Fianarantsoa, Fianarantsoa Rural, Fianarantsoaoa: Fianarantsoa, sur talus
19905		V	MO	5346778		Miller, J.S.		8833		Bradford, J.; Rakotonasolo, F. & Randrianasolo, A.	26	10	1996	Solanaceae	Solanum americanum Mill.	Solanum	americanum	Mill.		Knapp, S; Knapp, S; Knapp, S; Knapp, S; Knapp, S; Knapp, S; Knapp, S; Knapp, S;	0	5	2012	Herb; corollas white; fruits green.		No	Africa	Western Indian Ocean	Madagascar	Toamasina		Analalava	Forêt d'Analalava, 8 km W of Foulpointe.	Disturbed forest on laterite.		SPEC	17°42'20' S, 49°26'29' E Alt: 60m	-17.7055	49.4415	60	0		Madagascar, Toamasina, Analalava: Forêt d'Analalava, 8 km W of Foulpointe.
19866		V	K,MO,P			Humbert, H.		19707			10	12	1946	Solanaceae	Solanum americanum Mill.	Solanum	americanum	Mill.		Särkinen, T	0	11	2015	Vallon humide (près de cultures).		No	Africa	Western Indian Ocean	Madagascar	Toliara		[Zombitsy]	Forêt entre Lambomakandro et Sakaraha. Forêt tropophile sur sables siliceux en grès. Bassin de Fiherenana près de la rivière Keliambondrona. 6e voyage			SPEC	22°46' S, 44°40' E Alt: 400m	-22.7667	44.6667	400	0		Madagascar, Toliara, [Zombitsy]: Forêt entre Lambomakandro et Sakaraha. Forêt tropophile sur sables siliceux en grès. Bassin de Fiherenana près de la rivière Keliambondrona. 6e voyage
109922		V	MO	3707658		Humbert, H.		19707			10	12	1946	Solanaceae	Solanum americanum Mill.	Solanum	americanum	Mill.		Särkinen, T	0	9	2015			No	Africa	Western Indian Ocean	Madagascar	Toliara	Atsimo-Andrefana		Forêt entre Lambomakandro et Sakaraha. Zombitsy. Bassin de Fiherenana près de la rivière Keliambondrona. 6e voyage	Vallon humide (près de cultures), Forêt tropophile sur sables siliceux en grès.		SPEC	22°46'00' S, 44°40'00' E Alt: 400m	-22.7667	44.6667	400	0		Madagascar, Toliara, Atsimo-Andrefana: Forêt entre Lambomakandro et Sakaraha. Zombitsy. Bassin de Fiherenana près de la rivière Keliambondrona. 6e voyage
25597		V	K			Decary, R.		755	[b]		27	6	1921	Solanaceae	Solanum americanum Mill.	Solanum	americanum	Mill.		Särkinen, T	0	11	2015			No	Africa	Western Indian Ocean	Madagascar	Toamasina	Ambatondrazaka	Lac Alaotra	Ilot d'Ambato			GAZ	17°30' S, 48°30' E	-17.5	48.5	0	0		Madagascar, Toamasina, Ambatondrazaka, Lac Alaotra: Ilot d'Ambato
110180		V	MO	6298322	MO-2450240	Taylor, C.M.		12967		Madaka, ?	6	5	2010	Solanaceae	Solanum americanum Mill.	Solanum	americanum	Mill.		Särkinen, T	0	9	2015	Herb ca. 0.5 m tall; corolla bright clean white, anthers yellow, ripe fruit black with purple juice.		No	Africa	Western Indian Ocean	Madagascar	Antsiranana	Sava		Makirovana Massif, N of Sambava. From camp on lower southern side uphill toward NE for ca. 1 km.	Secondary and impacted native vegetation, disturbed by logging, vanilla cultivation, and shifting cultivation.		SPEC	14°09'59' S, 49°57'09' E Alt: 415 - 591m	-14.1664	49.9525	415	591		Madagascar, Antsiranana, Sava: Makirovana Massif, N of Sambava. From camp on lower southern side uphill toward NE for ca. 1 km.
109757		V	MO	3708058		D'Arcy, W.G.		17697			14	9	1987	Solanaceae	Solanum americanum Mill.	Solanum	americanum	Mill.		Särkinen, T	0	9	2015	Fruits shiny.		No	Africa	Western Indian Ocean	Madagascar	Antsiranana	DIANA		Mont Ambohitra, ca 20 km S of Antsiranana.			SPEC	12°27'00' S, 49°16'00' E Alt: 300m	-12.45	49.2667	300	0		Madagascar, Antsiranana, DIANA: Mont Ambohitra, ca 20 km S of Antsiranana.
109758		V	MO	3708057	MO-1164119	D'Arcy, W.G.		17698			14	9	1987	Solanaceae	Solanum americanum Mill.	Solanum	americanum	Mill.		Särkinen, T	0	9	2015	Fruits black, robust plant		No	Africa	Western Indian Ocean	Madagascar	Antsiranana	DIANA		Mont Ambohitra, ca 20 km S of Antsiranana.			SPEC	12°27'00' S, 49°16'00' E Alt: 300m	-12.45	49.2667	300	0		Madagascar, Antsiranana, DIANA: Mont Ambohitra, ca 20 km S of Antsiranana.
25013		V	K,MO,P	2322652		Croat, T.B.		28489			15	1	1975	Solanaceae	Solanum americanum Mill.	Solanum	americanum	Mill.		Särkinen, T	0	11	2015	Ca. 7 m tall; flowers white; fruits green to purple.		No	Africa	Western Indian Ocean	Madagascar	Antananarivo	Antananarivo-Nord	Tananarive	Prov. Tananarive, Dist. Imerina			GAZ	18°55' S, 47°31' E Alt: 1000m	-18.9167	47.5167	1000	0		Madagascar, Antananarivo, Antananarivo-Nord, Tananarive: Prov. Tananarive, Dist. Imerina
25032		V	P			Geay, F.		8096			0	0	1909	Solanaceae	Solanum americanum Mill.	Solanum	americanum	Mill.		D'Arcy, WG	0	0	1993			No	Africa	Western Indian Ocean	Madagascar	Fianarantsoa	Mananjary	Mananjary	Province de Mananjary, zone côtière	Zone côtière.		GAZ	21°13'00' S, 48°20'00' E	-21.2167	48.3333	0	0		Madagascar, Fianarantsoa, Mananjary, Mananjary: Province de Mananjary, zone côtière
25598		V	K			Wilson, J.		19			3	9	1986	Solanaceae	Solanum americanum Mill.	Solanum	americanum	Mill.		Särkinen, T	0	11	2015			No	Africa	Western Indian Ocean	Madagascar	Antsiranana		Diego Suarez	River Cave, canyon forestiere, Ankarana	Dry silty river bed, annually flooded.			12°55'03' S, 49°07'04' E Alt: 120m	-12.9175	49.1178	120	0		Madagascar, Antsiranana, Diego Suarez: River Cave, canyon forestiere, Ankarana
109747		V	MO	5075796		D'Arcy, W.G.		15201		Randrianasolo, V.	22	4	1983	Solanaceae	Solanum americanum Mill.	Solanum	americanum	Mill.		Särkinen, T	0	9	2015	Fruit green.		No	Africa	Western Indian Ocean	Madagascar	Antananarivo	Analamanga		Road from airport to Tananarive.			SPEC	18°55'00' S, 47°31'00' E Alt: 1300m	-18.9167	47.5167	1300	0		Madagascar, Antananarivo, Analamanga: Road from airport to Tananarive.
109741		V	MO	3028382	MO-1164105	D'Arcy, W.G.		15348		Rakotozafy, A.	10	5	1983	Solanaceae	Solanum americanum Mill.	Solanum	americanum	Mill.		Särkinen, T	0	9	2015	Flowers white.		No	Africa	Western Indian Ocean	Madagascar	Toliara	Anosy		Seacoast, Fort Dauphin.			SPEC	25°02'00' S, 47°00' E Alt: 2m	-25.0333	47	2	0		Madagascar, Toliara, Anosy: Seacoast, Fort Dauphin.
19837		V	MO			Descoings, B.		775			5	9	1955	Solanaceae	Solanum americanum Mill.	Solanum	americanum	Mill.		D'Arcy, WG	0	0	1993			No	Africa	Western Indian Ocean	Madagascar	Toliara		Mangoky	SUD-Ouest: bas Mangoky				21°39'56' S, 44°30'03' E	-21.6654	44.5007	0	0		Madagascar, Toliara, Mangoky: SUD-Ouest: bas Mangoky
25685		V	K,MO,MO,P	4567382		Malcomber, S.T.		1716		Leeuwenberg, A.J.M.; Bergen, M. van; Andriantiana, J. & Randriamampionona, B.	16	11	1992	Solanaceae	Solanum americanum Mill.	Solanum	americanum	Mill.		Särkinen, T	0	0	2015	Herb to 40 cm tall, flowers white, stamens, yellow, berries dark green turning black.		No	Africa	Western Indian Ocean	Madagascar	Antsiranana	Antsiranana Rural	Joffreville	SW of Antsiranana, Parc National de Montagne d'Ambre				12°32'00' S, 49°11'00' E Alt: 990 - 1100m	-12.5333	49.1833	990	1100		Madagascar, Antsiranana, Antsiranana Rural, Joffreville: SW of Antsiranana, Parc National de Montagne d'Ambre
25014		V	K,MO,P	2322655		Croat, T.B.		28440			15	1	1975	Solanaceae	Solanum americanum Mill.	Solanum	americanum	Mill.		Särkinen, T	0	10	2015	Ca. 1 m tall or less; flowers white; fruit green to purple.		No	Africa	Western Indian Ocean	Madagascar	Antananarivo	Antananarivo-Nord	Tananarive	Tananarive, vicinity of city center			GAZ	18°55' S, 47°31' E Alt: 1000m	-18.9167	47.5167	1000	0		Madagascar, Antananarivo, Antananarivo-Nord, Tananarive: Tananarive, vicinity of city center
109759		V	MO	3028434		D'Arcy, W.G.		15282			2	5	1983	Solanaceae	Solanum americanum Mill.	Solanum	americanum	Mill.		Särkinen, T	0	9	2015	Fruit black, weed in ornamental planting in front of Hotel Neptune.		No	Africa	Western Indian Ocean	Madagascar	Toamasina	Atsinanana		Toamasina (Tamatave) along the foredune to 8 km north.			SPEC	18°05' S, 49°24' E Alt: 2 - 10m	-18.1	49.4	2	10		Madagascar, Toamasina, Atsinanana: Toamasina (Tamatave) along the foredune to 8 km north.
25055		V	P			Humbert, H.		13124			0	12	1933	Solanaceae	Solanum americanum Mill.	Solanum	americanum	Mill.		D'Arcy, WG	0	0	1993			No	Africa	Western Indian Ocean	Madagascar	Toliara		Morahariva	Vallée de la Manambolo (bassin du Mangrare), au confluant de la Sakamalio: mont Morahariva		ca.		24°32'00' S, 46°38'00' E Alt: 1000 - 1200m	-24.5333	46.6333	1000	1200		Madagascar, Toliara, Morahariva: Vallée de la Manambolo (bassin du Mangrare), au confluant de la Sakamalio: mont Morahariva
25077		V	P			Humbert, H.		20182	bis		5	2	1947	Solanaceae	Solanum americanum Mill.	Solanum	americanum	Mill.		Knapp, S; Knapp, S; Knapp, S; Knapp, S; Knapp, S; Knapp, S; Knapp, S; Knapp, S;	0	1	2016			No	Africa	Western Indian Ocean	Madagascar				Vallée de l'Anilahy, vallon d'Amdranalahy	Sol calcaire, Places humides, bords de ruisseau.			Alt: 50 - 250m	0	0	50	250		Madagascar: Vallée de l'Anilahy, vallon d'Amdranalahy
19804		V	MO			Bosser, J.M.		14707			0	11	1960	Solanaceae	Solanum americanum Mill.	Solanum	americanum	Mill.		D'Arcy, WG	0	0	1993	suffrutex 1m		No	Africa	Western Indian Ocean	Madagascar	Antananarivo		Ambanitsena	vallée de Soavina; P.K. 23, route de Tamatave			SPEC	18°52'00' S, 47°39'18' E	-18.8667	47.655	0	0		Madagascar, Antananarivo, Ambanitsena: vallée de Soavina; P.K. 23, route de Tamatave
25035		V	P			Humbert, H.		11308			0	10	1933	Solanaceae	Solanum americanum Mill.	Solanum	americanum	Mill.		D'Arcy, WG	0	0	1993			No	Africa	Western Indian Ocean	Madagascar	Toliara	Beroroha	Beroroha	Vallée du Mangoky et de l'Isahaina aux environs de Beroroha	Lieux cultivés (alluvions).		GAZ	21°40' S, 45°10' E Alt: 200m	-21.6667	45.1667	200	0		Madagascar, Toliara, Beroroha, Beroroha: Vallée du Mangoky et de l'Isahaina aux environs de Beroroha
25592		V	K,MO	2322658		Croat, T.B.		28684			18	1	1975	Solanaceae	Solanum americanum Mill.	Solanum	americanum	Mill.		Särkinen, T	0	10	2015	Ca 1 m; flowers white; fruits green to purple.		No	Africa	Western Indian Ocean	Madagascar	Toamasina	Vatomandry	Ivato	vicinity of Ivato, NW of Tananarive	Partially marshy roadside area.		GAZ	19°31' S, 48°48' E Alt: 1220m	-19.5167	48.8	1220	0		Madagascar, Toamasina, Vatomandry, Ivato: vicinity of Ivato, NW of Tananarive
109755		V	MO	3708063		D'Arcy, W.G.		17681			0	9	1987	Solanaceae	Solanum americanum Mill.	Solanum	americanum	Mill.		Särkinen, T	0	9	2015	Flowers white, fruits green.		No	Africa	Western Indian Ocean	Madagascar	Antananarivo	Analamanga		Weeds around Ambotofotsy, village 21 km S of center of Tananarive.			SPEC	19°05'00' S, 47°34'00' E Alt: 1200 - 1300m	-19.0833	47.5667	1200	1300		Madagascar, Antananarivo, Analamanga: Weeds around Ambotofotsy, village 21 km S of center of Tananarive.
109754		V	MO	3708052		D'Arcy, W.G.		17684			0	9	1987	Solanaceae	Solanum americanum Mill.	Solanum	americanum	Mill.		Särkinen, T	0	9	2015	Flowers white, fruits shiny black, roadside.		No	Africa	Western Indian Ocean	Madagascar	Antananarivo	Analamanga		Weeds around Tananarive.			SPEC	18°55'00' S, 47°31'00' E Alt: 1300m	-18.9167	47.5167	1300	0		Madagascar, Antananarivo, Analamanga: Weeds around Tananarive.
25011		V	P			Bosser, J.M.		8658			0	11	1955	Solanaceae	Solanum americanum Mill.	Solanum	americanum	Mill.		D'Arcy, WG	0	0	1993	Pétales violets ou blancs bordés de violet.		No	Africa	Western Indian Ocean	Madagascar	Antananarivo		Ankaratra		Pente rocailleuse.	ca.		19°20'00' S, 47°16' E	-19.3333	47.2667	0	0		Madagascar, Antananarivo, Ankaratra
25026		V	P			Decary, R.		s.n.			7	7	1917	Solanaceae	Solanum americanum Mill.	Solanum	americanum	Mill.		D'Arcy, WG	0	0	1993			No	Africa	Western Indian Ocean	Madagascar			Ambatobe					23°59'02' S, 45°45'37' E	-23.984	45.7602	0	0		Madagascar, Ambatobe
[truncated: 5,993 more rows]

## Sheet: Specimens with barcodes
BRAHMS	TYPE_OF	TYPE	CATEGORY	HERBARIUM	ACCESSION	BARCODE	COLLECTOR	PREFIX	NUMBER	SUFFIX	ADDCOLL	DAY	MONTH	YEAR	FAMILY	SPECIES	DETSTATUS	GENUS	SP1	AUTHOR1	DETBY	DETDAY	DETMONTH	DETYEAR	CULTIVATED	CONTINENT	REGION	COUNTRY	MAJORAREA	MINORAREA	GAZETTEER	LOCNOTES	HABITATTXT	LLRES	LLORIG	LATLONG	LATDEC	LONGDEC	ALT	ALTMAX	GEODATA	PLANTDESC	VERNACULAR	LANGUAGE
[truncated: 13,344 more rows]
